# Supplementary material for: Mol­ecular structures of the penta­phenyl­cyclo­penta­dienyl iron com­plexes [(C5Ph5)Fe(CO)2 R] (R = Me, Ph, iPr and Bu)
Source: Acta Crystallogr C Struct Chem. 2021 Jun 16;77(Pt 7):374–82. doi: 10.1107/S2053229621006057 (PMC8254530; doi:10.1107/S2053229621006057)
Supplement: Supplementary file 1 [file c-77-00374-sup1.cif]

##############################################################################
#                                                                            #
# This CIF contains the data in a paper accepted for publication in          #
# Acta Crystallographica Section C. It conforms to the requirements of       #
# Notes for Authors for Acta Crystallographica Section C, and has been       #
# peer reviewed under the auspices of the IUCr Commission on Journals.       #
#                                                                            #
# Full details of the Crystallographic Information File format               #
# are given in the paper "The Crystallographic Information File (CIF):       #
# a New Standard Archive File for Crystallography" by S. R. Hall, F. H.      #
# Allen and I. D. Brown [Acta Cryst. (1991), A47, 655-685].                  #
#                                                                            #
# The current version of the core CIF dictionary is obtainable from          #
# ftp://ftp.iucr.org/pub/cif_core.dic.                                       #
#                                                                            #
# Software is freely available for graphical display of the structure(s)     #
# in this CIF. For information consult the CIF software page                 #
# http://www.iucr.org/resources/cif/software.                                #
#                                                                            #
# This file may be used for bona fide research purposes within the           #
# scientific community so long as proper attribution is given to the journal # 
# article from which it was obtained.                                        #
#                                                                            #
##############################################################################
data_compd-1
_audit_creation_method     'SHELXL-2018/3'
_chemical_name_systematic
;
Dicarbonylmethyl(\h^5^-pentaphenylcyclopentadienyl)iron
;
_chemical_name_common     ?
_chemical_formula_moiety     'C38 H28 Fe O2'
_chemical_formula_sum     'C38 H28 Fe O2'
_chemical_formula_iupac     '[Fe (C H3) (C35 H25) (C O)2]'
_chemical_formula_weight     572.45
_chemical_melting_point     ?
_space_group_crystal_system     orthorhombic
_space_group_name_H-M_alt     'P b c a'
_space_group_name_Hall     '-P 2ac 2ab'
loop_
    _space_group_symop_operation_xyz
    'x, y, z'
    '-x+1/2, -y, z+1/2'
    '-x, y+1/2, -z+1/2'
    'x+1/2, -y+1/2, -z'
    '-x, -y, -z'
    'x-1/2, y, -z-1/2'
    'x, -y-1/2, z-1/2'
    '-x-1/2, y-1/2, z'
_cell_length_a     13.6393(3)
_cell_length_b     20.4360(5)
_cell_length_c     21.1978(5)
_cell_angle_alpha     90
_cell_angle_beta     90
_cell_angle_gamma     90
_cell_volume     5908.5(2)
_cell_formula_units_Z     8
_cell_measurement_reflns_used     9987
_cell_measurement_theta_min     2.6299
_cell_measurement_theta_max     27.4763
_cell_measurement_temperature     105(2)
_exptl_crystal_description     block
_exptl_crystal_colour     brown
_exptl_crystal_size_max     0.060
_exptl_crystal_size_mid     0.050
_exptl_crystal_size_min     0.040
_exptl_crystal_density_diffrn     1.287
_exptl_crystal_density_meas     ?
_exptl_crystal_density_method     'not measured'
_exptl_crystal_F_000     2384
_exptl_absorpt_coefficient_mu     0.543
_exptl_absorpt_correction_type     multi-scan
_exptl_absorpt_process_details
;
(SADABS; Krause <i>et al.</i>,  2015)
;
_exptl_absorpt_correction_T_min     0.7182
_exptl_absorpt_correction_T_max     0.7456
_diffrn_ambient_temperature     105(2)
_diffrn_source     'rotating anode generator'
_diffrn_radiation_type     MoK\a
_diffrn_radiation_wavelength     0.71073
_diffrn_measurement_device_type     'Bruker D8 Venture'
_diffrn_measurement_method     'mix of omega and phi scans'
_diffrn_detector_area_resol_mean     7.391
_diffrn_reflns_number     61228
_diffrn_reflns_av_R_equivalents     0.0534
_diffrn_reflns_av_unetI/netI     0.0295
_diffrn_reflns_theta_min     3.146
_diffrn_reflns_theta_max     27.485
_diffrn_reflns_theta_full     25.242
_diffrn_measured_fraction_theta_max     0.999
_diffrn_measured_fraction_theta_full     0.998
_diffrn_reflns_limit_h_min     -17
_diffrn_reflns_limit_h_max     17
_diffrn_reflns_limit_k_min     -26
_diffrn_reflns_limit_k_max     26
_diffrn_reflns_limit_l_min     -27
_diffrn_reflns_limit_l_max     27
_refine_special_details     ?
_reflns_number_total     6765
_reflns_number_gt     5439
_reflns_threshold_expression     'I > 2\s(I)'
_refine_ls_structure_factor_coef     Fsqd
_refine_ls_matrix_type     full
_refine_ls_R_factor_all     0.0498
_refine_ls_R_factor_gt     0.0354
_refine_ls_wR_factor_gt     0.0828
_refine_ls_wR_factor_ref     0.0900
_refine_ls_goodness_of_fit_ref     1.063
_refine_ls_restrained_S_all     1.063
_refine_ls_number_reflns     6765
_refine_ls_number_parameters     371
_refine_ls_number_restraints     0
_refine_ls_hydrogen_treatment     constr
_refine_ls_weighting_scheme     calc
_refine_ls_weighting_details
              'w=1/[\s^2^(Fo^2^)+(0.0342P)^2^+4.2957P] where P=(Fo^2^+2Fc^2^)/3'
_atom_sites_solution_hydrogens     geom
_atom_sites_solution_primary     dual
_atom_sites_solution_secondary     ?
_refine_ls_shift/su_max     0.002
_refine_ls_shift/su_mean     0.000
_refine_diff_density_max     0.347
_refine_diff_density_min     -0.486
_refine_ls_extinction_method     none
_refine_ls_extinction_coef     .
loop_
    _atom_type_symbol
    _atom_type_description
    _atom_type_scat_dispersion_real
    _atom_type_scat_dispersion_imag
    _atom_type_scat_source
    'C' 'C' 0.0033 0.0016
                         'International Tables Vol C Tables 4.2.6.8 and 6.1.1.4'
    'H' 'H' 0.0000 0.0000
                         'International Tables Vol C Tables 4.2.6.8 and 6.1.1.4'
    'O' 'O' 0.0106 0.0060
                         'International Tables Vol C Tables 4.2.6.8 and 6.1.1.4'
    'Fe' 'Fe' 0.3463 0.8444
                         'International Tables Vol C Tables 4.2.6.8 and 6.1.1.4'
_computing_data_collection
;
APEX2 (Bruker, 2011)
;
_computing_cell_refinement
;
APEX2 (Bruker, 2011)
;
_computing_data_reduction
;
SAINT (Bruker, 2011)
;
_computing_structure_solution
;
SHELXT2018 (Sheldrick, 2015a)
;
_computing_structure_refinement
;
SHELXL2018 (Sheldrick, 2015b)
;
_computing_molecular_graphics
;
ORTEP-3 for Windows (Farrugia, 2012)
;
_computing_publication_material
;
Mercury (Macrae <i>et al.</i>, 2020) and WinGX (Farrugia, 2012)
;
loop_
    _atom_site_type_symbol
    _atom_site_label
    _atom_site_fract_x
    _atom_site_fract_y
    _atom_site_fract_z
    _atom_site_U_iso_or_equiv
    _atom_site_adp_type
    _atom_site_calc_flag
    _atom_site_occupancy
    _atom_site_disorder_assembly
    _atom_site_disorder_group
    C C1 0.37682(12) 0.59963(8) 0.30454(8) 0.0147(3) Uani d 1 . .
    C C2 0.39675(12) 0.65428(8) 0.34615(8) 0.0155(3) Uani d 1 . .
    C C3 0.36342(12) 0.71238(8) 0.31556(8) 0.0150(3) Uani d 1 . .
    C C4 0.32506(12) 0.69423(8) 0.25424(8) 0.0151(3) Uani d 1 . .
    C C5 0.33648(12) 0.62477(8) 0.24718(8) 0.0142(3) Uani d 1 . .
    C C6 0.20994(14) 0.59950(9) 0.39146(9) 0.0230(4) Uani d 1 . .
    C C7 0.16177(13) 0.70981(9) 0.35113(9) 0.0223(4) Uani d 1 . .
    C C10 0.12282(14) 0.60934(10) 0.28236(9) 0.0271(4) Uani d 1 . .
    H H10A 0.140202 0.566911 0.263946 0.041 Uiso calc 1 . .
    H H10B 0.101259 0.639108 0.248876 0.041 Uiso calc 1 . .
    H H10C 0.069641 0.603426 0.312926 0.041 Uiso calc 1 . .
    C C101 0.40372(12) 0.53019(8) 0.31622(7) 0.0152(3) Uani d 1 . .
    C C102 0.33482(13) 0.47999(8) 0.31259(8) 0.0191(4) Uani d 1 . .
    H H102 0.267726 0.490162 0.305614 0.023 Uiso calc 1 . .
    C C103 0.36376(14) 0.41499(9) 0.31915(8) 0.0224(4) Uani d 1 . .
    H H103 0.316409 0.380977 0.316894 0.027 Uiso calc 1 . .
    C C104 0.46177(15) 0.39992(9) 0.32897(8) 0.0229(4) Uani d 1 . .
    H H104 0.481612 0.355530 0.332721 0.027 Uiso calc 1 . .
    C C105 0.53075(14) 0.44948(9) 0.33332(8) 0.0216(4) Uani d 1 . .
    H H105 0.597809 0.439086 0.340131 0.026 Uiso calc 1 . .
    C C106 0.50173(13) 0.51446(8) 0.32770(8) 0.0173(3) Uani d 1 . .
    H H106 0.548930 0.548388 0.331696 0.021 Uiso calc 1 . .
    C C201 0.45262(12) 0.65138(8) 0.40618(8) 0.0162(3) Uani d 1 . .
    C C202 0.43646(13) 0.60253(9) 0.45131(8) 0.0195(4) Uani d 1 . .
    H H202 0.386610 0.570823 0.444600 0.023 Uiso calc 1 . .
    C C203 0.49288(14) 0.60012(9) 0.50587(8) 0.0227(4) Uani d 1 . .
    H H203 0.481837 0.566528 0.536023 0.027 Uiso calc 1 . .
    C C204 0.56530(14) 0.64658(10) 0.51650(9) 0.0242(4) Uani d 1 . .
    H H204 0.603014 0.645203 0.554155 0.029 Uiso calc 1 . .
    C C205 0.58241(13) 0.69495(9) 0.47204(9) 0.0233(4) Uani d 1 . .
    H H205 0.631990 0.726757 0.479155 0.028 Uiso calc 1 . .
    C C206 0.52692(13) 0.69692(9) 0.41694(8) 0.0195(4) Uani d 1 . .
    H H206 0.539841 0.729706 0.386281 0.023 Uiso calc 1 . .
    C C301 0.36893(12) 0.77994(8) 0.34182(8) 0.0164(3) Uani d 1 . .
    C C302 0.34005(13) 0.79307(9) 0.40373(8) 0.0210(4) Uani d 1 . .
    H H302 0.314161 0.758830 0.429060 0.025 Uiso calc 1 . .
    C C303 0.34877(14) 0.85577(9) 0.42876(9) 0.0258(4) Uani d 1 . .
    H H303 0.329104 0.864096 0.470996 0.031 Uiso calc 1 . .
    C C304 0.38610(14) 0.90603(9) 0.39210(10) 0.0279(4) Uani d 1 . .
    H H304 0.391811 0.948876 0.409092 0.034 Uiso calc 1 . .
    C C305 0.41507(14) 0.89371(9) 0.33065(10) 0.0259(4) Uani d 1 . .
    H H305 0.440747 0.928148 0.305481 0.031 Uiso calc 1 . .
    C C306 0.40665(13) 0.83090(9) 0.30562(9) 0.0208(4) Uani d 1 . .
    H H306 0.426855 0.822782 0.263450 0.025 Uiso calc 1 . .
    C C401 0.29641(12) 0.74027(8) 0.20307(8) 0.0167(3) Uani d 1 . .
    C C402 0.21648(14) 0.78238(9) 0.20753(9) 0.0226(4) Uani d 1 . .
    H H402 0.175744 0.781049 0.243862 0.027 Uiso calc 1 . .
    C C403 0.19573(16) 0.82634(9) 0.15933(10) 0.0298(4) Uani d 1 . .
    H H403 0.141215 0.855020 0.163018 0.036 Uiso calc 1 . .
    C C404 0.25409(16) 0.82852(10) 0.10599(9) 0.0302(4) Uani d 1 . .
    H H404 0.239837 0.858689 0.073144 0.036 Uiso calc 1 . .
    C C405 0.33345(15) 0.78651(9) 0.10067(9) 0.0279(4) Uani d 1 . .
    H H405 0.373477 0.787702 0.064005 0.033 Uiso calc 1 . .
    C C406 0.35456(13) 0.74261(9) 0.14894(9) 0.0216(4) Uani d 1 . .
    H H406 0.409069 0.713954 0.145027 0.026 Uiso calc 1 . .
    C C501 0.31740(12) 0.58676(8) 0.18883(8) 0.0150(3) Uani d 1 . .
    C C502 0.23958(13) 0.60131(8) 0.14830(8) 0.0180(3) Uani d 1 . .
    H H502 0.195688 0.635739 0.158762 0.022 Uiso calc 1 . .
    C C503 0.22546(14) 0.56613(9) 0.09292(8) 0.0221(4) Uani d 1 . .
    H H503 0.171512 0.576187 0.066277 0.026 Uiso calc 1 . .
    C C504 0.28959(15) 0.51655(9) 0.07640(8) 0.0235(4) Uani d 1 . .
    H H504 0.279675 0.492483 0.038595 0.028 Uiso calc 1 . .
    C C505 0.36850(14) 0.50215(9) 0.11537(8) 0.0216(4) Uani d 1 . .
    H H505 0.413369 0.468667 0.103844 0.026 Uiso calc 1 . .
    C C506 0.38194(13) 0.53655(8) 0.17107(8) 0.0178(3) Uani d 1 . .
    H H506 0.435715 0.525960 0.197659 0.021 Uiso calc 1 . .
    O O1 0.18451(11) 0.56829(7) 0.43347(7) 0.0378(4) Uani d 1 . .
    O O2 0.10615(11) 0.74773(7) 0.36704(7) 0.0346(3) Uani d 1 . .
    Fe Fe1 0.24425(2) 0.64866(2) 0.32754(2) 0.01420(7) Uani d 1 . .
loop_
    _atom_site_aniso_label
    _atom_site_aniso_U_11
    _atom_site_aniso_U_22
    _atom_site_aniso_U_33
    _atom_site_aniso_U_12
    _atom_site_aniso_U_13
    _atom_site_aniso_U_23
    C1 0.0143(7) 0.0142(8) 0.0155(7) -0.0008(6) 0.0003(6) 0.0004(6)
    C2 0.0148(8) 0.0157(8) 0.0160(8) -0.0024(6) 0.0015(6) 0.0005(6)
    C3 0.0141(8) 0.0141(8) 0.0168(8) -0.0026(6) 0.0006(6) 0.0011(6)
    C4 0.0146(8) 0.0140(8) 0.0167(8) -0.0005(6) 0.0009(6) -0.0002(6)
    C5 0.0131(7) 0.0143(7) 0.0153(8) -0.0012(6) 0.0011(6) 0.0007(6)
    C6 0.0207(9) 0.0210(9) 0.0272(9) 0.0000(7) 0.0027(7) 0.0019(8)
    C7 0.0199(9) 0.0203(9) 0.0266(9) -0.0033(7) 0.0010(7) 0.0034(7)
    C10 0.0196(9) 0.0398(12) 0.0221(9) -0.0078(8) 0.0002(7) -0.0119(8)
    C101 0.0196(8) 0.0134(8) 0.0124(7) 0.0015(6) 0.0010(6) 0.0006(6)
    C102 0.0207(9) 0.0176(8) 0.0190(8) -0.0007(7) 0.0001(7) -0.0008(7)
    C103 0.0310(10) 0.0140(8) 0.0221(9) -0.0035(7) 0.0036(8) -0.0003(7)
    C104 0.0363(10) 0.0146(8) 0.0178(8) 0.0071(7) 0.0078(8) 0.0025(7)
    C105 0.0234(9) 0.0246(9) 0.0167(8) 0.0073(7) 0.0030(7) 0.0045(7)
    C106 0.0193(8) 0.0197(8) 0.0130(7) -0.0006(7) 0.0010(7) 0.0019(7)
    C201 0.0160(8) 0.0160(8) 0.0165(8) 0.0027(7) -0.0004(6) -0.0027(6)
    C202 0.0223(9) 0.0194(9) 0.0168(8) -0.0010(7) 0.0014(7) -0.0018(7)
    C203 0.0281(10) 0.0253(9) 0.0147(8) 0.0042(8) 0.0018(7) 0.0012(7)
    C204 0.0228(9) 0.0329(10) 0.0169(8) 0.0059(8) -0.0047(7) -0.0050(8)
    C205 0.0205(9) 0.0243(9) 0.0250(9) 0.0008(7) -0.0045(7) -0.0065(8)
    C206 0.0189(8) 0.0187(8) 0.0210(8) 0.0003(7) -0.0022(7) -0.0005(7)
    C301 0.0128(8) 0.0159(8) 0.0205(8) -0.0002(6) -0.0034(6) -0.0014(7)
    C302 0.0213(9) 0.0189(8) 0.0228(9) -0.0015(7) 0.0005(7) -0.0022(7)
    C303 0.0249(9) 0.0241(9) 0.0284(10) 0.0016(8) -0.0012(8) -0.0092(8)
    C304 0.0250(10) 0.0173(9) 0.0415(11) 0.0013(8) -0.0071(9) -0.0101(8)
    C305 0.0259(10) 0.0160(9) 0.0359(11) -0.0042(7) -0.0044(8) 0.0016(8)
    C306 0.0199(9) 0.0182(8) 0.0243(9) -0.0030(7) -0.0026(7) 0.0011(7)
    C401 0.0190(8) 0.0130(8) 0.0181(8) -0.0031(7) -0.0037(7) -0.0004(6)
    C402 0.0262(9) 0.0180(9) 0.0235(9) 0.0031(7) -0.0006(7) 0.0005(7)
    C403 0.0343(11) 0.0197(9) 0.0355(11) 0.0068(8) -0.0071(9) 0.0047(8)
    C404 0.0412(12) 0.0203(9) 0.0290(10) -0.0049(9) -0.0111(9) 0.0113(8)
    C405 0.0335(11) 0.0267(10) 0.0234(9) -0.0088(8) 0.0001(8) 0.0078(8)
    C406 0.0202(8) 0.0202(9) 0.0243(9) -0.0019(7) -0.0005(7) 0.0026(7)
    C501 0.0163(8) 0.0138(7) 0.0149(8) -0.0020(6) -0.0002(6) 0.0009(6)
    C502 0.0193(8) 0.0157(8) 0.0190(8) 0.0006(7) -0.0013(7) 0.0004(6)
    C503 0.0238(9) 0.0241(9) 0.0183(8) -0.0010(7) -0.0057(7) 0.0017(7)
    C504 0.0322(10) 0.0222(9) 0.0160(8) -0.0011(8) -0.0022(7) -0.0044(7)
    C505 0.0269(9) 0.0180(9) 0.0199(9) 0.0037(7) 0.0031(7) -0.0032(7)
    C506 0.0189(8) 0.0173(8) 0.0172(8) 0.0007(7) -0.0019(7) 0.0004(7)
    O1 0.0389(9) 0.0389(9) 0.0357(8) -0.0018(7) 0.0091(7) 0.0162(7)
    O2 0.0290(8) 0.0257(7) 0.0490(9) 0.0044(6) 0.0115(7) -0.0048(7)
    Fe1 0.01451(12) 0.01253(12) 0.01557(12) -0.00121(9) 0.00088(9) -0.00036(9)
_geom_special_details
;
 All esds (except the esd in the dihedral angle between two l.s. planes)
 are estimated using the full covariance matrix.  The cell esds are taken
 into account individually in the estimation of esds in distances, angles
 and torsion angles; correlations between esds in cell parameters are only
 used when they are defined by crystal symmetry.  An approximate (isotropic)
 treatment of cell esds is used for estimating esds involving l.s. planes.
;
loop_
    _geom_bond_atom_site_label_1
    _geom_bond_atom_site_label_2
    _geom_bond_site_symmetry_2
    _geom_bond_distance
    _geom_bond_publ_flag
    C1 C5 . 1.430(2) ?
    C1 C2 . 1.449(2) ?
    C1 C101 . 1.486(2) ?
    C1 Fe1 . 2.1240(16) ?
    C2 C3 . 1.427(2) ?
    C2 C201 . 1.484(2) ?
    C2 Fe1 . 2.1202(16) ?
    C3 C4 . 1.450(2) ?
    C3 C301 . 1.490(2) ?
    C3 Fe1 . 2.0981(16) ?
    C4 C5 . 1.436(2) ?
    C4 C401 . 1.488(2) ?
    C4 Fe1 . 2.1205(16) ?
    C5 C501 . 1.484(2) ?
    C5 Fe1 . 2.1731(16) ?
    C6 O1 . 1.149(2) ?
    C6 Fe1 . 1.7506(19) ?
    C7 O2 . 1.136(2) ?
    C7 Fe1 . 1.7542(19) ?
    C10 Fe1 . 2.0751(18) ?
    C10 H10A . 0.9800 ?
    C10 H10B . 0.9800 ?
    C10 H10C . 0.9800 ?
    C101 C102 . 1.393(2) ?
    C101 C106 . 1.396(2) ?
    C102 C103 . 1.393(2) ?
    C102 H102 . 0.9500 ?
    C103 C104 . 1.387(3) ?
    C103 H103 . 0.9500 ?
    C104 C105 . 1.385(3) ?
    C104 H104 . 0.9500 ?
    C105 C106 . 1.391(2) ?
    C105 H105 . 0.9500 ?
    C106 H106 . 0.9500 ?
    C201 C206 . 1.395(2) ?
    C201 C202 . 1.400(2) ?
    C202 C203 . 1.390(2) ?
    C202 H202 . 0.9500 ?
    C203 C204 . 1.388(3) ?
    C203 H203 . 0.9500 ?
    C204 C205 . 1.386(3) ?
    C204 H204 . 0.9500 ?
    C205 C206 . 1.392(2) ?
    C205 H205 . 0.9500 ?
    C206 H206 . 0.9500 ?
    C301 C306 . 1.392(2) ?
    C301 C302 . 1.396(2) ?
    C302 C303 . 1.392(2) ?
    C302 H302 . 0.9500 ?
    C303 C304 . 1.385(3) ?
    C303 H303 . 0.9500 ?
    C304 C305 . 1.384(3) ?
    C304 H304 . 0.9500 ?
    C305 C306 . 1.394(2) ?
    C305 H305 . 0.9500 ?
    C306 H306 . 0.9500 ?
    C401 C402 . 1.392(2) ?
    C401 C406 . 1.396(2) ?
    C402 C403 . 1.390(3) ?
    C402 H402 . 0.9500 ?
    C403 C404 . 1.384(3) ?
    C403 H403 . 0.9500 ?
    C404 C405 . 1.386(3) ?
    C404 H404 . 0.9500 ?
    C405 C406 . 1.391(3) ?
    C405 H405 . 0.9500 ?
    C406 H406 . 0.9500 ?
    C501 C502 . 1.397(2) ?
    C501 C506 . 1.403(2) ?
    C502 C503 . 1.390(2) ?
    C502 H502 . 0.9500 ?
    C503 C504 . 1.384(3) ?
    C503 H503 . 0.9500 ?
    C504 C505 . 1.388(3) ?
    C504 H504 . 0.9500 ?
    C505 C506 . 1.386(2) ?
    C505 H505 . 0.9500 ?
    C506 H506 . 0.9500 ?
loop_
    _geom_angle_atom_site_label_1
    _geom_angle_atom_site_label_2
    _geom_angle_atom_site_label_3
    _geom_angle_site_symmetry_1
    _geom_angle_site_symmetry_3
    _geom_angle
    _geom_angle_publ_flag
    C5 C1 C2 . . 108.23(14) ?
    C5 C1 C101 . . 125.42(15) ?
    C2 C1 C101 . . 126.03(14) ?
    C5 C1 Fe1 . . 72.43(9) ?
    C2 C1 Fe1 . . 69.90(9) ?
    C101 C1 Fe1 . . 128.48(12) ?
    C3 C2 C1 . . 107.76(14) ?
    C3 C2 C201 . . 125.89(15) ?
    C1 C2 C201 . . 125.97(15) ?
    C3 C2 Fe1 . . 69.39(9) ?
    C1 C2 Fe1 . . 70.18(9) ?
    C201 C2 Fe1 . . 131.37(12) ?
    C2 C3 C4 . . 108.03(14) ?
    C2 C3 C301 . . 125.80(15) ?
    C4 C3 C301 . . 126.16(14) ?
    C2 C3 Fe1 . . 71.06(9) ?
    C4 C3 Fe1 . . 70.74(9) ?
    C301 C3 Fe1 . . 124.67(12) ?
    C5 C4 C3 . . 107.89(14) ?
    C5 C4 C401 . . 125.28(15) ?
    C3 C4 C401 . . 125.93(14) ?
    C5 C4 Fe1 . . 72.45(9) ?
    C3 C4 Fe1 . . 69.07(9) ?
    C401 C4 Fe1 . . 132.48(12) ?
    C1 C5 C4 . . 107.96(14) ?
    C1 C5 C501 . . 126.04(14) ?
    C4 C5 C501 . . 125.83(15) ?
    C1 C5 Fe1 . . 68.72(9) ?
    C4 C5 Fe1 . . 68.50(9) ?
    C501 C5 Fe1 . . 132.04(11) ?
    O1 C6 Fe1 . . 177.75(18) ?
    O2 C7 Fe1 . . 177.60(17) ?
    Fe1 C10 H10A . . 109.5 ?
    Fe1 C10 H10B . . 109.5 ?
    H10A C10 H10B . . 109.5 ?
    Fe1 C10 H10C . . 109.5 ?
    H10A C10 H10C . . 109.5 ?
    H10B C10 H10C . . 109.5 ?
    C102 C101 C106 . . 119.07(15) ?
    C102 C101 C1 . . 121.81(15) ?
    C106 C101 C1 . . 119.02(15) ?
    C103 C102 C101 . . 120.37(17) ?
    C103 C102 H102 . . 119.8 ?
    C101 C102 H102 . . 119.8 ?
    C104 C103 C102 . . 119.98(17) ?
    C104 C103 H103 . . 120.0 ?
    C102 C103 H103 . . 120.0 ?
    C105 C104 C103 . . 120.13(16) ?
    C105 C104 H104 . . 119.9 ?
    C103 C104 H104 . . 119.9 ?
    C104 C105 C106 . . 119.93(17) ?
    C104 C105 H105 . . 120.0 ?
    C106 C105 H105 . . 120.0 ?
    C105 C106 C101 . . 120.48(16) ?
    C105 C106 H106 . . 119.8 ?
    C101 C106 H106 . . 119.8 ?
    C206 C201 C202 . . 118.57(15) ?
    C206 C201 C2 . . 119.12(15) ?
    C202 C201 C2 . . 122.24(15) ?
    C203 C202 C201 . . 120.44(17) ?
    C203 C202 H202 . . 119.8 ?
    C201 C202 H202 . . 119.8 ?
    C204 C203 C202 . . 120.31(17) ?
    C204 C203 H203 . . 119.8 ?
    C202 C203 H203 . . 119.8 ?
    C205 C204 C203 . . 119.82(17) ?
    C205 C204 H204 . . 120.1 ?
    C203 C204 H204 . . 120.1 ?
    C204 C205 C206 . . 119.97(17) ?
    C204 C205 H205 . . 120.0 ?
    C206 C205 H205 . . 120.0 ?
    C205 C206 C201 . . 120.86(17) ?
    C205 C206 H206 . . 119.6 ?
    C201 C206 H206 . . 119.6 ?
    C306 C301 C302 . . 118.59(16) ?
    C306 C301 C3 . . 120.39(15) ?
    C302 C301 C3 . . 120.98(15) ?
    C303 C302 C301 . . 120.73(17) ?
    C303 C302 H302 . . 119.6 ?
    C301 C302 H302 . . 119.6 ?
    C304 C303 C302 . . 120.02(18) ?
    C304 C303 H303 . . 120.0 ?
    C302 C303 H303 . . 120.0 ?
    C305 C304 C303 . . 119.87(17) ?
    C305 C304 H304 . . 120.1 ?
    C303 C304 H304 . . 120.1 ?
    C304 C305 C306 . . 120.14(18) ?
    C304 C305 H305 . . 119.9 ?
    C306 C305 H305 . . 119.9 ?
    C301 C306 C305 . . 120.64(18) ?
    C301 C306 H306 . . 119.7 ?
    C305 C306 H306 . . 119.7 ?
    C402 C401 C406 . . 118.66(16) ?
    C402 C401 C4 . . 123.16(15) ?
    C406 C401 C4 . . 118.15(15) ?
    C403 C402 C401 . . 120.61(18) ?
    C403 C402 H402 . . 119.7 ?
    C401 C402 H402 . . 119.7 ?
    C404 C403 C402 . . 120.30(19) ?
    C404 C403 H403 . . 119.8 ?
    C402 C403 H403 . . 119.8 ?
    C403 C404 C405 . . 119.72(17) ?
    C403 C404 H404 . . 120.1 ?
    C405 C404 H404 . . 120.1 ?
    C404 C405 C406 . . 120.08(18) ?
    C404 C405 H405 . . 120.0 ?
    C406 C405 H405 . . 120.0 ?
    C405 C406 C401 . . 120.62(17) ?
    C405 C406 H406 . . 119.7 ?
    C401 C406 H406 . . 119.7 ?
    C502 C501 C506 . . 117.85(15) ?
    C502 C501 C5 . . 122.30(15) ?
    C506 C501 C5 . . 119.76(15) ?
    C503 C502 C501 . . 120.96(16) ?
    C503 C502 H502 . . 119.5 ?
    C501 C502 H502 . . 119.5 ?
    C504 C503 C502 . . 120.32(16) ?
    C504 C503 H503 . . 119.8 ?
    C502 C503 H503 . . 119.8 ?
    C503 C504 C505 . . 119.66(16) ?
    C503 C504 H504 . . 120.2 ?
    C505 C504 H504 . . 120.2 ?
    C506 C505 C504 . . 120.12(16) ?
    C506 C505 H505 . . 119.9 ?
    C504 C505 H505 . . 119.9 ?
    C505 C506 C501 . . 121.08(16) ?
    C505 C506 H506 . . 119.5 ?
    C501 C506 H506 . . 119.5 ?
    C6 Fe1 C7 . . 90.96(9) ?
    C6 Fe1 C10 . . 85.51(9) ?
    C7 Fe1 C10 . . 84.00(8) ?
    C6 Fe1 C3 . . 131.07(8) ?
    C7 Fe1 C3 . . 95.11(7) ?
    C10 Fe1 C3 . . 143.40(7) ?
    C6 Fe1 C2 . . 98.59(8) ?
    C7 Fe1 C2 . . 122.51(8) ?
    C10 Fe1 C2 . . 152.86(7) ?
    C3 Fe1 C2 . . 39.54(6) ?
    C6 Fe1 C4 . . 163.38(8) ?
    C7 Fe1 C4 . . 103.26(7) ?
    C10 Fe1 C4 . . 104.29(7) ?
    C3 Fe1 C4 . . 40.19(6) ?
    C2 Fe1 C4 . . 66.59(6) ?
    C6 Fe1 C1 . . 97.73(7) ?
    C7 Fe1 C1 . . 161.34(7) ?
    C10 Fe1 C1 . . 113.01(7) ?
    C3 Fe1 C1 . . 66.77(6) ?
    C2 Fe1 C1 . . 39.92(6) ?
    C4 Fe1 C1 . . 66.20(6) ?
    C6 Fe1 C5 . . 129.24(7) ?
    C7 Fe1 C5 . . 139.00(7) ?
    C10 Fe1 C5 . . 90.76(7) ?
    C3 Fe1 C5 . . 66.18(6) ?
    C2 Fe1 C5 . . 65.80(6) ?
    C4 Fe1 C5 . . 39.05(6) ?
    C1 Fe1 C5 . . 38.86(6) ?
loop_
    _geom_torsion_atom_site_label_1
    _geom_torsion_atom_site_label_2
    _geom_torsion_atom_site_label_3
    _geom_torsion_atom_site_label_4
    _geom_torsion_site_symmetry_1
    _geom_torsion_site_symmetry_2
    _geom_torsion_site_symmetry_3
    _geom_torsion_site_symmetry_4
    _geom_torsion
    _geom_torsion_publ_flag
    C5 C1 C2 C3 . . . . 3.22(18) ?
    C101 C1 C2 C3 . . . . 176.97(15) ?
    Fe1 C1 C2 C3 . . . . -59.45(11) ?
    C5 C1 C2 C201 . . . . -169.99(15) ?
    C101 C1 C2 C201 . . . . 3.8(3) ?
    Fe1 C1 C2 C201 . . . . 127.34(16) ?
    C5 C1 C2 Fe1 . . . . 62.67(11) ?
    C101 C1 C2 Fe1 . . . . -123.58(17) ?
    C1 C2 C3 C4 . . . . -1.47(18) ?
    C201 C2 C3 C4 . . . . 171.75(15) ?
    Fe1 C2 C3 C4 . . . . -61.41(11) ?
    C1 C2 C3 C301 . . . . 179.55(15) ?
    C201 C2 C3 C301 . . . . -7.2(3) ?
    Fe1 C2 C3 C301 . . . . 119.60(16) ?
    C1 C2 C3 Fe1 . . . . 59.95(11) ?
    C201 C2 C3 Fe1 . . . . -126.83(16) ?
    C2 C3 C4 C5 . . . . -0.82(18) ?
    C301 C3 C4 C5 . . . . 178.16(15) ?
    Fe1 C3 C4 C5 . . . . -62.44(11) ?
    C2 C3 C4 C401 . . . . -170.37(15) ?
    C301 C3 C4 C401 . . . . 8.6(3) ?
    Fe1 C3 C4 C401 . . . . 128.00(16) ?
    C2 C3 C4 Fe1 . . . . 61.62(11) ?
    C301 C3 C4 Fe1 . . . . -119.40(17) ?
    C2 C1 C5 C4 . . . . -3.73(18) ?
    C101 C1 C5 C4 . . . . -177.52(15) ?
    Fe1 C1 C5 C4 . . . . 57.33(11) ?
    C2 C1 C5 C501 . . . . 171.69(15) ?
    C101 C1 C5 C501 . . . . -2.1(3) ?
    Fe1 C1 C5 C501 . . . . -127.26(16) ?
    C2 C1 C5 Fe1 . . . . -61.06(11) ?
    C101 C1 C5 Fe1 . . . . 125.15(17) ?
    C3 C4 C5 C1 . . . . 2.82(18) ?
    C401 C4 C5 C1 . . . . 172.45(15) ?
    Fe1 C4 C5 C1 . . . . -57.46(11) ?
    C3 C4 C5 C501 . . . . -172.61(15) ?
    C401 C4 C5 C501 . . . . -3.0(3) ?
    Fe1 C4 C5 C501 . . . . 127.11(16) ?
    C3 C4 C5 Fe1 . . . . 60.28(11) ?
    C401 C4 C5 Fe1 . . . . -130.08(16) ?
    C5 C1 C101 C102 . . . . -59.9(2) ?
    C2 C1 C101 C102 . . . . 127.41(18) ?
    Fe1 C1 C101 C102 . . . . 35.4(2) ?
    C5 C1 C101 C106 . . . . 116.52(19) ?
    C2 C1 C101 C106 . . . . -56.2(2) ?
    Fe1 C1 C101 C106 . . . . -148.20(13) ?
    C106 C101 C102 C103 . . . . -1.2(2) ?
    C1 C101 C102 C103 . . . . 175.19(16) ?
    C101 C102 C103 C104 . . . . -0.4(3) ?
    C102 C103 C104 C105 . . . . 1.1(3) ?
    C103 C104 C105 C106 . . . . -0.1(3) ?
    C104 C105 C106 C101 . . . . -1.5(2) ?
    C102 C101 C106 C105 . . . . 2.2(2) ?
    C1 C101 C106 C105 . . . . -174.35(15) ?
    C3 C2 C201 C206 . . . . -40.9(2) ?
    C1 C2 C201 C206 . . . . 131.06(18) ?
    Fe1 C2 C201 C206 . . . . -134.30(15) ?
    C3 C2 C201 C202 . . . . 142.10(17) ?
    C1 C2 C201 C202 . . . . -45.9(2) ?
    Fe1 C2 C201 C202 . . . . 48.8(2) ?
    C206 C201 C202 C203 . . . . 0.6(2) ?
    C2 C201 C202 C203 . . . . 177.59(16) ?
    C201 C202 C203 C204 . . . . 0.6(3) ?
    C202 C203 C204 C205 . . . . -1.0(3) ?
    C203 C204 C205 C206 . . . . 0.1(3) ?
    C204 C205 C206 C201 . . . . 1.2(3) ?
    C202 C201 C206 C205 . . . . -1.5(3) ?
    C2 C201 C206 C205 . . . . -178.60(16) ?
    C2 C3 C301 C306 . . . . 131.01(18) ?
    C4 C3 C301 C306 . . . . -47.8(2) ?
    Fe1 C3 C301 C306 . . . . -138.28(14) ?
    C2 C3 C301 C302 . . . . -46.5(2) ?
    C4 C3 C301 C302 . . . . 134.67(18) ?
    Fe1 C3 C301 C302 . . . . 44.2(2) ?
    C306 C301 C302 C303 . . . . 0.0(3) ?
    C3 C301 C302 C303 . . . . 177.59(16) ?
    C301 C302 C303 C304 . . . . 0.2(3) ?
    C302 C303 C304 C305 . . . . -0.3(3) ?
    C303 C304 C305 C306 . . . . 0.1(3) ?
    C302 C301 C306 C305 . . . . -0.2(3) ?
    C3 C301 C306 C305 . . . . -177.81(16) ?
    C304 C305 C306 C301 . . . . 0.2(3) ?
    C5 C4 C401 C402 . . . . 124.51(19) ?
    C3 C4 C401 C402 . . . . -67.7(2) ?
    Fe1 C4 C401 C402 . . . . 26.1(2) ?
    C5 C4 C401 C406 . . . . -57.6(2) ?
    C3 C4 C401 C406 . . . . 110.21(19) ?
    Fe1 C4 C401 C406 . . . . -156.05(13) ?
    C406 C401 C402 C403 . . . . -0.7(3) ?
    C4 C401 C402 C403 . . . . 177.19(17) ?
    C401 C402 C403 C404 . . . . 0.4(3) ?
    C402 C403 C404 C405 . . . . 0.1(3) ?
    C403 C404 C405 C406 . . . . -0.4(3) ?
    C404 C405 C406 C401 . . . . 0.0(3) ?
    C402 C401 C406 C405 . . . . 0.5(3) ?
    C4 C401 C406 C405 . . . . -177.50(16) ?
    C1 C5 C501 C502 . . . . 147.57(17) ?
    C4 C5 C501 C502 . . . . -37.8(2) ?
    Fe1 C5 C501 C502 . . . . 54.6(2) ?
    C1 C5 C501 C506 . . . . -36.0(2) ?
    C4 C5 C501 C506 . . . . 138.64(17) ?
    Fe1 C5 C501 C506 . . . . -128.94(15) ?
    C506 C501 C502 C503 . . . . 1.4(2) ?
    C5 C501 C502 C503 . . . . 177.91(16) ?
    C501 C502 C503 C504 . . . . -1.1(3) ?
    C502 C503 C504 C505 . . . . -0.2(3) ?
    C503 C504 C505 C506 . . . . 1.1(3) ?
    C504 C505 C506 C501 . . . . -0.8(3) ?
    C502 C501 C506 C505 . . . . -0.5(2) ?
    C5 C501 C506 C505 . . . . -177.09(16) ?
_shelx_space_group_comment
;
The symmetry employed for this shelxl refinement is uniquely defined
by the following loop, which should always be used as a source of
symmetry information in preference to the above space-group names.
They are only intended as comments.
;
_shelx_estimated_absorpt_T_min     0.968
_shelx_estimated_absorpt_T_max     0.979
_shelx_hkl_file
;
   2   0   0 1413.54   72.11
   3   0   0   -0.62    1.05
  -3   0   0    0.46    1.43
  -3   0   0    1.38    1.71
   3   0   0    0.82    1.39
   4   0   0  974.27   32.86
   4   0   0  951.08   32.73
  -4   0   0  992.80   32.95
   5   0   0    9.63    2.33
  -5   0   0   11.92    2.35
  -6   0   0  292.94   12.46
   6   0   0  287.43   12.29
   6   0   0  304.52   12.34
  -6   0   0  281.67   12.15
   7   0   0   10.63    3.04
  -7   0   0   13.55    3.29
   7   0   0   19.22    3.85
  -7   0   0   14.66    3.40
   8   0   0 1258.26   43.95
  -8   0   0 1267.41   44.20
   8   0   0 1285.00   43.92
  -8   0   0 1226.12   43.81
   9   0   0   -1.34    2.63
   9   0   0    2.36    2.41
  -9   0   0   -1.03    2.69
  -9   0   0    0.63    2.88
 -10   0   0  311.18   14.75
  10   0   0  308.79   14.40
  10   0   0  282.30   14.09
 -10   0   0  305.21   14.35
 -11   0   0    9.23    4.00
  11   0   0    3.56    3.63
 -11   0   0    1.24    3.26
 -12   0   0  253.43   14.35
  12   0   0  274.42   14.28
 -13   0   0    0.83    4.35
  13   0   0   -1.69    3.85
 -14   0   0  215.97   14.06
  14   0   0  251.10   14.39
  15   0   0   12.93    5.38
 -15   0   0    1.75    4.30
  16   0   0   82.81   10.05
 -17   0   0    7.09    5.73
  17   0   0   -2.38    4.41
   2   1   0 1876.82   85.89
  -2   1   0 1951.20   88.74
   2  -1   0 1451.61   82.51
  -2  -1   0 1813.32   84.70
  -3   1   0    1.04    1.34
  -3   1   0   -1.12    1.28
  -3  -1   0    0.30    1.29
   3  -1   0   -0.72    1.25
   3   1   0   -0.25    1.62
  -3  -1   0   -1.34    1.66
   3  -1   0   -0.47    1.36
   3   1   0    0.22    1.89
   4   1   0   49.29    3.75
   4  -1   0   55.55    3.50
  -4   1   0   57.02    3.51
  -4  -1   0   48.20    3.69
  -4   1   0   53.22    3.60
   4   1   0   49.35    3.72
  -4  -1   0   52.15    3.85
  -5  -1   0   -0.38    2.08
  -5  -1   0   -0.28    1.87
  -5   1   0   -0.49    1.73
   5  -1   0   -1.85    1.64
   5  -1   0   -2.15    1.56
   5   1   0    0.19    1.87
  -5   1   0    0.80    1.75
   5   1   0    0.30    1.50
   6  -1   0 1233.03   40.41
   6  -1   0 1173.01   40.35
  -6  -1   0 1168.74   40.72
   6   1   0 1215.79   40.57
   6   1   0 1203.22   40.66
  -6   1   0 1177.90   40.44
  -6   1   0 1159.54   40.17
  -6  -1   0 1109.65   40.38
   7  -1   0    0.88    2.63
  -7   1   0   -1.82    2.40
  -7   1   0    1.93    2.66
  -7  -1   0    1.56    2.24
   7  -1   0   -7.24    2.51
   7   1   0   -0.25    2.04
   7   1   0   -1.63    2.65
  -7  -1   0   -0.89    2.61
   8   1   0  587.54   22.93
  -8  -1   0  587.89   23.25
   8  -1   0  624.50   22.94
  -8   1   0  574.38   22.56
  -8   1   0  589.74   22.97
   8   1   0  613.01   23.16
   8  -1   0  621.05   22.84
  -8  -1   0  575.95   22.89
   9   1   0   -0.61    2.53
   9   1   0    2.28    2.94
   9  -1   0    3.38    2.96
  -9  -1   0   -0.43    2.81
  -9   1   0    0.31    2.65
  -9   1   0    0.41    2.39
  10   1   0  181.68   10.35
  10  -1   0  188.45   10.18
 -10   1   0  153.63    9.88
  10  -1   0  174.39    9.90
 -10   1   0  169.04    9.66
  10   1   0  174.90   10.19
 -10  -1   0  151.07    9.66
 -11   1   0   -2.57    3.20
 -11  -1   0    1.17    3.72
  11  -1   0    1.30    4.00
  11   1   0    0.50    3.55
 -11   1   0   -1.65    3.46
 -12  -1   0   13.63    4.74
  12   1   0   14.62    5.37
 -12   1   0   13.45    4.81
  12  -1   0   27.19    5.69
 -13   1   0    1.72    3.92
  13  -1   0    4.14    3.97
 -13  -1   0   -5.25    3.54
  13   1   0    2.17    4.33
  14  -1   0   43.88    7.14
 -14  -1   0   42.29    7.41
  14   1   0   54.06    7.73
 -14   1   0   49.97    7.75
 -15  -1   0   -5.76    4.03
 -15   1   0   -4.33    3.79
  15   1   0    8.61    5.03
  15  -1   0   -5.07    3.73
  16   1   0   28.33    6.59
  16  -1   0   11.68    5.17
 -16  -1   0   24.05    6.57
 -16   1   0   14.92    5.96
  17   1   0   -3.06    4.89
 -17   1   0   -0.39    4.36
 -17  -1   0    2.12    5.03
   1  -2   0    0.09    0.32
   1  -2   0   -0.07    0.32
  -1  -2   0   -0.13    0.41
   1   2   0    0.56    0.59
  -1   2   0    0.16    0.47
   1   2   0    0.29    0.51
  -1   2   0   -0.36    0.31
  -1  -2   0   -0.14    0.56
   2  -2   0 1148.01   36.83
  -2  -2   0 1149.37   37.38
   2  -2   0 1106.02   36.76
  -2   2   0 1141.58   36.80
   2   2   0 1137.67   37.26
   2   2   0 1126.21   37.36
  -2   2   0 1122.50   36.82
   3   2   0    0.00    1.41
  -3  -2   0    0.54    1.76
  -3  -2   0    0.18    1.84
  -3   2   0   -0.03    1.14
   3  -2   0   -0.97    1.14
   3  -2   0   -0.20    1.17
  -3   2   0   -1.23    1.18
  -4  -2   0  291.60   11.81
   4  -2   0  300.45   11.35
   4  -2   0  298.07   11.23
   4   2   0  319.56   11.95
  -4   2   0  288.33   11.19
   4   2   0  296.27   11.78
  -4   2   0  295.68   11.30
  -4  -2   0  306.22   11.75
  -5   2   0    0.97    1.71
   5  -2   0   -1.14    1.64
   5  -2   0    0.75    1.67
  -5  -2   0   -1.27    1.45
  -5  -2   0   -1.98    1.36
  -5   2   0    0.56    1.67
   5   2   0   -0.64    1.96
   5   2   0    2.55    1.77
   6  -2   0   16.37    3.12
  -6   2   0   23.30    3.36
   6   2   0   13.77    3.57
  -6  -2   0   15.77    3.13
  -6   2   0   19.12    3.30
   6   2   0   24.31    4.03
  -6  -2   0   17.36    3.63
   6  -2   0   25.13    3.52
   7   2   0   -2.48    2.78
  -7  -2   0   -0.83    2.59
   7  -2   0   -2.26    2.27
   7   2   0   -2.13    1.84
  -7  -2   0   -2.65    2.93
  -7   2   0    3.41    2.53
  -7   2   0   -2.29    2.38
   7  -2   0    0.72    2.39
  -8   2   0    0.81    2.29
  -8  -2   0   -3.61    2.15
   8   2   0    4.26    3.08
  -8   2   0   -2.13    2.32
  -8  -2   0    0.14    2.05
   8   2   0    1.40    2.18
   8  -2   0   -1.50    2.51
   8  -2   0   -3.98    2.19
   9  -2   0    0.78    2.63
   9   2   0   -1.22    2.93
  -9  -2   0    0.97    2.78
  -9   2   0    0.14    2.29
  -9  -2   0    2.70    3.20
   9  -2   0   -0.74    2.52
  -9   2   0   -3.89    2.33
   9   2   0   -0.85    2.00
  10  -2   0  215.72   11.43
  10  -2   0  238.03   11.78
 -10   2   0  235.94   11.71
  10   2   0  222.46   12.14
 -10  -2   0  211.04   11.89
 -10  -2   0  239.02   12.69
 -10   2   0  230.54   11.95
 -11   2   0    1.36    3.23
  11   2   0   -2.94    3.60
  11  -2   0   -5.36    3.00
 -11   2   0   -5.01    2.51
 -11  -2   0    3.33    4.28
 -12  -2   0   76.85    8.87
  12  -2   0   96.64    8.49
 -12   2   0   77.25    7.90
  12   2   0   81.12    8.80
  13  -2   0   -0.40    3.66
 -13  -2   0    4.49    4.71
 -13   2   0   -5.18    3.35
  13   2   0    1.48    4.18
 -14   2   0    1.79    4.14
 -14  -2   0    5.12    3.60
  14  -2   0   14.61    5.51
  14   2   0   13.49    5.70
 -15  -2   0   -0.20    4.09
 -15   2   0   -0.79    4.86
  15  -2   0    1.42    4.21
  15   2   0   -3.81    4.21
 -16   2   0   11.41    5.18
  16  -2   0   16.19    5.28
  16   2   0   17.54    6.27
 -16  -2   0   19.83    6.17
  17   2   0    1.43    4.94
  17  -2   0    5.25    4.56
 -17  -2   0    0.12    4.86
 -17   2   0    3.05    4.32
   0  -3   0   -0.32    0.63
   0  -3   0    0.42    1.05
   0   3   0    0.07    0.69
   0   3   0    0.92    0.79
   1  -3   0    0.70    0.73
   1   3   0   -0.17    1.37
   1   3   0   -0.26    0.95
  -1  -3   0   -2.62    1.07
   1  -3   0    0.64    0.92
  -1   3   0    0.29    0.89
  -1  -3   0    0.22    1.37
  -1   3   0    1.08    0.77
   2  -3   0    6.25    1.20
  -2  -3   0   11.78    2.23
   2   3   0    5.29    1.98
  -2   3   0    7.60    1.30
  -2   3   0    7.04    1.42
   2  -3   0    5.76    1.27
   2  -3   0    5.06    1.39
  -2  -3   0    4.92    1.70
   2   3   0    3.86    1.86
   3  -3   0    1.69    1.17
  -3   3   0    0.30    1.19
  -3  -3   0    2.65    1.40
   3  -3   0   -0.35    1.04
  -3  -3   0    1.03    1.95
   3   3   0   -1.71    1.66
  -3   3   0   -1.38    1.11
   3   3   0   -1.11    1.75
  -4  -3   0 3395.39  110.22
  -5  -3   0    1.36    2.30
   5   3   0   -2.10    2.05
   5  -3   0    0.35    1.85
   5  -3   0   -0.06    1.58
   5   3   0   -2.40    2.21
  -5  -3   0    0.88    1.76
  -5   3   0   -1.91    1.55
  -5   3   0    0.40    1.71
   6  -3   0  134.18    6.98
  -6  -3   0  133.83    7.90
   6   3   0  130.25    7.43
   6   3   0  142.55    7.63
  -6   3   0  135.11    6.96
   6  -3   0  130.00    7.19
  -6   3   0  141.47    7.17
  -6  -3   0  136.46    8.09
   7   3   0   -0.77    2.11
  -7  -3   0   -3.58    2.61
   7  -3   0    0.16    2.24
   7  -3   0    0.72    2.24
   7   3   0   -2.65    2.91
  -7   3   0   -1.88    2.02
  -7  -3   0   -1.52    2.79
  -7   3   0    0.84    2.41
   8  -3   0   91.01    6.12
  -8  -3   0   83.49    6.69
   8   3   0   83.35    7.54
   8  -3   0   90.39    6.07
  -8   3   0   89.40    6.19
  -8  -3   0   82.41    6.87
  -8   3   0   74.04    5.64
   8   3   0   82.41    6.71
  -9   3   0    0.10    2.84
  -9  -3   0   -4.40    2.56
   9   3   0    0.49    2.79
   9  -3   0    1.77    2.52
   9   3   0    2.16    3.22
  -9   3   0   -1.71    2.62
   9  -3   0    0.79    2.83
  -9  -3   0    3.41    2.36
 -10   3   0   37.78    5.33
  10  -3   0   37.22    5.23
 -10  -3   0   47.20    6.41
 -10   3   0   45.28    6.21
  10  -3   0   43.04    5.50
 -10  -3   0   38.34    5.75
 -11   3   0   -0.75    2.85
  11   3   0   -1.40    3.50
  11  -3   0   -0.26    3.63
 -11  -3   0   -6.42    3.42
 -11   3   0   -2.52    3.54
  11  -3   0    0.29    3.05
 -12   3   0  331.12   16.24
  12  -3   0  324.10   16.04
  12   3   0  322.64   16.83
 -12  -3   0  343.15   17.42
  13   3   0   -1.48    4.15
  13  -3   0    1.55    3.66
 -13  -3   0   -2.08    4.01
 -13   3   0    1.87    4.43
 -14   3   0    7.86    4.44
  14   3   0   -7.70    3.95
 -14  -3   0    4.51    4.44
  14  -3   0   11.80    4.77
  15   3   0  -10.86    3.87
  15  -3   0    9.22    4.90
 -15   3   0   -0.02    3.88
 -15  -3   0    6.43    4.90
 -16  -3   0   12.15    5.63
 -16   3   0   12.84    5.27
  16  -3   0   14.32    5.04
  17  -3   0    3.92    4.13
  17   3   0    1.70    6.10
 -17  -3   0   -2.82    5.05
 -17   3   0   -3.10    4.68
   0  -4   0 2159.17   69.94
  -1   4   0   -0.36    1.05
   1  -4   0   -0.52    0.96
  -1  -4   0   -1.71    1.54
   1   4   0    0.50    1.51
  -1  -4   0   -0.04    1.77
  -1   4   0    0.65    0.99
   1  -4   0   -1.02    1.09
   2  -4   0  179.54    7.02
   2  -4   0  182.15    6.78
  -2   4   0  184.02    6.99
   2   4   0  171.86    7.63
   2   4   0  191.25    8.29
   2  -4   0  172.40    6.76
  -2  -4   0  184.10    7.68
  -3  -4   0   -0.82    1.70
   3  -4   0    0.32    1.13
  -3  -4   0    1.19    2.00
   3  -4   0    0.19    1.26
   3   4   0    2.54    2.07
  -3   4   0   -1.10    1.26
   3   4   0    0.95    1.87
  -3   4   0    0.04    0.98
  -4   4   0 1903.90   60.73
  -4  -4   0 1874.98   61.09
   4   4   0 1863.31   61.05
   4   4   0 1791.72   60.79
  -4  -4   0 1799.08   60.81
  -4   4   0 1818.25   59.85
   4  -4   0 1789.93   59.81
   4  -4   0 1829.92   59.91
  -5   4   0    2.22    1.78
   5  -4   0   -0.54    1.91
   5   4   0    0.04    2.71
   5  -4   0    1.05    1.84
  -5  -4   0    0.16    1.92
  -5   4   0    0.11    1.63
   5   4   0    0.49    1.97
  -5  -4   0   -2.42    1.73
   6   4   0 2157.19   72.71
  -6   4   0 2115.20   71.70
  -6   4   0 2235.81   71.78
   6  -4   0 2180.07   71.73
  -6  -4   0 2185.13   72.90
   6  -4   0 2153.65   71.66
  -6  -4   0 2220.39   73.01
   6   4   0 2180.92   72.85
   7   4   0   -3.17    2.01
   7  -4   0    0.08    2.05
  -7   4   0    1.01    2.27
  -7   4   0   -1.05    1.83
   7  -4   0   -3.32    1.85
   7   4   0    2.00    2.37
  -7  -4   0   -1.41    2.09
  -7  -4   0   -0.98    2.11
   8  -4   0  110.57    6.98
  -8   4   0  126.55    7.17
   8  -4   0  130.12    7.54
  -8   4   0  126.92    7.40
  -8  -4   0  128.64    8.07
   8   4   0  130.07    8.51
   8   4   0  139.68    8.47
  -9   4   0   -0.21    2.53
  -9   4   0    4.59    2.71
  -9  -4   0   -3.09    3.35
   9   4   0    0.58    3.12
  -9  -4   0    0.57    2.92
   9   4   0   -0.93    2.99
   9  -4   0    0.99    2.36
   9  -4   0   -4.57    1.92
 -10  -4   0  553.57   23.07
  10   4   0  541.12   22.94
  10  -4   0  548.92   21.70
 -10   4   0  547.64   22.00
  10  -4   0  529.47   21.64
  11  -4   0   -3.12    2.88
  11   4   0    0.74    4.15
 -11  -4   0   -4.21    3.72
 -11   4   0    1.78    2.76
  11  -4   0   -3.44    2.53
 -11   4   0   -1.26    3.54
  12   4   0  285.65   15.54
 -12  -4   0  294.66   16.00
  12  -4   0  274.54   14.08
 -12   4   0  274.89   14.54
  13  -4   0   -0.22    3.64
 -13  -4   0   -5.14    2.50
 -13   4   0   -2.06    3.39
  13   4   0    3.41    4.83
  14  -4   0  273.48   14.92
 -14  -4   0  296.12   17.08
  14   4   0  286.66   16.46
 -14   4   0  291.00   15.74
 -15   4   0   -5.29    3.48
 -15  -4   0    3.53    5.16
  15   4   0   -8.55    3.90
  15  -4   0    1.10    3.11
  16  -4   0  214.02   13.78
 -16   4   0  217.41   14.34
  16   4   0  222.58   15.05
 -16  -4   0  196.73   14.78
  17  -4   0   -0.84    3.74
 -17   4   0    1.44    4.44
  17   4   0    5.70    5.46
 -17  -4   0   -7.49    4.45
   0   5   0    5.89    1.49
   0  -5   0    1.18    1.63
   0  -5   0    7.75    1.73
   0   5   0    4.70    1.90
   1  -5   0    1.13    1.26
  -1   5   0    0.71    1.11
   1   5   0    0.42    1.50
   1  -5   0    0.29    1.57
  -1   5   0   -0.63    1.82
  -1  -5   0    0.67    1.58
   1   5   0    1.90    1.85
  -1   5   0   -0.54    1.17
  -2  -5   0    0.80    1.80
  -2   5   0    3.08    1.32
   2  -5   0    6.92    1.32
   2   5   0    0.38    1.68
  -2   5   0    3.58    1.19
   2   5   0    4.94    1.74
  -2  -5   0    2.21    2.12
  -3  -5   0   -0.99    1.79
  -3   5   0    3.69    1.56
  -3  -5   0   -0.88    1.95
   3  -5   0    0.72    1.10
   3  -5   0    0.42    1.10
   3   5   0   -0.77    1.32
   3  -5   0   -0.05    1.14
   3   5   0   -1.70    2.04
   4  -5   0   -2.02    1.25
   4  -5   0    0.85    1.24
   4   5   0    1.89    2.53
  -4   5   0    0.20    1.29
  -4   5   0   -0.47    1.37
   4   5   0   -2.56    2.06
  -4  -5   0    2.34    2.33
  -4  -5   0   -0.25    1.77
   5  -5   0    0.34    1.69
   5   5   0    4.70    3.15
  -5  -5   0    1.51    3.00
  -5   5   0    1.06    1.94
   5   5   0    1.81    2.78
  -5  -5   0    2.54    3.09
  -5   5   0    0.86    1.98
   5  -5   0    4.53    2.28
   6  -5   0   62.54    4.60
   6   5   0   72.01    6.38
   6   5   0   68.74    6.00
  -6  -5   0   59.14    5.98
  -6   5   0   61.96    4.65
  -6  -5   0   60.05    6.09
   6  -5   0   79.96    5.17
  -6   5   0   71.29    4.99
   7  -5   0   -3.71    1.67
   7   5   0    1.48    2.91
   7   5   0    2.75    3.09
  -7   5   0   -3.00    2.04
   7  -5   0   -1.98    2.02
  -7  -5   0    0.09    2.98
  -7   5   0    1.95    2.00
  -7  -5   0   -2.16    2.89
  -8   5   0   40.50    4.58
   8  -5   0   39.56    4.39
  -8  -5   0   42.83    5.60
   8   5   0   41.75    5.79
   8   5   0   42.12    5.55
  -8   5   0   35.52    4.39
  -8  -5   0   44.71    5.32
   8  -5   0   42.31    4.24
  -9   5   0   -1.72    2.24
   9  -5   0    0.94    2.37
  -9   5   0    0.68    2.31
   9   5   0    2.60    3.50
  -9  -5   0   -5.23    3.07
   9  -5   0   -2.07    1.99
  -9  -5   0   -2.31    2.16
 -10   5   0  227.68   13.06
  10   5   0  220.21   12.54
 -10  -5   0  247.24   13.52
 -10   5   0  250.90   12.07
  10  -5   0  229.16   11.58
  10  -5   0  246.04   11.87
  11   5   0    1.64    4.05
 -11   5   0   -1.82    2.81
 -11   5   0   -1.81    2.53
  11  -5   0    1.26    3.28
 -11  -5   0    3.51    4.69
  11  -5   0    0.90    3.06
  12  -5   0   51.77    6.73
 -12  -5   0   53.32    7.46
  12   5   0   40.71    7.25
 -12   5   0   52.44    6.77
 -13   5   0    2.88    3.81
 -13  -5   0    0.86    4.42
  13  -5   0   -0.37    3.47
  13   5   0    3.42    4.51
 -14  -5   0    0.41    5.23
  14  -5   0    2.25    3.83
 -14   5   0   14.92    4.78
  14   5   0   14.14    5.48
  15  -5   0   -1.92    3.08
  15   5   0    1.26    4.56
 -15  -5   0    5.52    4.31
 -15   5   0    2.32    3.87
  16   5   0    6.68    5.41
  16  -5   0   10.01    4.61
 -16   5   0    7.12    5.46
 -16  -5   0   12.97    5.83
 -17  -5   0   -0.09    5.70
  17  -5   0   -6.74    4.00
  17   5   0   -1.96    5.14
 -17   5   0    3.58    4.60
   0  -6   0   31.53    2.70
   0   6   0   31.74    2.63
   0   6   0   40.80    3.40
   0  -6   0   32.68    3.16
   1   6   0   -0.72    1.42
   1   6   0    0.21    1.46
   1  -6   0    0.93    1.13
  -1  -6   0    0.48    1.85
  -1   6   0   -0.80    1.42
  -1   6   0    2.62    2.01
  -1  -6   0   -1.47    1.49
  -1   6   0   -0.42    1.10
  -2  -6   0  227.89    9.71
   2   6   0  237.55    9.70
  -2   6   0  230.75    8.79
  -2   6   0  235.46    9.23
  -2  -6   0  232.45   10.13
   2  -6   0  236.27    9.15
   2  -6   0  234.92    8.81
   2   6   0  245.68   10.06
  -3   6   0    1.14    1.50
   3  -6   0    1.09    1.27
   3  -6   0   -1.52    1.16
   3   6   0   -1.42    1.85
   3   6   0   -2.68    2.09
  -3  -6   0   -1.76    2.14
  -3  -6   0   -1.45    2.08
   3  -6   0    0.72    1.54
   4  -6   0 1508.10   49.62
   4  -6   0 1529.65   49.43
  -4   6   0 1513.66   49.67
  -4  -6   0 1538.08   51.07
   4  -6   0 1511.96   49.48
   4   6   0 1437.73   50.91
   4   6   0 1461.55   50.60
  -4  -6   0 1502.84   50.79
   5   6   0   -2.57    2.92
  -5   6   0   -1.10    1.98
  -5  -6   0    0.09    3.26
  -5  -6   0   -2.05    2.25
   5  -6   0   -1.61    1.82
   5  -6   0    0.17    1.65
   5  -6   0   -2.41    1.63
  -5   6   0   -0.30    2.14
   5   6   0    0.72    3.49
   6  -6   0  916.06   32.15
  -6   6   0  915.91   32.36
  -6   6   0  942.44   32.30
  -6  -6   0  963.14   33.98
   6  -6   0  948.85   32.35
   6   6   0  939.57   33.94
   6   6   0  917.50   33.67
   7   6   0    3.89    3.39
   7  -6   0    0.55    1.84
   7  -6   0    0.50    2.12
   7   6   0    1.36    2.74
  -7   6   0   -1.68    1.98
  -7   6   0    1.16    1.85
  -7  -6   0   -1.54    2.29
   8   6   0  152.73    9.08
  -8  -6   0  146.34    8.82
  -8   6   0  151.17    7.85
  -8   6   0  131.06    7.48
  -8  -6   0  136.56    8.70
   8   6   0  137.17    8.53
   8  -6   0  136.70    7.71
   8  -6   0  135.99    7.74
  -9  -6   0   -2.45    3.09
   9  -6   0   -2.79    2.51
   9  -6   0   -3.35    2.34
   9   6   0    1.19    3.70
  -9   6   0    3.94    2.79
  -9   6   0   -2.97    2.60
 -10   6   0  320.06   14.66
  10   6   0  319.66   16.15
 -10  -6   0  316.63   16.26
  10  -6   0  320.46   14.41
 -10   6   0  302.23   15.42
  11  -6   0    0.17    2.76
  11  -6   0    1.50    2.94
 -11  -6   0   -2.89    2.81
  11   6   0    5.51    4.81
 -11   6   0    5.99    3.62
 -11   6   0    7.17    3.95
 -12   6   0  611.53   25.60
  12   6   0  616.63   27.16
 -12  -6   0  662.07   27.81
  12  -6   0  622.12   25.17
  13  -6   0   -4.02    3.77
  13   6   0   -4.08    4.50
 -13   6   0   -1.51    3.39
 -13  -6   0   -1.14    3.40
  14  -6   0  137.07    9.76
 -14  -6   0  128.26   11.78
 -14   6   0  159.66   11.24
  14   6   0  133.89   11.65
 -15  -6   0   -6.78    4.15
  15  -6   0    8.89    4.47
 -15   6   0    0.03    3.94
  15   6   0    4.76    5.55
  16  -6   0   21.09    5.81
 -16  -6   0   23.16    7.03
 -16   6   0   26.90    6.11
  16   6   0   11.28    6.28
  17  -6   0    1.78    3.72
 -17  -6   0   -2.37    5.06
  17   6   0    4.65    6.61
   0  -7   0    6.77    1.75
   0  -7   0    3.20    2.05
   0   7   0    6.90    1.90
   0   7   0    7.54    1.87
   1   7   0    2.03    2.06
   1  -7   0    1.64    1.50
  -1   7   0   -2.75    1.63
  -1   7   0    1.80    1.41
  -1   7   0   -0.50    1.34
  -1  -7   0    1.80    1.63
   1   7   0   -2.44    1.49
  -1  -7   0   -0.74    1.60
  -2  -7   0   32.86    3.76
   2  -7   0   35.95    3.40
   2   7   0   33.45    4.05
  -2  -7   0   32.51    3.61
   2   7   0   35.36    3.50
  -2   7   0   33.00    3.13
  -2   7   0   30.37    2.53
   2  -7   0   28.59    3.03
  -3   7   0   -1.78    1.25
   3  -7   0   -2.36    1.28
  -3   7   0   -0.19    1.47
   3  -7   0   -0.95    1.32
  -3  -7   0    0.10    2.52
   3   7   0    2.39    3.00
   3  -7   0   -0.70    1.74
   3   7   0   -2.23    2.14
  -3  -7   0   -0.11    2.02
   4   7   0  282.82   12.69
   4   7   0  261.89   11.96
  -4  -7   0  293.46   12.42
   4  -7   0  274.24   10.94
   4  -7   0  267.33   10.48
  -4   7   0  261.01   10.88
  -4  -7   0  259.34   12.33
   5  -7   0   -0.45    1.73
   5   7   0    0.53    2.99
  -5  -7   0   -0.56    3.12
   5  -7   0    2.37    1.79
   5  -7   0   -0.53    1.81
  -5   7   0    0.22    2.23
   5   7   0    0.65    2.58
  -5  -7   0   -1.55    2.27
  -6   7   0   91.64    5.24
   6   7   0   96.11    7.38
  -6   7   0   87.43    5.50
  -6  -7   0   88.39    6.96
   6  -7   0   86.74    5.12
   6  -7   0   84.08    5.29
   6  -7   0   84.95    5.48
   6   7   0   87.96    6.28
  -6  -7   0   87.01    6.43
   7  -7   0    5.42    2.05
  -7  -7   0    7.40    3.43
  -7   7   0    4.13    2.21
  -7   7   0    5.91    2.25
  -7  -7   0   -0.34    2.22
   7   7   0    3.42    2.44
   7   7   0    3.71    2.85
   7  -7   0    1.00    1.75
  -8   7   0  105.23    6.32
   8   7   0  103.05    8.24
  -8  -7   0  108.75    7.62
  -8   7   0   97.51    6.24
   8  -7   0   87.70    6.14
   8   7   0   93.72    7.51
   8  -7   0   98.44    6.24
  -9  -7   0   -1.42    3.51
   9  -7   0    4.80    2.86
  -9   7   0   -0.99    2.19
   9   7   0   -0.93    3.68
  -9   7   0    4.27    2.69
   9  -7   0    0.46    2.67
 -10  -7   0  139.71    9.93
 -10   7   0  150.59    9.91
  10   7   0  149.55   10.92
  10  -7   0  151.80   10.04
  10  -7   0  149.43    8.74
 -10   7   0  160.85    9.33
 -11   7   0    1.12    2.92
  11  -7   0    0.03    2.68
  11   7   0   -0.99    4.45
 -11   7   0    1.58    3.27
  11  -7   0    4.26    3.11
 -11  -7   0   -0.47    4.44
 -12   7   0   38.64    6.02
  12  -7   0   57.77    6.65
  12   7   0   56.11    7.96
 -12  -7   0   51.00    7.89
  13   7   0   -7.35    4.40
  13  -7   0   -2.13    3.47
 -13  -7   0    1.09    4.54
 -13   7   0   -0.51    3.20
 -14   7   0   -0.14    4.00
  14   7   0   -0.92    4.90
 -14  -7   0    8.57    4.55
  14  -7   0    5.94    3.77
 -15   7   0    4.69    3.93
 -15  -7   0    4.59    5.46
  15  -7   0   -0.14    3.70
  15   7   0   -0.87    4.86
  16  -7   0   62.46    8.09
 -16   7   0   54.07    7.76
 -16  -7   0   44.11    8.76
  16   7   0   48.32    8.58
  17  -7   0    4.76    4.41
 -17   7   0    5.26    5.18
  17   7   0   -5.78    5.38
 -17  -7   0    1.60    4.54
   0   8   0  557.98   20.95
   0  -8   0  562.47   21.47
   0  -8   0  586.50   20.76
   0   8   0  606.00   20.74
   0   8   0  621.07   21.70
   1   8   0   -0.21    1.89
  -1  -8   0   -1.73    2.21
  -1   8   0   -1.89    1.65
  -1  -8   0   -1.78    1.91
  -1   8   0   -2.61    1.40
  -1   8   0   -0.18    2.34
   1  -8   0   -1.76    1.63
   1   8   0    1.95    2.53
  -2   8   0   37.77    3.28
  -2   8   0   42.12    4.10
   2   8   0   43.49    4.31
  -2   8   0   41.25    3.79
  -2  -8   0   42.02    4.95
  -2  -8   0   41.75    4.34
   2   8   0   36.93    4.23
   2  -8   0   44.60    3.44
   2  -8   0   46.26    3.65
  -3  -8   0    1.43    3.13
  -3   8   0    2.64    2.17
   3   8   0   -0.02    2.73
   3  -8   0    4.14    1.93
  -3  -8   0   -3.37    2.72
   3   8   0   -1.85    3.02
   3  -8   0    0.90    1.84
  -4   8   0    8.87    2.29
   4  -8   0    8.54    2.52
   4  -8   0   11.13    2.19
   4   8   0    6.63    3.37
   4  -8   0    5.81    2.01
   4   8   0    8.07    4.03
  -4  -8   0   12.87    3.73
  -4  -8   0    9.57    3.12
   5  -8   0    0.82    2.13
   5  -8   0    1.18    1.72
  -5  -8   0   -1.70    3.00
   5   8   0    4.60    3.34
   5   8   0    0.24    2.82
   5  -8   0   -0.79    1.53
  -5  -8   0   -1.94    2.94
  -5   8   0   -0.70    1.82
   6  -8   0  164.28    7.89
   6  -8   0  164.59    7.81
   6   8   0  159.33    9.42
   6   8   0  163.28    9.89
  -6  -8   0  172.33    9.99
  -6   8   0  179.16    8.31
  -6  -8   0  168.83    9.77
   6  -8   0  164.07    8.10
  -7  -8   0    1.66    3.17
   7  -8   0   -1.81    2.03
  -7  -8   0   -2.21    2.16
   7  -8   0   -1.80    1.75
   7   8   0   -2.64    2.23
  -7   8   0   -3.03    1.64
   7  -8   0   -1.15    1.73
   7   8   0   -0.37    2.62
  -8   8   0  424.31   16.39
   8  -8   0  397.88   16.07
  -8  -8   0  407.54   18.18
   8  -8   0  404.12   16.21
   8   8   0  397.95   18.41
   8  -8   0  416.34   16.32
  -8   8   0  377.33   16.20
   9  -8   0   -3.49    2.47
   9  -8   0    0.25    2.58
  -9  -8   0    4.74    3.27
  -9   8   0    1.86    2.81
  -9   8   0   -1.43    2.49
   9   8   0    0.77    3.87
  10   8   0   54.82    7.68
  10  -8   0   66.08    5.90
  10  -8   0   53.70    6.01
 -10  -8   0   50.78    7.42
 -10   8   0   51.39    5.81
 -11   8   0    4.07    3.08
 -11   8   0    4.11    3.47
  11  -8   0    2.27    3.34
  11  -8   0    5.42    3.21
  11   8   0   -2.67    4.38
 -11  -8   0   -2.46    4.05
  12  -8   0    0.66    3.63
 -12   8   0    4.26    3.35
  12   8   0   -3.28    4.53
 -12  -8   0   -0.03    3.35
 -13  -8   0    4.21    5.23
  13   8   0   -7.11    4.34
  13  -8   0   -1.87    2.95
 -13   8   0    2.20    3.42
  14   8   0   23.20    6.40
 -14   8   0   21.62    4.94
  14  -8   0   20.47    4.97
 -14  -8   0   21.48    8.02
 -15   8   0    5.62    4.51
  15   8   0   -0.83    5.14
 -15  -8   0   -1.64    4.68
  15  -8   0   -2.38    3.78
  16  -8   0   32.24    6.16
 -16   8   0   47.71    7.07
  16   8   0   44.55    8.51
 -16  -8   0   55.85    9.36
   0   9   0    5.04    3.08
   0   9   0    8.60    2.60
   0  -9   0    0.98    2.15
   0  -9   0    2.79    2.71
   0   9   0    3.83    2.41
  -1  -9   0    1.93    2.85
  -1   9   0    3.34    2.06
   1   9   0    0.79    2.38
  -1   9   0    0.88    2.59
  -1  -9   0    0.61    2.35
   1   9   0    2.21    3.12
   1  -9   0    0.30    2.22
  -1   9   0   -0.86    2.06
  -2   9   0   73.47    4.51
   2  -9   0   87.49    4.94
   2   9   0   75.52    5.57
  -2  -9   0   77.43    5.89
  -2  -9   0   73.64    6.16
  -2   9   0   80.36    5.07
  -2   9   0   73.65    5.59
   2   9   0   82.14    6.49
   3   9   0    2.31    2.86
  -3  -9   0   -3.32    2.74
  -3  -9   0   -0.41    2.33
   3   9   0    1.90    3.32
   3  -9   0    1.49    1.97
  -3   9   0   -0.51    1.83
   3  -9   0    3.87    2.00
  -3   9   0   -0.66    1.48
   4  -9   0   12.69    2.57
   4   9   0   13.87    3.58
  -4  -9   0   16.97    3.95
   4  -9   0   14.51    2.50
  -4  -9   0   11.79    3.29
   4   9   0   16.41    3.72
  -4   9   0   13.81    2.87
   4  -9   0   10.73    2.30
  -5  -9   0   -0.24    2.98
  -5   9   0   -0.90    1.67
   5   9   0    3.07    3.21
  -5  -9   0    3.87    3.73
   5   9   0    1.87    2.87
   5  -9   0   -1.38    1.70
   5  -9   0    0.23    1.67
   5  -9   0    0.33    1.64
  -6  -9   0   88.18    7.21
   6   9   0   80.26    7.29
   6   9   0   82.78    6.80
   6  -9   0   84.35    5.19
  -6   9   0   97.00    5.80
   6  -9   0   82.69    5.17
   6  -9   0   92.11    5.73
  -6  -9   0   98.11    7.50
  -7  -9   0   -1.94    3.00
   7  -9   0    3.86    2.39
   7  -9   0    1.77    1.78
   7   9   0    2.63    2.45
   7  -9   0    1.62    1.99
  -7   9   0    1.57    2.21
   8  -9   0   24.11    3.66
  -8  -9   0   12.82    4.01
   8  -9   0   15.37    3.22
   8  -9   0   19.69    3.38
  -8   9   0   24.54    4.08
   8   9   0   24.37    4.98
   9  -9   0    2.63    2.63
   9  -9   0   -0.87    2.35
  -9   9   0    4.00    2.72
   9   9   0   -0.44    4.14
  -9  -9   0   -0.48    2.68
   9  -9   0    3.27    2.67
  10  -9   0   36.05    5.02
 -10  -9   0   38.12    6.81
 -10   9   0   27.58    4.52
  10  -9   0   28.84    4.49
  10  -9   0   32.20    4.45
  10   9   0   33.24    6.08
 -10   9   0   30.10    4.58
  11   9   0    5.72    5.16
 -11   9   0   -2.76    3.12
  11  -9   0   -0.06    3.15
  11  -9   0   -0.40    2.84
 -11   9   0   -0.75    2.77
 -11  -9   0   -2.53    4.05
 -12  -9   0   10.98    4.21
 -12   9   0   15.34    4.46
  12  -9   0    7.28    3.98
  12  -9   0   10.14    3.83
  12   9   0   13.16    5.94
 -13   9   0    2.22    3.62
  13   9   0   -2.26    4.82
  13  -9   0   -1.36    3.35
 -13  -9   0   -0.97    4.60
 -14  -9   0   10.56    5.57
 -14   9   0   15.87    4.33
  14  -9   0   11.20    4.25
  15  -9   0    0.43    3.91
  15   9   0   -0.70    5.29
 -15   9   0   -0.58    4.27
 -15  -9   0    4.37    5.50
  16   9   0  130.29   12.67
 -16   9   0  124.07    9.91
 -16  -9   0  106.80   12.67
   0  10   0   52.53    5.46
   0  10   0   46.64    4.14
   0  10   0   47.38    4.44
   0 -10   0   45.07    4.71
   1 -10   0   -3.87    2.24
   1  10   0    2.46    2.64
   1  10   0    1.36    3.30
  -1  10   0    0.58    2.12
  -1 -10   0   -0.80    2.47
  -1 -10   0    2.72    3.01
  -1  10   0    2.10    2.01
  -1  10   0   -0.55    2.71
  -2  10   0  565.42   20.79
  -2  10   0  604.94   21.77
  -2 -10   0  574.76   21.47
   2  10   0  577.40   21.29
   2 -10   0  567.02   20.27
   2  10   0  526.02   21.84
  -2  10   0  565.11   20.20
  -2 -10   0  542.08   22.02
   3  10   0    5.10    3.01
  -3 -10   0    2.32    2.91
  -3  10   0   -0.32    1.89
  -3  10   0   -0.53    2.40
  -3 -10   0    4.95    3.17
   3 -10   0   -0.56    1.94
   3  10   0    2.62    2.80
   3 -10   0    2.19    2.00
  -3  10   0    1.24    1.71
   4 -10   0  809.54   27.49
   4  10   0  801.11   28.64
  -4 -10   0  705.68   28.33
   4  10   0  755.42   29.08
  -4 -10   0  776.17   29.30
   4 -10   0  795.49   26.81
  -4  10   0  765.33   27.39
   4 -10   0  761.08   26.74
  -5  10   0   -1.03    1.93
  -5 -10   0    4.28    3.41
   5 -10   0   -0.94    1.58
   5  10   0   -1.73    3.24
   5  10   0   -0.96    1.82
  -5 -10   0   -0.60    2.16
   5 -10   0    1.44    1.70
   5 -10   0    1.45    2.04
   6 -10   0 1723.72   55.76
   6  10   0 1618.09   57.80
   6  10   0 1722.58   58.70
   6 -10   0 1615.27   55.60
  -6  10   0 1683.66   56.29
  -6 -10   0 1653.08   58.52
  -6 -10   0 1640.83   58.09
   6 -10   0 1704.61   56.28
   7 -10   0    1.24    1.91
   7 -10   0   -1.06    2.23
   7  10   0   -1.47    2.60
  -7  10   0    3.81    2.56
   7 -10   0   -0.36    2.05
  -7 -10   0    5.45    3.04
  -8 -10   0  238.34   13.72
   8 -10   0  248.71   11.26
  -8  10   0  258.61   11.88
   8 -10   0  248.80   11.25
   8 -10   0  265.13   11.84
   8  10   0  261.10   14.20
  -9  10   0    5.62    2.90
   9  10   0    3.97    4.71
  -9 -10   0    2.70    3.27
   9 -10   0   -0.97    2.24
   9 -10   0   -0.36    2.46
   9 -10   0    6.23    3.07
 -10 -10   0  217.88   13.37
  10 -10   0  229.64   11.38
  10  10   0  239.19   14.57
 -10  10   0  228.22   11.61
  10 -10   0  227.95   11.23
  10 -10   0  226.76   11.36
  11  10   0    0.56    4.52
  11 -10   0    1.15    3.20
  11 -10   0    0.87    2.36
 -11 -10   0    1.16    4.52
 -11  10   0   -1.89    2.97
  11 -10   0   -1.91    2.55
  12  10   0  101.83   11.24
 -12 -10   0  124.04   10.34
  12 -10   0  113.78    8.06
  12 -10   0  113.95    8.30
  12 -10   0  114.22    9.64
 -13 -10   0    3.86    5.35
  13 -10   0    5.06    3.49
  13  10   0   -1.00    5.16
  13 -10   0    5.40    3.70
  14  10   0  266.68   17.21
 -14 -10   0  274.13   16.82
  14 -10   0  254.85   13.95
  15 -10   0   -1.08    3.53
 -15 -10   0   21.90    6.77
  15  10   0   -2.83    5.00
  15 -10   0   -0.78    3.62
  16 -10   0   12.06    4.47
  16  10   0    7.50    6.50
  16 -10   0   10.60    4.83
 -16 -10   0   10.53    6.68
   0  11   0    8.49    2.64
   0  11   0    5.98    2.54
   0  11   0   10.27    3.57
   0 -11   0    8.80    2.69
  -1  11   0    2.05    2.90
   1  11   0    3.24    2.35
  -1 -11   0    0.58    2.25
  -1  11   0    1.75    2.06
   1  11   0    1.23    3.06
  -1 -11   0    2.51    3.01
   1 -11   0    1.64    2.37
  -1  11   0   -1.91    1.93
  -2  11   0  346.56   12.92
   2 -11   0  319.42   12.88
  -2  11   0  330.35   14.13
  -2  11   0  311.82   13.28
  -2 -11   0  312.53   14.36
  -2 -11   0  335.44   14.07
   2  11   0  310.32   14.55
   2  11   0  333.64   13.82
  -3  11   0   -0.38    2.14
   3  11   0    2.29    2.58
  -3  11   0   -1.67    1.48
  -3 -11   0    4.51    3.15
  -3  11   0   -3.75    2.34
   3 -11   0   -1.04    1.86
  -3 -11   0    6.29    2.77
   3  11   0   -0.35    3.44
   4 -11   0  134.97    7.19
  -4 -11   0  143.86    8.68
  -4  11   0  129.03    7.25
  -4 -11   0  134.48    8.89
   4  11   0  146.13    9.28
   4 -11   0  136.43    6.77
   4 -11   0  126.07    6.60
   4  11   0  132.89    8.23
   5 -11   0    0.62    2.00
  -5  11   0   -1.01    1.72
   5 -11   0   -1.15    1.54
  -5 -11   0   -0.38    2.44
   5 -11   0   -1.22    1.64
  -5 -11   0    2.30    3.35
   5  11   0   -1.01    2.42
   5  11   0   -4.83    2.57
  -6  11   0   55.23    4.80
   6 -11   0   47.08    4.10
   6  11   0   43.00    5.76
   6 -11   0   56.32    4.26
   6  11   0   43.38    5.87
   6 -11   0   47.27    4.67
   7 -11   0   -2.64    2.20
  -7 -11   0   -0.41    3.68
   7 -11   0    0.33    1.88
   7 -11   0    2.55    2.03
  -7  11   0    2.47    2.67
   7  11   0    1.68    3.02
  -8  11   0   88.10    6.60
   8 -11   0   92.39    6.20
   8 -11   0   96.86    6.68
   8  11   0  107.20    9.45
  -8 -11   0   92.92    8.77
   8 -11   0   91.73    6.14
  -9 -11   0    4.16    4.68
   9 -11   0    2.26    2.52
   9 -11   0   -2.53    2.72
   9  11   0   -0.78    3.33
  -9  11   0   -5.48    2.39
   9 -11   0   -0.34    2.36
  10 -11   0   -0.24    2.49
  10 -11   0    0.56    3.05
  10 -11   0   -0.05    2.53
  10  11   0    3.71    5.00
 -10 -11   0    0.61    3.33
 -10  11   0   -1.96    2.43
 -11  11   0   -1.65    3.25
  11 -11   0    7.57    3.23
  11  11   0    2.13    4.99
 -11 -11   0   -1.14    4.72
  11 -11   0    5.64    3.25
  11 -11   0    3.41    2.91
  12 -11   0   40.84    5.39
  12  11   0   40.08    7.88
 -12 -11   0   30.53    7.23
  12 -11   0   37.36    5.62
 -13 -11   0   -0.43    4.76
  13 -11   0    1.59    3.54
  13 -11   0    1.56    3.34
  14 -11   0    2.95    3.63
  14  11   0   -0.25    4.96
 -14 -11   0   22.41    6.98
  14 -11   0    7.14    4.09
 -15 -11   0    4.45    5.74
  15  11   0    3.69    5.87
  15 -11   0    5.66    4.08
  15 -11   0    2.60    4.16
  16  11   0   30.28    8.39
  16 -11   0   21.12    5.29
  16 -11   0   20.13    5.46
 -16 -11   0   22.08    6.79
   0 -12   0  290.33   12.87
   0  12   0  301.66   13.90
   0  12   0  320.03   12.74
   0  12   0  296.83   13.12
  -1 -12   0    1.39    2.76
   1 -12   0   -1.42    1.94
   1  12   0   -0.53    3.07
   1  12   0   -2.36    1.91
  -1  12   0   -2.52    2.61
  -1 -12   0    0.65    2.44
  -1  12   0    1.51    1.70
  -1  12   0   -2.59    1.98
  -2  12   0  128.08    8.16
  -2 -12   0  163.00    8.84
   2  12   0  140.44    8.98
  -2  12   0  134.38    7.73
   2  12   0  133.57    7.83
   2 -12   0  163.69    7.60
  -2  12   0  131.90    6.96
  -2 -12   0  141.22    8.65
  -3  12   0   -0.17    2.42
  -3 -12   0    6.24    3.10
   3 -12   0    0.16    2.00
   3  12   0   -1.20    2.56
   3  12   0    2.31    3.62
  -3  12   0   -0.55    1.53
  -3 -12   0   -3.21    2.65
  -3  12   0   -1.73    2.08
  -4 -12   0  144.14    9.46
   4 -12   0  141.54    7.09
   4  12   0  119.89    8.24
  -4 -12   0  149.74    9.11
  -4  12   0  150.48    7.13
  -4  12   0  144.49    8.38
   4 -12   0  150.50    7.79
   4  12   0  145.48    9.19
  -4  12   0  137.71    7.73
  -5  12   0    0.74    1.99
   5  12   0    2.53    3.04
  -5 -12   0   -3.30    3.12
   5 -12   0    1.02    2.00
  -5 -12   0    2.01    3.35
   5 -12   0    0.21    2.38
   5 -12   0    1.55    1.89
   5  12   0   -0.45    3.67
   6  12   0  304.07   15.48
   6 -12   0  293.17   12.23
   6 -12   0  282.63   12.09
  -6  12   0  283.09   12.93
  -6 -12   0  324.75   15.23
   6 -12   0  296.84   12.93
   7 -12   0    4.06    2.88
  -7  12   0   -1.80    1.93
  -7 -12   0    1.24    3.18
   7 -12   0    1.13    2.05
   7 -12   0   -2.63    2.03
   7  12   0    0.26    3.12
  -8 -12   0   89.00    7.98
   8 -12   0   76.93    6.21
   8  12   0   87.12    9.38
   8 -12   0   72.42    5.79
  -8  12   0   78.15    6.34
   8 -12   0   85.99    6.00
  -9 -12   0    4.66    4.89
   9  12   0    0.12    3.49
   9 -12   0   -0.70    2.81
   9 -12   0   -0.87    2.28
  -9  12   0    3.97    3.02
   9 -12   0    3.24    2.51
 -10  12   0   87.22    6.92
  10  12   0   65.98    9.09
  10 -12   0   78.67    6.28
  10 -12   0   75.02    6.45
  10 -12   0   82.24    6.71
 -10 -12   0   80.80    9.27
  11 -12   0    3.53    3.04
 -11  12   0    4.69    3.54
  11  12   0    5.27    5.66
  11 -12   0    3.65    3.01
 -11 -12   0   -0.73    4.48
  12 -12   0   16.43    4.29
 -12 -12   0   17.95    6.41
  12 -12   0   15.75    3.77
  12  12   0   11.73    6.23
  13  12   0   -2.99    5.22
  13 -12   0   -4.23    3.21
  13 -12   0    1.24    3.39
 -13 -12   0   -8.76    4.45
  14 -12   0   10.97    4.10
  14  12   0    4.84    6.07
  14 -12   0    6.83    3.77
 -14 -12   0   10.46    6.10
  15 -12   0    4.76    4.27
  15  12   0    4.72    6.09
  15 -12   0    2.96    3.86
 -15 -12   0   -3.73    4.00
   0  13   0   17.00    3.95
   0  13   0   13.59    3.19
   0 -13   0    7.59    2.69
   0  13   0    8.96    2.77
  -1  13   0   -1.96    1.97
  -1  13   0   -2.19    1.86
  -1  13   0    1.87    2.80
  -1 -13   0    1.25    2.51
   1  13   0   -0.19    3.01
   1  13   0   -2.81    2.44
   1 -13   0   -3.13    2.15
   2 -13   0   -0.89    2.12
   2  13   0    1.50    2.68
  -2  13   0   -4.54    2.37
  -2  13   0   -0.60    2.33
  -2  13   0    0.16    1.87
   2  13   0   -1.25    2.35
  -2 -13   0   -1.35    1.98
  -2 -13   0   -2.57    2.49
  -3 -13   0    1.33    2.80
   3  13   0    5.02    3.76
  -3  13   0   -1.22    1.80
   3 -13   0   -1.82    1.95
  -3  13   0    0.93    1.70
   3  13   0    1.68    3.32
  -3 -13   0   -1.74    2.80
  -3  13   0   -5.49    2.81
   4  13   0   30.60    5.89
   4 -13   0   35.66    3.82
  -4 -13   0   31.97    5.27
  -4  13   0   38.16    5.07
   4  13   0   32.06    5.08
  -4  13   0   29.78    3.46
  -4 -13   0   36.75    5.70
  -4  13   0   38.85    4.74
   5  13   0   -2.00    3.03
   5  13   0   -3.34    2.69
  -5  13   0   -0.46    2.10
   5 -13   0   -0.29    1.78
   5 -13   0    1.52    2.59
  -5 -13   0   -1.20    3.43
   5 -13   0   -1.32    2.09
   6 -13   0   82.70    5.71
   6  13   0   85.61    8.64
  -6 -13   0   83.05    8.08
   6 -13   0   80.23    6.33
  -6  13   0   99.44    6.65
   6 -13   0   92.28    5.56
  -7 -13   0   -3.34    3.75
   7  13   0    1.70    4.47
   7 -13   0    0.90    2.25
   7 -13   0   -0.93    2.02
   7 -13   0   -2.67    2.42
  -7  13   0    0.50    2.55
  -8 -13   0  401.33   19.80
   8  13   0  407.24   19.82
   8 -13   0  404.34   17.10
   8 -13   0  420.36   16.50
   8 -13   0  405.08   16.40
   9 -13   0   -3.94    2.18
   9 -13   0    0.05    2.98
  -9  13   0    2.85    2.96
   9  13   0   -1.34    4.57
   9 -13   0    3.24    2.45
  -9 -13   0   -0.63    4.69
  10 -13   0    4.70    2.69
  10 -13   0    2.45    2.75
 -10 -13   0   -2.63    3.26
  10 -13   0    0.31    2.80
 -10  13   0    5.72    3.24
  10  13   0    2.60    4.93
  11 -13   0    2.76    2.90
  11 -13   0   -5.93    2.52
  11  13   0    0.34    4.98
 -11 -13   0    3.75    5.41
  11 -13   0   -0.73    3.42
  12 -13   0    1.86    2.94
 -12 -13   0   -0.73    5.29
  12 -13   0   -3.70    2.76
  13 -13   0    5.08    3.46
 -13 -13   0    8.17    5.60
  13 -13   0    6.24    3.78
  13  13   0   -3.01    5.19
 -14 -13   0    1.78    3.81
  14 -13   0    2.34    3.76
  14 -13   0    4.88    4.21
  14  13   0   -1.63    5.61
  15  13   0   -2.08    5.87
 -15 -13   0    8.70    6.35
  15 -13   0   -5.99    3.10
  15 -13   0    4.73    3.89
   0 -14   0  318.95   13.72
   0  14   0  282.25   13.00
   0  14   0  341.72   15.12
   0  14   0  299.12   13.81
  -1  14   0    0.27    3.11
   1 -14   0    0.94    2.54
   1  14   0   -0.46    2.40
  -1 -14   0    0.18    3.05
  -1  14   0   -0.46    2.01
   1  14   0   -1.46    2.34
  -1 -14   0    1.42    2.86
   1  14   0    3.53    2.82
  -2  14   0 1029.19   35.25
  -2 -14   0 1002.63   37.75
   2  14   0  987.60   37.46
  -2  14   0 1016.38   37.01
   2 -14   0  956.51   35.12
  -2 -14   0 1093.46   36.87
   2  14   0  966.84   37.44
  -2  14   0 1012.35   36.07
   3  14   0    4.40    3.07
   3 -14   0   -0.25    2.35
  -3 -14   0   -2.20    3.42
  -3  14   0   -1.97    2.57
  -3 -14   0   -3.32    2.79
   3  14   0    0.00    3.74
  -3  14   0   -0.96    2.58
  -3  14   0   -1.15    1.75
   4  14   0  257.93   12.91
   4 -14   0  271.02   11.54
  -4  14   0  260.98   11.42
   4  14   0  217.71   13.74
  -4 -14   0  300.33   14.25
  -4  14   0  294.41   13.63
  -4  14   0  267.45   12.43
  -5  14   0   -2.39    3.35
   5 -14   0   -0.05    2.37
   5  14   0    6.20    4.52
   5 -14   0   -3.35    1.63
  -5 -14   0   -2.72    3.67
  -5  14   0   -1.49    2.27
   6 -14   0   12.76    3.61
   6 -14   0   12.10    2.97
   6  14   0   11.69    5.27
   6 -14   0   14.01    2.96
  -6  14   0   12.95    3.31
  -6 -14   0   13.14    4.86
   7 -14   0    0.21    2.96
   7  14   0    3.47    3.63
   7 -14   0   -0.57    2.20
   7 -14   0    2.96    2.67
  -7 -14   0   -7.45    3.76
  -7  14   0    3.08    3.19
  -8 -14   0  130.00   10.85
   8 -14   0  137.67    7.51
  -8  14   0  121.92    8.15
   8  14   0  146.31   11.47
   8 -14   0  125.62    7.61
   8 -14   0  134.44    8.44
  -9 -14   0   -3.85    3.22
   9 -14   0    1.28    2.80
   9  14   0    1.80    5.02
  -9  14   0    3.65    3.48
   9 -14   0    5.54    2.72
   9 -14   0   -1.06    2.27
  10 -14   0  698.07   26.79
  10  14   0  718.46   31.46
 -10 -14   0  728.95   31.29
 -10  14   0  708.99   27.81
  10 -14   0  732.20   26.86
 -11 -14   0    3.49    5.30
  11  14   0    4.86    5.19
  11 -14   0    1.97    3.33
  11 -14   0   -4.01    2.56
  11 -14   0    5.91    2.95
  12  14   0  156.05   13.38
 -12 -14   0  157.35   13.12
  12 -14   0  136.61    9.36
  12 -14   0  145.74   10.47
  12 -14   0  148.48    9.30
  13  14   0   -5.68    5.24
  13 -14   0   -1.49    3.05
  13 -14   0   -0.23    3.53
 -13 -14   0   -0.95    5.49
  14  14   0    2.87    6.20
 -14 -14   0    6.55    6.29
  14 -14   0    1.24    3.57
  14 -14   0    5.88    3.97
 -15 -14   0   10.01    5.75
  15 -14   0    1.97    3.72
  15  14   0   12.05    6.91
  15 -14   0   -4.72    3.70
   0  15   0    3.57    3.81
   0 -15   0    5.16    2.96
   0  15   0    3.86    2.84
   0  15   0    2.08    2.42
   1  15   0   -0.10    2.33
   1  15   0    3.32    3.99
  -1  15   0   -0.80    2.41
  -1  15   0   -4.37    2.07
  -1 -15   0    0.24    3.28
   1  15   0   -1.80    2.48
   1 -15   0    0.16    2.87
  -1  15   0    4.14    3.59
  -2  15   0   49.75    5.47
  -2 -15   0   63.33    6.76
  -2  15   0   52.15    4.47
  -2  15   0   43.23    6.06
   2  15   0   50.15    6.47
   2  15   0   50.59    5.93
   2 -15   0   44.99    5.00
   3  15   0   -7.94    2.42
   3 -15   0    2.48    2.69
  -3  15   0    2.72    2.99
  -3 -15   0    0.85    3.50
   3  15   0    1.93    3.23
  -3  15   0    3.55    2.11
  -3  15   0    6.81    4.12
  -4  15   0   43.74    4.32
  -4  15   0   47.47    5.26
  -4  15   0   58.18    6.47
   4 -15   0   49.69    4.81
  -4 -15   0   49.01    6.50
   4  15   0   38.82    6.69
   5 -15   0   -0.13    2.11
   5 -15   0    2.21    2.27
  -5 -15   0    5.43    4.35
  -5  15   0   -1.11    3.12
  -5  15   0    4.87    2.63
   5  15   0   -3.94    4.28
   6 -15   0  201.03    9.25
  -6  15   0  182.43   10.10
   6 -15   0  188.30   10.00
   6 -15   0  170.14    8.88
  -6  15   0  185.24   10.80
  -6 -15   0  177.49   11.98
   6  15   0  179.05   12.63
  -7 -15   0   -3.50    4.17
   7 -15   0    0.63    2.00
   7 -15   0   -3.42    2.61
   7  15   0    0.43    4.74
   7 -15   0   -7.35    2.25
  -7  15   0   -0.58    2.70
   8 -15   0    2.00    2.32
   8 -15   0   -1.46    3.00
  -8  15   0    4.98    2.96
  -8 -15   0   -1.59    4.53
   8 -15   0   -0.87    2.54
   8  15   0   -3.46    3.30
   9  15   0   -0.95    3.82
   9 -15   0    0.93    3.42
   9 -15   0   -0.62    2.75
   9 -15   0    0.07    2.44
  -9  15   0    1.24    3.11
  -9 -15   0    4.32    3.74
 -10 -15   0    1.73    5.08
  10  15   0   -7.82    4.83
  10 -15   0    3.42    3.17
  10 -15   0    6.27    2.68
  10 -15   0    1.46    2.84
  11 -15   0    1.65    3.03
 -11 -15   0   -1.71    4.52
  11  15   0   -6.17    4.53
  11 -15   0   11.12    3.15
  11 -15   0    2.85    3.30
  12 -15   0  130.42    8.63
  12 -15   0  135.32    8.69
  12  15   0  158.30   12.65
 -12 -15   0  135.23   12.84
  12 -15   0  134.16    9.24
 -13 -15   0    9.14    5.45
  13 -15   0   -5.21    3.13
  13  15   0   -0.10    4.86
  13 -15   0   -5.35    3.11
  14  15   0  163.76   14.34
 -14 -15   0  139.08   13.79
  14 -15   0  115.38    9.28
   0  16   0 1550.03   55.78
   0  16   0 1539.00   53.56
   0  16   0 1507.38   54.64
   0 -16   0 1630.75   54.05
   1  16   0    1.97    4.16
  -1  16   0    0.10    3.74
   1  16   0    1.40    2.78
  -1 -16   0   -1.69    2.97
  -1  16   0   -0.28    2.56
  -1  16   0    2.85    2.85
   1 -16   0   -1.14    2.94
  -2 -16   0  133.85    9.22
  -2  16   0  121.62    7.98
   2  16   0  114.64    8.56
   2 -16   0  118.97    7.66
  -2  16   0  125.47    8.98
  -2  16   0  121.75    7.33
   2  16   0  109.87    9.44
  -3  16   0    1.44    2.02
  -3  16   0   -3.58    3.19
   3 -16   0   -1.08    2.76
   3  16   0    4.41    4.56
  -3 -16   0    3.09    3.89
  -3  16   0    1.40    3.10
  -4  16   0   36.45    4.97
  -4  16   0   36.56    5.75
  -4 -16   0   37.02    6.28
   4  16   0   42.31    7.06
  -4  16   0   32.04    3.88
   4 -16   0   32.93    4.40
  -5  16   0    4.32    2.99
  -5 -16   0    0.85    4.27
   5 -16   0    2.38    2.98
   5  16   0   -0.74    4.72
  -5  16   0   -0.37    3.49
   5 -16   0    0.34    2.17
  -6  16   0  385.84   16.95
  -6 -16   0  382.02   19.00
   6  16   0  356.48   18.97
  -6  16   0  406.27   18.26
   6 -16   0  409.55   15.88
   6 -16   0  381.94   15.67
   7 -16   0    3.04    2.41
   7  16   0    0.63    4.91
  -7 -16   0   -2.95    4.21
   7 -16   0   -2.58    2.42
  -7  16   0    2.48    3.81
   7 -16   0    3.52    3.15
  -7  16   0    8.45    3.28
  -8 -16   0  327.86   18.18
   8 -16   0  338.26   14.37
   8 -16   0  335.29   14.38
  -8  16   0  326.98   15.51
   8  16   0  386.24   19.61
  -9 -16   0   -3.01    3.31
   9 -16   0    0.71    3.27
   9 -16   0   -2.70    2.54
   9 -16   0    2.06    2.63
   9  16   0    7.50    5.56
  10  16   0  117.22   14.04
  10 -16   0  128.98    8.01
  10 -16   0  132.29    8.84
 -10 -16   0  140.48   12.35
  10 -16   0  125.36    7.95
  11 -16   0   -2.45    2.88
  11 -16   0    4.35    3.54
  11  16   0   -7.43    5.13
 -11 -16   0   -3.32    3.38
  11 -16   0    2.33    2.92
  12 -16   0   11.04    4.19
 -12 -16   0   12.26    6.51
  12  16   0   18.22    6.63
  12 -16   0   11.40    3.82
  12 -16   0    1.58    3.25
  13 -16   0   -3.78    3.10
 -13 -16   0    6.15    5.74
  13 -16   0   -3.64    3.13
  13  16   0   -2.60    5.64
  14  16   0   55.65   10.33
  14 -16   0   40.13    6.07
  14 -16   0   54.21    6.51
 -14 -16   0   39.59    8.09
   0  17   0   -2.42    2.89
   0 -17   0   -3.78    2.90
   0  17   0   -0.02    4.73
   1 -17   0    3.34    3.48
  -1  17   0    1.69    3.93
   1  17   0   -3.88    2.62
   1  17   0    4.04    4.37
  -1  17   0   -0.95    2.23
  -1 -17   0    0.12    3.20
  -2  17   0  266.45   12.38
  -2 -17   0  286.89   15.81
  -2  17   0  273.50   14.43
   2  17   0  277.73   15.14
   2  17   0  250.81   13.46
   2 -17   0  265.66   12.65
   3 -17   0   -1.38    2.85
  -3  17   0   -2.02    2.01
  -3  17   0   -1.70    2.64
  -3 -17   0    0.88    3.68
  -3  17   0   -4.21    3.78
   3  17   0    3.43    3.72
  -4  17   0  352.06   16.60
   4 -17   0  354.72   15.56
   4  17   0  428.84   19.95
  -4 -17   0  398.49   18.38
  -4  17   0  377.40   15.56
  -5 -17   0    4.10    4.45
  -5  17   0    8.00    3.26
   5  17   0    3.73    5.44
   5 -17   0    0.70    3.06
   5 -17   0   -1.39    2.18
  -6 -17   0  198.70   13.07
   6 -17   0  196.32    9.95
   6  17   0  186.35   13.51
  -6  17   0  198.23   11.08
   6 -17   0  210.79    9.89
  -6  17   0  209.83   14.23
  -7  17   0   -3.55    3.21
   7 -17   0    3.16    2.40
  -7  17   0   -5.92    3.12
   7  17   0    0.96    5.24
  -7 -17   0   -3.69    4.08
   7 -17   0   -0.40    2.71
   8 -17   0    5.57    2.65
  -8  17   0   -3.13    3.48
   8 -17   0   -0.11    2.65
   8  17   0    1.17    5.03
  -8 -17   0   -0.81    4.35
   9 -17   0   -4.69    2.72
   9 -17   0    4.76    2.48
   9  17   0   -3.86    5.08
   9 -17   0   -1.16    3.05
  -9 -17   0    4.21    4.05
  10 -17   0   -2.48    3.06
  10 -17   0    2.57    2.86
 -10 -17   0   -7.79    4.45
  10 -17   0    1.15    3.34
  10  17   0   -1.90    4.94
  11 -17   0    8.29    3.74
 -11 -17   0   -2.37    4.86
  11  17   0   -3.55    5.45
  11 -17   0    2.12    3.33
  11 -17   0   -0.55    3.28
 -12 -17   0   52.57    9.38
  12 -17   0   47.92    5.66
  12  17   0   38.42    8.83
  12 -17   0   46.57    6.45
  13  17   0   -3.09    5.85
  13 -17   0   -4.51    3.57
  13 -17   0   -2.92    3.01
 -13 -17   0   -1.08    5.66
   0  18   0   85.83    6.91
   0 -18   0   86.41    7.74
   0  18   0  100.27    9.19
  -1  18   0   -0.89    2.62
   1  18   0   -4.61    2.67
  -1  18   0   -3.96    3.92
   1 -18   0    0.21    2.98
   1  18   0    3.02    4.80
   2  18   0   34.55    6.90
   2 -18   0   31.48    5.03
  -2  18   0   46.46    6.87
  -2 -18   0   24.08    5.64
  -3  18   0   -3.78    3.68
   3  18   0   -7.44    4.22
  -3 -18   0   -1.40    4.23
  -3  18   0    2.11    2.41
   3 -18   0    2.36    3.15
   4 -18   0    1.49    3.24
   4  18   0    1.00    4.80
  -4  18   0    1.34    2.30
  -4 -18   0    5.45    4.49
  -4  18   0    1.41    3.91
  -5  18   0   -1.45    4.38
   5  18   0    0.25    3.80
  -5 -18   0   -1.32    4.38
   5 -18   0    0.52    2.96
   5 -18   0    3.83    2.56
   6  18   0   10.28    5.94
   6 -18   0    1.06    3.02
  -6 -18   0   -1.29    4.54
  -6  18   0    4.33    4.13
   6 -18   0    4.21    2.57
   7 -18   0    4.41    2.55
   7  18   0   -2.85    5.17
   7 -18   0   -2.62    2.57
  -7  18   0    2.37    4.16
  -7 -18   0   -1.60    4.10
   8 -18   0    3.92    2.46
   8 -18   0   -6.85    2.39
  -8  18   0   -0.04    3.99
  -8 -18   0    0.38    5.12
   8  18   0    3.03    5.60
   9  18   0    8.23    6.13
   9 -18   0   -3.80    2.80
  -9  18   0    2.39    3.81
  -9 -18   0    1.17    4.98
   9 -18   0    5.13    2.89
 -10  18   0   16.02    5.26
  10 -18   0   12.03    3.60
  10  18   0   15.81    6.66
 -10 -18   0   13.95    6.95
  10 -18   0   22.30    4.72
 -11 -18   0   -2.11    4.65
  11 -18   0   -6.23    2.80
  11  18   0   -7.29    3.67
  11 -18   0   10.45    4.27
  11 -18   0    6.81    3.76
  12  18   0   96.78   12.81
 -12 -18   0  108.49   12.60
  12 -18   0   94.19    7.95
  12 -18   0   85.65    7.40
 -13 -18   0   -0.90    6.02
  13  18   0    3.25    6.18
  13 -18   0    2.79    3.66
   0  19   0   -4.03    4.03
   0  19   0    2.84    3.34
  -1  19   0    5.90    4.77
   1 -19   0   -0.19    3.13
  -1 -19   0   -1.25    4.17
   1  19   0   -5.15    4.36
  -1  19   0   -2.47    2.75
   2  19   0    9.59    5.62
  -2 -19   0   26.27    5.85
  -2  19   0   20.89    3.88
   2 -19   0   22.97    4.47
  -2  19   0   20.89    6.14
  -3  19   0    3.30    3.94
   3  19   0    1.48    5.11
  -3 -19   0   11.15    4.65
   3 -19   0   -0.40    3.22
  -4 -19   0  131.20   10.16
   4 -19   0  114.55    7.92
  -4  19   0  114.51    7.47
   4  19   0  125.22   11.39
  -4  19   0  125.28    9.93
  -5 -19   0   -3.66    3.96
  -5  19   0   -0.72    3.77
   5 -19   0    0.48    2.43
   5  19   0   -3.43    4.59
   5 -19   0    2.66    3.29
   6 -19   0    4.82    2.42
  -6 -19   0    6.24    4.63
   6 -19   0    1.17    2.82
  -6  19   0    2.95    4.11
   6  19   0   -1.04    5.51
  -7  19   0    3.65    4.58
   7 -19   0    4.11    2.37
   7 -19   0   -3.84    3.11
  -7 -19   0    4.65    5.03
   7  19   0    0.34    5.50
   8 -19   0   33.34    4.92
  -8 -19   0   32.37    6.74
  -8  19   0   27.75    6.38
   8 -19   0   43.59    4.76
   8  19   0   32.81    7.67
   9  19   0   -7.10    5.39
   9 -19   0    4.31    2.81
  -9  19   0    2.14    4.24
  -9 -19   0   -7.71    4.97
   9 -19   0   -4.52    2.90
  10 -19   0   24.54    4.52
 -10 -19   0   43.47    8.73
  10  19   0   30.53    7.17
 -10  19   0   39.87    6.94
 -11  19   0    4.44    4.65
  11 -19   0   -9.79    2.99
 -11 -19   0   -0.27    4.04
  11  19   0   -0.35    5.35
  12  19   0   69.59   11.42
 -12  19   0   55.17    7.62
 -12 -19   0   71.97   11.06
  12 -19   0   49.07    5.97
  12 -19   0   75.79    7.30
   0  20   0 1373.02   51.72
   0 -20   0 1406.37   49.80
  -1  20   0   -0.31    2.96
  -1 -20   0   -3.76    3.50
   1  20   0    8.13    5.35
  -1  20   0   -6.43    4.10
   2 -20   0    8.13    4.00
  -2  20   0    3.64    4.83
  -2  20   0    2.38    3.09
   2  20   0    7.73    5.72
  -2 -20   0    8.95    5.08
   3 -20   0    0.70    3.10
  -3  20   0   -0.34    4.33
  -3 -20   0   -2.42    3.97
   3  20   0   -0.62    5.06
  -3  20   0   -0.08    2.40
  -4  20   0  197.55   12.71
  -4  20   0  195.04   10.29
   4  20   0  174.46   13.66
   4 -20   0  201.27   10.76
  -4 -20   0  199.60   12.90
   5 -20   0   -2.97    3.03
  -5  20   0    1.70    4.53
  -5 -20   0   -2.90    3.76
   5  20   0    4.55    5.23
   6 -20   0  330.17   14.56
  -6 -20   0  319.15   17.92
  -6  20   0  341.56   17.64
   6 -20   0  330.51   14.46
   6  20   0  339.07   19.47
   7 -20   0   -1.18    3.03
  -7 -20   0   -4.97    4.34
  -7  20   0   -6.15    4.05
   7  20   0    2.45    5.05
   7 -20   0    6.95    2.75
   8 -20   0  238.71   11.75
   8 -20   0  237.59   11.36
  -8 -20   0  266.68   19.29
   8  20   0  253.76   17.19
  -8  20   0  234.54   14.24
   9 -20   0    8.85    3.46
  -9  20   0   -0.75    4.54
  -9 -20   0    4.39    5.47
   9 -20   0   -3.57    3.06
   9  20   0   -1.04    6.18
 -10 -20   0  213.87   15.09
  10  20   0  221.58   15.66
  10 -20   0  194.93   10.46
 -10  20   0  200.11   13.17
 -11 -20   0    0.43    5.58
  11  20   0   -0.25    6.56
 -11  20   0   -0.39    4.98
  11 -20   0   -5.45    3.24
   0 -21   0    4.19    4.21
   0  21   0    6.84    5.43
  -1 -21   0    0.14    4.19
  -1  21   0   -4.19    4.17
   1  21   0    4.04    5.09
   1 -21   0    2.06    3.76
   2  21   0   -4.26    4.63
  -2 -21   0    7.21    4.56
  -2  21   0   -3.61    4.64
  -2  21   0    1.09    2.99
  -3  21   0   -1.37    2.48
   3 -21   0    3.74    3.54
  -3 -21   0   -0.50    4.87
  -3  21   0  -12.14    3.87
   3  21   0    0.50    4.90
  -4  21   0    6.99    5.44
   4  21   0   -1.81    5.48
   4 -21   0    4.50    3.44
  -4  21   0    1.36    2.50
  -4 -21   0    1.04    4.41
   5  21   0   -2.07    5.22
   5 -21   0    0.37    3.24
   5 -21   0    1.19    2.75
  -5 -21   0   -2.80    4.34
  -5  21   0   -6.09    4.44
  -6  21   0    1.37    4.94
   6  21   0    7.28    6.41
  -6 -21   0   -0.18    4.38
   6 -21   0   -1.38    2.94
  -7  21   0    2.69    4.77
   7 -21   0   -2.75    2.68
  -7 -21   0   -4.02    4.69
   7  21   0    3.94    4.87
  -8 -21   0   22.87    6.78
   8 -21   0   22.84    4.72
   8 -21   0   16.47    3.91
  -8  21   0   19.90    6.01
   8  21   0   33.88    8.22
  -9 -21   0    7.05    5.51
  -9  21   0   -3.27    4.46
   9 -21   0   -2.80    3.09
   9  21   0    0.99    6.69
  10  21   0   23.57    7.76
  10 -21   0    4.15    3.53
 -10 -21   0   13.80    6.66
 -10  21   0   12.31    5.90
   0  22   0  105.90   10.40
   0 -22   0   97.13    9.08
   1 -22   0   -3.81    3.95
  -1 -22   0    1.94    4.62
  -1  22   0   -2.91    4.96
   1  22   0    1.07    5.98
   2 -22   0    7.57    4.04
  -2 -22   0    2.95    4.11
   2  22   0   11.24    5.82
  -2  22   0    5.92    6.07
   3 -22   0    0.85    4.36
  -3  22   0   -2.46    4.64
   3  22   0    0.55    5.49
  -3 -22   0    8.00    5.09
  -3  22   0   -4.06    2.82
   4 -22   0    5.00    3.81
  -4  22   0    5.94    5.83
  -4  22   0    0.03    2.95
  -4 -22   0   11.10    5.29
   4  22   0    3.03    5.71
  -5 -22   0   -3.31    4.38
   5  22   0   -0.28    5.68
   5 -22   0    0.07    3.23
   5 -22   0    1.14    2.69
  -5  22   0   -2.46    4.18
  -6 -22   0   13.42    5.66
   6  22   0    0.23    5.86
  -6  22   0    0.66    5.24
   6 -22   0    6.33    3.55
   6 -22   0    7.32    3.35
   7  22   0    8.18    6.79
  -7 -22   0    7.02    5.19
   7 -22   0   -1.60    3.07
  -7  22   0    3.82    5.49
   8  22   0    5.60    5.23
   8 -22   0   -1.14    3.28
  -8  22   0    2.41    5.12
  -8 -22   0   10.94    6.22
   9  22   0   -1.69    5.27
   9 -22   0   -4.31    2.93
  -9  22   0   -2.56    5.00
  -9 -22   0    1.49    5.38
   0  23   0   -8.25    4.62
   0 -23   0    7.04    4.35
   1  23   0    4.69    5.48
  -1 -23   0   10.83    4.96
   1 -23   0   -1.56    3.65
  -1  23   0   -7.72    5.20
  -2 -23   0   -3.07    4.37
   2 -23   0   -0.55    3.80
  -2  23   0    5.30    5.11
   2  23   0    7.99    5.94
   3 -23   0    0.50    3.90
  -3  23   0    2.22    5.58
  -3 -23   0    0.21    3.82
   4  23   0    9.31    6.40
   4 -23   0   12.76    5.29
  -4  23   0    3.88    6.04
  -4 -23   0   12.58    5.37
  -5 -23   0   -1.38    4.64
   5  23   0   -3.84    5.33
   5 -23   0   -1.37    3.31
  -5  23   0   -0.32    4.38
   5 -23   0    0.93    3.38
   6 -23   0    6.34    3.58
   6  23   0    9.52    6.79
  -6  23   0   16.64    5.39
  -6 -23   0    7.61    5.46
  -7 -23   0    8.52    5.78
  -7  23   0    5.63    5.22
   7 -23   0   -0.70    3.20
   7  23   0   -3.72    5.72
  -8 -23   0   20.04    6.68
  -8  23   0    1.11    5.21
   8  23   0   -2.19    5.82
   8 -23   0    2.81    3.67
   0 -24   0  262.51   14.92
   0  24   0  285.70   17.97
  -1  24   0   -9.18    4.29
   1 -24   0   -4.47    4.31
  -1 -24   0    4.26    4.38
   2 -24   0   25.90    5.67
  -2  24   0   30.01    7.39
   2  24   0   21.53    7.30
  -2 -24   0   47.73    7.24
  -3  24   0   -4.44    5.68
   3 -24   0    6.71    3.92
  -3 -24   0    4.13    4.71
   3  24   0   -3.13    4.74
   4 -24   0  496.86   21.49
  -4  24   0  552.97   25.44
  -4 -24   0  515.53   24.53
   4  24   0  521.14   26.66
  -5  24   0   -5.62    4.83
   5  24   0   -3.71    5.62
  -5 -24   0    1.73    4.77
   6 -24   0  260.04   13.07
   6  24   0  267.82   18.66
  -6 -24   0  290.62   17.56
  -7 -24   0    5.86    5.70
   7  24   0  -14.51    5.40
  -7  24   0   -9.84    4.90
   7 -24   0   -2.84    3.27
   0  25   0    3.36    5.68
   0 -25   0    3.03    4.55
   1 -25   0    2.15    4.55
  -1 -25   0    2.56    4.96
   1  25   0   12.58    6.63
   2  25   0    6.34    6.04
   2 -25   0    3.31    4.07
  -2  25   0   -4.67    5.89
  -2 -25   0   16.07    5.43
  -3 -25   0    6.30    4.72
   3 -25   0   -2.80    3.81
  -3  25   0   -2.03    5.32
   3  25   0    9.97    6.81
  -4 -25   0   27.81    7.27
   4 -25   0   27.75    5.36
  -4  25   0   31.00    7.38
   4  25   0   29.08    8.29
   5 -25   0   -0.63    3.79
  -5 -25   0    5.81    5.42
  -5  25   0    2.91    5.96
   5  25   0    3.55    6.51
   0  26   0   25.25    8.03
   0 -26   0   36.91    6.61
  -1 -26   0   14.33    5.05
   1 -26   0   -0.34    4.24
   1  26   0   -2.09    5.76
  -1  26   0   -7.73    5.37
   2 -26   0    5.36    4.48
  -2  26   0   -6.49    5.09
  -2 -26   0    4.52    5.18
   2  26   0   -0.93    6.86
  -3  26   0  -11.37    4.17
   3  26   0    0.74    6.01
   3 -26   0    3.76    4.24
  -2   0  -1    0.07    1.14
   2   0  -1   -1.34    1.09
  -2   0  -1   -0.02    0.82
   2   0  -1    0.32    0.85
  -2   0   1   -1.46    0.80
   2   0   1   -0.04    0.89
   2   0   1    0.91    1.01
  -2   0   1   -0.44    0.59
   3   0   1    1.03    1.86
  -3   0   1    0.54    1.57
   3   0  -1   -0.29    1.36
  -3   0  -1    1.64    1.69
   3   0   1   -0.07    1.42
   3   0  -1   -1.41    1.47
  -3   0  -1    0.51    1.50
  -3   0   1   -0.96    1.54
   4   0   1   -0.13    1.44
  -4   0   1   -0.14    1.61
  -4   0  -1   -0.08    1.60
  -4   0  -1   -1.38    1.48
  -4   0   1   -0.14    1.61
   4   0   1    2.25    1.89
   4   0  -1   -2.64    1.47
   4   0  -1   -0.09    1.59
   5   0   1   -0.11    1.47
  -5   0   1   -0.92    1.64
  -5   0  -1   -1.50    1.71
  -5   0   1    1.28    1.97
   5   0  -1   -3.33    1.56
   5   0  -1   -1.00    1.61
  -5   0  -1    0.28    1.38
   5   0   1   -0.67    1.81
  -6   0  -1    3.40    2.64
   6   0   1    0.44    1.99
   6   0  -1   -1.16    2.49
  -6   0  -1   -2.50    2.35
  -6   0   1   -2.72    2.51
   6   0  -1   -1.96    2.21
  -6   0   1    1.51    2.63
   6   0   1   -2.42    2.32
  -7   0  -1    0.67    2.71
   7   0  -1    2.60    2.15
   7   0  -1    1.90    2.53
  -7   0   1   -0.27    2.88
   7   0   1   -1.10    2.74
  -7   0   1    1.19    2.46
   7   0   1   -0.41    2.59
  -7   0  -1   -0.83    2.48
  -8   0  -1    0.76    2.73
  -8   0   1   -0.90    2.30
  -8   0  -1    1.28    2.80
   8   0  -1    1.37    2.84
   8   0   1    0.95    2.56
  -8   0   1    0.53    2.77
   8   0  -1   -0.65    2.87
   8   0   1    0.32    2.63
   9   0  -1   -1.57    2.38
   9   0   1   -2.66    2.43
   9   0  -1    1.56    2.80
  -9   0   1    1.33    2.40
  -9   0   1    1.72    2.97
  -9   0  -1   -1.45    1.83
  10   0  -1   -2.45    2.79
  10   0   1    1.09    3.18
 -10   0   1   -0.67    2.77
  10   0   1   -1.40    2.70
 -10   0  -1    0.52    2.78
  10   0  -1    0.90    3.15
 -10   0  -1    1.10    3.25
 -11   0   1   -2.44    3.35
  11   0  -1    0.93    3.34
 -11   0  -1   -2.26    3.22
 -11   0   1    0.24    3.64
  11   0   1   -2.51    3.42
  12   0   1   -7.08    3.17
  12   0  -1   -3.89    3.35
 -12   0  -1    0.02    3.77
 -12   0   1   -3.54    3.40
  13   0   1   -2.20    3.90
  13   0  -1   -4.01    4.06
 -13   0  -1    7.30    4.65
 -13   0   1    4.75    4.41
  14   0   1    3.47    4.21
 -14   0   1    3.78    4.73
  14   0  -1    7.16    5.39
 -14   0  -1    4.78    4.52
 -15   0   1    0.53    4.41
  15   0  -1    9.15    4.55
  15   0   1    4.74    4.87
 -15   0  -1   -1.69    3.88
 -16   0   1    4.08    5.62
  16   0  -1   -1.98    3.34
  16   0   1    0.55    4.92
 -16   0  -1    6.89    5.21
 -17   0   1    5.20    5.34
  17   0   1    5.72    4.71
 -17   0  -1    0.57    4.48
  -2   1   1  848.38   28.82
   2   1  -1  902.20   28.91
  -2  -1  -1  893.36   29.04
  -2   1   1  829.49   28.38
   2  -1   1  869.47   28.51
   2  -1   1  896.60   28.87
   2   1  -1  911.86   29.05
  -2  -1  -1  856.42   28.86
   2   1   1  879.45   29.01
   2  -1  -1  898.92   28.88
   2  -1  -1  858.52   28.40
  -2   1  -1  904.15   28.89
  -2   1  -1  856.99   28.49
  -2  -1   1  795.29   28.91
   2   1   1  893.12   28.90
  -2  -1   1  906.49   28.92
  -3  -1  -1 3194.38  144.79
  -3   1   1 3183.62  142.97
   3   1  -1 3116.46  138.89
   3  -1   1 2997.93  144.29
   3  -1  -1 3078.20  142.80
  -3   1  -1 3067.71  144.78
   3   1   1 3093.66  144.21
  -4   1   1  115.45    5.52
  -4  -1  -1  116.89    5.91
   4  -1   1  121.88    5.83
   4  -1   1  121.16    5.60
  -4   1   1  125.97    5.97
   4   1  -1  124.56    6.12
  -4  -1  -1  115.13    5.97
   4   1  -1  122.46    5.85
  -4  -1   1  128.60    5.95
   4  -1  -1  110.29    5.74
  -4  -1   1  123.81    5.96
   4  -1  -1  121.53    5.61
   4   1   1  118.01    5.84
  -4   1  -1  113.79    5.66
   4   1   1  130.86    5.87
  -4   1  -1  119.09    5.81
  -5  -1  -1    7.21    1.97
   5  -1   1    6.07    2.03
   5   1  -1    8.70    2.32
  -5   1   1    6.77    2.05
  -5  -1  -1    7.95    2.40
   5  -1   1    9.85    2.36
  -5   1   1   10.63    2.48
   5   1  -1    7.90    2.39
   5   1   1    6.15    2.05
   5   1   1    8.43    2.38
   5  -1  -1   10.09    2.28
   5  -1  -1    7.21    2.24
  -5  -1   1    8.82    2.40
  -5  -1   1    7.83    2.59
  -5   1  -1    8.81    2.15
  -5   1  -1    7.39    2.25
   6   1  -1  205.06    9.79
   6  -1   1  206.56    9.28
  -6  -1  -1  198.55    9.38
  -6   1   1  207.88    9.66
  -6  -1  -1  197.22    9.66
  -6   1   1  201.78    9.08
   6  -1   1  191.34    9.38
   6   1  -1  209.78    9.57
  -6   1  -1  204.90    9.58
   6  -1  -1  206.07    9.12
   6   1   1  202.28    9.61
   6   1   1  197.56    9.40
   6  -1  -1  197.40    9.44
  -6  -1   1  202.01    9.88
  -6   1  -1  195.27    9.34
  -6  -1   1  205.72    9.49
  -7   1   1    4.70    2.60
  -7  -1  -1    4.58    3.25
  -7   1   1    3.43    2.92
  -7  -1  -1    0.64    2.98
   7  -1   1    5.22    3.05
   7  -1   1    6.93    2.80
   7   1  -1    6.14    3.19
   7   1  -1    6.46    3.00
   7  -1  -1    3.06    2.51
  -7   1  -1    6.08    2.90
  -7  -1   1    0.83    2.71
  -7  -1   1    4.87    3.12
  -7   1  -1    3.00    2.76
   7   1   1   12.26    3.34
   7  -1  -1    6.35    2.97
   7   1   1    8.28    2.86
  -8  -1  -1  138.75    8.44
   8   1  -1  140.11    8.18
  -8   1   1  139.39    8.35
   8  -1   1  132.10    7.81
   8  -1   1  143.95    8.20
   8   1  -1  131.22    7.85
  -8  -1  -1  143.38    8.33
  -8   1   1  135.91    7.73
  -8  -1   1  134.07    8.11
   8   1   1  153.60    8.48
  -8  -1   1  138.62    8.06
   8  -1  -1  137.66    7.80
   8   1   1  136.04    8.03
  -8   1  -1  139.07    8.13
   8  -1  -1  142.48    8.22
  -8   1  -1  135.34    8.02
   9   1  -1   22.38    4.22
   9  -1   1   20.73    3.89
  -9   1   1   22.30    4.37
   9  -1   1   17.07    3.99
  -9   1   1   20.43    3.73
  -9  -1  -1   17.11    4.07
  -9  -1  -1   14.68    3.76
   9   1  -1   16.25    3.93
   9   1   1   12.86    3.82
   9   1   1   20.29    4.07
   9  -1  -1   21.10    3.89
  -9  -1   1   20.15    4.36
  -9   1  -1   18.21    4.01
  -9  -1   1   21.38    4.11
  -9   1  -1   11.42    3.56
   9  -1  -1   18.04    3.90
 -10  -1  -1   54.43    6.47
 -10   1   1   56.38    6.53
  10  -1   1   43.31    5.93
 -10  -1  -1   56.50    6.66
  10   1  -1   54.72    7.22
  10  -1   1   65.54    5.99
 -10   1   1   47.34    6.55
  10   1  -1   58.62    6.46
  10   1   1   54.37    6.54
 -10  -1   1   62.83    7.06
 -10  -1   1   56.88    6.44
  10   1   1   50.41    6.07
 -10   1  -1   60.94    6.00
  10  -1  -1   51.21    6.08
  10  -1  -1   64.81    6.42
 -10   1  -1   58.91    6.54
 -11   1   1    3.86    3.61
  11   1  -1   -1.28    3.44
  11  -1   1    1.35    3.40
 -11   1   1   -0.15    3.11
 -11  -1  -1   -0.94    3.54
  11  -1  -1   -1.76    3.09
 -11  -1   1    0.81    3.70
 -11  -1   1   -2.51    2.99
 -11   1  -1   -0.83    3.19
  11   1   1   -1.40    3.53
 -12   1   1   38.94    6.37
 -12  -1  -1   26.93    5.87
  12  -1   1   21.10    5.36
  12   1  -1   34.81    6.01
  12  -1  -1   36.38    5.89
  12   1   1   41.87    6.54
 -12  -1   1   27.93    6.02
 -12   1  -1   49.49    6.82
 -13   1   1   24.99    6.07
 -13  -1  -1   20.19    5.79
  13   1  -1   17.20    5.21
  13  -1   1   20.92    5.57
  13  -1  -1   20.79    5.23
 -13   1  -1   32.50    6.28
  13   1   1   23.88    5.79
 -13  -1   1   14.27    5.15
 -14   1   1   95.46    9.34
 -14  -1  -1   83.20    9.62
  14  -1   1   86.82    8.82
  14   1  -1   94.62   10.11
 -14   1  -1   97.48    9.18
  14   1   1   78.94    9.32
  14  -1  -1  101.62    8.98
 -14  -1   1   99.01    9.69
 -15  -1  -1    1.92    4.22
  15   1  -1   -0.64    4.09
  15  -1   1    5.13    4.64
 -15   1   1   -2.08    4.33
  15  -1  -1    4.27    4.30
 -15  -1   1    6.43    4.98
 -15   1  -1   -4.27    3.99
  15   1   1   -4.68    4.03
  16   1  -1    7.32    5.16
  16  -1   1    2.34    4.14
  16   1   1    2.49    4.43
  16  -1  -1   -0.83    4.03
 -16   1  -1    9.55    5.06
 -16  -1   1    3.68    5.25
 -17  -1  -1    3.70    5.39
  17   1  -1    8.09    6.02
  17  -1   1    9.42    5.66
 -17   1   1    9.31    5.98
 -17  -1   1    9.89    5.52
  17  -1  -1    0.54    4.28
  17   1   1    1.06    5.85
 -17   1  -1    9.71    5.62
   0  -2   1    0.00    0.36
  -1  -2  -1   -0.13    0.37
   1   2  -1   -0.21    0.43
   1  -2   1   -0.13    0.33
  -1   2   1    0.70    0.34
   1   2   1    0.25    0.55
   1  -2  -1    0.06    0.41
   1  -2  -1    0.08    0.26
  -1  -2   1   -0.10    0.43
  -2   2   1 3242.23  141.10
   2  -2   1 3400.48  143.08
   2   2  -1 3252.66  134.24
  -2  -2  -1 3299.78  141.53
  -2   2  -1 3269.32  143.57
   2   2   1 3441.41  142.71
   2  -2  -1 3184.77  141.96
  -3  -2  -1 1183.30   38.41
   3   2  -1 1142.10   38.34
   3   2  -1 1123.50   39.07
   3  -2   1 1091.52   37.58
  -3   2   1 1118.31   37.55
  -3   2  -1 1145.11   38.04
  -3  -2   1 1180.92   38.40
  -3   2  -1 1153.78   37.66
   3   2   1 1167.43   38.46
   3  -2  -1 1186.64   37.60
   3  -2  -1 1160.55   38.06
  -3  -2   1 1161.95   38.42
   4  -2   1  454.05   16.44
   4   2  -1  477.79   17.29
   4   2  -1  470.60   17.14
  -4  -2  -1  466.47   17.26
  -4   2   1  458.79   16.37
  -4  -2  -1  476.89   17.13
   4  -2   1  486.81   16.89
  -4   2   1  469.63   16.87
   4   2   1  459.99   17.10
  -4   2  -1  459.80   16.52
  -4  -2   1  478.51   17.35
  -4  -2   1  464.72   17.09
   4   2   1  463.61   17.27
  -4   2  -1  467.97   16.82
   4  -2  -1  471.33   16.85
   5  -2   1  431.65   16.03
  -5   2   1  412.82   16.02
   5   2  -1  448.16   16.42
  -5  -2  -1  444.63   16.54
  -5   2   1  405.33   15.51
   5  -2   1  414.51   15.67
   5   2  -1  423.39   16.33
  -5  -2  -1  429.39   16.50
   5   2   1  428.65   16.39
   5   2   1  432.25   16.37
  -5  -2   1  425.39   16.54
   5  -2  -1  426.92   16.05
   5  -2  -1  451.08   15.73
  -5   2  -1  451.95   16.12
  -5  -2   1  413.20   16.17
  -5   2  -1  422.37   15.75
  -6   2   1  393.20   15.54
   6  -2   1  410.31   15.55
   6   2  -1  391.97   15.76
  -6   2   1  399.24   15.02
   6   2  -1  390.26   15.91
   6  -2   1  398.66   15.18
  -6  -2  -1  383.33   15.86
  -6  -2  -1  419.64   15.96
   6  -2  -1  376.19   15.38
  -6   2  -1  387.90   15.40
   6   2   1  414.75   16.11
  -6  -2   1  392.52   15.89
   6  -2  -1  401.96   15.06
  -6  -2   1  365.85   15.43
  -6   2  -1  383.69   15.17
   6   2   1  385.84   15.57
   7   2  -1   30.88    4.48
   7  -2   1   23.70    3.97
  -7  -2  -1   24.30    3.86
  -7   2   1   25.70    3.57
   7  -2   1   33.33    4.53
   7   2  -1   27.39    4.34
  -7   2   1   24.53    4.02
  -7  -2  -1   31.99    4.55
  -7  -2   1   16.54    4.09
   7   2   1   25.95    3.76
  -7   2  -1   23.09    3.87
   7  -2  -1   23.33    3.58
  -7  -2   1   33.06    4.45
  -7   2  -1   22.99    3.75
   7  -2  -1   20.94    3.69
   7   2   1   25.72    4.42
  -8   2   1  523.05   20.65
   8   2  -1  519.36   20.70
  -8  -2  -1  533.90   21.09
   8  -2   1  552.74   20.73
   8   2  -1  521.85   22.14
  -8  -2  -1  510.29   20.89
   8  -2   1  541.21   20.36
  -8   2   1  506.93   19.97
  -8   2  -1  534.36   20.45
  -8  -2   1  516.78   21.15
   8  -2  -1  507.10   19.95
   8   2   1  510.71   20.73
   8   2   1  526.98   21.00
  -8   2  -1  519.58   20.43
   8  -2  -1  542.15   20.61
  -8  -2   1  519.90   20.76
  -9  -2  -1   56.09    5.46
   9  -2   1   54.24    5.91
   9   2  -1   60.16    6.47
  -9   2   1   68.20    5.88
   9   2  -1   54.58    6.11
   9  -2   1   56.16    5.49
  -9  -2  -1   66.41    6.03
  -9   2   1   48.07    5.29
   9   2   1   56.88    5.45
   9   2   1   57.48    5.26
   9  -2  -1   56.27    5.23
  -9   2  -1   61.09    5.57
  -9   2  -1   57.43    5.52
  -9  -2   1   44.91    5.90
  10  -2   1  285.12   13.32
 -10  -2  -1  253.99   13.74
 -10   2   1  249.19   12.55
 -10   2   1  287.99   13.59
 -10  -2  -1  249.75   13.27
  10  -2   1  252.16   12.54
  10   2  -1  245.37   13.11
  10   2   1  290.55   15.22
  10  -2  -1  285.19   12.91
  10  -2  -1  257.11   12.92
 -10  -2   1  256.27   13.73
 -10   2  -1  265.75   13.26
 -10   2  -1  267.24   12.97
 -10  -2   1  264.83   13.37
  11  -2   1   10.07    4.67
 -11  -2  -1   10.49    3.76
  11  -2   1   13.26    3.99
 -11   2   1    9.99    4.23
  11   2  -1    8.68    4.29
 -11   2   1    6.19    3.38
  11  -2  -1   12.51    4.48
  11   2   1    6.55    4.26
 -11   2  -1   14.83    4.24
 -11  -2   1    7.00    4.32
 -11   2  -1   12.91    4.81
 -12   2   1  147.31   10.64
 -12  -2  -1  166.01   11.45
  12  -2   1  159.67   10.54
  12   2  -1  158.79   11.34
 -12   2  -1  155.18   10.42
  12  -2  -1  173.75   10.50
 -12  -2   1  175.04   11.77
  12   2   1  164.05   11.35
 -13   2   1   39.26    6.50
  13  -2   1   33.91    6.18
  13   2  -1   35.48    6.51
 -13  -2  -1   24.73    6.09
 -13   2  -1   27.64    5.68
 -13  -2   1   28.92    6.16
  13   2   1   42.28    7.14
  13  -2  -1   25.73    5.63
  14  -2   1  270.65   15.20
 -14   2   1  238.23   14.71
 -14  -2  -1  231.12   14.99
  14   2  -1  249.08   15.22
  14  -2  -1  272.90   14.67
 -14  -2   1  256.35   15.13
 -14   2  -1  245.94   14.60
  14   2   1  256.68   15.12
 -15  -2  -1   98.05   10.13
 -15   2   1  106.57   10.11
  15  -2   1   91.73    9.26
  15   2  -1  119.73   10.49
  15  -2  -1  108.14    9.30
 -15  -2   1  106.08   10.53
  15   2   1  116.85   10.56
 -15   2  -1  102.17    9.90
 -16  -2  -1  191.41   14.03
  16  -2   1  177.76   12.72
  16   2  -1  192.28   14.11
 -16   2   1  179.54   13.53
 -16  -2   1  209.34   14.50
  16  -2  -1  177.25   12.50
 -16   2  -1  207.94   13.62
  16   2   1  210.59   17.01
  17   2  -1   15.53    5.75
 -17   2   1   13.39    6.50
 -17  -2  -1   29.89    7.73
  17  -2   1   21.78    6.56
 -17   2  -1   38.70    7.47
  17  -2  -1   20.06    5.45
 -17  -2   1    7.39    5.61
  17   2   1   17.80    6.14
   0   3   1    1.09    0.89
   0   3  -1   -1.05    0.98
   0  -3   1    1.27    0.95
   0  -3   1   -0.42    0.60
   0   3   1   -0.91    0.95
   0  -3  -1   -0.74    0.64
   0  -3  -1    0.24    0.95
   0   3  -1    0.12    1.03
   0   3  -1    0.92    0.80
  -1  -3  -1  627.78   21.13
  -1  -3  -1  630.32   21.21
  -1   3   1  636.68   20.67
   1   3  -1  605.48   21.28
  -1   3   1  616.96   20.85
  -1   3   1  607.07   20.50
   1  -3   1  611.29   20.96
   1   3  -1  652.85   21.02
  -1   3  -1  616.15   20.25
  -1   3  -1  614.56   20.96
   1   3   1  640.04   21.22
  -1  -3   1  647.96   21.02
   1   3   1  619.15   21.13
   1  -3  -1  670.28   20.91
   1  -3  -1  635.55   20.52
  -1  -3   1  593.29   21.25
  -2  -3  -1  571.61   19.57
   2  -3   1  548.23   18.52
  -2   3   1  543.74   18.66
  -2  -3  -1  581.80   19.75
   2  -3   1  591.59   19.27
   2   3  -1  569.33   19.53
   2   3  -1  567.18   19.65
   2   3   1  549.31   19.64
   2  -3  -1  573.46   18.68
   2  -3  -1  569.47   19.16
  -2   3  -1  535.06   19.16
   2  -3  -1  553.33   19.14
  -2  -3   1  580.29   20.23
  -2   3  -1  566.37   18.55
  -2  -3   1  564.97   19.73
   2   3   1  577.14   19.62
   3  -3   1  354.13   12.53
  -3  -3  -1  349.59   13.01
  -3   3   1  330.68   11.96
   3  -3   1  335.22   11.95
  -3  -3  -1  344.88   13.00
   3   3  -1  336.31   12.92
   3   3  -1  352.80   13.12
  -3  -3   1  343.16   13.02
   3  -3  -1  342.92   12.49
   3   3   1  337.42   12.97
   3  -3  -1  343.99   11.99
  -3   3  -1  339.39   11.96
  -3  -3   1  356.16   13.08
   3   3   1  349.01   12.99
  -3   3  -1  332.73   12.45
  -4  -3  -1    8.92    2.11
  -4  -3  -1    7.73    2.47
   4   3  -1   12.75    2.64
   4  -3   1    8.84    1.71
  -4   3   1    9.59    1.90
   4  -3   1   13.19    2.35
   4   3  -1   12.34    2.56
  -4   3   1    7.60    1.65
  -4   3  -1    9.93    1.99
   4   3   1   12.47    2.63
   4  -3  -1   10.46    1.95
   4  -3  -1   10.74    2.18
  -4  -3   1   14.15    2.67
  -4  -3   1   11.47    2.34
   4   3   1   11.25    2.43
  -5   3   1  133.10    6.90
   5   3  -1  143.42    7.59
   5  -3   1  146.20    7.04
  -5  -3  -1  140.72    7.34
   5   3  -1  160.42    7.87
  -5   3   1  143.42    6.57
  -5  -3  -1  150.42    7.76
   5  -3   1  142.88    6.60
  -5  -3   1  144.38    7.63
  -5   3  -1  140.18    6.95
  -5   3  -1  149.68    6.72
  -5  -3   1  148.91    7.49
   5  -3  -1  148.22    6.58
   5   3   1  144.01    7.70
   5  -3  -1  148.66    7.04
   5   3   1  151.11    7.67
   6  -3   1  234.60   10.24
  -6   3   1  234.92    9.88
   6   3  -1  234.35   10.92
   6  -3   1  234.22   10.01
  -6  -3  -1  238.87   11.12
   6   3  -1  219.46   10.50
  -6  -3  -1  216.67   10.81
  -6   3   1  238.11   10.35
  -6  -3   1  221.17   11.00
   6  -3  -1  241.77   10.32
  -6   3  -1  224.21   10.13
   6   3   1  234.38   10.61
   6   3   1  232.63   11.08
   6  -3  -1  226.12    9.79
  -6  -3   1  218.63   10.73
  -6   3  -1  221.27    9.86
  -7   3   1   88.83    5.88
  -7  -3  -1   94.08    6.91
   7   3  -1   99.66    6.87
   7  -3   1   91.56    5.77
   7  -3   1  102.71    6.33
   7   3  -1   84.67    6.52
  -7  -3  -1   91.44    6.74
  -7   3   1   86.91    6.15
  -7   3  -1   83.96    5.90
   7   3   1   95.89    6.96
  -7  -3   1   80.53    6.75
   7  -3  -1   87.51    6.01
   7  -3  -1   87.73    5.90
  -7   3  -1   87.02    5.81
  -7  -3   1   95.05    6.64
   7   3   1   94.15    6.75
   8   3  -1  160.88    9.22
  -8   3   1  150.63    8.55
   8  -3   1  161.68    8.60
  -8  -3  -1  152.28    9.14
  -8  -3  -1  148.37    9.16
  -8   3   1  158.77    8.29
   8  -3   1  148.02    8.11
   8   3  -1  159.64    9.17
   8  -3  -1  161.87    8.35
  -8   3  -1  162.86    8.67
   8   3   1  156.81    8.90
  -8   3  -1  156.05    8.65
  -8  -3   1  142.77    8.75
  -8  -3   1  150.17    8.92
   8  -3  -1  161.67    8.59
   9   3  -1    8.86    3.86
   9   3  -1    7.34    3.50
  -9  -3  -1   12.30    3.85
  -9   3   1    8.64    3.16
  -9  -3  -1   13.49    4.07
   9  -3   1    9.18    3.15
  -9   3   1    6.43    3.02
   9  -3   1   10.64    3.02
   9  -3  -1   12.42    3.21
  -9  -3   1   14.38    3.74
   9   3   1   12.27    4.10
  -9   3  -1    8.54    3.02
  -9  -3   1   12.51    3.84
  -9   3  -1   13.61    3.48
   9  -3  -1   10.68    3.39
   9   3   1   11.71    3.67
 -10  -3  -1   46.79    6.48
 -10   3   1   45.39    5.69
 -10   3   1   41.67    5.84
  10   3  -1   50.60    6.62
  10  -3   1   62.55    6.54
  10  -3   1   55.72    6.05
 -10   3  -1   64.46    6.48
 -10  -3   1   46.27    6.62
  10  -3  -1   59.64    6.14
 -10  -3   1   51.59    6.55
  10  -3  -1   56.01    6.23
  10   3   1   55.35    6.53
 -10   3  -1   63.61    6.63
  11   3  -1    2.87    4.06
  11  -3   1   -1.91    2.83
 -11   3   1    5.60    3.20
 -11  -3  -1   -4.05    3.41
 -11   3   1   -2.15    3.24
  11  -3  -1    4.80    3.67
 -11   3  -1    1.05    3.02
 -11  -3   1    1.63    3.99
  11   3   1    4.48    4.23
 -11   3  -1    4.72    3.24
 -12   3   1   75.25    7.06
  12  -3   1   82.40    7.69
 -12  -3  -1   85.56    9.14
  12   3  -1   72.64    8.51
 -12   3   1   76.75    8.28
  12   3   1   72.91    8.69
 -12   3  -1   71.52    7.48
 -12  -3   1   71.35    8.65
  12  -3  -1   88.57    8.02
 -13   3   1   58.64    7.91
 -13  -3  -1   60.38    8.40
  13  -3   1   56.34    7.28
  13   3  -1   59.69    7.93
  13  -3  -1   55.82    7.04
 -13   3  -1   59.11    7.74
 -13  -3   1   69.60    8.78
  13   3   1   74.66    8.80
 -14   3   1  146.75   10.96
 -14  -3  -1  125.56   10.31
  14  -3   1  127.30   10.14
  14   3  -1  128.14   10.85
  14   3   1  126.91   10.98
 -14   3  -1  125.54   10.24
  14  -3  -1  116.91    9.44
 -14  -3   1  146.47   11.53
  15   3  -1   37.84    7.74
 -15   3   1   30.61    6.49
 -15  -3  -1   33.74    7.13
  15  -3   1   37.49    6.90
  15  -3  -1   44.29    6.77
  15   3   1   44.36    7.63
 -15  -3   1   40.03    7.56
 -15   3  -1   40.31    7.12
 -16   3   1   27.26    5.93
  16  -3   1   26.36    5.65
  16   3  -1   22.69    6.83
 -16  -3  -1   20.96    6.63
  16  -3  -1   26.67    6.46
  16   3   1   18.66    7.10
 -16   3  -1   30.21    6.41
 -16  -3   1   29.40    7.08
  17   3  -1   -3.16    4.81
 -17   3   1   -2.30    3.92
 -17  -3  -1   -0.71    5.09
 -17   3  -1    0.08    4.10
  17  -3  -1   -2.32    4.42
  17   3   1    0.24    5.31
 -17  -3   1   -2.69    4.72
   0  -4  -1   29.85    2.44
   0   4   1   23.25    2.34
   0  -4   1   20.66    2.01
   0  -4  -1   20.06    2.37
   0   4   1   28.79    2.33
   0   4  -1   22.40    2.39
   0   4  -1   23.23    1.99
   0   4  -1   20.67    2.33
   1  -4   1  547.44   18.62
  -1   4   1  524.30   18.16
  -1   4   1  551.24   18.47
  -1  -4  -1  528.45   18.88
   1   4  -1  534.53   19.00
   1  -4   1  564.05   17.89
   1   4  -1  558.49   18.60
  -1   4   1  547.65   18.42
  -1   4  -1  533.72   18.59
   1   4   1  557.45   18.83
   1  -4  -1  566.94   18.50
   1   4   1  598.75   19.64
  -1   4  -1  531.34   17.85
  -1  -4   1  516.96   19.05
  -1  -4   1  495.34   18.48
  -2   4   1  330.13   11.65
  -2  -4  -1  342.64   12.57
   2  -4   1  328.29   11.40
   2   4  -1  341.71   12.73
   2   4  -1  340.29   12.50
   2  -4   1  344.27   11.41
  -2   4   1  340.86   12.03
   2  -4  -1  342.10   11.68
  -2   4  -1  339.91   12.19
  -2  -4   1  311.19   12.67
   2  -4  -1  350.53   12.08
   2   4   1  346.14   12.82
   2   4   1  322.52   13.13
  -2  -4   1  330.55   12.50
  -3   4   1 1366.14   45.14
   3  -4   1 1403.19   45.72
   3   4  -1 1226.27   46.19
  -3  -4  -1 1418.80   46.36
   3  -4   1 1305.43   44.97
  -3  -4  -1 1438.32   46.53
   3   4  -1 1422.37   46.25
   3  -4  -1 1382.21   45.68
  -3  -4   1 1368.27   46.43
  -3   4  -1 1415.90   45.75
   3  -4  -1 1373.54   45.14
   3  -4  -1 1421.63   45.65
  -3   4  -1 1423.53   45.06
  -3  -4   1 1384.43   46.28
   3   4   1 1409.80   46.28
   3   4   1 1440.95   46.54
   4  -4   1  180.12    7.59
   4  -4   1  177.09    7.05
  -4  -4  -1  186.37    8.50
   4   4  -1  170.23    8.32
  -4   4   1  184.89    7.65
  -4  -4  -1  171.40    8.24
   4   4  -1  167.22    8.15
  -4   4   1  171.89    7.07
   4  -4  -1  176.02    7.48
   4   4   1  177.28    8.22
  -4   4  -1  174.16    7.55
   4   4   1  165.89    7.91
  -4  -4   1  161.96    8.17
  -4  -4   1  167.03    8.22
  -4   4  -1  175.86    7.10
   5   4  -1   35.50    4.44
   5   4  -1   37.35    4.39
  -5  -4  -1   35.73    4.55
  -5   4   1   32.48    3.67
   5  -4   1   34.75    3.33
  -5  -4  -1   44.86    4.66
  -5   4   1   40.35    3.37
   5  -4   1   42.45    4.06
  -5   4  -1   36.39    3.63
   5   4   1   49.81    5.17
   5  -4  -1   36.25    3.28
  -5  -4   1   29.99    4.21
  -5   4  -1   39.40    3.42
   5   4   1   36.79    4.41
   5  -4  -1   42.00    3.67
  -5  -4   1   31.12    4.37
   6  -4   1   17.76    2.80
   6   4  -1   14.71    3.33
   6   4  -1   12.92    3.71
  -6  -4  -1   16.25    3.57
   6  -4   1   11.87    2.90
  -6   4   1   14.04    2.72
  -6   4   1   14.36    3.08
  -6  -4  -1   21.94    4.22
  -6   4  -1   12.52    3.28
  -6   4  -1   19.30    3.14
   6  -4  -1   13.84    2.79
   6  -4  -1   16.64    3.31
   6   4   1   18.24    3.47
  -6  -4   1   18.40    3.93
  -6  -4   1    7.36    3.50
   6   4   1   13.26    3.90
  -7  -4  -1  402.17   16.34
   7  -4   1  367.40   14.87
  -7  -4  -1  378.98   16.13
   7  -4   1  394.72   15.41
   7   4  -1  405.97   16.47
  -7   4   1  387.16   15.46
  -7   4   1  373.89   14.86
   7   4  -1  381.21   16.27
  -7   4  -1  378.14   15.30
   7   4   1  364.06   16.05
   7   4   1  379.19   16.41
   7  -4  -1  368.80   15.27
  -7  -4   1  366.21   16.09
  -7   4  -1  400.63   15.23
  -7  -4   1  363.35   16.10
   7  -4  -1  386.39   14.99
  -8  -4  -1   98.07    7.30
  -8  -4  -1   96.21    7.36
   8  -4   1  107.14    6.63
   8   4  -1   93.94    7.17
   8  -4   1   86.43    5.93
   8   4  -1   98.21    7.32
  -8   4   1   97.44    6.89
  -8   4   1  100.77    6.06
   8  -4  -1   99.68    6.10
   8   4   1  102.09    7.62
   8  -4  -1   90.43    6.24
   8   4   1   95.63    6.72
  -8   4  -1   90.30    6.07
  -8  -4   1  102.78    7.66
  -8   4  -1   93.55    6.32
  -8  -4   1   92.05    7.10
   9  -4   1  140.18    8.10
  -9   4   1  155.90    8.81
  -9  -4  -1  152.10    9.72
   9  -4   1  150.22    8.57
  -9  -4  -1  136.20    9.19
   9   4  -1  146.62    8.96
  -9   4   1  157.00    8.39
   9   4  -1  141.89    9.20
  -9   4  -1  145.31    8.27
  -9   4  -1  138.19    8.47
   9  -4  -1  140.79    8.17
   9  -4  -1  130.27    8.15
   9   4   1  136.45    9.33
  -9  -4   1  148.17    9.28
  10  -4   1  385.68   16.48
 -10   4   1  376.52   16.60
  10   4  -1  388.00   17.41
  10  -4   1  373.54   17.62
 -10   4   1  363.83   15.79
 -10  -4  -1  380.85   17.62
  10  -4  -1  362.22   15.78
 -10   4  -1  356.06   16.06
  10   4   1  388.56   17.33
 -10  -4   1  346.47   17.09
  10  -4  -1  349.54   16.11
 -10   4  -1  358.28   16.31
 -10  -4   1  385.26   19.08
 -11  -4  -1   30.39    6.07
 -11   4   1   19.94    4.45
 -11   4   1   30.98    5.40
  11  -4   1   34.10    6.37
  11  -4   1   27.15    4.69
  11   4  -1   25.61    5.60
 -11   4  -1   23.15    4.69
 -11   4  -1   28.68    5.22
 -11  -4   1   23.98    5.72
  11  -4  -1   28.19    5.78
  11   4   1   35.21    6.36
  11  -4  -1   30.00    4.94
 -12   4   1   76.11    7.63
  12   4  -1   79.80    8.81
 -12  -4  -1  101.99    9.44
 -12   4   1   70.66    7.03
  12  -4   1   75.37    7.40
 -12   4  -1   66.60    7.68
 -12  -4   1   64.86    8.52
  12   4   1   88.20    9.40
  13   4  -1    5.93    4.81
  13  -4   1    4.88    4.71
 -13   4   1    0.73    3.88
 -13  -4  -1    4.52    4.81
  13  -4  -1    2.52    3.69
 -13  -4   1   11.36    5.32
  13   4   1   10.45    5.07
 -13   4  -1    2.21    3.84
  14   4  -1  102.18    9.70
  14  -4   1   80.28    9.24
 -14   4   1   86.49    8.63
 -14  -4  -1   79.67   10.08
 -14  -4   1   84.26   10.09
  14  -4  -1   91.27    7.97
  14   4   1   88.46    9.99
 -14   4  -1   84.35    8.48
 -15  -4  -1   89.63   10.63
  15  -4   1   79.20    8.73
  15   4  -1   76.85    9.96
 -15   4   1   79.19    9.39
 -15   4  -1   77.12    9.12
  15  -4  -1   81.52    8.97
  15   4   1   81.47   10.14
 -16  -4  -1   -2.35    3.61
  16  -4   1    1.30    3.76
 -16   4   1    2.98    4.17
 -16   4  -1   -0.42    3.56
  16  -4  -1   -2.44    3.00
 -16  -4   1   -1.57    4.68
  16   4   1    5.33    5.16
 -17   4   1   -0.99    4.79
  17  -4   1    8.02    5.65
  17   4  -1    1.66    5.44
 -17  -4  -1   10.95    5.62
 -17  -4   1   11.93    6.31
  17   4   1    6.98    6.22
  17  -4  -1    7.11    4.43
   0  -5   1    0.13    1.20
   0  -5  -1   -1.50    1.37
   0   5   1    1.41    1.77
   0   5  -1   -0.67    1.09
   0   5  -1    0.47    1.87
   0   5   1    0.04    1.33
   0   5  -1   -0.96    1.36
  -1  -5  -1   12.57    2.26
   1   5  -1   13.84    2.08
   1  -5   1   20.73    2.37
  -1   5   1   16.03    2.08
   1   5  -1   19.26    2.57
  -1   5   1   17.90    1.96
  -1   5   1   16.25    1.95
   1  -5   1   18.86    1.75
  -1  -5  -1   16.08    2.53
  -1  -5   1   20.77    2.81
  -1   5  -1   17.49    1.65
  -1   5  -1   14.56    2.11
   1   5   1   16.41    2.11
   1  -5  -1   16.07    2.04
   1   5   1   19.46    2.61
  -2  -5  -1  196.35    8.65
   2  -5   1  200.96    8.14
  -2   5   1  191.59    7.57
   2   5  -1  203.26    8.71
  -2  -5  -1  187.54    8.46
  -2   5   1  207.95    7.89
   2   5  -1  207.85    8.42
   2  -5   1  199.40    7.25
   2   5   1  195.49    8.44
   2  -5  -1  197.31    7.91
  -2  -5   1  209.87    8.92
   2   5   1  210.36    8.79
  -2   5  -1  197.58    8.04
  -2  -5   1  214.88    8.52
   2  -5  -1  198.02    7.59
  -2   5  -1  201.50    7.26
  -3  -5  -1    3.62    1.69
  -3   5   1    4.67    1.38
   3  -5   1    4.50    1.19
   3   5  -1    0.82    1.64
   3  -5   1    3.48    1.12
  -3  -5  -1    5.04    1.85
   3  -5   1    3.02    1.77
   3   5  -1    3.50    1.66
   3  -5  -1    3.54    1.34
  -3   5  -1    0.61    1.68
   3  -5  -1    4.76    1.58
  -3  -5   1    3.56    2.19
   3   5   1    5.88    2.56
   3   5   1    5.53    1.86
   3  -5  -1    4.81    1.48
  -3  -5   1    5.21    1.73
  -4   5   1  195.13    7.80
  -4  -5  -1  173.29    8.96
   4  -5   1  201.61    7.67
  -4  -5  -1  194.48    9.30
   4   5  -1  198.22    9.40
   4  -5   1  184.23    8.16
  -4   5   1  197.86    8.26
   4   5  -1  189.77    8.97
   4  -5  -1  190.92    8.10
  -4  -5   1  191.03    9.24
   4  -5  -1  194.15    8.19
  -4   5  -1  202.42    8.32
   4   5   1  189.70    9.01
   4   5   1  198.10    9.10
   4  -5  -1  190.51    7.72
  -4   5  -1  190.62    7.60
  -4  -5   1  194.50    9.15
  -5  -5  -1   25.02    4.27
  -5   5   1   25.01    3.04
  -5  -5  -1   25.25    4.31
   5   5  -1   23.36    4.20
   5  -5   1   25.02    3.25
  -5   5   1   19.35    3.16
   5  -5   1   22.02    3.19
   5   5  -1   28.08    4.17
  -5  -5   1   24.77    3.66
   5  -5  -1   26.28    2.99
   5   5   1   24.82    4.27
   5   5   1   24.98    4.17
   5  -5  -1   24.69    3.24
  -5   5  -1   27.34    2.93
  -5   5  -1   24.24    3.29
  -5  -5   1   21.69    3.59
  -6  -5  -1   23.72    4.41
  -6   5   1   17.07    2.88
  -6  -5  -1   15.33    3.39
   6  -5   1   17.99    2.72
  -6   5   1   14.63    2.98
   6   5  -1   14.99    3.80
   6   5  -1   20.28    4.25
   6  -5   1   14.09    3.03
  -6  -5   1   17.26    3.46
  -6   5  -1   20.78    3.35
   6   5   1   16.48    4.16
   6   5   1   11.42    3.14
  -6  -5   1   23.35    4.33
   6  -5  -1   14.44    2.60
  -6   5  -1   14.21    2.75
   6  -5  -1   14.00    3.06
  -7   5   1   15.48    3.33
  -7  -5  -1   11.77    3.72
  -7   5   1   13.97    2.66
   7   5  -1   13.59    4.13
   7  -5   1   15.90    3.10
   7   5  -1    9.37    3.82
  -7  -5  -1   12.99    3.80
   7  -5   1   14.26    2.91
  -7  -5   1    7.74    3.56
  -7   5  -1   13.21    2.68
   7   5   1    9.95    2.99
   7   5   1   12.56    3.92
   7  -5  -1   13.44    3.15
   7  -5  -1    9.06    2.66
  -7   5  -1   15.09    3.28
  -7  -5   1    6.79    3.44
  -8   5   1  521.90   20.38
  -8  -5  -1  527.26   21.59
  -8   5   1  524.60   19.85
   8  -5   1  521.38   20.29
   8   5  -1  526.96   21.53
   8  -5   1  544.63   20.03
  -8  -5  -1  508.21   21.44
   8   5  -1  522.32   21.22
  -8   5  -1  544.33   20.40
  -8   5  -1  507.29   19.88
   8  -5  -1  518.35   20.24
   8   5   1  529.47   21.40
  -8  -5   1  507.10   21.29
   8   5   1  516.10   21.58
  -8  -5   1  527.14   21.69
   8  -5  -1  533.68   19.89
  -9   5   1    1.70    2.40
  -9   5   1    2.30    2.68
   9  -5   1    2.96    2.15
   9   5  -1    0.77    3.58
  -9  -5  -1    3.11    2.63
  -9  -5  -1    4.59    3.62
   9  -5   1    7.11    2.94
  -9   5  -1    0.80    2.73
  -9   5  -1    1.84    2.44
   9  -5  -1    2.01    2.13
  -9  -5   1   -1.54    3.16
  -9  -5   1    7.63    3.85
   9  -5  -1   -0.85    2.56
 -10  -5  -1   26.75    5.70
 -10   5   1   38.96    5.38
  10  -5   1   34.04    5.14
  10   5  -1   37.51    6.19
 -10   5   1   41.84    5.02
  10  -5   1   37.79    5.05
 -10  -5   1   40.43    6.02
 -10   5  -1   36.73    5.17
  10  -5  -1   42.95    5.27
  10  -5  -1   35.94    5.00
  10   5   1   44.33    6.84
 -10   5  -1   34.21    4.98
 -11  -5  -1   99.31    8.42
  11  -5   1   98.94    7.64
  11  -5   1  111.09    8.20
  11   5  -1  112.99    9.41
 -11   5   1  129.87    9.95
 -11   5   1   96.34    7.49
  11  -5  -1  106.43    7.84
 -11   5  -1   93.85    7.60
 -11  -5   1  125.09    9.92
 -11   5  -1  100.60    7.74
  11   5   1  101.31    9.18
  11  -5  -1   88.96    7.52
  12  -5   1   -1.56    3.22
 -12   5   1   -3.65    3.79
  12   5  -1   -1.73    4.29
 -12   5   1   -4.00    2.85
 -12  -5  -1   -1.88    4.07
 -12  -5   1    5.94    4.67
  12  -5  -1   -0.97    3.77
 -12   5  -1    0.72    3.80
  12   5   1   -4.16    3.69
  13  -5   1    8.81    4.49
 -13  -5  -1   14.98    5.59
 -13   5   1   12.06    4.75
  13   5  -1    6.94    5.03
  13   5   1   11.66    5.50
  13  -5  -1    4.11    4.18
 -13   5  -1   16.16    4.91
 -13  -5   1    8.25    5.34
 -14   5   1   14.51    5.16
 -14  -5  -1    9.52    5.33
  14  -5   1    0.79    4.46
  14   5  -1   10.70    5.19
 -14  -5   1   -0.61    4.63
 -14   5  -1    4.24    4.38
  14  -5  -1    3.26    4.17
  14   5   1    4.57    4.61
 -15   5   1   11.38    5.08
 -15  -5  -1   14.73    6.95
  15  -5   1   17.22    5.68
  15   5  -1   27.32    6.81
 -15  -5   1   12.92    5.96
  15  -5  -1   17.64    5.42
  15   5   1   16.30    6.41
 -15   5  -1    6.86    4.76
 -16  -5  -1    3.12    5.52
 -16   5   1   -3.31    4.00
  16  -5   1   -3.18    3.85
  16   5  -1    5.14    6.02
  16   5   1   -3.51    4.52
 -16   5  -1    4.89    3.98
  16  -5  -1    4.49    4.52
 -16  -5   1    0.58    3.64
  17  -5   1   10.27    5.35
 -17  -5  -1   13.77    5.40
 -17   5   1   11.83    4.99
  17   5  -1    9.19    5.21
 -17   5  -1   10.40    6.41
  17  -5  -1    8.63    5.05
  17   5   1   12.31    6.26
 -17  -5   1    9.84    5.72
   0  -6   1  501.46   16.97
   0   6  -1  513.66   16.98
   0   6  -1  476.18   17.43
   0   6   1  504.17   17.97
   0  -6  -1  464.29   18.14
   0   6   1  478.28   17.53
   0   6  -1  480.07   17.79
   0  -6  -1  488.84   17.32
   1   6  -1  111.19    5.40
  -1   6   1  111.06    5.21
   1  -6   1  121.21    5.60
  -1   6   1  120.77    5.32
  -1   6   1  106.92    5.52
   1   6  -1  112.99    6.14
   1  -6   1  112.66    4.91
  -1  -6  -1  112.93    5.74
  -1  -6  -1  114.73    5.93
  -1  -6   1  130.08    5.65
   1   6   1  114.20    5.67
  -1   6  -1  118.25    4.88
   1   6   1  110.51    5.89
  -1  -6   1  125.47    6.30
  -1   6  -1  111.62    5.49
   1  -6  -1  117.06    5.33
   2  -6   1 1390.06   43.57
  -2  -6  -1 1214.01   44.92
   2   6  -1 1312.66   44.64
  -2  -6  -1 1358.60   44.93
  -2   6   1 1345.75   44.16
   2  -6   1 1394.70   44.54
   2   6  -1 1363.55   45.33
  -2   6   1 1323.02   43.98
  -2  -6   1 1374.48   45.43
  -2   6  -1 1350.62   43.55
   2   6   1 1310.90   45.14
   2   6   1 1353.83   44.86
  -2  -6   1 1304.32   44.71
   2  -6  -1 1367.99   44.19
  -2   6  -1 1337.72   44.45
   3  -6   1   21.80    2.01
  -3  -6  -1   28.30    3.42
   3  -6   1   20.87    2.00
   3   6  -1   19.19    3.40
   3  -6   1   24.29    2.84
  -3   6   1   21.78    2.42
  -3  -6  -1   23.53    3.39
   3   6  -1   24.39    3.33
   3   6   1   21.15    3.43
  -3   6  -1   25.77    2.86
  -3  -6   1   21.74    3.19
   3  -6  -1   22.97    2.82
   3  -6  -1   23.93    2.36
   3  -6  -1   22.30    2.58
  -3  -6   1   26.69    3.43
   3   6   1   20.58    2.87
   4   6  -1  520.69   19.12
  -4  -6  -1  497.62   19.16
   4  -6   1  496.21   17.37
  -4  -6  -1  487.80   19.25
   4  -6   1  506.27   17.86
   4   6  -1  496.14   19.23
   4  -6   1  479.50   18.07
  -4   6   1  503.70   18.39
  -4   6  -1  519.68   18.28
   4   6   1  508.21   19.26
   4   6   1  505.21   19.11
   4  -6  -1  496.18   17.63
   4  -6  -1  500.35   17.98
  -4  -6   1  489.78   19.18
  -4  -6   1  508.95   19.03
   4  -6  -1  485.98   17.95
   5  -6   1  349.80   13.45
   5   6  -1  341.20   14.54
  -5  -6  -1  322.66   14.50
  -5  -6  -1  347.64   14.81
  -5   6   1  341.19   12.95
   5   6  -1  338.35   14.25
  -5   6  -1  344.90   12.77
   5  -6  -1  349.19   13.32
  -5  -6   1  331.28   14.70
  -5   6  -1  359.38   13.54
   5   6   1  323.94   14.38
   5  -6  -1  342.20   13.25
  -5  -6   1  330.60   14.60
   5   6   1  341.51   14.87
   5  -6  -1  335.55   12.87
  -6   6   1  205.19    8.95
   6   6  -1  201.94   10.13
   6  -6   1  205.96    9.35
  -6   6   1  218.95    9.56
   6   6  -1  200.99   10.73
  -6  -6  -1  209.01   10.45
   6  -6   1  194.44    8.74
  -6  -6  -1  200.86   10.23
   6  -6  -1  210.47    9.41
  -6   6  -1  204.58    8.86
  -6   6  -1  200.01    9.31
   6  -6  -1  198.31    8.81
  -6  -6   1  193.07   10.15
   6   6   1  212.46   10.93
   6   6   1  208.21   10.51
  -6  -6   1  195.04   10.19
   7   6  -1  139.69    8.76
  -7   6   1  136.17    6.96
   7  -6   1  128.62    6.76
   7   6  -1  138.01    8.43
  -7  -6  -1  122.10    7.95
  -7   6   1  138.33    7.32
   7  -6   1  121.85    7.27
  -7  -6  -1  138.99    8.76
  -7   6  -1  126.34    7.20
   7   6   1  121.69    8.52
  -7   6  -1  129.21    6.90
  -7  -6   1  129.37    8.54
   7   6   1  118.87    8.08
   7  -6  -1  129.23    6.78
  -7  -6   1  132.99    9.50
   7  -6  -1  133.97    7.17
   8  -6   1  220.85    9.97
   8  -6   1  186.82    9.19
  -8   6   1  177.86    9.13
   8   6  -1  201.81   10.94
   8   6  -1  190.97   10.64
  -8  -6  -1  208.46   11.28
  -8  -6  -1  183.69   10.92
  -8   6   1  199.11    9.75
   8  -6  -1  203.32    9.36
   8   6   1  194.39   11.09
  -8  -6   1  198.64   11.13
  -8   6  -1  202.82    9.49
  -8   6  -1  186.17    9.50
   8  -6  -1  183.70    9.57
   8   6   1  195.02   10.81
  -8  -6   1  186.36   10.81
   9  -6   1   80.83    6.13
   9   6  -1   75.33    7.83
  -9   6   1   62.34    5.14
  -9   6   1   65.28    6.13
  -9  -6  -1   59.43    6.93
   9  -6   1   70.90    5.67
  -9  -6   1   70.25    6.44
  -9  -6   1   65.80    6.46
   9  -6  -1   60.91    5.39
  -9   6  -1   70.89    5.98
   9   6   1   77.84    6.89
   9  -6  -1   76.41    5.77
  -9   6  -1   67.20    5.44
  10  -6   1  283.21   13.20
  10  -6   1  293.21   13.76
 -10  -6  -1  289.20   15.24
 -10   6   1  291.69   13.85
 -10   6   1  276.02   13.17
  10   6  -1  291.79   15.35
  10  -6  -1  305.76   13.49
  10  -6  -1  280.23   13.67
 -10   6  -1  335.07   14.06
 -10  -6   1  290.24   15.40
  10   6   1  289.74   14.90
 -10   6  -1  278.56   13.57
  11  -6   1    3.56    3.89
 -11   6   1    2.56    3.23
 -11  -6  -1    3.99    4.50
  11   6  -1    2.25    4.47
  11  -6   1    4.55    2.88
 -11   6  -1    1.00    3.31
 -11  -6   1    0.89    4.42
 -11   6  -1    2.42    3.49
  11  -6  -1    1.71    3.03
  11  -6  -1    1.33    3.32
  11   6   1   -3.08    4.26
 -12  -6  -1   46.69    7.11
  12   6  -1   55.45    7.94
 -12   6   1   30.52    5.71
  12  -6   1   46.65    6.46
 -12   6   1   45.53    5.95
  12  -6  -1   68.13    6.63
 -12  -6   1   45.62    7.21
 -12   6  -1   51.23    6.67
  12   6   1   42.59    7.40
 -13  -6  -1    6.52    5.10
  13   6  -1   -4.62    4.05
  13  -6   1    2.58    3.73
 -13   6   1   -4.09    3.90
  13  -6  -1    1.04    3.08
 -13   6  -1    3.49    3.57
 -13  -6   1    0.75    4.48
  13   6   1   -4.15    4.49
 -14  -6  -1   66.36    9.45
  14  -6   1   72.55    8.33
  14   6  -1   71.33    9.40
 -14   6   1   65.95    8.08
  14  -6  -1   77.02    7.68
 -14  -6   1   79.49    9.96
 -14   6  -1   74.00    7.50
  14   6   1   63.76    9.16
 -15   6   1    4.20    4.21
 -15  -6  -1    2.54    5.52
  15  -6   1    1.63    3.37
  15   6  -1    2.98    5.41
 -15   6  -1   -1.71    3.44
 -15  -6   1   13.90    6.01
  15  -6  -1    8.79    4.37
 -16   6   1   40.12    7.09
 -16  -6  -1   48.32    8.85
  16   6  -1   44.85    8.10
  16  -6   1   36.55    6.52
 -16   6  -1   21.53    5.59
  16   6   1   20.49    7.01
  16  -6  -1   39.55    6.58
 -16  -6   1   34.21    7.73
  17  -6   1   15.00    5.11
  17   6  -1   14.44    6.82
 -17   6   1    8.83    4.95
 -17  -6  -1    3.18    5.74
  17   6   1   13.24    6.47
 -17   6  -1   20.61    5.81
 -17  -6   1   15.95    6.85
   0  -7  -1    1.58    1.71
   0   7   1    0.89    1.50
   0   7  -1    0.59    1.46
   0   7   1    1.52    2.15
   0  -7   1    1.27    1.56
   0  -7  -1    0.17    1.66
   0   7  -1    0.15    1.55
   0   7  -1   -1.22    1.51
   1  -7   1   -0.33    1.25
  -1   7   1    1.41    1.67
   1   7  -1   -0.46    1.46
  -1  -7  -1   -1.43    1.80
  -1  -7  -1   -1.71    1.78
  -1   7   1    0.74    1.50
   1   7  -1   -1.83    2.01
   1  -7   1   -0.58    1.44
  -1   7   1   -1.96    1.43
  -1   7  -1    0.03    1.15
  -1   7  -1    1.70    2.02
   1   7   1   -1.36    1.20
   1  -7  -1   -1.02    1.39
  -1   7  -1   -0.44    1.50
   1   7   1    0.55    1.91
  -1  -7   1    0.47    1.59
  -1  -7   1    1.33    2.04
  -2   7   1  290.22   11.83
  -2  -7  -1  285.55   12.04
   2   7  -1  313.50   11.91
  -2  -7  -1  305.49   12.44
   2   7  -1  296.22   12.55
   2  -7   1  265.23   10.56
   2  -7   1  300.71   11.62
  -2   7   1  315.48   11.74
  -2  -7   1  312.73   11.99
  -2   7  -1  294.50   10.66
  -2  -7   1  292.81   12.47
   2   7   1  302.71   12.40
   2  -7  -1  291.60   11.26
   2   7   1  287.86   11.92
  -2   7  -1  297.54   11.61
  -3  -7  -1    1.97    2.60
  -3  -7  -1    4.07    2.31
   3  -7   1    1.19    1.32
   3  -7   1    2.47    1.36
  -3   7   1    0.93    1.77
  -3   7   1    0.80    1.56
   3   7  -1    4.22    2.97
   3   7  -1    3.08    2.43
   3  -7   1    1.76    1.84
  -3   7  -1    0.42    1.73
   3  -7  -1    0.66    1.65
  -3  -7   1    1.33    2.16
   3  -7  -1    0.75    1.61
   3   7   1    1.07    1.87
   3   7   1   -0.13    2.12
  -3  -7   1    0.75    2.47
  -4   7   1   58.50    4.01
   4   7  -1   52.57    5.39
   4   7  -1   57.71    5.98
   4  -7   1   56.84    4.32
  -4  -7  -1   56.25    5.66
   4  -7   1   52.87    3.57
  -4  -7  -1   55.50    5.50
   4   7   1   51.20    5.34
   4  -7  -1   62.77    4.24
   4  -7  -1   62.59    4.00
   4  -7  -1   51.75    4.08
  -4  -7   1   60.33    5.69
   4   7   1   54.83    5.71
  -4   7  -1   51.66    4.20
  -4  -7   1   56.15    4.77
  -5   7   1   14.28    2.62
  -5  -7  -1   11.18    3.67
   5   7  -1   12.95    3.39
   5  -7   1   16.80    3.11
  -5  -7  -1   13.50    3.91
   5  -7   1   12.53    2.22
   5   7  -1   16.74    3.88
   5   7   1   17.63    3.88
  -5   7  -1    9.69    2.93
  -5  -7   1   12.06    3.74
   5  -7  -1   15.31    2.60
   5  -7  -1   14.34    2.49
  -5  -7   1    9.88    3.85
   5  -7  -1   15.33    2.75
   5   7   1   15.35    4.11
   6  -7   1   12.01    2.20
  -6  -7  -1   12.91    3.94
   6  -7   1   13.02    2.85
   6   7  -1   10.71    3.91
  -6  -7  -1    5.71    3.42
   6  -7   1   12.81    2.37
   6   7  -1    7.52    2.79
  -6   7   1    9.94    2.44
  -6  -7   1   10.29    3.88
   6  -7  -1   11.24    2.72
   6   7   1   12.77    3.18
  -6  -7   1   12.64    3.32
   6  -7  -1    9.07    2.30
  -6   7  -1    9.85    2.32
   6  -7  -1    6.47    2.44
  -6   7  -1   13.89    2.78
   6   7   1   13.49    4.34
  -7  -7  -1    8.05    3.77
  -7  -7  -1    2.81    3.24
   7   7  -1   10.53    3.56
  -7   7   1    4.88    2.34
   7  -7   1    8.95    2.39
   7   7  -1    7.36    3.73
   7  -7   1    7.60    2.64
  -7   7   1    8.17    2.41
   7  -7  -1    8.22    2.45
  -7   7  -1    8.47    2.28
   7   7   1    3.29    2.81
  -7  -7   1    4.63    3.34
  -7   7  -1    8.87    2.72
   7  -7  -1    7.65    2.27
   7   7   1    4.25    3.01
  -7  -7   1    8.70    3.20
   8   7  -1  157.85    9.59
  -8  -7  -1  136.71   10.30
   8  -7   1  144.69    8.14
  -8   7   1  150.35    7.93
   8   7  -1  164.07   10.13
  -8  -7  -1  144.42    9.20
   8  -7   1  148.35    7.75
  -8   7   1  156.39    8.32
   8  -7  -1  155.26    7.91
  -8  -7   1  152.43    9.73
   8  -7  -1  156.94    8.20
  -8   7  -1  143.76    7.81
  -8  -7   1  144.18   11.04
   8   7   1  141.94    8.89
  -8   7  -1  156.73    8.46
  -9   7   1  102.02    6.69
   9  -7   1  103.30    6.66
   9  -7   1  106.68    7.35
  -9   7   1   94.82    6.85
   9   7  -1  107.91    8.74
  -9  -7  -1  100.74    8.65
   9  -7  -1  100.33    6.68
  -9  -7   1   97.57    8.47
   9  -7  -1  101.31    6.78
  -9   7  -1   98.35    6.71
  -9   7  -1   97.92    6.92
   9   7   1  102.90    8.74
 -10   7   1   54.34    6.12
  10   7  -1   48.46    7.18
  10  -7   1   49.83    5.85
 -10  -7  -1   51.66    7.29
  10  -7   1   56.78    5.20
 -10   7   1   49.37    5.47
 -10   7  -1   60.52    6.30
  10  -7  -1   58.61    5.98
  10   7   1   49.18    7.41
  10  -7  -1   60.86    5.37
 -10   7  -1   48.90    5.61
 -10  -7   1   49.61    6.91
  11  -7   1  114.23    8.00
 -11   7   1  111.41    8.71
  11  -7   1  117.85    8.77
 -11   7   1  117.25    8.11
  11   7  -1  116.06   10.14
 -11  -7  -1  108.50    9.86
 -11  -7   1  109.32    9.92
  11  -7  -1  113.01    8.32
  11  -7  -1  118.70    7.81
 -11   7  -1  114.55    7.96
  11   7   1  106.09    9.99
 -11   7  -1  126.76    8.67
 -12   7   1   48.93    6.80
  12   7  -1   41.27    7.37
  12  -7   1   55.34    6.58
 -12   7   1   45.62    5.89
  12  -7   1   42.73    5.76
 -12  -7  -1   52.79    7.31
 -12  -7   1   46.44    7.77
 -12   7  -1   57.99    7.37
  12  -7  -1   47.34    6.18
  12   7   1   43.68    7.78
 -13  -7  -1   63.18    8.97
  13   7  -1   49.39    8.13
  13  -7   1   66.76    7.57
 -13   7   1   46.59    7.08
  13   7   1   56.42    8.81
  13  -7  -1   59.15    6.94
 -13   7  -1   44.79    6.47
 -13  -7   1   42.54    7.96
 -14  -7  -1    0.27    3.95
 -14   7   1    9.17    4.75
  14  -7   1    2.59    3.74
  14   7  -1   -5.49    4.27
 -14   7  -1   -0.50    3.17
  14  -7  -1   -0.96    2.98
 -14  -7   1   -0.23    3.60
  14   7   1   -7.68    4.47
  15  -7   1    3.92    4.19
 -15   7   1   10.30    4.53
 -15  -7  -1   13.42    6.09
 -15   7  -1    5.67    4.44
  15   7   1    9.82    5.59
 -15  -7   1    9.85    5.79
  15  -7  -1   11.64    4.44
  16   7  -1   -2.22    4.77
 -16   7   1    2.71    3.99
 -16  -7  -1    3.22    3.85
  16  -7   1    7.81    4.73
  16   7   1    1.46    5.07
  16  -7  -1    0.74    3.95
 -16  -7   1    1.09    5.36
 -16   7  -1    4.38    4.45
 -17   7   1    7.42    4.47
  17  -7   1    5.68    5.23
  17   7  -1    3.59    6.37
 -17  -7  -1   12.20    6.61
  17  -7  -1    2.09    4.39
 -17  -7   1    7.78    6.55
  17   7   1    8.05    6.62
 -17   7  -1   17.40    5.04
   0   8  -1  494.94   18.64
   0   8  -1  471.46   17.31
   0   8   1  468.98   18.11
   0   8   1  509.39   17.82
   0   8  -1  491.24   18.00
   0  -8  -1  501.70   17.89
   0  -8  -1  498.19   18.31
   0  -8   1  465.39   17.35
  -1   8   1  181.69    7.85
   1  -8   1  198.84    7.58
  -1  -8  -1  182.94    8.71
  -1   8   1  189.34    7.88
   1   8  -1  171.97    8.89
  -1   8   1  180.55    8.43
  -1  -8  -1  174.46    8.29
   1   8  -1  162.72    7.78
   1   8   1  163.23    8.05
  -1  -8   1  176.55    8.03
  -1   8  -1  189.59    7.43
  -1   8  -1  181.65    8.15
  -1  -8   1  162.67    8.49
  -1   8  -1  175.85    8.73
   1  -8  -1  173.89    7.80
   1   8   1  187.69    8.77
   2   8  -1   10.66    2.90
  -2  -8  -1   13.14    3.28
  -2  -8  -1   18.75    3.60
  -2   8   1   10.65    2.87
  -2   8   1   10.45    2.25
  -2   8   1    9.79    2.31
   2   8  -1   16.70    3.06
   2  -8   1   10.71    2.60
  -2  -8   1   11.52    2.84
  -2   8  -1   13.73    1.95
  -2   8  -1   11.66    2.49
   2  -8  -1   11.11    2.50
   2   8   1   12.89    3.46
   2   8   1   12.21    3.09
  -2  -8   1   14.44    3.57
  -3  -8  -1  119.42    7.67
  -3  -8  -1  139.09    7.37
   3   8  -1  131.79    7.34
  -3   8   1  119.25    6.15
   3  -8   1  142.92    7.44
   3   8  -1  144.09    7.78
   3  -8   1  113.37    6.64
  -3   8   1  117.79    5.99
  -3  -8   1  132.78    7.52
  -3   8  -1  128.95    6.62
  -3  -8   1  120.83    7.82
   3   8   1  124.60    7.89
   3   8   1  125.21    7.42
   3  -8  -1  124.09    6.07
  -3   8  -1  125.32    5.62
   3  -8  -1  133.54    6.39
   4   8  -1  391.51   16.58
  -4  -8  -1  384.46   16.41
   4  -8   1  394.94   14.27
  -4   8   1  393.05   14.81
   4   8  -1  410.64   16.27
   4  -8   1  411.85   15.47
  -4  -8  -1  396.87   16.73
   4  -8   1  392.06   14.24
   4  -8  -1  407.98   14.97
   4  -8  -1  388.65   14.76
   4  -8  -1  398.80   14.89
  -4  -8   1  382.50   16.27
  -4  -8   1  408.64   16.68
   4   8   1  383.87   16.67
  -4   8  -1  391.40   15.28
   4   8   1  411.59   16.18
   5  -8   1  500.60   19.33
  -5   8   1  522.62   18.87
   5  -8   1  520.32   18.38
  -5  -8  -1  531.27   20.79
   5  -8   1  525.08   18.47
   5   8  -1  567.63   21.41
  -5  -8  -1  488.00   20.53
   5   8  -1  507.38   20.37
   5   8   1  507.85   20.68
   5   8   1  519.30   20.34
   5  -8  -1  514.21   19.03
   5  -8  -1  516.08   19.00
  -5   8  -1  523.52   19.39
   5  -8  -1  516.17   18.78
  -5  -8   1  530.41   21.00
  -5  -8   1  506.94   20.56
   6   8  -1 1025.44   38.61
  -6  -8  -1 1034.91   37.22
   6  -8   1 1069.53   34.87
  -6  -8  -1  993.08   37.10
   6   8  -1  997.49   37.32
  -6   8   1 1023.71   35.11
   6  -8   1 1054.35   35.69
   6  -8   1 1015.33   34.74
  -6  -8   1  983.48   37.01
   6  -8  -1 1018.50   35.03
   6  -8  -1 1016.39   35.33
   6   8   1 1054.31   37.56
   6   8   1 1003.27   36.89
   6  -8  -1 1030.36   35.39
  -6  -8   1 1018.58   37.46
  -6   8  -1 1023.18   35.66
   7  -8   1  357.99   14.03
  -7  -8  -1  379.33   16.60
  -7   8   1  352.80   14.28
   7  -8   1  348.19   14.67
  -7  -8  -1  332.17   16.17
   7   8  -1  360.60   16.34
   7  -8   1  372.58   14.20
   7   8  -1  360.61   15.98
   7   8   1  345.87   15.80
   7  -8  -1  373.80   14.73
  -7  -8   1  345.79   16.37
   7  -8  -1  362.43   14.55
   7  -8  -1  353.95   14.17
  -7  -8   1  380.15   16.60
  -7   8  -1  352.34   14.73
   7   8   1  358.78   16.33
  -8  -8  -1  568.17   23.73
  -8   8   1  577.42   22.10
  -8   8   1  568.49   21.65
   8  -8   1  583.18   22.22
   8  -8   1  565.82   21.43
   8   8  -1  558.64   23.79
  -8  -8   1  559.74   23.84
   8  -8  -1  595.53   22.21
   8  -8  -1  573.72   22.00
   8   8   1  601.94   24.34
   8  -8  -1  590.48   21.64
  -8   8  -1  590.01   22.28
  -8   8  -1  591.51   21.60
   9   8  -1  216.63   12.81
  -9   8   1  202.32   10.59
   9  -8   1  228.66   10.95
  -9  -8  -1  192.40   11.84
  -9   8   1  210.34   10.37
   9  -8   1  213.19   10.19
  -9   8  -1  200.83   10.63
  -9   8  -1  219.07   10.27
   9  -8  -1  217.35   10.35
   9   8   1  225.03   12.93
  -9  -8   1  226.77   12.40
   9  -8  -1  217.68   10.67
 -10   8   1   89.01    6.59
 -10  -8  -1   94.98    8.17
 -10   8   1   83.49    7.16
  10   8  -1   87.52    9.48
  10  -8   1   90.53    7.24
  10  -8   1   84.21    6.49
 -10  -8   1   87.78    8.83
 -10   8  -1   84.22    6.59
  10   8   1   86.73    8.12
  10  -8  -1   91.03    6.65
 -10   8  -1   71.60    6.38
  10  -8  -1   88.10    6.92
  11  -8   1   19.83    3.91
  11  -8   1   17.96    4.84
 -11   8   1   14.27    4.21
 -11   8   1   21.64    4.16
  11   8  -1   19.74    6.01
 -11  -8  -1   26.75    5.43
  11  -8  -1   16.47    4.16
 -11  -8   1   14.50    4.40
  11  -8  -1   18.24    4.13
  11   8   1   17.65    5.81
 -11   8  -1   24.14    4.57
 -11   8  -1   16.41    4.27
 -12   8   1   70.94    7.46
 -12   8   1   86.48    7.98
  12  -8   1   73.78    7.50
  12  -8   1   75.52    6.97
  12   8  -1   85.56    9.85
 -12  -8  -1   86.95   10.17
 -12  -8   1   77.96    9.43
 -12   8  -1   73.22    8.68
  12  -8  -1   86.95    7.22
  12   8   1   80.60    9.69
 -13   8   1  146.07   10.42
  13   8  -1  141.59   11.71
 -13  -8  -1  145.99   12.12
  13  -8   1  142.59    9.81
 -13   8  -1  140.42    9.84
  13   8   1  152.71   12.42
 -13  -8   1  147.29   12.38
  13  -8  -1  143.94    9.60
 -14   8   1   80.14    8.87
  14   8  -1   96.09   10.89
  14  -8   1   87.20    8.48
 -14  -8  -1   82.19   11.86
  14   8   1   97.29   11.34
  14  -8  -1   74.94    7.58
 -14   8  -1   68.70    7.84
 -14  -8   1   88.27   10.46
  15  -8   1   75.32    8.77
 -15   8   1   94.21    8.58
  15   8  -1   88.60   10.86
 -15  -8  -1   92.25   11.56
 -15  -8   1   99.88   11.62
  15  -8  -1   83.61    8.16
  15   8   1   67.83    9.95
 -15   8  -1  106.37    9.18
  16  -8   1   27.00    5.63
 -16   8   1   35.12    6.98
  16   8  -1   26.25    7.38
 -16  -8  -1   10.32    6.41
  16  -8  -1   23.91    5.64
  16   8   1   35.13    7.82
 -16   8  -1   21.50    5.71
 -16  -8   1   20.31    7.19
   0  -9   1    0.22    2.23
   0   9   1    3.03    2.74
   0   9  -1   -2.57    2.02
   0   9   1    1.88    2.08
   0  -9  -1   -0.75    2.51
   0   9  -1   -2.68    2.74
   0   9  -1    1.76    2.19
   0  -9  -1    1.88    2.47
   1   9  -1    4.41    2.66
   1  -9   1    5.47    2.26
  -1   9   1    6.34    2.83
  -1  -9  -1    9.54    3.03
  -1  -9  -1   -0.11    2.76
  -1   9   1    6.33    2.17
  -1   9   1    9.20    2.47
   1   9  -1    5.05    2.32
   1   9   1    6.53    2.70
   1   9   1    3.11    2.39
  -1   9  -1    5.45    2.41
  -1  -9   1    2.38    2.47
   1  -9  -1    6.80    2.70
  -1   9  -1    7.45    2.11
  -1  -9   1    4.91    3.38
  -1   9  -1    0.09    2.86
  -2   9   1   35.52    3.61
   2  -9   1   40.06    3.59
  -2   9   1   31.35    4.15
  -2  -9  -1   36.59    4.68
   2  -9   1   38.72    4.09
  -2  -9  -1   47.38    5.24
   2   9  -1   44.01    4.43
  -2   9   1   40.87    3.58
   2   9  -1   43.15    4.98
  -2   9  -1   37.85    4.67
  -2  -9   1   32.73    4.86
   2   9   1   42.42    4.67
   2   9   1   34.91    4.80
   2  -9  -1   49.41    4.18
  -2   9  -1   43.89    4.08
  -2   9  -1   44.38    3.15
  -2  -9   1   44.08    4.72
   3   9  -1   72.87    5.69
   3  -9   1   69.50    4.16
  -3  -9  -1   73.34    5.76
   3   9  -1   67.41    6.47
   3  -9   1   68.61    5.01
  -3   9   1   80.60    5.59
  -3  -9  -1   72.12    6.18
  -3   9   1   75.93    4.75
  -3   9   1   82.10    4.77
   3  -9  -1   78.34    4.94
   3   9   1   76.44    5.99
  -3   9  -1   71.56    5.02
   3  -9  -1   77.02    4.88
  -3   9  -1   78.43    4.13
  -3  -9   1   65.34    5.83
  -3  -9   1   74.35    5.85
   3   9   1   79.28    5.46
   4  -9   1   58.05    3.70
   4   9  -1   48.28    4.62
   4  -9   1   45.49    3.82
  -4  -9  -1   54.39    5.14
  -4   9   1   59.89    4.09
   4  -9   1   55.11    4.46
  -4  -9  -1   52.99    5.08
   4   9  -1   52.27    5.58
   4   9   1   63.07    5.70
   4  -9  -1   56.25    4.26
   4  -9  -1   57.97    4.01
  -4   9  -1   58.09    4.49
   4  -9  -1   47.80    4.09
   4   9   1   57.10    5.41
  -4  -9   1   57.00    6.14
  -4  -9   1   51.41    5.52
   5  -9   1   62.61    5.06
   5  -9   1   70.44    4.17
  -5  -9  -1   69.26    6.43
   5  -9   1   62.82    3.97
  -5   9   1   71.50    4.69
   5   9  -1   56.41    5.70
   5   9  -1   67.67    6.89
   5  -9  -1   63.20    4.59
   5   9   1   69.28    6.59
   5  -9  -1   71.45    4.78
  -5  -9   1   67.29    5.61
   5   9   1   63.39    5.90
   5  -9  -1   64.81    4.55
  -5   9  -1   76.10    5.32
  -6   9   1  178.25    8.38
   6  -9   1  176.80    8.76
   6   9  -1  186.96   10.31
  -6  -9  -1  153.60    9.63
   6  -9   1  171.89    7.85
   6   9  -1  189.99   10.10
  -6  -9  -1  176.72   10.29
   6  -9   1  177.36    7.96
   6  -9  -1  178.60    8.31
  -6   9  -1  183.46    8.99
  -6  -9   1  206.10   10.86
   6   9   1  200.61   10.07
   6  -9  -1  166.46    8.26
  -6  -9   1  186.06   10.42
   6   9   1  179.64   10.58
   6  -9  -1  169.57    8.36
   7   9  -1   29.39    4.88
   7  -9   1   22.68    3.72
   7  -9   1   17.08    2.84
   7  -9   1   23.26    3.14
  -7  -9  -1   15.10    4.40
  -7   9   1   23.54    3.51
  -7  -9   1   15.20    4.42
   7   9   1   19.38    4.43
   7  -9  -1   23.88    3.47
  -7   9  -1   23.90    3.80
   7  -9  -1   22.60    3.48
   7  -9  -1   21.66    3.42
   8  -9   1    4.18    2.16
   8   9  -1   -2.42    3.53
  -8   9   1    5.00    2.66
   8  -9   1    1.57    2.33
  -8  -9  -1   -0.33    2.72
   8  -9   1    2.26    2.22
  -8   9  -1    3.29    2.90
   8   9   1   -0.46    3.68
   8  -9  -1    1.74    2.50
   8  -9  -1    5.30    2.37
  -8  -9   1    1.86    3.62
   8  -9  -1    1.31    2.21
  -9  -9  -1   14.87    4.34
   9  -9   1   15.06    3.24
   9   9  -1   11.41    5.07
   9  -9   1   17.99    3.31
   9  -9   1   13.31    3.80
  -9   9   1   16.61    3.51
  -9  -9   1   10.44    3.84
   9  -9  -1   18.91    3.61
   9  -9  -1   18.77    3.99
   9  -9  -1   14.65    3.44
   9   9   1    6.36    4.79
  10   9  -1   51.65    7.61
 -10   9   1   41.92    5.10
 -10  -9  -1   36.70    6.39
  10  -9   1   32.26    5.31
  10  -9   1   43.01    4.95
  10  -9  -1   43.11    5.24
 -10   9  -1   49.39    5.38
 -10   9  -1   28.54    5.12
  10  -9  -1   35.17    5.13
  10  -9  -1   41.62    5.13
 -10  -9   1   45.94    7.31
  10   9   1   48.89    7.28
  11  -9   1   35.29    4.96
 -11  -9  -1   26.89    5.75
 -11   9   1   29.40    4.85
 -11   9   1   28.60    4.50
  11   9  -1   35.52    6.91
 -11   9  -1   30.94    5.38
  11  -9  -1   29.87    4.80
  11   9   1   32.75    6.97
 -11  -9   1   29.22    5.89
  11  -9  -1   27.05    4.61
 -11   9  -1   32.92    4.85
  11  -9  -1   27.07    5.04
  12  -9   1   34.87    5.17
 -12   9   1   48.00    5.99
 -12  -9  -1   30.84    6.96
 -12   9   1   43.07    6.05
  12  -9   1   41.52    6.03
  12   9  -1   31.57    7.17
  12  -9  -1   44.48    5.61
  12   9   1   42.58    7.92
 -12   9  -1   26.95    5.05
 -12  -9   1   41.05    7.53
  13   9  -1    4.08    5.47
 -13   9   1    8.04    4.31
 -13  -9  -1    7.69    5.49
  13  -9   1   12.89    4.63
 -13   9  -1   14.98    4.45
  13   9   1    6.51    5.64
  13  -9  -1   11.62    3.94
 -13  -9   1    6.06    5.70
 -14  -9  -1    7.72    4.36
 -14   9   1   11.57    4.96
  14  -9   1   12.59    4.95
  14   9  -1   12.32    5.86
  14   9   1   11.60    7.38
  14  -9  -1    9.26    4.36
 -14   9  -1    9.82    4.51
 -14  -9   1   16.26    6.49
  15   9  -1    3.35    5.28
  15  -9   1    5.25    4.17
 -15   9   1   -5.02    3.67
 -15  -9  -1    4.59    5.21
 -15  -9   1   -6.07    4.56
 -15   9  -1   -5.41    3.72
  15   9   1   -2.55    5.05
  15  -9  -1   -6.07    2.74
  16  -9   1    1.35    3.66
  16   9  -1    0.96    5.85
 -16   9   1   -1.05    3.84
 -16  -9  -1    2.03    6.00
  16  -9  -1    8.04    4.38
  16   9   1    4.89    6.03
 -16  -9   1    4.61    5.18
 -16   9  -1    6.69    4.28
   0  10  -1  489.10   17.57
   0  10   1  478.55   18.01
   0  10   1  453.30   17.72
   0  10  -1  448.74   18.83
   0 -10  -1  446.14   18.40
   0 -10  -1  484.64   18.06
   0 -10   1  494.71   17.76
   0  10   1  491.81   18.66
   0  10  -1  470.02   18.24
  -1  10   1   94.94    6.35
  -1 -10  -1   91.29    6.61
  -1  10   1  100.31    5.77
  -1 -10  -1  106.07    6.56
   1  10  -1   90.25    5.76
  -1  10   1  101.89    5.65
   1 -10   1   99.65    5.60
   1  10  -1   88.22    6.43
  -1  10  -1   99.43    5.34
   1  10   1   88.09    5.94
  -1 -10   1   99.80    6.57
   1  10   1   95.08    6.75
  -1 -10   1   93.09    5.98
  -1  10  -1   95.31    6.01
  -1  10  -1   82.86    6.55
   1 -10  -1   98.49    6.17
  -2 -10  -1   47.24    4.78
  -2  10   1   49.71    4.38
  -2  10   1   57.45    4.10
  -2  10   1   57.18    5.30
   2  10  -1   53.26    5.96
   2  10  -1   57.07    4.91
  -2 -10  -1   56.32    5.64
   2 -10   1   56.69    4.06
  -2  10  -1   53.52    3.80
  -2 -10   1   61.51    6.30
  -2 -10   1   61.77    5.23
   2 -10  -1   60.88    4.77
   2  10   1   52.81    4.51
  -2  10  -1   54.35    5.41
   2  10   1   60.85    5.91
  -2  10  -1   53.08    4.57
   3  10  -1   36.43    4.91
   3 -10   1   34.04    4.09
   3 -10   1   37.73    3.20
  -3 -10  -1   35.88    4.78
   3  10  -1   35.61    4.20
  -3  10   1   29.51    3.49
  -3  10   1   31.58    3.13
  -3 -10  -1   39.66    4.84
  -3  10   1   38.09    4.51
  -3  10  -1   36.71    4.29
   3  10   1   39.73    4.92
  -3 -10   1   28.24    4.41
  -3  10  -1   34.44    3.02
   3  10   1   31.11    4.46
   3 -10  -1   35.53    3.54
  -3 -10   1   36.44    5.20
  -4  10   1   34.71    3.44
   4  10  -1   42.55    5.75
   4  10  -1   47.59    5.19
  -4 -10  -1   39.64    5.19
   4 -10   1   36.33    3.13
  -4 -10  -1   38.91    5.37
   4 -10   1   42.28    3.21
   4 -10   1   45.23    4.59
  -4 -10   1   43.18    6.21
   4  10   1   42.46    4.79
  -4  10  -1   41.90    4.04
   4 -10  -1   35.97    3.51
  -4 -10   1   32.01    4.86
   4  10   1   32.48    5.16
   4 -10  -1   40.86    3.75
   4 -10  -1   35.84    3.80
   5 -10   1   14.33    2.22
   5 -10   1   21.13    3.52
   5  10  -1   16.48    4.33
  -5 -10  -1   20.45    4.34
   5  10  -1   18.44    4.41
  -5 -10  -1   15.75    4.34
  -5  10   1   15.37    2.81
   5 -10   1   14.67    2.41
  -5 -10   1   14.94    4.19
   5 -10  -1   15.85    2.66
  -5  10  -1   18.36    3.43
   5 -10  -1   21.68    3.22
   5  10   1   16.61    3.98
   5  10   1   14.41    4.42
  -5 -10   1   23.31    4.50
   5 -10  -1   19.45    2.95
  -6 -10  -1   63.99    6.05
   6  10  -1   60.47    6.76
   6 -10   1   81.30    4.73
   6  10  -1   69.30    6.39
   6 -10   1   73.33    5.57
  -6 -10  -1   81.84    7.08
   6 -10   1   80.33    4.74
  -6  10   1   63.17    4.86
  -6 -10   1   73.84    6.93
  -6 -10   1   63.92    7.16
  -6  10  -1   75.79    5.57
   6 -10  -1   64.41    4.89
   6  10   1   70.72    6.51
   6 -10  -1   78.39    5.13
   6  10   1   83.28    7.34
   6 -10  -1   68.17    4.98
  -7  10   1   38.91    4.26
   7  10  -1   27.49    5.36
  -7 -10  -1   39.96    5.92
   7 -10   1   38.38    4.58
   7 -10   1   33.20    3.48
   7 -10   1   32.02    3.56
   7 -10  -1   43.62    4.48
   7 -10  -1   36.89    3.82
   7 -10  -1   31.96    3.87
   7  10   1   37.56    5.75
  -7 -10   1   47.60    6.49
  -7  10  -1   38.29    4.65
  -8 -10  -1  124.05    9.65
   8 -10   1  131.00    7.00
   8 -10   1  132.17    7.15
  -8  10   1  129.17    7.43
   8 -10   1  136.24    8.10
   8  10  -1  150.37   10.41
   8 -10  -1  132.31    7.64
   8  10   1  128.08    9.96
   8 -10  -1  123.21    7.50
  -8  10  -1  125.71    7.97
   8 -10  -1  126.10    7.33
  -8 -10   1  124.62    9.60
   9 -10   1   -1.58    2.91
  -9  10   1   -1.05    2.46
  -9 -10  -1   -0.17    4.08
   9 -10   1   -0.06    2.45
   9  10  -1    2.82    4.42
   9 -10   1    3.11    2.39
  -9 -10   1   -3.04    2.72
   9 -10  -1   -1.83    2.25
   9 -10  -1   -1.24    2.17
  -9  10  -1   -3.12    2.18
   9  10   1   -0.64    3.94
   9 -10  -1   -1.90    2.45
  10 -10   1   14.04    3.43
  10 -10   1   13.68    3.29
 -10  10   1    5.25    3.07
 -10 -10  -1   10.37    5.25
  10 -10   1    8.05    3.34
  10  10  -1    2.74    5.05
 -10 -10   1    7.56    4.92
  10 -10  -1   12.61    3.24
  10  10   1    6.08    5.35
 -10  10  -1    9.93    3.56
  10 -10  -1   11.52    3.38
  10 -10  -1    9.81    3.63
  11 -10   1    2.35    3.01
 -11 -10  -1    7.40    4.37
 -11  10   1    2.12    3.27
  11 -10   1    1.30    3.49
  11 -10   1    7.84    3.62
  11  10  -1    6.61    4.98
  11 -10  -1    6.26    3.54
 -11 -10   1    7.37    4.08
  11  10   1    2.85    5.14
  11 -10  -1    2.28    2.85
 -11  10  -1   -4.70    3.30
  11 -10  -1    8.00    3.05
 -12  10   1    2.40    3.32
  12 -10   1   -2.42    3.20
  12 -10   1    4.82    3.35
 -12 -10  -1   -3.66    2.72
  12  10  -1    1.83    5.23
  12 -10   1    1.95    3.23
 -12 -10   1   -3.44    4.30
  12 -10  -1    3.32    3.18
  12  10   1    3.41    4.85
  12 -10  -1    0.86    3.53
  13 -10   1    3.48    3.31
 -13 -10  -1    0.47    5.00
  13 -10   1    2.62    3.79
  13  10  -1    3.10    4.15
  13 -10  -1    0.06    3.69
  13  10   1    8.47    5.25
 -13 -10   1    6.21    6.08
 -13  10  -1   10.98    4.09
  13 -10  -1    4.49    3.63
  14 -10   1   10.08    4.17
  14  10  -1    3.70    3.58
  14 -10   1   -2.71    3.34
 -14 -10  -1   -0.49    3.78
  14 -10  -1   -3.75    3.25
 -14 -10   1   -6.48    2.63
 -14  10  -1   11.92    4.35
  14 -10  -1    1.86    3.61
  14  10   1   10.04    6.25
  15 -10   1   11.80    4.65
 -15 -10  -1   -0.56    4.72
  15  10  -1    5.48    5.05
  15 -10   1    1.27    3.91
 -15  10  -1    3.01    4.12
  15 -10  -1    5.39    4.11
  15  10   1    4.75    6.10
 -15 -10   1    6.67    5.71
  15 -10  -1    2.47    4.17
 -16 -10  -1    3.18    4.59
  16 -10   1    6.32    4.39
  16 -10   1   -0.89    3.92
  16  10  -1   -5.83    4.86
  16 -10  -1    6.76    4.15
  16 -10  -1   -4.36    4.23
  16  10   1    9.58    6.60
 -16 -10   1   -3.76    4.97
   0 -11  -1    3.30    2.80
   0  11  -1    0.67    2.97
   0  11  -1   -1.35    2.15
   0  11  -1    5.94    2.42
   0 -11   1   -0.31    2.48
   0 -11  -1    2.81    2.59
   0  11   1    2.44    2.21
   0  11   1    1.93    2.31
   0  11   1   -1.97    2.63
   1 -11   1   17.61    2.94
  -1  11   1   11.72    2.82
  -1 -11  -1   16.95    3.73
  -1  11   1   13.35    3.93
  -1  11   1   16.34    2.76
   1  11  -1   17.90    3.38
   1  11  -1   11.72    3.22
   1  11  -1   10.19    3.79
  -1 -11  -1   10.88    3.35
  -1 -11   1   11.74    3.85
  -1  11  -1   12.87    2.55
   1 -11  -1   13.36    3.25
   1  11   1   15.54    3.88
  -1  11  -1   15.83    3.95
  -1  11  -1   20.36    3.48
  -1 -11   1   15.67    3.19
   1  11   1   12.18    3.02
  -2 -11  -1   17.37    3.81
   2  11  -1   27.66    4.81
   2 -11   1   24.76    3.09
  -2  11   1   23.93    3.29
  -2  11   1   17.28    2.99
  -2 -11  -1   18.87    4.13
  -2  11   1   22.66    3.79
   2  11  -1   20.30    3.58
  -2  11  -1   21.43    2.68
  -2  11  -1   19.75    3.47
  -2 -11   1   29.73    4.11
   2 -11  -1   21.50    3.39
   2  11   1   26.47    4.69
  -2 -11   1   22.09    4.33
  -2  11  -1   29.57    4.46
   2  11   1   23.46    3.78
   3 -11   1   19.41    3.29
  -3  11   1   14.73    2.92
  -3 -11  -1   16.72    4.03
   3  11  -1   12.92    3.31
   3 -11   1   19.43    2.67
   3  11  -1   16.71    3.69
  -3 -11  -1   16.68    3.47
  -3  11   1   15.64    2.66
  -3  11   1   12.95    3.19
  -3  11  -1   17.06    3.79
  -3 -11   1   13.35    3.46
  -3  11  -1   15.11    2.35
   3  11   1   15.92    3.81
  -3  11  -1   14.11    2.90
   3  11   1    9.56    3.91
   3 -11  -1   18.13    2.89
  -3 -11   1   15.10    4.47
   4 -11   1   81.30    4.66
  -4  11   1   84.66    5.42
   4  11  -1   85.68    6.77
   4  11  -1   87.39    6.42
   4 -11   1   76.30    5.60
   4 -11   1   81.88    4.82
  -4  11   1   90.13    5.32
  -4 -11  -1   82.75    6.55
  -4 -11  -1   86.05    6.99
  -4  11   1   81.79    5.81
   4  11   1   82.87    6.64
  -4 -11   1   84.36    6.70
  -4  11  -1   85.15    5.72
   4 -11  -1   83.08    5.38
   4 -11  -1   91.99    5.42
  -4 -11   1   77.77    7.00
   4 -11  -1   92.01    5.38
   5  11  -1    8.49    4.15
  -5 -11  -1    3.70    2.86
   5 -11   1    7.00    2.05
  -5  11   1    3.28    2.13
   5 -11   1    6.56    2.60
  -5 -11  -1    4.90    2.99
   5 -11   1    6.06    1.93
   5  11  -1    4.92    3.21
   5 -11  -1    4.60    2.21
   5 -11  -1    6.13    2.32
  -5 -11   1    5.48    2.95
   5  11   1    5.84    3.67
   5  11   1   14.29    3.40
  -5  11  -1    7.55    2.55
   5 -11  -1    3.44    2.40
  -5 -11   1    5.01    3.36
   6  11  -1    8.41    4.35
   6  11  -1    5.44    3.54
   6 -11   1   10.29    2.31
   6 -11   1   11.33    2.97
  -6  11   1   11.36    2.80
   6 -11   1    7.57    2.13
  -6 -11  -1   17.94    5.49
   6 -11  -1   13.63    2.90
  -6  11  -1   11.50    3.19
   6 -11  -1   13.54    2.84
   6  11   1   14.21    4.17
   6 -11  -1    7.21    2.62
  -6 -11   1    9.32    4.63
   6  11   1   10.85    3.79
   7  11  -1   55.70    7.28
  -7 -11  -1   47.85    6.75
   7 -11   1   52.03    4.34
   7 -11   1   49.95    4.17
  -7  11   1   50.15    4.67
   7 -11   1   58.28    5.18
   7 -11  -1   59.20    4.88
  -7 -11   1   57.59    7.18
   7 -11  -1   58.26    4.84
  -7  11  -1   54.31    5.58
   7 -11  -1   48.15    4.41
   7  11   1   51.17    7.28
  -8 -11  -1  146.07   10.91
   8 -11   1  156.92    8.09
  -8  11   1  169.85    8.75
   8 -11   1  151.66    9.01
   8 -11   1  163.34    8.10
   8  11  -1  155.86   10.65
  -8  11  -1  158.84    9.20
   8 -11  -1  170.20    8.84
   8 -11  -1  165.17    8.71
   8 -11  -1  166.55    8.75
   8  11   1  175.76   11.73
  -8 -11   1  159.40   11.09
  -9  11   1    5.95    2.89
  -9 -11  -1    6.25    4.91
   9 -11   1    6.19    2.61
   9 -11   1   10.02    3.78
   9  11  -1    1.39    4.68
   9 -11   1    3.84    2.42
   9 -11  -1    1.41    2.79
  -9  11  -1    4.06    3.15
   9  11   1   11.28    5.26
   9 -11  -1    2.78    2.84
  -9 -11   1    3.12    4.40
   9 -11  -1    5.70    3.02
  10  11  -1    3.61    5.07
 -10 -11  -1    1.79    4.62
  10 -11   1    6.94    3.53
 -10  11   1    5.44    3.35
  10 -11   1    7.50    3.08
  10 -11   1    7.82    3.08
  10 -11  -1   10.59    3.43
 -10  11  -1   13.16    3.70
 -10 -11   1   14.20    5.08
  10  11   1   17.74    5.72
  10 -11  -1    7.60    3.21
  10 -11  -1    7.21    2.99
  11 -11   1    8.35    3.40
 -11 -11  -1    5.51    5.19
  11 -11   1    9.97    3.90
 -11  11   1    5.01    3.21
  11  11  -1   11.61    5.68
 -11 -11   1    9.66    5.40
  11  11   1   11.08    6.12
  11 -11  -1   13.72    3.69
  11 -11  -1    9.00    3.70
  11 -11  -1    7.65    3.31
  12 -11   1    5.89    3.37
  12 -11   1   12.63    4.01
  12 -11   1    6.89    3.60
  12  11  -1   14.35    6.27
 -12 -11  -1    7.79    5.37
 -12  11   1    7.18    3.41
  12 -11  -1    2.71    2.95
 -12 -11   1    7.82    5.64
  12  11   1    4.22    5.41
  13 -11   1   62.89    7.29
 -13 -11  -1   56.04    9.40
  13  11  -1   70.38   10.51
  13 -11   1   65.57    6.61
 -13 -11   1   69.55    9.23
  13 -11  -1   71.75    6.67
  13 -11  -1   63.93    7.29
 -14 -11  -1   -5.67    4.66
  14  11  -1    5.30    5.94
  14 -11   1    3.55    3.72
  14 -11   1   -0.57    3.82
 -14 -11   1    0.85    5.32
  14  11   1    6.16    4.60
  14 -11  -1    6.95    3.57
  14 -11  -1    3.01    4.23
  15  11  -1    3.49    5.69
  15 -11   1   -1.59    3.84
  15 -11   1    3.00    3.87
 -15 -11  -1    5.74    5.67
  15 -11  -1    0.18    3.72
  15 -11  -1    6.51    4.15
  15  11   1   -0.79    5.81
 -15 -11   1   -7.17    4.48
  16  11  -1   17.79    7.25
  16 -11   1   27.58    6.11
  16 -11   1    7.36    4.60
 -16 -11  -1   18.67    7.52
 -16 -11   1   23.63    7.47
  16 -11  -1    7.99    4.82
  16  11   1   14.41    7.57
  16 -11  -1   12.00    4.55
   0  12   1  255.77   11.96
   0  12   1  259.63   11.27
   0  12  -1  250.50   11.39
   0  12   1  239.13   10.81
   0  12  -1  240.51   12.12
   0 -12  -1  229.39   11.12
   0 -12   1  246.55   10.85
   0  12  -1  225.42   10.47
  -1  12   1  256.06   11.02
  -1 -12  -1  232.79   12.00
  -1  12   1  246.75   11.80
   1  12  -1  240.35   12.41
   1 -12   1  245.12   10.69
   1  12  -1  248.99   11.73
   1  12  -1  264.00   11.16
  -1  12   1  252.48   11.30
  -1 -12  -1  249.60   11.62
  -1  12  -1  253.06   10.53
  -1 -12   1  280.99   12.81
  -1  12  -1  251.01   11.48
   1  12   1  248.91   12.20
  -1 -12   1  248.24   11.24
  -1  12  -1  243.29   12.20
   1 -12  -1  218.67   10.78
   1  12   1  272.17   11.57
  -2 -12  -1  546.73   21.15
   2  12  -1  504.68   20.45
   2  12  -1  520.84   21.71
  -2  12   1  540.32   20.96
  -2  12   1  525.44   19.92
   2 -12   1  558.40   19.63
  -2  12   1  538.28   20.24
  -2 -12  -1  530.33   21.70
  -2 -12   1  533.35   20.79
   2  12   1  543.12   20.86
  -2  12  -1  512.82   19.36
  -2  12  -1  538.30   21.46
   2 -12  -1  580.25   20.32
   2  12   1  550.82   21.81
  -2  12  -1  531.09   20.62
  -3  12   1   72.57    5.67
  -3 -12  -1   57.24    6.03
   3  12  -1   77.25    6.42
  -3 -12  -1   71.40    6.52
   3  12  -1   66.10    5.62
   3 -12   1   82.83    4.79
  -3  12   1   76.86    5.00
  -3  12   1   73.36    5.09
  -3 -12   1   75.29    6.73
  -3  12  -1   69.60    6.15
   3  12   1   77.91    6.36
  -3  12  -1   71.88    4.44
  -3  12  -1   76.40    5.50
   3  12   1   61.82    5.85
   3 -12  -1   70.47    5.15
  -3 -12   1   64.28    5.94
   4 -12   1  421.55   16.91
  -4  12   1  441.24   17.35
   4 -12   1  399.23   15.50
   4 -12   1  432.44   15.66
  -4  12   1  415.31   16.23
   4  12  -1  416.78   17.57
  -4  12   1  427.77   16.47
  -4 -12  -1  405.53   17.98
   4  12  -1  460.26   19.04
  -4 -12  -1  421.41   18.53
   4  12   1  417.49   17.83
  -4 -12   1  412.26   17.80
   4  12   1  424.10   18.64
   4 -12  -1  392.98   16.11
  -4 -12   1  431.61   18.81
  -4  12  -1  403.65   16.85
   5 -12   1  160.62    7.48
  -5  12   1  153.55    8.17
   5 -12   1  167.50    7.54
  -5 -12  -1  198.25   10.74
  -5 -12  -1  140.09   10.05
   5 -12   1  180.18    9.04
   5  12  -1  146.88   10.36
   5  12  -1  159.12    9.24
  -5  12  -1  158.43    8.62
   5  12   1  175.51   10.00
   5 -12  -1  164.06    8.29
   5  12   1  161.60   10.62
   5 -12  -1  159.29    8.07
   5 -12  -1  162.22    8.12
  -5 -12   1  168.54   10.08
  -6  12   1  501.87   19.81
   6 -12   1  527.56   19.03
   6 -12   1  507.70   18.95
  -6 -12  -1  517.21   22.27
   6 -12   1  547.20   20.57
   6  12  -1  569.85   23.26
   6 -12  -1  523.86   19.78
   6  12   1  519.64   22.59
  -6 -12   1  504.70   22.00
  -6  12  -1  507.86   20.42
   6 -12  -1  523.75   19.86
   6 -12  -1  505.58   19.68
  -7 -12  -1   65.79    7.39
   7  12  -1   61.68    8.14
   7 -12   1   57.81    5.89
   7 -12   1   62.90    4.62
  -7  12   1   58.22    5.17
   7 -12   1   54.02    4.44
   7 -12  -1   56.92    4.95
   7 -12  -1   49.49    4.88
   7 -12  -1   59.54    5.00
  -7  12  -1   61.79    5.51
  -7 -12   1   52.13    7.22
   7  12   1   57.73    7.66
  -8  12   1   56.17    5.24
   8  12  -1   38.22    7.09
   8 -12   1   51.88    5.63
  -8 -12  -1   36.00    6.81
   8 -12   1   45.79    4.40
   8 -12   1   48.92    4.42
  -8  12  -1   40.30    5.30
   8 -12  -1   46.77    5.09
   8 -12  -1   49.68    5.23
   8  12   1   48.55    7.56
  -8 -12   1   49.60    6.91
   8 -12  -1   53.92    5.02
   9  12  -1   56.53    8.60
   9 -12   1   52.63    4.93
  -9 -12  -1   40.49    7.40
   9 -12   1   52.11    4.91
  -9  12   1   55.05    5.81
   9 -12   1   59.13    5.71
  -9  12  -1   67.64    5.92
   9 -12  -1   52.09    5.66
  -9 -12   1   58.09    8.24
   9 -12  -1   52.03    5.34
   9 -12  -1   51.42    5.33
   9  12   1   51.86    7.85
  10 -12   1  239.64   11.53
  10  12  -1  262.99   15.68
 -10 -12  -1  250.04   14.77
 -10  12   1  238.31   12.13
  10 -12   1  236.55   11.41
  10 -12  -1  253.11   12.30
  10 -12  -1  262.29   12.13
  10  12   1  264.98   15.69
 -10  12  -1  244.26   12.57
  10 -12  -1  245.98   12.19
 -10 -12   1  272.51   15.10
  11 -12   1   10.91    3.87
  11 -12   1    7.88    3.22
 -11  12   1   17.22    4.09
  11  12  -1    7.42    5.83
  11 -12   1   16.71    4.48
 -11 -12  -1   11.90    4.79
  11 -12  -1   13.44    4.17
  11 -12  -1    8.33    3.75
  11 -12  -1   17.41    4.04
 -11 -12   1    9.08    5.02
  11  12   1    0.37    4.73
 -12 -12  -1  191.27   14.43
  12 -12   1  195.89   11.66
  12 -12   1  212.13   11.07
  12 -12   1  204.38   10.87
 -12  12   1  201.42   11.23
  12  12  -1  191.36   14.48
  12  12   1  206.76   14.80
  12 -12  -1  221.38   11.74
 -12 -12   1  185.80   13.48
  12 -12  -1  213.40   12.70
 -13 -12  -1  198.43   14.92
  13 -12   1  191.60   11.69
  13 -12   1  203.48   11.44
  13  12  -1  202.10   15.15
  13 -12  -1  214.11   11.96
 -13 -12   1  186.63   14.75
  13  12   1  202.61   14.88
  13 -12  -1  197.98   11.31
  14  12  -1  135.47   12.82
 -14 -12  -1  145.57   13.16
  14 -12   1  131.05    9.30
  14 -12   1  112.91    9.43
  14  12   1  119.06   12.14
  14 -12  -1  128.28    9.39
  14 -12  -1  138.77   10.07
 -14 -12   1  152.77   13.36
  15 -12   1   35.61    5.90
  15 -12   1   48.95    7.01
  15  12  -1   52.41    9.56
 -15 -12  -1   52.47    9.80
  15  12   1   51.50    9.67
  15 -12  -1   34.52    6.21
  15 -12  -1   65.14    7.21
   0  13   1    0.68    2.32
   0  13   1   -0.58    1.88
   0  13  -1    3.11    2.39
   0  13  -1   -0.57    1.80
   0 -13  -1   -0.93    2.27
   0 -13   1   -1.00    2.37
   0  13  -1   -0.60    3.23
   0  13   1    0.22    3.07
   1  13  -1   37.64    4.31
  -1  13   1   27.82    3.96
  -1  13   1   32.93    3.95
   1 -13   1   36.04    4.01
   1  13  -1   36.01    4.54
  -1 -13  -1   35.34    5.08
  -1  13   1   36.71    5.01
  -1 -13  -1   32.27    4.50
   1  13  -1   29.05    5.09
  -1 -13   1   30.45    4.44
  -1  13  -1   33.10    4.49
   1 -13  -1   27.15    3.99
   1  13   1   42.70    5.52
  -1  13  -1   28.70    3.46
  -1  13  -1   26.08    4.75
   1  13   1   31.49    4.02
  -2 -13  -1   -0.42    2.73
   2 -13   1   -0.70    2.02
   2  13  -1    1.26    2.31
   2  13  -1    4.97    3.66
  -2  13   1    3.36    2.93
  -2  13   1    2.57    2.11
  -2  13   1    1.18    2.24
  -2 -13  -1    4.51    3.03
  -2  13  -1    3.80    2.40
  -2 -13   1    1.23    2.65
   2  13   1    1.78    2.48
  -2  13  -1    3.05    3.58
  -2  13  -1    0.80    1.74
   2  13   1    7.14    3.58
   2 -13  -1    0.94    2.17
  -2 -13   1    3.49    3.26
   3  13  -1   29.81    4.85
  -3  13   1   26.39    4.56
   3  13  -1   25.46    5.12
   3 -13   1   33.05    3.54
  -3 -13  -1   37.62    5.21
  -3  13   1   30.77    3.67
  -3 -13  -1   27.62    5.16
  -3  13   1   30.00    4.09
  -3 -13   1   25.50    4.98
  -3  13  -1   34.03    4.41
   3 -13  -1   27.45    3.83
  -3 -13   1   32.21    4.84
  -3  13  -1   27.67    4.71
   3  13   1   26.42    4.70
   3  13   1   32.55    4.71
  -3  13  -1   28.39    3.23
  -4 -13  -1   30.62    5.07
  -4  13   1   28.90    4.50
   4 -13   1   30.58    4.34
   4 -13   1   28.50    3.32
  -4  13   1   36.85    4.00
  -4  13   1   33.49    4.19
  -4 -13  -1   37.79    5.22
   4  13  -1   34.62    5.92
   4  13  -1   29.15    4.86
   4  13   1   23.03    4.64
  -4  13  -1   38.06    4.80
  -4  13  -1   33.92    4.99
  -4 -13   1   38.27    5.37
  -4  13  -1   32.29    3.30
   4 -13  -1   35.01    4.08
   5 -13   1   43.65    5.02
   5 -13   1   36.11    3.46
   5  13  -1   37.67    5.52
   5 -13   1   30.87    3.60
  -5  13   1   41.89    4.46
  -5  13   1   37.92    5.18
  -5 -13  -1   58.15    6.98
   5  13  -1   33.65    5.67
   5  13   1   43.46    6.10
   5 -13  -1   40.45    4.44
   5 -13  -1   47.31    4.53
  -5  13  -1   44.89    5.16
  -6 -13  -1    5.29    4.19
   6  13  -1    1.23    3.24
   6 -13   1    3.39    2.08
   6 -13   1   -1.51    2.28
   6 -13   1    3.89    2.28
  -6  13   1   -0.85    2.29
  -6  13  -1    2.17    3.11
  -6 -13   1    4.79    3.30
   6  13   1    3.24    4.51
   6 -13  -1    1.06    2.32
   6 -13  -1    1.26    2.32
   6 -13  -1    0.36    2.15
  -7  13   1   -1.46    2.39
   7 -13   1   -1.41    1.95
   7 -13   1    0.22    1.92
   7 -13   1    1.60    2.65
  -7 -13  -1    1.11    4.26
   7  13  -1    0.82    3.56
   7 -13  -1   -2.56    2.41
   7 -13  -1   -0.99    2.42
  -7 -13   1    0.44    4.02
  -7  13  -1    1.93    2.43
   7  13   1    0.86    3.51
   7 -13  -1    0.54    2.31
   8  13  -1   16.08    5.84
   8 -13   1    7.13    3.42
   8 -13   1   12.75    2.80
   8 -13   1    8.37    2.69
  -8  13   1   12.99    3.39
  -8 -13  -1   11.19    4.51
   8 -13  -1   14.91    3.52
   8 -13  -1    9.24    3.28
   8 -13  -1    9.01    2.91
  -8 -13   1    3.51    4.75
   8  13   1    7.42    5.18
  -8  13  -1    4.61    3.06
   9 -13   1    5.12    2.60
  -9  13   1    0.40    3.03
  -9 -13  -1   -1.93    4.01
   9 -13   1    3.48    3.52
   9  13  -1    0.66    3.91
   9 -13   1    6.78    2.74
   9  13   1    3.12    4.71
   9 -13  -1    3.73    2.78
   9 -13  -1    2.33    2.84
  -9 -13   1    2.34    3.71
   9 -13  -1    3.27    3.03
  -9  13  -1    7.85    3.39
 -10 -13  -1   -1.12    4.71
 -10  13   1    1.35    2.89
  10 -13   1    3.28    2.70
  10  13  -1    0.33    4.95
  10 -13   1   -1.80    2.70
  10 -13   1   -0.73    2.41
  10 -13  -1    6.99    3.16
  10 -13  -1    4.32    2.97
 -10 -13   1    1.39    4.79
  10 -13  -1    4.60    3.05
  10  13   1    7.10    5.15
 -11 -13  -1    3.38    4.91
 -11  13   1   -1.32    3.23
  11 -13   1   -0.46    2.38
  11 -13   1   -0.38    2.48
  11 -13   1    0.60    2.86
  11  13  -1   -0.67    5.15
 -11 -13   1    0.27    3.44
  11 -13  -1    1.99    3.13
  11 -13  -1    0.80    2.96
  11 -13  -1    5.83    3.21
  11  13   1   -3.19    4.51
  12 -13   1    9.17    3.61
 -12 -13  -1    8.00    4.51
  12 -13   1   13.72    3.58
  12 -13   1    6.80    4.06
  12 -13  -1    8.64    3.73
  12 -13  -1   10.71    4.12
 -12 -13   1    6.88    6.01
  13 -13   1    3.11    3.76
  13  13  -1    5.58    6.25
 -13 -13  -1    1.07    5.33
  13 -13   1    0.70    3.54
  13 -13   1    9.29    4.41
  13  13   1   -3.82    4.84
  13 -13  -1   11.19    3.99
  13 -13  -1   10.21    4.06
 -13 -13   1    3.87    5.57
 -14 -13  -1   57.53    9.70
  14  13  -1   52.56    9.63
  14 -13   1   69.71    6.91
  14 -13   1   64.91    7.74
 -14 -13   1   65.02    9.53
  14 -13  -1   59.70    7.18
  14 -13  -1   64.66    7.12
  14  13   1   53.58    9.79
  15 -13   1    4.43    3.55
 -15 -13  -1    0.07    6.14
  15  13  -1    3.45    6.37
  15 -13   1    9.20    4.55
  15  13   1   -1.39    6.24
  15 -13  -1    2.07    3.63
  15 -13  -1    0.51    3.82
 -15 -13   1   17.90    7.48
   0  14  -1   63.81    5.28
   0  14   1   71.48    6.85
   0 -14   1   62.26    5.51
   0  14  -1   66.98    6.09
   0  14   1   57.26    5.40
   0  14  -1   53.23    4.69
   0 -14  -1   61.90    5.59
   1  14  -1    6.55    3.00
   1  14  -1    2.90    3.78
  -1  14   1    0.59    3.04
  -1  14   1    6.53    2.82
   1 -14   1    6.07    2.68
  -1  14   1    8.77    2.94
   1  14  -1    7.31    3.03
  -1 -14  -1    6.61    3.18
  -1 -14  -1    6.55    3.32
   1  14   1    5.23    2.70
   1  14   1    6.64    3.83
  -1  14  -1    8.74    3.86
  -1 -14   1    0.67    2.64
  -1  14  -1    8.20    2.98
  -1  14  -1    7.21    2.55
   1  14   1    6.59    3.09
   1 -14  -1    1.26    2.97
   2 -14   1   36.97    4.20
   2  14  -1   29.49    4.36
  -2  14   1   30.79    4.79
  -2  14   1   40.71    4.47
   2  14  -1   31.25    4.89
  -2 -14  -1   30.13    4.87
  -2  14   1   36.64    4.43
   2  14  -1   33.01    5.96
  -2 -14  -1   34.55    5.56
  -2 -14   1   26.95    4.56
  -2  14  -1   36.67    4.86
   2  14   1   36.92    5.02
   2 -14  -1   36.37    4.34
   2  14   1   36.94    5.88
  -2  14  -1   34.21    3.77
  -2  14  -1   37.90    5.56
  -2 -14   1   34.79    5.54
  -3 -14  -1   -0.33    2.46
  -3  14   1    5.72    2.62
   3  14  -1    4.93    3.18
  -3  14   1   10.26    3.46
   3 -14   1    6.89    2.60
  -3  14   1    7.55    2.37
  -3 -14  -1    3.27    3.53
   3  14  -1    4.78    4.20
  -3 -14   1    3.95    3.30
   3 -14  -1    7.40    2.92
  -3  14  -1    2.89    3.21
   3  14   1    6.35    3.40
  -3  14  -1    4.65    1.88
   4 -14   1  328.02   13.56
   4  14  -1  357.71   16.79
  -4  14   1  358.42   15.40
   4  14  -1  325.21   15.45
  -4  14   1  333.36   14.10
  -4 -14  -1  356.98   18.31
  -4  14   1  340.29   14.58
   4  14   1  325.94   16.59
  -4  14  -1  386.90   16.39
   4 -14  -1  340.16   14.26
  -4  14  -1  326.97   13.45
  -4 -14   1  339.76   15.96
   4  14   1  350.66   15.88
  -5  14   1  217.08   10.33
   5 -14   1  199.30   10.50
   5  14  -1  205.03   12.33
  -5 -14  -1  182.39   11.33
  -5  14   1  208.01   11.13
   5 -14   1  209.26    9.25
   5 -14   1  227.80    9.46
  -5 -14   1  212.96   12.11
   5 -14  -1  191.56    9.66
  -5  14  -1  204.55   11.38
   5  14   1  200.34   12.64
   5 -14  -1  208.59   10.01
  -5  14  -1  216.58   10.78
   6 -14   1  172.02    9.72
   6 -14   1  165.22    8.15
  -6  14   1  181.40    9.21
  -6  14   1  163.47    9.88
  -6 -14  -1  181.70   11.60
   6 -14   1  167.89    8.01
   6  14  -1  171.41   12.06
  -6 -14   1  151.18   10.83
   6 -14  -1  171.22    8.72
  -6  14  -1  157.15    9.13
   6 -14  -1  182.89    9.27
   6  14   1  161.97   11.00
   6 -14  -1  170.71    8.87
   7  14  -1   32.33    6.86
  -7  14   1   31.71    4.49
   7 -14   1   35.72    3.95
   7 -14   1   33.23    3.71
  -7 -14  -1   36.06    6.63
   7 -14   1   35.47    4.85
   7  14   1   38.14    7.29
   7 -14  -1   32.87    4.62
  -7 -14   1   25.09    6.04
  -7  14  -1   38.96    5.18
   7 -14  -1   24.05    3.97
   7 -14  -1   34.59    4.36
   8 -14   1   75.37    5.20
   8 -14   1   71.68    5.25
  -8 -14  -1   65.16    8.64
   8  14  -1   57.11    7.88
  -8  14   1   66.42    5.91
   8 -14   1   64.39    6.74
  -8 -14   1   64.73    8.54
   8 -14  -1   73.01    6.00
   8 -14  -1   73.96    5.74
   8  14   1   68.06    9.17
  -8  14  -1   67.07    6.45
   8 -14  -1   69.35    5.98
  -9 -14  -1    9.82    5.69
   9 -14   1   15.29    4.48
  -9  14   1    7.24    3.31
   9 -14   1    7.60    2.83
   9  14  -1   17.55    6.35
   9 -14   1    3.11    2.71
   9 -14  -1    5.44    3.02
  -9 -14   1   12.11    5.74
  -9  14  -1   12.98    3.65
   9 -14  -1   10.63    3.26
   9 -14  -1   11.51    3.59
   9  14   1   10.78    5.60
  10 -14   1    7.31    3.73
  10  14  -1   -5.73    4.28
  10 -14   1   -1.05    2.37
 -10  14   1    0.12    2.75
 -10 -14  -1    2.22    5.02
  10 -14   1    7.21    2.75
  10 -14  -1    1.23    2.89
  10  14   1    0.06    5.20
  10 -14  -1    3.15    2.91
  10 -14  -1    5.07    2.97
 -10 -14   1    0.91    5.03
  11 -14   1   19.54    4.41
  11 -14   1   15.65    3.69
  11 -14   1   22.01    3.82
 -11  14   1   10.79    3.83
  11  14  -1   15.22    5.81
 -11 -14  -1   16.55    5.25
  11 -14  -1   23.70    5.37
  11  14   1   16.63    6.66
  11 -14  -1   15.08    4.22
  11 -14  -1   19.37    4.00
 -11 -14   1   18.98    6.06
  12 -14   1    5.16    3.63
  12 -14   1    5.42    3.28
  12 -14   1    0.19    3.02
  12  14  -1   -1.56    3.96
 -12 -14  -1    1.63    4.46
  12 -14  -1   -1.10    3.30
  12 -14  -1    3.70    3.16
 -12 -14   1    4.21    4.48
  12  14   1   -1.45    5.08
  13 -14   1   28.60    5.36
  13  14  -1   19.17    5.97
 -13 -14  -1   21.55    7.00
  13 -14   1   17.87    4.40
  13 -14  -1   27.88    5.03
  13 -14  -1   25.10    5.14
  13  14   1   25.93    8.16
 -13 -14   1   20.09    6.72
  14 -14   1    8.70    4.26
 -14 -14  -1    8.19    6.67
  14 -14   1   -2.17    3.16
  14  14  -1   11.81    5.57
  14  14   1    3.22    4.76
 -14 -14   1    7.45    6.04
  14 -14  -1    4.74    3.90
  14 -14  -1    3.17    3.63
  15 -14   1    0.23    3.94
  15 -14   1   -2.90    3.51
  15  14  -1  -10.47    5.28
 -15 -14  -1   -2.75    5.40
 -15 -14   1   13.37    7.28
  15 -14  -1   -5.29    3.47
  15 -14  -1   -0.23    3.52
  15  14   1    1.48    6.49
   0  15   1    1.56    3.98
   0  15  -1   -1.99    2.23
   0 -15   1   -4.60    2.19
   0 -15  -1    2.78    2.88
   0  15   1   -1.36    2.55
   0  15  -1    3.77    3.94
   0  15   1   -0.16    2.45
   0  15  -1   -0.10    2.12
   1  15  -1    1.71    2.97
  -1 -15  -1    2.49    2.88
  -1  15   1    0.42    3.34
   1 -15   1    1.28    2.79
  -1  15   1   -1.23    2.22
   1  15  -1    4.67    4.81
  -1 -15  -1   -3.24    3.05
  -1  15   1   -1.55    2.15
   1  15  -1   -0.61    2.88
   1  15   1    0.30    2.60
   1 -15  -1    0.62    2.76
   1  15   1   -0.67    2.38
   1  15   1    0.99    3.38
  -1  15  -1    5.71    2.58
  -1 -15   1   -2.35    2.56
  -1  15  -1    0.15    3.43
  -1  15  -1    1.39    2.64
  -2 -15  -1   39.85    5.48
   2  15  -1   40.84    5.12
  -2  15   1   35.61    4.38
  -2 -15  -1   38.87    5.85
  -2  15   1   47.46    5.94
   2  15  -1   45.24    6.14
   2 -15   1   39.86    4.60
  -2  15  -1   40.59    5.09
  -2  15  -1   47.30    6.34
   2 -15  -1   44.64    5.20
  -2  15  -1   35.87    4.09
   2  15   1   45.22    6.52
  -2 -15   1   34.36    5.07
   2  15   1   29.76    4.76
   3  15  -1    0.04    2.88
   3 -15   1   -0.57    2.43
  -3  15   1    0.79    2.36
  -3 -15  -1   -2.53    3.62
  -3  15   1    2.09    2.25
  -3  15   1    1.46    3.14
   3  15  -1    3.92    4.32
   3  15   1   -1.80    2.84
   3 -15  -1    0.96    2.50
  -3  15  -1    0.28    1.84
  -3  15  -1   -1.70    3.64
   3  15   1   -0.23    3.74
  -3 -15   1   -0.16    3.18
  -3  15  -1   -3.38    2.29
   4  15  -1    3.26    4.36
  -4  15   1    8.00    2.59
  -4  15   1    2.52    2.40
  -4 -15  -1    3.15    4.02
   4 -15   1    5.24    2.67
  -4  15   1    4.78    3.55
   4 -15  -1    3.95    2.98
  -4  15  -1    3.80    2.94
   4  15   1   -0.11    4.27
  -4 -15   1    1.99    3.59
  -4  15  -1    3.84    3.64
  -4  15  -1    4.27    2.09
   5 -15   1   13.58    2.94
   5 -15   1   11.02    2.68
   5  15  -1   14.28    4.68
  -5 -15  -1   13.48    4.87
  -5  15   1   15.51    3.59
  -5  15   1    2.93    3.59
   5 -15  -1   13.40    3.46
   5 -15  -1    8.94    2.92
  -5 -15   1   11.78    4.56
  -5  15  -1    6.93    3.79
   5  15   1   13.60    5.42
  -5  15  -1   12.52    3.41
   6  15  -1   23.55    6.49
   6 -15   1   29.83    3.46
   6 -15   1   33.67    4.81
   6 -15   1   29.22    3.73
  -6  15   1   30.64    4.63
  -6  15   1   28.23    5.09
  -6 -15  -1   32.07    6.36
  -6  15  -1   35.16    5.18
   6  15   1   25.56    6.52
  -6 -15   1   32.36    6.22
   6 -15  -1   36.84    4.60
   6 -15  -1   26.56    4.04
  -7 -15  -1   44.78    7.42
  -7  15   1   51.04    6.41
   7  15  -1   54.75    8.34
   7 -15   1   52.95    4.53
   7 -15   1   45.35    6.02
   7 -15   1   54.41    4.70
  -7 -15   1   55.79    7.62
   7 -15  -1   49.92    5.39
   7 -15  -1   50.57    5.48
   7 -15  -1   55.24    5.02
  -7  15  -1   48.15    6.11
   7  15   1   53.61    7.63
   8 -15   1   11.22    2.88
   8 -15   1   10.89    2.73
  -8 -15  -1   12.40    5.61
   8  15  -1   19.59    6.14
  -8  15   1   14.69    3.75
   8 -15  -1   10.48    3.28
   8  15   1    5.79    5.16
   8 -15  -1   11.06    3.20
  -8  15  -1   12.02    3.95
   8 -15  -1   11.11    3.40
  -8 -15   1    5.11    4.08
   9 -15   1   59.35    4.92
  -9 -15  -1   46.67    7.95
   9 -15   1   52.52    6.24
   9 -15   1   48.70    4.79
  -9  15   1   49.63    5.83
   9  15  -1   48.46    7.96
   9 -15  -1   56.98    6.07
   9  15   1   44.05    7.83
   9 -15  -1   49.73    5.50
  -9 -15   1   48.96    8.20
 -10 -15  -1   14.13    6.12
  10  15  -1    1.92    5.29
  10 -15   1    3.59    3.53
 -10  15   1    3.37    3.26
  10 -15   1    4.86    3.09
  10 -15  -1    4.17    2.96
 -10 -15   1    2.90    4.00
  10 -15  -1   13.28    3.51
  10 -15  -1    5.45    3.20
  10  15   1   14.58    6.25
  11 -15   1   -1.48    2.67
 -11 -15  -1   -5.25    2.89
  11 -15   1    6.16    2.95
 -11  15   1   -0.65    3.90
  11 -15   1   -4.30    3.19
  11  15  -1   -9.48    4.31
  11 -15  -1    2.42    3.36
  11 -15  -1   -2.28    2.86
  11  15   1    0.84    4.05
  11 -15  -1   -0.13    2.89
  12 -15   1   13.03    4.67
 -12 -15  -1    4.43    6.27
  12  15  -1   20.76    7.04
  12 -15   1    6.64    3.32
  12 -15  -1    8.88    3.60
 -12 -15   1   10.52    6.26
  12  15   1   10.51    6.35
  12 -15  -1    9.76    3.95
  13  15  -1    8.12    5.81
 -13 -15  -1    5.71    4.89
  13 -15   1    6.47    4.01
  13 -15   1    3.85    3.20
 -13 -15   1    7.96    4.81
  13 -15  -1   10.89    3.81
  13  15   1    9.03    6.67
  13 -15  -1    3.72    3.99
  14  15  -1   10.21    6.52
  14 -15   1    8.26    4.05
 -14 -15  -1   13.04    7.22
  14 -15   1    0.38    3.60
  14  15   1   -2.52    5.89
 -14 -15   1   14.14    6.78
  14 -15  -1    5.75    3.59
  14 -15  -1    9.01    4.25
   0 -16   1  464.89   18.33
   0  16  -1  446.33   17.91
   0  16  -1  405.95   19.59
   0 -16  -1  444.98   18.66
   0  16   1  434.42   21.55
   0  16   1  440.00   18.16
   0  16   1  415.45   18.40
   1 -16   1    0.88    2.88
   1  16  -1   -1.87    2.98
   1  16  -1   -0.10    4.05
  -1 -16  -1    3.09    3.50
  -1  16   1   -0.35    2.94
  -1  16   1   -3.16    2.47
  -1  16   1    6.23    4.29
   1  16   1   -2.66    2.94
  -1  16  -1    1.40    4.04
  -1  16  -1   -1.06    2.77
   1  16   1    4.53    4.06
  -1 -16   1   -1.70    2.81
  -1  16  -1    0.64    2.09
   1 -16  -1    3.08    3.10
  -2  16   1   28.17    4.21
   2  16  -1   39.66    6.64
   2  16  -1   36.46    5.20
  -2  16   1   38.84    6.06
  -2  16   1   29.07    4.59
  -2 -16  -1   28.39    5.32
   2 -16   1   36.88    4.56
   2  16   1   29.18    4.98
   2 -16  -1   32.77    4.84
  -2 -16   1   33.94    5.50
   2  16   1   37.37    6.50
  -2  16  -1   23.00    4.46
  -2  16  -1   34.61    4.15
  -3  16   1   42.26    6.21
  -3  16   1   57.11    5.02
  -3 -16  -1   58.84    7.08
   3 -16   1   51.60    5.08
   3  16  -1   58.99    8.05
  -3  16   1   52.14    5.27
   3  16  -1   50.31    6.17
  -3  16  -1   68.49    7.67
   3 -16  -1   51.93    5.63
   3  16   1   49.51    7.30
  -3  16  -1   52.19    5.93
  -3  16  -1   52.03    4.42
  -4 -16  -1  454.95   19.97
   4 -16   1  399.11   16.68
  -4  16   1  454.91   19.33
  -4  16   1  458.90   17.72
  -4  16   1  409.79   17.80
   4  16  -1  442.82   20.89
  -4  16  -1  427.08   16.84
  -4 -16   1  413.98   19.27
   4 -16  -1  427.60   17.62
  -4  16  -1  442.72   19.58
   4  16   1  449.91   20.69
  -4  16  -1  443.14   18.65
   5  16  -1    3.58    5.08
   5 -16   1    6.13    2.25
  -5  16   1    7.98    3.31
   5 -16   1    7.63    2.80
  -5  16   1   -0.94    3.34
  -5 -16  -1    6.04    4.68
  -5  16  -1   14.31    4.05
  -5 -16   1    7.50    4.45
  -5  16  -1    4.93    4.03
   5 -16  -1    6.15    2.72
   5  16   1    3.28    4.89
   5 -16  -1    1.77    3.00
  -6  16   1  147.20    9.95
   6  16  -1  167.09   12.48
   6 -16   1  151.18    7.91
   6 -16   1  146.33    7.72
  -6  16   1  165.10    9.17
  -6 -16  -1  149.34   11.23
  -6 -16   1  145.25   11.02
   6 -16  -1  143.52    8.26
  -6  16  -1  159.49    9.57
   6  16   1  134.51   11.58
   6 -16  -1  173.14    8.91
  -7  16   1   80.03    7.52
  -7  16   1   94.68    6.86
   7 -16   1   76.35    5.67
   7 -16   1   87.46    6.96
  -7 -16  -1   76.10    9.16
   7  16  -1   86.29   10.07
   7 -16   1   79.50    5.47
  -7 -16   1   87.75    9.65
   7 -16  -1   87.84    6.68
   7 -16  -1   76.13    5.94
  -7  16  -1   76.90    8.66
   7  16   1   75.24    9.71
  -8  16   1   24.34    5.11
  -8 -16  -1   21.71    6.36
  -8  16   1   17.40    3.98
   8  16  -1   24.95    6.79
   8 -16   1   22.30    3.36
   8 -16   1   21.86    4.47
   8 -16   1   21.62    3.45
   8 -16  -1   24.24    4.50
  -8 -16   1   17.22    5.19
   8  16   1    3.61    5.47
   8 -16  -1   17.13    3.85
   8 -16  -1   21.42    3.67
   9 -16   1   13.33    3.11
  -9  16   1   20.23    4.31
   9 -16   1   16.15    4.58
   9 -16   1   13.69    2.88
   9  16  -1    6.94    5.73
  -9 -16  -1   10.49    5.87
   9 -16  -1   14.37    3.71
  -9 -16   1    7.83    5.50
   9  16   1    7.17    5.31
   9 -16  -1   16.17    3.96
  10 -16   1    8.32    3.29
 -10  16   1   10.78    3.62
  10 -16   1   16.25    3.34
  10 -16   1   17.66    4.45
 -10 -16  -1    3.18    5.58
  10  16  -1    2.36    5.96
  10 -16  -1   10.24    3.76
 -10 -16   1   21.35    6.61
  10 -16  -1   10.85    3.25
  11 -16   1   14.87    4.26
 -11 -16  -1   18.59    6.68
  11 -16   1   19.73    3.70
  11  16  -1   16.04    6.77
  11 -16   1   15.71    3.71
  11 -16  -1   13.34    4.66
 -11 -16   1   21.67    6.06
  11 -16  -1    9.39    3.95
  11 -16  -1   21.13    4.29
  11  16   1   14.70    6.66
  12 -16   1  121.22    9.30
  12 -16   1  125.00    8.06
  12  16  -1  119.92   13.37
 -12 -16  -1  140.98   13.39
  12 -16  -1  126.24    8.99
  12 -16  -1  133.62    9.01
  12  16   1  135.74   13.00
 -12 -16   1  145.08   13.18
  13  16  -1   19.03    7.55
  13 -16   1   17.92    4.44
  13 -16   1   25.89    5.48
 -13 -16  -1   34.29    8.27
  13 -16  -1   23.50    4.84
  13  16   1   36.81    7.66
  13 -16  -1   31.24    5.21
 -13 -16   1   23.57    7.59
  14 -16   1   83.68    7.40
  14 -16   1   99.43    8.53
  14  16  -1   92.56   12.76
 -14 -16  -1  107.33   13.37
  14 -16  -1   86.24    7.78
  14  16   1  112.33   13.39
  14 -16  -1   87.04    8.00
 -14 -16   1   83.80   11.75
   0  17   1   -2.11    2.63
   0  17  -1    1.30    4.08
   0 -17   1   -0.65    3.40
   0  17   1    1.91    3.92
   0 -17  -1   -3.10    3.01
   1 -17   1   86.68    6.80
  -1  17   1   79.42    7.88
  -1  17   1   82.77    8.25
   1  17  -1   66.85    6.00
   1  17  -1   73.27    8.83
  -1 -17  -1   78.76    7.23
  -1  17   1   69.36    6.18
  -1 -17   1   65.69    6.54
  -1  17  -1   73.97    6.02
   1 -17  -1   71.77    6.66
   1  17   1   86.71    8.41
   1  17   1   72.83    6.59
  -1  17  -1   86.06    8.33
  -2 -17  -1   43.91    6.22
  -2  17   1   42.13    5.47
  -2  17   1   28.68    6.36
   2 -17   1   37.38    4.92
   2  17  -1   40.84    5.58
   2  17  -1   41.28    7.01
   2  17   1   42.03    6.99
  -2  17  -1   57.75    7.35
  -2 -17   1   41.22    5.84
  -2  17  -1   39.79    4.73
   2 -17  -1   43.20    5.66
  -3  17   1   12.00    3.83
  -3  17   1   10.65    4.77
   3  17  -1   19.10    6.07
   3 -17   1   14.63    3.56
  -3 -17  -1   11.47    4.66
  -3  17   1   12.87    3.35
  -3 -17   1    6.47    4.36
  -3  17  -1   18.45    3.15
  -3  17  -1   12.84    4.99
   3 -17  -1   16.76    4.09
   3  17   1   11.37    5.10
   4 -17   1  206.69    9.82
  -4  17   1  195.00   11.84
   4  17  -1  224.28   13.19
  -4  17   1  187.88    9.92
  -4  17   1  178.58   10.45
  -4 -17  -1  205.21   12.48
   4  17   1  199.71   12.50
  -4 -17   1  189.73   11.91
   4 -17  -1  234.62   10.91
  -4  17  -1  174.43    9.12
  -4  17  -1  192.87   12.40
  -5 -17  -1   29.03    6.16
   5 -17   1   27.93    4.03
  -5  17   1   32.08    4.88
   5 -17   1   36.75    4.13
  -5  17   1   39.66    6.04
   5  17  -1   22.94    6.68
   5  17   1   27.54    6.78
   5 -17  -1   34.19    4.44
  -5 -17   1   33.05    6.36
  -5  17  -1   33.01    6.09
   5 -17  -1   32.94    4.81
  -6  17   1   39.51    6.20
  -6 -17  -1   34.13    6.56
  -6  17   1   33.03    4.83
   6 -17   1   35.03    4.00
   6  17  -1   42.19    8.04
   6 -17   1   29.49    3.98
  -6  17  -1   44.07    7.01
   6  17   1   41.42    7.39
  -6 -17   1   36.74    6.12
   6 -17  -1   36.13    4.52
   6 -17  -1   37.53    5.01
   7  17  -1    0.27    5.40
  -7  17   1    4.57    3.18
  -7  17   1   -2.13    3.49
   7 -17   1    3.92    2.29
  -7 -17  -1    0.52    4.65
   7 -17   1   -0.95    2.51
  -7  17  -1   -1.46    4.24
  -7 -17   1   -4.68    4.22
   7 -17  -1    3.18    2.48
   7  17   1   -4.07    4.61
   7 -17  -1   -6.66    2.54
   8 -17   1    6.71    2.60
  -8  17   1    6.87    3.25
   8  17  -1   14.67    5.71
   8 -17   1    3.53    2.73
   8 -17   1   13.62    4.10
  -8  17   1    1.88    4.43
  -8 -17  -1    7.96    4.04
   8 -17  -1    9.70    3.51
  -8 -17   1    9.06    4.53
   8 -17  -1    4.56    3.29
   8  17   1   -8.36    4.71
   9 -17   1   12.84    3.07
   9  17  -1    7.44    5.93
  -9 -17  -1    8.29    5.67
   9 -17   1    9.79    3.24
  -9  17   1   14.86    3.89
  -9  17   1    6.61    3.98
   9 -17   1   10.64    4.08
   9 -17  -1   11.10    3.45
  -9 -17   1   -0.99    4.93
   9 -17  -1   10.34    3.51
   9  17   1   -1.52    5.34
  10 -17   1   10.32    3.00
 -10 -17  -1    7.27    5.92
  10  17  -1    3.14    5.64
  10 -17   1   -4.49    2.80
  10 -17   1    2.97    3.11
  10  17   1    3.16    5.42
  10 -17  -1    9.82    3.52
  10 -17  -1    7.87    3.42
 -10 -17   1   -3.39    6.08
  10 -17  -1   -2.66    3.11
 -11 -17  -1   20.91    7.20
  11 -17   1   11.57    3.38
  11 -17   1   10.04    3.26
  11  17  -1    9.08    6.48
  11 -17   1   15.49    4.66
 -11 -17   1   11.74    5.32
  11 -17  -1   23.51    4.15
  11 -17  -1    9.50    3.97
  11  17   1   18.98    6.14
  12 -17   1   82.94    7.86
  12 -17   1   67.49    6.26
 -12 -17  -1   75.68   10.94
  12  17  -1   80.31   11.48
  12 -17  -1   66.21    7.06
  12  17   1   82.45   10.91
  12 -17  -1   81.13    7.40
 -12 -17   1   78.29   10.84
 -13 -17  -1   22.10    7.24
  13  17  -1   23.39    8.10
  13 -17   1   13.99    4.17
  13 -17   1   26.39    5.53
  13  17   1   21.79    8.08
 -13 -17   1   27.49    8.41
  13 -17  -1   23.15    4.93
  13 -17  -1   11.99    4.64
   0  18  -1  192.40   12.92
   0  18  -1  196.69   10.65
   0  18   1  214.16   12.64
   0  18   1  202.20   10.91
   0 -18   1  193.54   10.81
   0 -18  -1  213.02   11.69
   1  18  -1  116.11    8.02
   1 -18   1  109.63    8.05
  -1 -18  -1  124.06    9.52
  -1  18   1  123.19    8.19
  -1  18   1  115.03    9.42
   1  18  -1  120.15   10.38
  -1  18  -1  136.46   10.27
   1 -18  -1  116.74    8.30
   1  18   1  110.03    9.79
  -1 -18   1  113.94    8.43
   2 -18   1  279.91   13.26
  -2  18   1  282.48   13.32
  -2 -18  -1  282.17   14.84
  -2  18   1  286.62   15.07
   2  18  -1  275.00   16.04
  -2  18  -1  322.64   16.05
   2  18   1  292.06   15.88
   2 -18  -1  281.98   13.78
  -2 -18   1  330.89   15.04
  -2  18  -1  269.36   12.79
   3  18  -1   74.30    8.81
  -3 -18  -1   72.52    8.25
  -3  18   1   68.00    5.84
  -3  18   1   78.36    8.56
   3 -18   1   65.64    6.13
  -3  18  -1   75.25    5.73
   3 -18  -1   77.81    6.70
  -3 -18   1   71.45    7.86
   3  18   1   82.29    9.59
  -3  18  -1   92.55    8.69
   4 -18   1   85.42    6.37
  -4 -18  -1   77.58    8.65
  -4  18   1  100.16    8.43
   4  18  -1   68.27    9.51
  -4  18   1   83.44    8.32
   4 -18  -1   89.18    6.96
  -4  18  -1   90.42    6.04
  -4 -18   1   80.99    8.79
  -4  18  -1   89.03    8.60
   4  18   1   77.28    9.59
  -5 -18  -1   73.93    8.99
  -5  18   1   83.57    6.89
  -5  18   1   79.58    8.69
   5 -18   1   85.77    5.91
   5 -18   1   87.04    6.23
   5  18  -1   90.00   10.50
  -5  18  -1   92.71    9.16
   5 -18  -1   82.48    6.83
   5  18   1   86.17   10.35
  -5 -18   1   89.17    8.86
   5 -18  -1   86.08    6.51
   6 -18   1  375.01   15.39
   6 -18   1  370.57   15.49
  -6  18   1  433.68   18.87
  -6  18   1  413.32   17.63
  -6 -18  -1  384.98   19.64
   6  18  -1  340.85   19.47
  -6  18  -1  408.46   19.14
   6  18   1  383.83   20.47
   6 -18  -1  354.71   16.25
   6 -18  -1  390.91   16.45
  -6 -18   1  417.44   19.83
   7 -18   1   10.76    3.24
  -7 -18  -1    9.07    5.51
  -7  18   1   19.90    5.33
   7  18  -1    6.90    6.10
   7 -18   1   19.79    3.01
  -7 -18   1   12.83    5.75
   7 -18  -1   10.72    3.80
  -7  18  -1   22.20    5.82
   7  18   1   16.53    6.50
  -8  18   1  192.72   12.05
   8 -18   1  185.15    9.53
   8 -18   1  202.26    9.55
   8  18  -1  234.93   15.62
  -8 -18  -1  193.84   14.05
   8 -18  -1  207.44   10.73
  -8  18  -1  217.12   12.88
   8  18   1  204.31   15.02
  -8 -18   1  193.95   14.01
   9  18  -1   22.32    7.52
   9 -18   1   23.41    3.70
   9 -18   1   31.59    4.07
  -9  18   1   31.43    6.02
   9 -18   1   24.37    5.14
  -9 -18  -1   17.39    7.50
   9 -18  -1   25.95    4.62
  -9  18  -1   23.12    5.91
  -9 -18   1   45.78    8.13
   9 -18  -1   39.04    5.02
   9  18   1   21.94    7.10
  10 -18   1  118.04    8.98
  10 -18   1  115.48    6.99
 -10 -18  -1  102.08   12.04
  10  18  -1  128.88   12.64
  10 -18   1  111.51    7.07
 -10  18   1  117.69    9.26
  10  18   1  130.77   11.63
  10 -18  -1  117.76    7.86
 -10 -18   1  113.87   11.78
  10 -18  -1  104.18    7.97
 -11  18   1    5.43    4.13
  11 -18   1   12.23    3.59
  11 -18   1    6.23    3.89
  11  18  -1    0.34    6.01
  11 -18   1    0.92    3.08
 -11 -18  -1    5.60    5.92
  11 -18  -1   18.43    4.69
 -11 -18   1   14.16    5.40
  11  18   1   12.80    6.73
  12  18  -1   50.14    9.47
  12 -18   1   37.64    5.17
  12 -18   1   45.29    6.56
 -12 -18  -1   46.84    9.46
  12  18   1   52.00   10.03
  12 -18  -1   71.95    6.63
 -12 -18   1   55.21    9.70
  12 -18  -1   35.83    5.62
  13  18  -1   -7.14    3.82
 -13 -18  -1    4.41    6.88
  13 -18   1   11.35    4.32
 -13 -18   1    7.20    6.92
  13 -18  -1    3.54    3.82
  13  18   1    1.90    6.77
   0  19  -1   -2.89    2.58
   0  19   1   -0.46    4.12
   0  19  -1    2.27    4.82
   0 -19   1   -1.80    3.77
   0 -19  -1   -0.75    4.03
   1 -19   1   24.35    4.74
  -1  19   1   24.63    4.51
   1  19  -1   22.01    6.40
  -1 -19  -1   30.63    5.79
  -1  19   1   25.22    6.15
   1 -19  -1   27.70    5.70
  -1  19  -1   14.26    3.75
   1  19   1   27.72    6.39
  -1  19  -1   27.47    6.41
  -1 -19   1   24.26    5.46
  -2 -19  -1  139.25   10.13
   2  19  -1  109.59   10.74
   2 -19   1  144.67    8.75
  -2  19   1  136.79   10.91
  -2  19   1  134.10    8.57
   2 -19  -1  140.58    9.32
  -2  19  -1  135.07   10.62
   2  19   1  147.05   11.36
  -2 -19   1  141.76    9.90
  -2  19  -1  120.17    8.86
   3  19  -1   18.92    6.21
  -3  19   1   21.24    3.97
  -3 -19  -1   31.85    6.06
  -3  19   1   30.13    6.00
   3 -19   1   27.63    4.64
  -3  19  -1   33.65    4.22
  -3 -19   1   24.13    5.36
   3 -19  -1   30.03    5.05
   3  19   1   20.97    6.31
  -3  19  -1   25.00    6.70
  -4  19   1  110.37    7.71
  -4  19   1  108.48    9.31
  -4 -19  -1  133.02   10.40
   4  19  -1  104.65    9.90
   4 -19   1  129.41    7.84
  -4  19  -1  132.17   10.30
   4  19   1  142.91   11.47
   4 -19  -1  113.79    8.35
  -4  19  -1  120.07    7.20
  -4 -19   1  132.74   10.19
   5 -19   1    9.76    3.19
   5  19  -1    8.68    5.66
   5 -19   1    6.60    2.53
  -5  19   1    5.21    4.16
  -5 -19  -1    8.32    5.08
  -5  19  -1    5.69    4.65
   5  19   1    1.67    5.45
   5 -19  -1    5.31    2.83
  -5 -19   1    6.93    4.69
   5 -19  -1    5.21    3.59
  -6  19   1   13.51    4.76
   6 -19   1    5.18    2.97
   6 -19   1   10.01    2.70
   6  19  -1    5.51    6.04
  -6 -19  -1   13.66    5.63
  -6 -19   1    4.69    4.96
  -6  19  -1   14.13    5.67
   6 -19  -1   11.58    4.05
   6  19   1    8.93    5.86
   6 -19  -1   11.82    3.65
   7 -19   1    3.78    2.38
   7  19  -1   -0.45    5.57
  -7 -19  -1   -7.37    2.49
   7 -19   1    0.56    2.86
  -7  19   1   -2.76    3.91
  -7  19  -1    3.43    4.88
  -7 -19   1   -0.61    4.55
   7 -19  -1    1.64    2.50
   7  19   1    6.77    5.96
   7 -19  -1    0.65    3.04
   8 -19   1   -0.70    2.59
  -8 -19  -1    1.17    5.30
  -8  19   1   -2.25    3.81
   8  19  -1    5.82    6.01
   8 -19   1    3.44    2.49
  -8  19  -1    1.21    4.46
   8  19   1    3.18    5.95
   8 -19  -1    6.01    3.13
   8 -19  -1    0.78    3.19
  -8 -19   1    1.59    5.23
   9 -19   1    1.10    2.88
   9 -19   1   18.00    3.14
  -9 -19  -1    7.72    5.47
  -9  19   1   13.12    4.84
   9  19  -1   10.17    6.81
   9 -19  -1   10.18    3.20
   9 -19  -1   -1.12    3.32
   9  19   1    2.99    5.55
  -9 -19   1    8.38    5.80
  -9  19  -1   11.69    4.94
  10 -19   1   19.09    3.71
 -10  19   1   22.59    5.32
  10  19  -1   21.73    6.77
  10 -19   1    9.90    3.32
 -10 -19  -1   10.74    6.45
 -10  19  -1   18.80    5.58
  10 -19  -1   25.41    4.66
  10 -19  -1    8.36    3.87
 -10 -19   1   17.27    6.78
  10  19   1   24.43    7.69
 -11  19   1   -5.31    3.71
  11 -19   1    4.32    3.95
  11 -19   1   -8.34    2.71
 -11 -19  -1   10.20    5.24
  11  19  -1   -2.96    5.65
 -11 -19   1    5.23    5.52
 -11  19  -1    4.18    4.93
  11  19   1   -7.04    5.40
 -12  19   1    1.88    4.39
 -12 -19  -1   -5.76    5.89
  12  19  -1   -1.54    4.88
  12 -19   1   -0.69    3.45
  12 -19   1   -9.74    3.15
  12 -19  -1  -12.57    3.61
  12  19   1    4.52    6.34
 -12 -19   1   11.61    6.42
   0  20   1   87.50    9.76
   0  20  -1   84.11   10.00
   0 -20  -1   93.78    8.74
   0  20  -1   94.09    8.55
   0 -20   1   86.24    7.59
  -1 -20  -1   14.22    5.49
   1  20  -1   28.09    6.81
  -1  20   1   31.90    6.50
   1 -20   1   26.08    4.96
   1  20   1   18.15    6.37
  -1  20  -1   18.95    5.82
   1 -20  -1   18.40    4.70
  -1 -20   1   17.71    5.34
  -1  20  -1   16.90    4.13
  -2  20   1   56.82    7.89
   2 -20   1   55.11    5.99
  -2  20   1   47.72    5.95
  -2 -20  -1   54.66    8.02
   2  20  -1   47.63    8.16
  -2 -20   1   52.40    6.93
  -2  20  -1   55.13    5.86
   2 -20  -1   56.27    7.71
  -2  20  -1   64.28    9.16
   2  20   1   55.54    8.31
  -3  20   1   33.00    6.74
   3  20  -1   30.70    6.94
  -3  20   1   38.30    5.15
   3 -20   1   31.71    5.03
  -3 -20  -1   28.67    6.26
   3  20   1   21.18    6.49
  -3  20  -1   39.43    7.50
  -3 -20   1   37.68    6.94
   3 -20  -1   36.91    5.71
  -4  20   1    2.76    4.22
  -4 -20  -1   -4.31    3.40
   4 -20   1   -1.85    2.87
  -4  20   1    3.26    2.94
   4  20  -1    5.59    5.81
   4  20   1   -2.04    5.03
  -4  20  -1    0.37    2.37
  -4  20  -1    2.56    5.49
   4 -20  -1   10.01    4.14
  -4 -20   1   -4.84    3.66
  -5 -20  -1   36.82    6.99
  -5  20   1   31.13    6.46
   5 -20   1   27.13    4.07
   5 -20   1   33.10    4.49
   5  20  -1   29.09    7.53
  -5 -20   1   40.21    7.18
   5 -20  -1   25.19    4.84
   5 -20  -1   40.36    4.93
   5  20   1   30.09    7.35
  -5  20  -1   40.61    7.26
   6  20  -1   17.44    6.76
   6 -20   1   15.35    3.10
  -6  20   1   14.05    5.23
  -6 -20  -1   16.57    5.64
   6 -20   1   15.11    3.65
  -6  20  -1   12.88    5.39
  -6 -20   1   13.96    5.87
   6 -20  -1   12.40    3.93
   6  20   1   15.29    6.50
  -7  20   1   17.39    5.23
   7 -20   1   16.55    3.50
   7 -20   1   19.43    3.37
  -7 -20  -1    9.65    5.72
   7  20  -1   16.33    6.86
   7 -20  -1    8.90    3.85
   7 -20  -1   20.66    4.02
  -7 -20   1   21.89    6.44
   7  20   1   14.08    7.54
  -7  20  -1   22.10    6.32
   8  20  -1   44.71    9.04
   8 -20   1   53.13    4.63
  -8  20   1   37.38    6.65
  -8 -20  -1   48.55    7.92
   8 -20   1   30.97    4.31
   8  20   1   49.11    9.63
   8 -20  -1   40.67    4.99
  -8 -20   1   60.04   15.90
   8 -20  -1   32.62    5.10
  -8  20  -1   43.22    7.32
   9  20  -1   -9.44    5.09
  -9 -20  -1   14.59    6.08
   9 -20   1    6.64    2.96
  -9  20   1    4.54    4.58
  -9  20  -1    3.40    4.98
  -9 -20   1    9.63    4.82
   9  20   1   12.24    6.75
   9 -20  -1   -2.42    3.38
   9 -20  -1   11.70    3.89
  10 -20   1   -1.90    2.91
 -10 -20  -1   -1.26    5.60
  10  20  -1   16.11    7.15
 -10  20   1   13.65    5.27
 -10 -20   1    6.45    6.20
  10  20   1    0.36    5.98
 -10  20  -1    4.05    5.08
  10 -20  -1    3.45    4.01
 -11  20   1    0.81    4.08
 -11 -20  -1   -4.58    5.34
  11  20  -1   -2.24    5.93
  11  20   1   -3.16    6.00
 -11 -20   1   -2.98    5.36
 -11  20  -1    0.43    4.47
   0  21   1   -0.13    4.90
   0 -21   1    2.23    4.04
   0 -21  -1    5.17    4.11
   0  21  -1    8.03    5.22
   1  21  -1   22.54    6.74
  -1 -21  -1   32.42    6.23
   1 -21   1   24.24    5.93
  -1  21   1   22.59    6.02
  -1 -21   1   25.49    5.16
  -1  21  -1   28.63    6.57
   1 -21  -1   21.47    5.11
  -1  21  -1   20.28    4.45
   1  21   1   22.55    6.38
   2  21  -1    5.67    5.85
   2 -21   1   16.46    4.48
  -2 -21  -1   21.41    5.58
  -2  21   1   18.30    6.45
  -2 -21   1   12.99    4.72
  -2  21  -1    6.53    3.40
   2 -21  -1   12.80    4.55
  -2  21  -1   15.80    5.76
   2  21   1    7.17    5.48
  -3  21   1   92.68    9.66
  -3 -21  -1   77.98    9.30
   3 -21   1   66.58    6.65
   3  21  -1   93.28   10.92
   3 -21  -1   77.01    7.31
   3  21   1   79.91   10.20
  -3 -21   1  103.84    9.60
  -3  21  -1   81.62    9.88
  -3  21  -1   65.89    5.81
  -4 -21  -1    3.88    4.73
  -4  21   1    4.85    4.71
   4  21  -1    5.04    5.67
   4 -21   1    5.39    3.29
  -4  21   1    0.42    2.99
  -4  21  -1   -3.80    5.14
   4  21   1   -3.79    5.07
  -4 -21   1    1.57    4.32
   5 -21   1    7.04    2.64
   5  21  -1    0.78    5.65
  -5 -21  -1    5.70    4.98
  -5  21   1    1.52    4.81
   5 -21   1   -0.28    2.95
  -5 -21   1    4.19    4.56
   5 -21  -1    0.45    3.53
   5 -21  -1    0.15    2.74
  -5  21  -1   -2.24    4.20
   5  21   1    9.23    6.15
   6 -21   1   17.63    3.03
   6  21  -1   25.50    7.69
  -6 -21  -1   13.61    5.77
   6 -21   1   18.94    3.84
  -6  21   1   15.50    5.36
  -6  21  -1   18.54    6.52
  -6 -21   1   17.64    6.07
   6 -21  -1    9.89    4.14
   6  21   1   22.63    7.25
   6 -21  -1   22.89    4.07
  -7  21   1   10.01    5.48
   7 -21   1   11.84    3.31
   7  21  -1   20.16    6.11
   7 -21   1   19.29    3.25
   7 -21  -1    7.53    3.93
   7 -21  -1   20.22    3.91
   7  21   1   16.47    6.18
  -7 -21   1   17.61    6.14
  -7  21  -1    8.88    5.40
  -8 -21  -1   21.76    6.92
   8 -21   1   27.53    3.93
  -8  21   1   17.86    6.08
   8 -21   1   17.37    3.58
   8  21  -1   29.85    8.23
   8  21   1   18.35    7.37
  -8 -21   1   22.56    6.51
   8 -21  -1   30.68    4.95
  -8  21  -1   19.20    5.54
   8 -21  -1   17.17    4.44
   9  21  -1   18.91    7.98
   9 -21   1   17.91    3.80
  -9 -21  -1   24.59    6.60
  -9  21   1   20.09    5.75
  -9 -21   1   20.04    7.35
  -9  21  -1   19.15    6.03
   9 -21  -1   10.68    4.20
   9  21   1   16.41    7.16
  10  21  -1   10.47    7.37
  10 -21   1   10.19    3.33
 -10  21   1   15.52    5.54
 -10 -21  -1   16.65    7.30
 -10 -21   1   16.92    7.03
  10  21   1   11.83    7.08
 -10  21  -1   26.25    6.67
  10 -21  -1    1.58    4.39
   0 -22   1  662.08   26.83
   0  22   1  642.51   29.07
   0 -22  -1  685.90   27.59
   0  22  -1  663.02   29.55
  -1 -22  -1   -1.76    4.57
   1  22  -1   -7.68    4.57
   1 -22   1    2.84    3.71
  -1  22   1   -4.69    4.41
  -1 -22   1    3.28    4.52
  -1  22  -1   -0.05    4.71
   1 -22  -1   -2.06    3.95
   1  22   1    3.71    5.51
   2  22  -1  368.14   21.85
  -2 -22  -1  462.67   21.17
  -2  22   1  438.95   21.40
  -2  22  -1  436.83   22.14
   2  22   1  492.03   23.28
  -2 -22   1  446.79   20.84
   2 -22  -1  456.70   19.88
   3  22  -1    7.57    6.23
  -3  22   1   12.63    5.92
  -3 -22  -1   10.18    5.02
   3 -22   1   11.14    4.14
  -3  22  -1   13.96    3.61
   3  22   1   22.93    6.98
  -3  22  -1   17.85    6.00
  -3 -22   1   15.17    5.55
   3 -22  -1   20.40    4.74
  -4 -22  -1  284.18   16.65
  -4  22   1  299.37   16.43
   4  22  -1  344.04   29.34
   4 -22   1  279.32   13.49
  -4 -22   1  306.40   16.54
   4 -22  -1  299.97   14.49
   4  22   1  279.52   17.91
  -4  22  -1  280.61   13.27
  -4  22  -1  294.93   16.84
  -5 -22  -1   44.13    7.67
   5 -22   1   33.09    4.80
   5 -22   1   25.19    6.13
   5  22  -1   28.62    7.59
  -5  22   1   33.02    7.02
  -5 -22   1   26.83    6.75
  -5  22  -1   29.97    6.88
   5  22   1   24.88    7.52
   5 -22  -1   29.04    5.07
   5 -22  -1   27.26    6.23
  -6 -22  -1  168.47   15.21
   6 -22   1  191.27    9.59
   6  22  -1  161.15   14.62
   6 -22   1  193.26    9.75
  -6  22   1  188.95   12.86
  -6 -22   1  195.45   13.95
   6  22   1  184.98   14.80
  -6  22  -1  180.03   12.93
   7  22  -1   48.85    9.52
  -7  22   1   21.92    6.30
   7 -22   1   44.76    4.82
   7 -22   1   34.13    4.57
  -7 -22  -1   43.01    8.26
   7 -22  -1   46.05    5.77
  -7  22  -1   39.14    7.60
  -7 -22   1   31.93    7.27
   7  22   1   25.33    7.94
   7 -22  -1   37.96    6.05
   8 -22   1  174.63    8.81
  -8  22   1  149.47   11.79
  -8 -22  -1  202.79   14.69
   8  22  -1  123.79   14.26
  -8  22  -1  175.30   12.94
   8  22   1  174.86   14.87
   8 -22  -1  150.98    9.72
  -8 -22   1  165.23   13.76
   9 -22   1   20.60    3.69
  -9 -22  -1   22.39    7.31
   9  22  -1   24.80    8.36
  -9  22   1   29.94    6.45
   9 -22  -1   17.46    5.11
   9  22   1   25.63    8.41
  -9 -22   1   22.80    6.80
  -9  22  -1   13.62    5.76
   0 -23   1   -3.49    3.96
   0  23  -1   10.63    5.93
   0 -23  -1    6.57    4.82
   0  23   1    2.84    5.69
   1 -23   1   58.87    7.05
  -1  23   1   61.04    9.17
   1  23  -1   58.29    9.22
  -1 -23  -1   64.31    7.96
  -1  23  -1   64.07    9.47
   1  23   1   64.15    9.59
   1 -23  -1   80.57    8.17
  -1 -23   1   71.10    8.35
  -2 -23  -1    1.90    5.12
  -2  23   1    1.19    5.25
   2  23  -1    3.36    5.74
   2 -23   1    4.59    4.00
  -2 -23   1   -0.83    4.14
   2 -23  -1   -1.19    3.96
   2  23   1   -3.76    5.36
  -2  23  -1   -7.05    4.67
  -3 -23  -1   14.89    5.48
  -3  23   1    9.67    5.86
   3  23  -1   18.55    7.19
  -3  23  -1    9.46    3.81
   3 -23  -1   13.51    4.44
  -3  23  -1    7.98    5.51
   3  23   1   10.17    7.66
  -3 -23   1    9.04    4.81
  -4  23   1   27.90    6.49
   4 -23   1   25.45    4.67
   4  23  -1   26.49    7.77
  -4 -23  -1   25.72    6.27
  -4 -23   1   30.79    6.71
  -4  23  -1   20.31    3.94
   4  23   1   21.84    7.52
   4 -23  -1   15.71    4.73
  -4  23  -1   21.23    6.29
  -5 -23  -1   21.51    7.37
   5 -23   1   10.25    5.78
   5  23  -1   14.77    7.18
   5 -23   1   11.07    3.83
  -5  23   1   -2.84    4.71
  -5  23  -1   12.56    6.68
   5 -23  -1    5.67    4.21
   5  23   1    4.49    6.16
  -5 -23   1   13.63    5.67
  -6 -23  -1   -4.50    4.84
   6  23  -1   -0.54    5.73
  -6  23   1   -2.85    4.67
   6 -23   1   -1.14    3.00
   6  23   1    8.69    6.57
   6 -23  -1    5.18    3.82
  -6  23  -1    6.69    5.70
  -6 -23   1   -0.06    5.56
  -7  23   1   -0.84    4.90
   7  23  -1    2.55    5.04
   7 -23   1    2.17    3.13
  -7 -23  -1    6.37    6.02
  -7  23  -1   -5.60    4.96
   7  23   1    1.60    5.96
  -7 -23   1    3.83    5.77
   8 -23   1   20.15    3.73
   8  23  -1   34.83    8.81
  -8  23   1   13.54    5.54
  -8  23  -1   21.32    6.90
  -8 -23   1   21.33    7.29
   8  23   1   11.32    7.48
   0  24  -1  390.54   22.94
   0  24   1  506.59   23.54
  -1  24   1   -5.46    5.95
   1 -24   1   -3.77    3.56
   1  24  -1   -3.64    5.59
  -1 -24  -1    6.21    5.21
  -1  24  -1   -4.17    5.14
  -1 -24   1    3.80    4.46
   1 -24  -1   -0.72    4.31
   1  24   1    2.22    5.58
   2 -24   1   40.18    5.86
  -2  24   1   31.77    7.23
  -2 -24  -1   30.43    6.56
   2  24  -1   28.30    7.78
   2 -24  -1   33.49    6.11
  -2  24  -1   35.35    7.92
   2  24   1   44.33   10.83
  -2 -24   1   35.83    6.29
  -3 -24  -1    2.24    4.62
  -3  24   1   -1.59    4.58
   3  24  -1   -2.33    5.55
   3 -24   1    0.43    3.75
   3 -24  -1   -3.23    3.70
  -3 -24   1    5.68    4.53
   3  24   1    3.18    6.02
  -3  24  -1   -2.06    5.22
  -4  24   1   -1.72    4.76
   4 -24   1    1.09    4.01
   4  24  -1   -0.48    5.99
  -4 -24  -1   10.81    6.21
  -4  24  -1   -4.26    4.48
   4  24   1    0.73    5.78
   4 -24  -1   -1.18    3.31
  -4 -24   1    0.17    4.64
   5  24  -1    4.70    6.22
  -5  24   1    1.09    4.86
  -5 -24  -1   -9.81    4.55
   5 -24   1    0.70    3.28
  -5  24  -1   -1.66    5.74
   5  24   1    3.83    6.32
   5 -24  -1   -1.48    3.60
   6  24  -1   29.93    8.45
  -6 -24  -1   38.06    8.01
   6 -24   1   29.91    4.53
  -6  24   1   35.17    7.52
  -6 -24   1   36.24    7.27
  -6  24  -1   24.46    7.36
   6 -24  -1   35.14    5.59
   6  24   1   30.04    8.44
   7 -24   1   26.11    4.23
  -7 -24  -1   22.01    7.19
  -7  24   1   27.46    7.25
   7  24  -1   18.92    8.12
   7 -24  -1   28.86    5.33
  -7  24  -1   39.49    8.01
  -7 -24   1   27.58    7.49
   7  24   1   30.13    8.46
   0  25   1   -3.58    6.15
   0 -25   1    2.39    4.47
   0  25  -1  -19.49    5.37
   0 -25  -1    4.32    4.74
  -1 -25  -1   -0.01    4.41
   1 -25   1    4.19    3.98
  -1  25   1    7.45    5.90
   1  25  -1    1.30    6.21
   1  25   1    3.98    5.78
   1 -25  -1   10.47    4.81
  -1 -25   1    0.34    4.18
  -1  25  -1    9.52    6.19
  -2 -25  -1   48.92    8.00
   2 -25   1   55.34    6.75
  -2  25   1   43.61    8.64
   2  25  -1   41.66    9.07
   2 -25  -1   40.60    6.69
  -2  25  -1   41.06   10.36
   2  25   1   36.96    9.17
  -2 -25   1   45.29    7.30
   3  25  -1   -5.89    5.86
  -3 -25  -1    0.64    5.15
   3 -25   1    2.29    3.81
  -3  25   1    0.38    5.56
   3  25   1    7.44    6.62
  -3 -25   1   -6.82    3.57
   3 -25  -1    2.03    4.42
  -4  25   1   19.24    7.13
  -4 -25  -1   20.47    6.51
   4 -25   1   24.90    5.48
   4  25  -1   30.43    8.40
  -4  25  -1   11.07    6.30
   4  25   1   17.75    7.52
   4 -25  -1   22.45    5.23
  -4 -25   1   40.45    8.38
   5  25  -1    7.60    6.65
   5 -25   1    3.26    3.65
  -5  25   1   -5.35    4.60
  -5 -25  -1   -4.42    4.27
  -5  25  -1   -6.39    4.55
  -5 -25   1    5.64    4.95
   5  25   1   -5.14    6.83
   5 -25  -1   -0.91    3.83
   0  26  -1    9.95    6.75
   0 -26   1   21.46    5.51
   0 -26  -1   14.74    5.45
   0  26   1   14.83    7.61
  -1  26   1   33.89    8.49
  -1 -26  -1   51.11    7.82
   1 -26   1   37.05    6.24
   1  26  -1   35.51    8.62
  -1  26  -1   41.82    9.29
   1 -26  -1   47.75    7.52
  -1 -26   1   51.88    7.51
   1  26   1   51.48    9.88
   2  26  -1   22.01    8.77
   2 -26   1   29.05    5.69
  -2 -26  -1   29.18    6.71
  -2  26   1   24.84    8.33
  -2  26  -1   15.97    7.11
  -2 -26   1   38.31    7.11
   2  26   1   36.94    8.97
   2 -26  -1   28.35    6.16
   3 -26   1   10.16    4.35
  -3 -26  -1   12.68    4.97
   3  26  -1    6.33    7.09
  -3  26  -1    5.58    6.89
   3 -26  -1    7.73    4.61
   3  26   1   10.34    7.46
  -3 -26   1   12.01    5.82
  -1   0   2   -0.02    0.41
   1   0   2    0.02    0.46
   1   0   2   -0.37    0.44
   1   0  -2   -0.24    0.48
  -1   0   2   -0.16    0.35
  -1   0  -2    0.51    0.57
   1   0  -2   -0.16    0.28
  -1   0  -2    0.21    0.33
   1   0  -2    0.13    0.29
  -2   0  -2 2076.19  102.94
   2   0   2 2375.35  106.15
   2   0  -2 2268.45   97.36
   3   0  -2 2938.60  130.46
   3   0   2 2873.36  137.91
  -3   0  -2 2730.89  136.13
   4   0   2  474.89   17.36
  -4   0   2  466.22   17.10
   4   0  -2  475.20   16.47
  -4   0   2  445.51   16.42
  -4   0  -2  470.25   16.72
   4   0  -2  487.12   17.13
   4   0   2  448.49   16.96
  -4   0  -2  450.15   16.94
   5   0   2   38.34    3.91
  -5   0  -2   38.62    3.92
   5   0   2   32.42    3.38
  -5   0  -2   33.08    3.43
   5   0  -2   34.54    3.20
  -5   0   2   37.24    3.55
  -5   0   2   37.43    3.98
   5   0  -2   31.58    3.22
   6   0  -2   40.37    4.63
  -6   0  -2   46.36    4.58
   6   0   2   46.00    4.43
  -6   0   2   39.83    4.83
   6   0   2   39.79    4.70
  -6   0   2   46.11    4.22
  -6   0  -2   44.99    4.98
   6   0  -2   47.77    4.21
   7   0   2 1219.05   41.65
  -7   0  -2 1192.13   41.25
   7   0   2 1182.51   41.07
   7   0  -2 1184.84   41.53
  -7   0   2 1098.31   40.68
   7   0  -2 1199.13   40.96
  -7   0  -2 1227.05   41.62
  -7   0   2 1218.85   41.81
  -8   0  -2  691.41   26.41
  -8   0  -2  711.23   26.38
  -8   0   2  704.89   25.98
   8   0   2  733.54   26.29
   8   0  -2  713.42   26.03
   8   0   2  706.47   26.63
   8   0  -2  699.68   26.60
  -8   0   2  672.72   26.51
   9   0  -2  145.01    8.92
   9   0  -2  159.25    8.70
   9   0   2  154.61    9.26
  -9   0   2  152.59    8.55
  -9   0  -2  154.24    9.04
  -9   0   2  143.80    8.89
  -9   0  -2  149.29    9.00
   9   0   2  153.58    9.81
  10   0   2   42.81    5.84
 -10   0  -2   31.14    5.15
  10   0   2   39.10    5.40
  10   0  -2   34.09    5.02
 -10   0  -2   30.89    5.19
 -10   0   2   38.11    5.35
 -10   0   2   43.46    6.20
  10   0  -2   46.88    6.76
  11   0   2  305.72   15.33
  11   0  -2  306.70   14.66
 -11   0  -2  338.13   15.56
 -11   0   2  291.03   15.36
 -11   0   2  285.66   14.50
  12   0  -2   29.44    5.56
 -12   0   2   48.34    7.15
 -12   0  -2   33.94    6.07
  12   0   2   35.09    6.34
 -13   0  -2  161.47   11.25
 -13   0   2  143.05   11.22
  13   0  -2  168.59   10.95
  13   0   2  161.02   11.45
 -14   0   2  216.08   14.23
  14   0  -2  231.27   13.90
 -14   0  -2  214.63   13.77
  14   0   2  233.96   14.62
 -15   0  -2  143.13   11.59
  15   0   2  155.17   11.82
  15   0  -2  140.47   11.32
 -15   0   2  137.87   11.65
 -16   0  -2   21.44    6.19
 -16   0   2   23.63    6.56
  16   0   2   33.54    7.33
  16   0  -2   23.28    5.74
 -17   0   2    0.79    4.69
 -17   0  -2    0.13    5.39
  17   0   2   -1.74    5.17
  17   0  -2   -4.02    4.86
   0  -1  -2    0.05    0.32
   1  -1   2    0.48    0.58
  -1  -1  -2   -0.17    0.45
  -1   1   2    0.15    0.39
   1   1  -2   -0.60    0.41
   1  -1   2   -0.19    0.31
  -1  -1   2    0.50    0.48
   1  -1  -2    0.84    0.50
  -1   1  -2    0.26    0.26
   1   1   2    0.11    0.51
   2   1  -2  748.85   23.38
   2   1  -2  708.43   23.61
  -2  -1  -2  713.73   23.58
  -2   1   2  697.52   22.72
  -2   1   2  677.30   23.51
  -2  -1  -2  702.43   23.42
   2  -1   2  655.44   22.86
  -2   1  -2  690.90   23.47
   2  -1  -2  722.17   22.71
   2   1   2  714.34   23.42
  -2  -1   2  680.39   23.57
   2  -1  -2  680.53   23.50
  -2   1  -2  716.63   22.94
   2   1   2  692.34   23.58
  -2  -1   2  677.15   23.29
   3  -1   2  146.80    6.11
   3  -1   2  148.99    6.66
   3   1  -2  157.59    6.46
  -3   1   2  148.00    5.91
  -3  -1  -2  161.62    6.65
  -3   1   2  154.57    6.71
  -3  -1   2  153.96    6.69
  -3  -1   2  149.92    6.42
   3  -1  -2  157.21    6.59
   3   1   2  152.51    6.40
  -3   1  -2  146.89    6.06
  -3   1  -2  142.07    6.44
   3   1   2  152.28    6.65
   3  -1  -2  153.52    5.90
  -4  -1  -2   81.58    4.95
   4  -1   2   78.61    4.73
  -4  -1  -2   80.71    4.66
   4   1  -2   80.57    4.51
  -4   1   2   78.69    4.73
   4  -1   2   76.16    4.30
   4   1  -2   79.37    4.83
  -4   1   2   80.66    4.13
   4  -1  -2   80.22    4.10
  -4   1  -2   85.63    4.42
  -4   1  -2   68.36    4.54
  -4  -1   2   85.21    4.76
   4   1   2   80.75    4.63
   4  -1  -2   84.40    4.80
   4   1   2   78.33    4.85
   5   1  -2  255.82   11.63
   5  -1   2  278.31   11.16
   5  -1   2  288.81   11.74
  -5  -1  -2  271.20   11.56
  -5  -1  -2  287.24   11.88
   5   1  -2  286.52   11.43
  -5   1   2  277.22   11.57
  -5   1   2  290.46   11.15
  -5   1  -2  282.55   11.52
   5  -1  -2  296.36   11.08
  -5  -1   2  285.55   11.96
  -5  -1   2  285.98   11.42
   5  -1  -2  288.72   11.62
   5   1   2  284.85   11.92
  -5   1  -2  296.46   11.30
   5   1   2  289.49   11.61
  -6   1   2   32.08    3.95
   6  -1   2   36.82    4.04
  -6  -1  -2   34.12    4.28
  -6  -1  -2   34.04    4.55
  -6   1   2   32.79    3.98
   6   1  -2   29.99    4.29
   6  -1   2   33.72    4.35
   6   1  -2   35.85    4.19
   6  -1  -2   31.98    4.19
  -6   1  -2   33.51    4.17
  -6   1  -2   41.65    4.20
   6   1   2   41.09    4.46
   6   1   2   38.76    4.73
  -6  -1   2   39.40    4.27
  -6  -1   2   36.12    4.57
   6  -1  -2   31.06    3.55
   7  -1   2    0.89    2.25
   7   1  -2    1.47    2.73
  -7  -1  -2    0.89    2.09
  -7   1   2   -0.36    2.50
  -7   1   2   -2.64    2.58
   7  -1   2    1.35    2.82
   7   1  -2    2.88    2.31
  -7  -1  -2   -2.12    2.58
   7  -1  -2   -1.61    2.20
  -7   1  -2    3.50    2.84
   7  -1  -2   -0.51    1.87
  -7   1  -2   -1.43    2.39
  -7  -1   2    1.48    2.46
  -7  -1   2    3.29    3.17
   7   1   2   -3.76    2.76
   7   1   2    4.42    2.91
   8   1  -2    8.36    3.23
   8  -1   2    6.19    2.78
  -8  -1  -2    1.65    2.89
  -8   1   2    3.87    2.40
   8   1  -2    2.22    2.97
   8  -1   2    7.89    3.30
  -8   1   2    1.87    2.81
  -8  -1  -2    6.27    2.69
  -8  -1   2    5.30    2.88
  -8   1  -2    2.94    2.70
  -8  -1   2    3.51    3.15
  -8   1  -2    4.50    2.80
   8  -1  -2    3.84    2.76
   8  -1  -2    2.74    2.40
   8   1   2    3.18    3.19
   8   1   2    5.61    3.02
  -9   1   2   -1.22    2.23
   9  -1   2    1.15    2.56
  -9  -1  -2   -0.71    2.48
   9   1  -2   -2.29    2.51
  -9  -1  -2    3.51    3.12
   9   1  -2   -2.29    2.44
   9  -1   2    3.17    3.02
  -9   1   2    2.90    3.02
   9  -1  -2   -4.19    2.42
   9   1   2    1.87    2.12
  -9   1  -2   -1.56    2.35
   9   1   2   -0.88    2.89
  -9  -1   2   -0.14    2.48
  -9  -1   2   -1.15    2.98
   9  -1  -2   -1.96    2.33
  -9   1  -2    0.47    2.49
  10   1  -2  129.55    8.54
 -10  -1  -2  129.73    8.98
  10  -1   2  129.35    8.30
 -10   1   2  140.46    8.37
  10  -1   2  130.54    8.90
 -10  -1  -2  109.69    8.49
 -10   1  -2  133.88    8.74
  10   1   2  144.24    8.95
 -10  -1   2  139.48    9.48
  10  -1  -2  129.20    8.68
 -10   1  -2  131.11    8.71
  10  -1  -2  140.78    8.73
 -10  -1   2  126.82    8.39
  11  -1   2    2.01    3.65
  11  -1   2    0.04    3.38
 -11  -1  -2   -5.32    2.92
 -11   1   2   -0.81    3.49
 -11   1   2    1.87    3.76
  11   1  -2   -4.28    4.00
  11   1   2    7.90    4.27
 -11  -1   2    0.84    3.17
  11  -1  -2   -4.47    3.24
 -11   1  -2    1.76    3.56
 -11  -1   2   -4.98    3.43
  12   1  -2   68.12    7.80
  12  -1   2   84.11    8.66
 -12  -1  -2   72.26    8.23
 -12   1   2   76.65    8.41
 -12  -1   2   80.83    7.68
  12  -1  -2   80.31    8.16
  12   1   2   73.83    8.56
 -12   1  -2   87.76    8.08
  13   1  -2   12.22    5.30
 -13   1   2   19.64    5.70
  13  -1   2    7.19    4.49
 -13  -1  -2   15.93    5.36
 -13   1  -2   16.99    5.33
  13   1   2   15.91    5.57
  13  -1  -2   15.46    4.87
 -13  -1   2   17.41    5.38
 -14  -1  -2    2.34    4.36
 -14   1   2    4.74    4.13
  14  -1   2    6.25    5.33
  14   1  -2    3.72    4.60
 -14  -1   2    5.45    4.86
  14   1   2    5.43    4.76
 -14   1  -2    1.96    4.11
  14  -1  -2    5.84    4.18
  15  -1   2   25.57    6.71
 -15  -1  -2   29.58    6.41
  15   1  -2   28.38    6.53
 -15   1   2   28.74    6.73
 -15   1  -2   38.73    7.50
  15   1   2   31.88    7.16
 -15  -1   2   27.94    6.80
  15  -1  -2   24.57    5.68
  16   1  -2   39.88    6.96
 -16   1   2   28.34    6.84
  16  -1   2   36.14    6.97
  16   1   2   39.98    9.25
  16  -1  -2   16.02    5.68
 -16   1  -2   25.76    6.87
 -16  -1   2   41.03    8.01
 -17  -1  -2   22.58    6.91
 -17   1   2   27.44    7.02
  17  -1   2   14.23    6.56
 -17   1  -2   27.25    6.80
 -17  -1   2   28.62    7.24
  17   1   2   26.55    6.65
  17  -1  -2   22.69    6.39
  -1   2   2  321.33   11.42
  -1  -2  -2  347.68   11.43
   1   2  -2  331.04   11.33
   1   2   2  322.68   11.41
  -1  -2   2  304.89   11.53
  -1   2  -2  316.85   11.41
  -2  -2  -2 2056.65   65.47
  -2  -2   2 1972.90   65.34
  -3   2   2  106.64    5.04
   3   2  -2  104.37    5.39
   3  -2   2  102.02    4.46
  -3  -2  -2  102.28    5.21
   3   2  -2  103.92    5.28
   3  -2   2   98.51    5.11
  -3   2   2  102.91    4.29
  -3  -2  -2  106.52    5.39
  -3   2  -2   98.01    4.41
   3   2   2  113.35    5.58
  -3  -2   2  112.31    5.34
  -3   2  -2  102.73    5.16
  -3  -2   2  101.96    5.25
   3   2   2  108.90    5.88
   3  -2  -2  109.71    4.31
   3  -2  -2  109.09    5.04
   4   2  -2  183.71    8.22
  -4  -2  -2  187.32    8.29
   4  -2   2  178.54    7.27
  -4  -2  -2  181.42    8.07
  -4   2   2  174.70    7.08
   4  -2   2  187.86    7.98
   4   2  -2  171.40    7.88
  -4   2   2  180.25    7.91
   4   2   2  186.95    8.32
  -4  -2   2  175.23    8.24
   4  -2  -2  175.30    7.06
   4   2   2  193.30    8.15
  -4  -2   2  176.03    7.91
   4  -2  -2  183.38    7.93
  -4   2  -2  178.46    7.89
  -5   2   2    1.32    2.06
   5  -2   2    1.38    1.64
   5   2  -2   -1.15    2.06
   5   2  -2   -0.84    2.12
  -5   2   2    1.41    1.63
  -5  -2  -2   -4.33    1.93
  -5  -2  -2    1.31    2.28
   5  -2   2   -0.37    2.11
   5  -2  -2    1.88    1.63
   5   2   2    1.19    2.15
  -5   2  -2    0.46    1.55
  -5  -2   2    0.21    2.36
   5  -2  -2   -1.44    1.30
   5   2   2   -1.62    2.23
  -5  -2   2    0.69    2.12
  -5   2  -2   -0.61    1.92
   6  -2   2    0.00    2.57
  -6  -2  -2   -0.89    2.90
   6   2  -2    7.97    3.35
  -6  -2  -2    1.20    2.25
   6  -2   2    1.75    2.23
  -6   2   2    2.02    2.36
   6   2  -2    0.66    2.93
  -6   2   2    2.96    2.59
  -6   2  -2    1.69    2.61
   6   2   2   -1.46    2.99
   6   2   2    0.11    2.72
  -6  -2   2    2.27    2.91
   6  -2  -2    3.56    2.68
  -6   2  -2    2.07    2.18
  -6  -2   2    7.42    3.01
   6  -2  -2   -0.61    2.22
  -7   2   2  425.00   17.51
   7   2  -2  453.55   17.58
  -7  -2  -2  422.60   17.79
  -7  -2  -2  413.77   17.56
   7   2  -2  442.88   17.90
   7  -2   2  429.77   17.43
  -7   2   2  456.69   16.86
   7  -2   2  427.22   16.82
   7   2   2  437.47   17.91
  -7  -2   2  451.63   17.96
   7   2   2  442.50   17.49
  -7   2  -2  441.95   17.45
  -7  -2   2  428.89   17.44
   7  -2  -2  446.66   16.79
  -7   2  -2  433.94   16.98
   7  -2  -2  436.05   17.48
   8   2  -2    7.12    3.22
  -8  -2  -2    7.50    3.43
   8  -2   2    5.30    3.07
  -8  -2  -2    0.71    2.73
   8  -2   2    7.36    2.60
  -8   2   2    4.02    3.00
  -8   2   2    4.04    2.47
   8   2  -2    2.02    2.20
  -8  -2   2    1.76    2.81
   8   2   2    4.46    3.03
   8  -2  -2    6.43    2.80
  -8  -2   2    7.76    3.59
   8  -2  -2    2.24    2.78
  -8   2  -2    2.83    2.53
   8   2   2    5.11    3.31
  -8   2  -2    4.72    2.78
  -9   2   2  232.99   11.73
   9   2  -2  224.27   11.37
   9   2  -2  204.49   11.18
   9  -2   2  209.44   11.23
  -9  -2  -2  227.20   11.81
   9  -2   2  224.57   10.92
  -9   2   2  229.82   10.77
  -9  -2  -2  219.91   11.73
  -9  -2   2  220.66   11.72
  -9  -2   2  222.14   11.44
   9   2   2  215.75   11.16
   9  -2  -2  228.41   11.42
  -9   2  -2  242.00   11.31
   9  -2  -2  235.78   10.83
   9   2   2  236.46   12.13
 -10   2   2    7.22    3.84
  10  -2   2    5.96    3.20
 -10   2   2    7.39    2.98
  10  -2   2    6.88    3.67
 -10  -2  -2   13.63    5.03
  10   2  -2   10.05    4.02
  10   2   2    9.98    4.14
  10   2   2    9.62    3.77
  10  -2  -2    6.63    3.59
  10  -2  -2   13.68    3.87
 -10  -2   2    2.29    3.65
 -10  -2   2    1.32    3.45
 -10   2  -2    7.88    3.70
 -10   2  -2    8.48    3.63
 -11   2   2   -1.04    2.61
  11   2  -2    1.94    3.67
 -11   2   2   -3.26    3.21
 -11  -2  -2    0.00    3.85
  11  -2   2   -5.15    2.53
  11  -2   2   -0.05    3.48
  11   2   2    7.56    4.46
  11  -2  -2   -0.68    3.06
 -11  -2   2   -2.11    2.84
 -11   2  -2   -1.44    3.45
  12  -2   2   15.72    4.93
 -12   2   2   11.51    4.16
 -12   2   2    9.90    4.27
 -12  -2  -2   16.15    4.54
  12   2  -2   17.33    5.09
  12   2   2   17.86    5.51
 -12   2  -2    8.71    4.22
 -12  -2   2   14.74    5.46
 -13   2   2   -2.51    3.75
  13   2  -2    5.64    4.83
  13  -2   2    4.78    4.15
 -13  -2  -2    2.83    4.12
  13  -2  -2    0.51    3.85
  13   2   2    6.36    4.55
 -13   2  -2   -3.62    3.55
 -13  -2   2    3.54    4.60
  14   2  -2    0.67    4.15
 -14   2   2   10.62    5.05
 -14  -2  -2    2.41    4.74
  14  -2   2   14.00    5.27
  14  -2  -2   10.22    4.87
 -14   2  -2    9.52    4.60
 -14  -2   2   -0.25    4.64
  14   2   2   11.53    5.42
  15   2  -2   25.34    6.09
 -15  -2  -2   27.63    6.67
 -15   2   2   32.19    6.70
  15  -2   2   26.33    6.45
  15  -2  -2   21.70    5.85
  15   2   2   30.28    6.38
 -15   2  -2   30.25    6.41
 -15  -2   2   29.14    6.77
  16   2  -2    8.65    4.98
 -16  -2  -2    3.34    4.55
  16  -2   2   15.78    5.97
  16  -2  -2    0.39    4.41
  16   2   2    5.93    4.79
 -16  -2   2    8.76    5.45
 -16   2  -2    5.15    4.16
 -17   2   2    7.97    4.80
  17  -2   2    3.69    4.52
  17   2  -2    9.00    5.40
 -17  -2  -2   11.88    6.27
 -17  -2   2    7.40    5.94
 -17   2  -2   17.00    5.14
  17  -2  -2    8.45    5.21
  17   2   2   -0.62    4.82
   0  -3  -2    0.96    1.00
   0  -3  -2    0.37    1.32
   0  -3   2    0.60    0.96
   0   3   2   -0.93    1.14
   0   3  -2    0.89    0.78
   0  -3   2   -0.52    0.78
   0   3   2    0.33    0.94
   0   3  -2   -0.46    1.26
  -1  -3  -2    9.17    1.81
   1  -3   2   10.61    1.77
  -1   3   2    9.92    1.09
   1   3  -2    7.98    1.51
   1   3  -2   11.16    2.11
  -1   3   2    9.37    1.42
  -1  -3  -2   11.24    2.05
  -1  -3   2    8.99    1.58
   1  -3  -2    8.77    1.09
   1   3   2   10.27    1.67
   1   3   2   12.75    1.91
   1  -3  -2    8.22    1.55
  -1  -3   2    9.44    2.11
  -1   3  -2    7.93    1.69
   2  -3   2   38.60    2.90
  -2  -3  -2   38.39    3.27
  -2   3   2   35.09    1.78
   2  -3   2   33.20    1.63
  -2  -3  -2   37.69    3.29
   2   3  -2   34.14    3.00
   2   3  -2   38.41    3.36
   2   3   2   37.11    3.22
  -2   3  -2   37.08    2.88
   2  -3  -2   34.98    1.72
  -2  -3   2   34.31    3.27
   2  -3  -2   30.25    2.70
  -2   3  -2   34.08    1.62
   2  -3  -2   33.64    3.00
  -2  -3   2   34.09    3.01
   2   3   2   32.66    2.76
  -3  -3  -2   16.86    2.68
   3  -3   2   16.16    1.61
  -3  -3  -2   18.54    2.67
   3  -3   2   17.30    2.40
   3   3  -2   19.18    2.78
   3   3  -2   17.37    2.56
  -3   3   2   20.49    2.44
  -3   3   2   15.74    1.58
  -3   3  -2   20.16    2.86
   3  -3  -2   15.28    1.51
   3  -3  -2   17.83    2.31
  -3   3  -2   17.10    1.65
   3   3   2   16.75    2.80
  -3  -3   2   21.15    2.62
   3   3   2   21.76    2.62
  -3  -3   2   13.39    2.42
   4   3  -2  222.12    9.50
   4  -3   2  206.95    8.23
   4  -3   2  225.55    9.06
  -4   3   2  213.91    9.06
  -4   3   2  211.01    8.13
  -4  -3  -2  223.66    9.51
  -4  -3  -2  204.75    9.46
   4   3  -2  224.09    9.38
   4  -3  -2  211.21    8.14
  -4  -3   2  230.42    9.49
   4   3   2  206.47    9.51
  -4   3  -2  216.36    9.08
   4   3   2  223.24    9.44
  -4   3  -2  213.35    8.30
   4  -3  -2  218.07    9.06
  -4  -3   2  226.29    9.49
  -5   3   2 1118.22   35.61
   5  -3   2 1008.23   36.31
  -5  -3  -2 1056.25   36.82
   5   3  -2 1084.23   36.82
  -5  -3  -2 1063.03   37.04
  -5   3   2 1079.34   36.53
   5   3  -2 1058.51   36.88
   5  -3   2 1069.27   36.42
  -5  -3   2 1087.16   36.77
  -5   3  -2 1092.89   36.52
   5  -3  -2 1044.98   35.47
   5  -3  -2 1068.83   36.47
   5   3   2 1067.14   37.05
   5   3   2 1035.85   36.72
  -5   3  -2 1066.83   35.74
  -5  -3   2 1046.40   37.03
  -6   3   2   27.81    3.87
   6  -3   2   30.28    3.35
   6   3  -2   26.61    4.39
   6   3  -2   24.36    4.08
   6  -3   2   31.71    4.21
  -6  -3  -2   28.20    3.95
  -6   3   2   27.62    3.32
  -6  -3  -2   28.47    4.60
  -6   3  -2   31.68    4.13
   6  -3  -2   30.11    3.32
  -6  -3   2   29.90    4.33
   6   3   2   31.01    4.48
  -6  -3   2   33.64    4.73
   6   3   2   31.65    4.57
   6  -3  -2   30.64    4.04
  -6   3  -2   28.61    3.53
   7   3  -2   22.67    4.17
  -7   3   2   22.15    3.91
   7   3  -2   29.27    4.52
   7  -3   2   27.93    3.99
  -7  -3  -2   31.18    4.67
  -7  -3  -2   28.52    4.57
  -7   3   2   26.82    3.58
   7  -3   2   22.94    3.37
   7  -3  -2   25.76    3.88
   7   3   2   26.38    4.51
  -7   3  -2   24.08    3.65
  -7   3  -2   29.82    4.16
  -7  -3   2   24.83    4.18
   7   3   2   25.49    4.34
   7  -3  -2   26.18    3.51
  -7  -3   2   24.55    4.01
  -8   3   2   38.86    4.23
  -8   3   2   36.50    4.83
   8   3  -2   33.08    4.57
  -8  -3  -2   25.44    4.76
   8  -3   2   41.41    4.94
  -8  -3  -2   31.16    4.74
   8   3  -2   46.48    5.37
   8  -3   2   38.03    4.45
  -8  -3   2   37.62    4.98
   8  -3  -2   42.80    4.80
  -8  -3   2   33.90    5.14
   8   3   2   38.77    4.97
  -8   3  -2   32.24    4.09
  -8   3  -2   33.38    4.60
   8  -3  -2   33.46    4.21
   9   3  -2   40.98    5.41
   9  -3   2   35.02    4.51
  -9   3   2   27.70    4.08
  -9  -3  -2   34.97    5.29
   9   3  -2   38.06    5.41
  -9   3   2   36.06    4.72
  -9  -3  -2   33.09    5.30
   9  -3   2   40.94    5.09
  -9  -3   2   35.00    6.53
   9   3   2   42.80    5.21
  -9  -3   2   24.76    4.71
   9  -3  -2   31.59    4.18
   9  -3  -2   33.73    4.85
  -9   3  -2   34.58    4.56
   9   3   2   43.55    5.80
 -10  -3  -2   93.49    8.04
 -10   3   2   80.87    7.23
  10   3  -2   93.77    7.67
 -10   3   2   94.85    6.91
  10  -3   2   94.42    7.51
  10  -3  -2   98.02    6.76
 -10   3  -2   99.45    7.57
  10   3   2   93.93    8.28
  10  -3  -2   84.43    7.03
 -10   3  -2   85.75    7.05
 -10  -3   2   89.80    7.55
 -10  -3   2   98.18    7.71
  11   3  -2   30.33    5.69
 -11   3   2   37.69    5.21
  11  -3   2   31.25    5.70
 -11   3   2   36.71    5.95
 -11  -3  -2   43.39    6.63
  11  -3   2   38.96    5.52
  11   3   2   45.83    6.94
  11  -3  -2   49.95    5.79
 -11  -3   2   35.05    6.26
 -11   3  -2   37.59    5.54
  12  -3   2   52.69    6.94
 -12  -3  -2   42.22    6.84
  12   3  -2   48.93    7.07
 -12   3   2   35.67    6.11
 -12   3   2   38.02    6.01
  12   3   2   36.91    6.60
 -12  -3   2   34.59    6.68
 -12   3  -2   44.54    6.20
  12  -3  -2   44.37    6.20
 -13   3   2   45.67    7.44
  13   3  -2   40.65    6.78
 -13  -3  -2   48.37    7.60
  13  -3   2   50.00    7.24
 -13  -3   2   36.16    7.27
  13   3   2   48.61    7.85
  13  -3  -2   46.72    6.28
 -13   3  -2   30.09    5.89
 -14   3   2    7.95    5.14
  14   3  -2    2.09    4.69
 -14  -3  -2   -1.20    3.23
  14  -3   2    6.68    4.32
  14  -3  -2   16.38    5.04
 -14   3  -2    7.37    4.12
  14   3   2    0.24    4.79
 -14  -3   2    7.06    5.25
  15  -3   2   15.42    5.34
 -15   3   2   17.84    5.55
 -15  -3  -2   18.94    6.16
  15   3  -2   14.45    5.56
  15  -3  -2   22.74    5.37
 -15  -3   2   18.50    5.96
  15   3   2   22.18    6.56
 -15   3  -2   21.09    5.59
 -16  -3  -2   25.19    6.47
  16   3  -2   13.90    5.80
  16  -3   2   14.87    5.18
 -16   3   2   27.26    6.84
 -16  -3   2   14.77    6.25
 -16   3  -2   26.95    5.73
  16  -3  -2   34.49    6.19
  16   3   2   31.75    7.00
 -17   3   2   12.96    5.25
  17   3  -2   -1.15    5.15
 -17  -3  -2    2.84    4.60
  17  -3   2    0.21    3.85
 -17   3  -2    7.13    6.02
 -17  -3   2   -4.92    4.11
  17  -3  -2    4.86    4.48
  17   3   2    4.03    5.46
   0   4  -2   12.74    2.03
   0   4  -2   11.80    1.39
   0   4   2   10.63    1.64
   0  -4  -2   12.99    1.92
   0   4   2    9.56    1.83
   0  -4   2   10.81    1.94
   0  -4   2    8.69    1.37
   1  -4   2 3026.11  141.03
   1   4  -2 3222.96  135.72
  -1   4   2 3238.03  149.76
   1   4   2 3126.78  144.71
  -1   4  -2 3465.02  161.79
   1   4   2 3218.71  151.08
  -1  -4   2 3037.98  133.67
   1  -4  -2 2993.59  146.57
   2  -4   2  831.76   28.15
   2   4  -2  785.17   28.19
   2   4  -2  861.73   28.72
  -2  -4  -2  780.79   28.41
  -2   4   2  855.80   28.13
  -2   4   2  782.44   27.10
  -2  -4  -2  878.65   28.53
   2  -4   2  834.60   26.79
  -2  -4   2  856.56   28.33
   2   4   2  833.27   28.49
   2  -4  -2  828.93   27.13
   2   4   2  856.44   28.42
   2  -4  -2  868.92   28.12
  -2   4  -2  803.94   28.17
  -2  -4   2  851.57   28.73
  -3  -4  -2   73.94    4.70
  -3  -4  -2   74.65    4.72
   3  -4   2   68.46    4.10
   3  -4   2   63.79    3.05
   3   4  -2   63.50    4.60
  -3   4   2   64.81    3.18
   3   4  -2   68.24    4.43
   3   4   2   65.64    4.64
   3  -4  -2   68.82    4.04
  -3   4  -2   67.83    4.12
  -3  -4   2   72.56    4.74
   3  -4  -2   70.91    3.16
   3   4   2   72.07    4.28
  -3  -4   2   68.16    4.48
  -3   4  -2   71.28    3.08
   4   4  -2    2.92    1.66
   4  -4   2    3.70    1.82
   4   4  -2    6.40    2.10
  -4  -4  -2    1.50    2.14
  -4  -4  -2    0.52    2.11
  -4   4   2    4.19    1.80
  -4   4   2    3.43    1.25
   4  -4   2    2.53    1.18
   4   4   2    2.27    2.46
  -4  -4   2    7.33    2.51
   4  -4  -2    5.05    1.35
   4  -4  -2    5.63    1.83
  -4   4  -2    2.54    1.77
  -4  -4   2    3.14    1.80
  -4   4  -2    1.66    1.16
   4   4   2    2.15    2.19
  -5   4   2  808.79   27.98
   5   4  -2  884.75   29.86
  -5   4   2  825.76   29.03
   5  -4   2  833.82   28.12
   5   4  -2  807.18   29.55
  -5  -4  -2  869.25   29.81
   5  -4   2  840.84   29.08
  -5  -4  -2  814.67   29.73
  -5   4  -2  811.71   28.09
   5  -4  -2  821.23   27.99
   5   4   2  840.53   29.75
  -5   4  -2  843.91   29.13
  -5  -4   2  800.24   29.48
   5   4   2  835.42   29.59
  -5  -4   2  830.91   29.68
   5  -4  -2  815.23   28.92
  -6  -4  -2  332.37   14.01
   6  -4   2  312.07   12.34
   6   4  -2  325.14   13.66
  -6  -4  -2  299.97   13.81
  -6   4   2  320.48   13.18
   6  -4   2  311.33   13.13
   6   4  -2  312.18   13.54
  -6   4   2  324.01   12.24
  -6   4  -2  301.76   13.18
   6  -4  -2  319.13   13.11
  -6  -4   2  317.89   14.01
  -6   4  -2  310.28   12.36
   6   4   2  302.81   13.64
  -6  -4   2  324.95   13.78
   6   4   2  303.06   13.37
   6  -4  -2  323.73   12.24
   7  -4   2  152.02    8.03
   7   4  -2  126.70    8.23
  -7  -4  -2  121.36    8.30
  -7  -4  -2  143.19    8.24
  -7   4   2  128.32    7.01
   7   4  -2  154.80    8.36
   7  -4   2  138.95    7.24
  -7   4   2  156.41    8.16
  -7  -4   2  139.75    8.39
  -7   4  -2  154.11    7.36
   7   4   2  127.86    8.08
   7  -4  -2  146.56    7.13
  -7  -4   2  148.15    8.87
   7   4   2  155.17    8.35
   7  -4  -2  142.36    7.83
  -7   4  -2  142.02    7.82
   8  -4   2  219.55    9.84
  -8   4   2  185.66    9.45
   8   4  -2  204.75   11.05
  -8  -4  -2  215.29   11.35
  -8  -4  -2  204.27   10.88
  -8   4   2  212.83   10.72
   8  -4   2  213.65   10.49
   8   4  -2  213.00   11.16
   8  -4  -2  207.00   10.41
  -8   4  -2  202.20   10.30
   8  -4  -2  210.67    9.70
   8   4   2  238.16   11.42
   8   4   2  218.55   11.47
  -8  -4   2  215.72   11.04
  -8   4  -2  220.52   10.10
  -8  -4   2  214.87   11.17
  -9   4   2  276.40   12.46
  -9  -4  -2  290.23   13.97
   9   4  -2  277.28   13.81
   9   4  -2  289.49   13.95
   9  -4   2  307.42   13.47
  -9   4   2  291.77   13.45
   9  -4   2  280.83   12.54
  -9  -4  -2  279.00   13.71
   9  -4  -2  291.24   12.59
  -9  -4   2  290.97   13.86
   9   4   2  269.10   13.43
  -9   4  -2  282.84   12.73
   9   4   2  276.30   14.04
  -9  -4   2  281.58   14.21
 -10  -4  -2   90.21    8.03
 -10   4   2   97.15    6.88
  10   4  -2   93.44    9.24
  10  -4   2   94.34    7.38
 -10   4   2  100.39    7.60
  10  -4   2   85.04    6.51
 -10   4  -2   89.52    7.08
  10   4   2   88.97    8.22
  10  -4  -2   88.03    6.67
 -10  -4   2   90.52    7.75
 -10  -4   2   93.47    7.71
 -10   4  -2   96.63    6.94
  10  -4  -2   87.53    7.03
  11  -4   2   10.40    3.42
 -11  -4  -2   21.90    5.57
 -11   4   2   10.45    4.30
  11  -4   2   15.87    4.89
  11   4  -2   11.35    4.71
 -11   4   2   10.78    4.31
 -11  -4   2   11.12    4.76
  11  -4  -2    9.03    3.77
 -11   4  -2    8.22    3.65
  11   4   2    8.19    4.78
  12  -4   2   43.66    6.41
 -12  -4  -2   47.81    6.90
 -12   4   2   56.80    6.30
  12   4  -2   42.01    6.91
 -12   4   2   49.96    6.66
  12  -4  -2   54.33    6.25
  12   4   2   47.96    6.94
 -12   4  -2   58.43    7.09
 -12  -4   2   56.64    7.71
 -13   4   2    9.09    4.29
  13   4  -2    4.32    4.55
  13  -4   2    9.95    4.86
 -13  -4  -2   -3.41    4.04
 -13   4  -2   -0.12    3.50
  13  -4  -2    1.76    3.81
  13   4   2    0.89    4.60
 -13  -4   2    2.38    4.77
  14   4  -2  206.78   13.52
 -14  -4  -2  205.86   13.82
 -14   4   2  195.57   13.04
  14  -4   2  199.87   13.13
 -14  -4   2  196.24   14.02
  14  -4  -2  215.42   12.44
  14   4   2  204.18   13.80
 -14   4  -2  192.13   12.21
 -15   4   2   28.47    6.53
  15   4  -2   28.34    6.55
 -15  -4  -2   22.59    6.69
  15  -4   2   20.25    6.48
  15  -4  -2   40.43    6.40
 -15  -4   2   25.60    7.29
  15   4   2   18.28    6.15
 -15   4  -2   29.63    5.94
  16   4  -2   19.12    8.11
  16  -4   2    8.69    4.55
 -16  -4  -2   13.90    5.29
 -16   4   2    7.02    5.66
 -16  -4   2    9.52    5.91
 -16   4  -2   10.08    5.28
  16   4   2   11.04    6.33
  16  -4  -2    7.36    4.72
  17  -4   2   29.41    6.07
 -17  -4  -2   41.97    8.22
 -17   4   2   30.40    7.43
  17   4  -2   32.02    6.84
 -17  -4   2   42.28    8.54
  17   4   2   29.45    7.48
 -17   4  -2   29.54    7.62
  17  -4  -2   30.08    6.30
   0  -5   2   -0.67    1.62
   0   5   2    1.53    1.44
   0   5  -2   -3.86    1.76
   0   5  -2   -1.60    1.40
   0  -5   2    1.06    1.14
   0  -5  -2    2.73    1.49
   0   5   2   -0.50    1.54
   0   5  -2   -0.54    1.08
   0  -5  -2    0.27    1.55
   1   5  -2 1557.70   52.52
  -1   5   2 1604.87   52.34
   1  -5   2 1564.49   51.71
  -1   5   2 1584.52   52.73
  -1  -5  -2 1661.72   53.03
  -1  -5  -2 1629.31   53.09
   1  -5   2 1601.64   52.92
  -1  -5   2 1698.97   53.31
   1  -5  -2 1733.90   52.88
  -1   5  -2 1600.26   52.92
  -1   5  -2 1630.77   51.72
   1   5   2 1644.18   53.01
   1  -5  -2 1577.29   52.36
  -1  -5   2 1603.76   53.47
   1   5   2 1474.63   52.85
  -2   5   2   48.43    2.60
   2  -5   2   47.10    2.12
   2  -5   2   51.29    2.14
  -2  -5  -2   51.92    3.96
   2   5  -2   45.56    3.42
  -2   5   2   43.75    2.82
   2   5  -2   51.25    4.10
  -2  -5  -2   47.71    3.77
  -2   5   2   46.31    3.19
   2  -5   2   52.74    3.51
  -2  -5   2   48.34    3.53
   2   5   2   44.19    3.34
  -2  -5   2   42.92    3.90
  -2   5  -2   42.71    3.33
   2   5   2   50.39    3.91
   2  -5  -2   41.56    3.13
  -3  -5  -2  777.97   26.64
   3  -5   2  743.69   24.55
   3   5  -2  745.17   26.24
   3  -5   2  722.67   24.53
   3  -5   2  752.12   25.92
  -3   5   2  742.80   24.86
  -3  -5  -2  741.06   26.43
   3   5  -2  775.13   26.69
   3   5   2  739.06   26.32
   3  -5  -2  735.65   25.77
   3  -5  -2  773.11   25.84
   3   5   2  714.46   26.36
  -3  -5   2  769.79   26.70
   3  -5  -2  755.46   24.85
  -3  -5   2  751.78   26.32
  -3   5  -2  766.17   25.98
   4  -5   2  176.10    8.05
   4   5  -2  172.73    8.31
   4   5  -2  183.17    8.99
  -4  -5  -2  168.97    8.74
  -4   5   2  181.88    7.07
   4  -5   2  179.88    6.95
  -4  -5  -2  184.85    8.86
  -4   5  -2  182.23    6.97
  -4  -5   2  193.69    8.99
  -4  -5   2  188.27    8.82
   4  -5  -2  182.61    8.08
  -4   5  -2  177.57    8.07
   4   5   2  160.22    8.69
   4  -5  -2  190.64    8.06
   4  -5  -2  172.03    7.01
   4   5   2  165.96    8.50
  -5   5   2   46.39    3.55
   5  -5   2   44.35    4.27
  -5   5   2   47.53    4.21
   5   5  -2   47.19    5.48
   5  -5   2   44.45    3.48
  -5  -5  -2   40.51    5.02
   5   5  -2   46.87    5.09
  -5  -5  -2   39.58    5.04
   5  -5  -2   41.16    3.25
   5  -5  -2   42.83    4.01
  -5   5  -2   42.92    4.26
  -5  -5   2   46.91    5.26
  -5   5  -2   44.26    3.31
   5   5   2   53.11    5.53
   5   5   2   45.15    4.36
  -5  -5   2   52.46    5.34
  -6  -5  -2   46.18    5.53
   6   5  -2   52.16    5.54
   6   5  -2   47.12    5.40
  -6   5   2   45.19    3.68
   6  -5   2   37.16    4.42
  -6   5   2   43.85    4.39
   6  -5   2   39.54    3.64
  -6  -5  -2   53.13    5.54
  -6  -5   2   45.70    5.67
   6  -5  -2   47.95    3.70
   6   5   2   43.04    5.26
  -6   5  -2   41.28    3.69
   6   5   2   64.09    6.09
   6  -5  -2   51.32    4.47
  -6  -5   2   50.95    5.64
  -6   5  -2   49.67    5.06
  -7   5   2   72.16    4.79
  -7  -5  -2   80.72    6.15
   7  -5   2   87.84    5.20
   7  -5   2   79.20    5.77
  -7  -5  -2   74.55    6.56
   7   5  -2   71.78    5.92
  -7   5   2   76.50    5.90
   7  -5  -2   77.10    5.58
   7   5   2   69.30    6.19
  -7   5  -2   72.53    5.53
  -7   5  -2   73.84    5.02
   7  -5  -2   69.19    4.78
  -7  -5   2   81.78    6.73
  -7  -5   2   78.42    6.42
   7   5   2   87.80    7.05
  -8  -5  -2    8.90    3.63
  -8   5   2    2.94    2.84
  -8   5   2    0.42    2.03
   8   5  -2    3.21    3.11
   8   5  -2    4.07    3.47
  -8  -5  -2   -1.08    2.91
   8  -5   2    4.97    2.72
   8  -5   2    2.44    2.33
  -8  -5   2    4.00    2.79
  -8   5  -2    1.29    2.40
  -8  -5   2    3.47    3.01
   8   5   2    8.60    3.50
   8  -5  -2    2.23    2.16
  -8   5  -2    9.24    3.27
   8  -5  -2    4.55    2.52
   8   5   2   -4.60    2.80
   9   5  -2  118.47    8.65
  -9  -5  -2  114.69    9.23
  -9   5   2  116.99    7.12
  -9   5   2  115.49    7.85
   9  -5   2  124.31    7.12
   9  -5   2  122.07    7.88
  -9  -5  -2  126.73    9.03
   9   5   2  137.39    9.32
  -9  -5   2  116.04    8.35
  -9  -5   2  109.51    8.25
   9   5   2  116.78    9.00
   9  -5  -2  119.41    7.09
  -9   5  -2  128.94    7.54
  10   5  -2  151.19   10.21
 -10  -5  -2  155.52   10.39
 -10   5   2  122.19    7.76
  10  -5   2  136.42    8.94
 -10   5   2  153.85    9.74
  10  -5   2  140.24    8.51
 -10   5  -2  137.17    8.79
 -10   5  -2  143.82    8.68
  10  -5  -2  151.09    8.99
 -10  -5   2  134.28    9.54
  10   5   2  136.89   10.12
  10  -5  -2  149.52    8.38
 -11   5   2   93.88    8.22
 -11  -5  -2  103.32    9.30
 -11   5   2  107.00    8.28
  11  -5   2  107.30    7.46
  11   5  -2  107.92    9.11
  11  -5   2  115.89    8.37
 -11  -5   2   95.91    8.44
  11  -5  -2   97.60    7.40
  11   5   2  106.30    9.47
 -11   5  -2   92.93    7.78
  12  -5   2    3.15    3.77
  12   5  -2   -0.42    3.94
 -12   5   2    4.46    3.92
  12  -5   2    0.49    3.20
 -12  -5  -2    5.32    4.62
 -12   5   2    5.08    3.59
 -12   5  -2    6.49    4.08
 -12  -5   2    1.19    3.55
  12  -5  -2   -2.27    2.89
  12   5   2    7.56    5.25
  13   5  -2  170.14   12.20
 -13   5   2  179.79   11.89
 -13  -5  -2  176.38   12.62
  13  -5   2  166.09   11.67
 -13   5  -2  197.98   11.72
 -13  -5   2  186.98   12.60
  13  -5  -2  185.88   10.90
  13   5   2  184.22   12.29
 -14   5   2    2.53    4.73
  14  -5   2    5.70    4.36
 -14  -5  -2    6.27    5.20
  14   5  -2    2.89    4.55
 -14  -5   2   10.83    5.61
  14   5   2   -1.71    4.84
  14  -5  -2    0.38    3.61
 -14   5  -2    3.07    3.81
 -15   5   2    1.26    4.05
  15  -5   2   -2.35    3.79
  15   5  -2    8.25    6.12
 -15   5  -2   -2.32    3.16
  15   5   2    7.53    6.24
 -15  -5   2    2.72    4.68
  15  -5  -2    2.94    3.44
  16   5  -2    4.68    5.30
  16  -5   2    5.18    4.47
 -16  -5  -2    9.61    6.08
 -16   5   2    3.94    4.14
 -16   5  -2   11.10    4.69
 -16  -5   2   13.10    6.49
  16  -5  -2    8.88    4.32
  16   5   2   -1.04    5.02
 -17   5   2   61.85    8.82
  17  -5   2   72.37    9.24
 -17  -5  -2   88.02   11.48
  17   5  -2   64.07    9.44
  17   5   2   82.11   10.82
 -17  -5   2   68.69   10.57
  17  -5  -2   82.87    8.98
 -17   5  -2   61.18    8.55
   0   6   2   15.57    2.33
   0   6  -2   15.60    2.41
   0  -6  -2   16.37    2.46
   0   6  -2   13.88    2.71
   0   6  -2   16.45    1.94
   0  -6   2   14.77    1.91
   0   6   2   16.04    2.31
   0  -6  -2   12.15    2.38
  -1   6   2   21.85    2.54
  -1   6   2   18.54    2.08
   1   6  -2   22.75    3.16
   1  -6   2   20.40    1.86
  -1  -6  -2   19.56    2.75
   1  -6   2   20.39    2.61
  -1  -6  -2   22.26    2.89
   1   6  -2   22.38    2.40
  -1   6   2   25.96    2.66
  -1  -6   2   18.55    2.35
  -1  -6   2   15.81    2.95
   1   6   2   20.89    2.78
  -1   6  -2   20.00    2.44
  -1   6  -2   17.78    1.76
   1  -6  -2   18.13    2.42
   1   6   2   20.35    2.75
   1  -6  -2   22.18    2.42
   2   6  -2   65.31    4.16
  -2   6   2   69.41    3.71
  -2   6   2   70.52    3.96
  -2  -6  -2   55.43    4.42
   2   6  -2   66.13    4.95
  -2   6   2   64.26    3.36
   2  -6   2   62.60    2.87
  -2  -6  -2   71.93    4.75
   2  -6   2   62.82    4.13
  -2  -6   2   64.35    4.18
  -2   6  -2   61.96    2.81
   2   6   2   63.46    4.62
  -2  -6   2   65.34    4.83
   2  -6  -2   64.75    3.91
  -2   6  -2   63.25    4.07
   2   6   2   61.64    4.13
  -3  -6  -2 1291.49   43.54
   3   6  -2 1285.74   43.24
  -3   6   2 1275.82   41.89
   3  -6   2 1303.49   41.42
   3  -6   2 1279.11   42.96
  -3   6   2 1276.50   42.74
  -3  -6  -2 1231.35   43.51
   3  -6   2 1245.89   41.41
   3   6  -2 1335.52   43.84
   3  -6  -2 1291.04   42.75
  -3  -6   2 1306.81   43.38
  -3  -6   2 1261.50   43.79
   3   6   2 1275.94   43.37
   3  -6  -2 1292.46   42.72
  -3   6  -2 1280.78   42.93
   3   6   2 1261.00   43.58
   3  -6  -2 1264.54   41.86
   4  -6   2  522.85   18.92
   4   6  -2  513.85   19.45
  -4  -6  -2  511.86   19.87
   4   6  -2  507.76   19.88
  -4  -6  -2  498.13   19.67
   4  -6   2  512.48   17.51
   4  -6   2  510.93   17.51
  -4   6   2  536.43   17.86
  -4  -6   2  483.68   19.58
   4  -6  -2  505.01   18.72
   4   6   2  524.09   19.76
  -4   6  -2  514.90   18.98
   4  -6  -2  512.67   18.72
  -4  -6   2  532.94   19.57
   4   6   2  517.90   19.46
   5  -6   2  685.19   23.88
   5   6  -2  638.62   24.46
   5   6  -2  639.44   24.65
  -5   6   2  648.79   23.24
   5  -6   2  674.92   22.57
  -5  -6  -2  607.71   24.64
  -5  -6  -2  649.53   24.55
  -5  -6   2  672.58   24.76
   5  -6  -2  678.30   23.73
  -5   6  -2  668.66   23.84
   5   6   2  660.97   24.61
  -5   6  -2  662.02   22.62
  -5  -6   2  656.59   24.84
   5   6   2  670.01   24.81
   5  -6  -2  660.15   22.64
   5  -6  -2  648.95   23.60
   6   6  -2   43.22    4.44
  -6   6   2   34.21    4.06
  -6  -6  -2   36.52    4.69
   6   6  -2   33.35    5.13
  -6   6   2   38.53    3.45
   6  -6   2   37.58    3.48
   6  -6   2   39.72    4.38
  -6  -6  -2   35.99    5.23
   6  -6  -2   38.05    4.09
  -6  -6   2   35.54    4.97
  -6  -6   2   33.95    5.08
  -6   6  -2   38.37    3.48
   6   6   2   36.10    4.53
   6   6   2   37.17    5.20
  -6   6  -2   37.71    4.33
   6  -6  -2   38.74    3.30
   7   6  -2   42.74    5.57
   7  -6   2   46.86    3.85
  -7   6   2   39.29    3.68
  -7  -6  -2   40.57    5.20
  -7   6   2   43.68    4.45
   7   6  -2   44.27    5.10
  -7  -6  -2   38.62    5.29
   7  -6   2   39.26    4.60
   7   6   2   41.43    5.27
  -7   6  -2   39.00    3.74
  -7   6  -2   45.42    4.49
  -7  -6   2   38.20    5.36
   7   6   2   50.55    5.89
   7  -6  -2   36.96    4.31
   7  -6  -2   44.09    3.75
  -7  -6   2   38.84    5.49
   8  -6   2   79.19    6.34
  -8  -6  -2   74.72    7.04
   8  -6   2   77.08    5.12
   8   6  -2   67.04    6.41
  -8  -6  -2   76.75    6.97
  -8   6   2   82.17    6.31
  -8   6   2   78.67    5.24
   8   6  -2   90.29    7.39
  -8  -6   2   71.96    6.66
  -8  -6   2   68.58    6.28
   8  -6  -2   85.26    6.23
   8   6   2   76.36    6.82
  -8   6  -2   87.34    6.12
   8   6   2   80.00    7.22
   8  -6  -2   80.41    5.24
  -8   6  -2   78.55    5.40
   9  -6   2  190.10    9.90
  -9   6   2  166.05    9.60
   9   6  -2  181.77   12.59
   9  -6   2  172.99    8.74
  -9  -6  -2  172.94   10.86
  -9   6   2  179.07    8.98
   9   6   2  164.37   10.77
   9  -6  -2  185.04    8.95
   9  -6  -2  187.80   11.08
  -9  -6   2  158.47   10.37
  -9   6  -2  170.66    8.97
  -9  -6   2  177.31   10.62
  10   6  -2    1.86    4.01
  10  -6   2    1.41    2.66
 -10   6   2   -0.04    2.88
  10  -6   2    0.35    2.96
 -10   6   2    1.72    2.84
 -10  -6  -2   -1.72    2.91
  10  -6  -2    1.18    2.67
 -10  -6   2    1.52    3.97
 -10   6  -2    0.34    3.04
  10  -6  -2    2.66    2.74
 -10   6  -2    1.40    2.42
  10   6   2   -0.30    4.08
  11  -6   2  562.35   23.39
 -11   6   2  611.68   22.94
  11  -6   2  564.70   22.62
 -11   6   2  589.83   23.71
  11   6  -2  587.93   24.94
 -11  -6  -2  509.10   24.06
  11   6   2  562.49   24.64
 -11  -6   2  561.96   25.14
 -11   6  -2  554.58   22.59
  11  -6  -2  591.17   22.56
 -12   6   2  286.23   13.78
 -12  -6  -2  273.11   15.54
  12  -6   2  285.49   14.70
 -12   6   2  287.58   14.80
  12  -6   2  277.38   13.74
  12   6  -2  295.93   16.15
  12  -6  -2  306.43   14.04
  12   6   2  295.29   16.45
 -12  -6   2  290.79   16.48
  13  -6   2  225.51   13.48
  13   6  -2  264.59   15.18
 -13   6   2  258.81   14.11
 -13  -6  -2  241.19   15.30
  13   6   2  252.52   15.42
 -13  -6   2  233.85   15.31
 -13   6  -2  248.32   13.39
  13  -6  -2  237.46   12.77
  14  -6   2   83.39    8.34
 -14   6   2   81.50    8.45
  14   6  -2  102.00   10.83
 -14  -6  -2   79.11    9.98
 -14  -6   2   82.50   10.50
 -14   6  -2   71.84    8.20
  14  -6  -2   80.90    7.65
  14   6   2   73.35    9.88
  15   6  -2   17.27    6.30
  15  -6   2   10.14    5.22
 -15  -6  -2   20.99    6.27
 -15   6   2   11.92    5.06
 -15  -6   2   13.32    6.22
 -15   6  -2   14.17    4.93
  15  -6  -2   14.43    4.87
  15   6   2   23.95    6.25
 -16  -6  -2    7.00    5.91
 -16   6   2    7.60    4.80
  16  -6   2   12.40    5.28
  16   6  -2   11.41    5.69
  16   6   2    5.60    5.75
  16  -6  -2   20.01    5.25
 -16   6  -2    6.73    4.62
 -16  -6   2   20.18    6.36
 -17   6   2   -0.15    4.34
 -17  -6  -2    4.43    5.27
  17   6  -2    9.97    6.29
  17  -6   2    7.05    6.18
 -17   6  -2    7.18    4.90
  17   6   2   -4.07    5.25
  17  -6  -2   -0.62    4.09
 -17  -6   2    7.42    6.58
   0   7  -2    4.75    1.93
   0   7  -2   -0.36    1.31
   0  -7  -2   -1.73    1.52
   0   7  -2   -0.07    1.74
   0   7   2    0.61    1.88
   0  -7  -2   -0.44    1.76
   0   7   2   -0.71    1.56
  -1   7   2  402.11   14.34
  -1   7   2  350.56   14.03
   1   7  -2  358.90   15.12
  -1  -7  -2  393.57   14.74
   1  -7   2  375.50   13.34
   1  -7   2  398.79   14.64
  -1   7   2  363.47   13.81
   1   7  -2  356.21   14.56
   1   7  -2  371.40   14.01
   1   7   2  391.53   14.64
  -1   7  -2  385.31   14.55
   1  -7  -2  397.25   14.30
  -1  -7   2  376.97   15.19
  -1   7  -2  390.14   13.32
  -1  -7   2  384.75   14.21
   1   7   2  412.18   14.84
   1  -7  -2  401.17   14.39
  -2   7   2  218.85    8.72
  -2   7   2  212.82    8.36
   2   7  -2  212.34    9.12
   2  -7   2  209.83    7.79
  -2  -7  -2  230.79    9.78
  -2  -7  -2  217.99    9.76
   2  -7   2  208.46    9.15
  -2   7   2  209.83    8.84
   2   7  -2  223.16   10.16
   2  -7  -2  200.35    8.80
  -2  -7   2  217.05   10.04
   2   7   2  205.74    9.44
  -2   7  -2  212.69    7.75
  -2  -7   2  199.51    9.10
  -2   7  -2  223.91    9.26
   2   7   2  215.79    9.52
  -3   7   2   20.72    2.36
  -3  -7  -2   17.22    3.69
   3  -7   2   24.62    2.05
  -3  -7  -2   20.32    3.78
   3  -7   2   23.34    3.18
   3  -7   2   18.95    1.95
  -3   7   2   22.29    2.81
   3   7  -2   25.09    4.15
   3   7  -2   19.48    3.00
   3   7   2   21.26    3.56
  -3  -7   2   24.71    3.74
   3  -7  -2   19.53    2.70
  -3  -7   2   23.72    3.54
   3   7   2   21.51    3.84
  -3   7  -2   23.96    3.24
   3  -7  -2   22.24    2.41
   4   7  -2 1067.27   37.20
  -4  -7  -2 1042.27   37.00
   4   7  -2 1076.27   36.77
   4  -7   2 1029.36   36.05
   4  -7   2 1043.50   34.50
  -4  -7  -2 1021.29   36.92
  -4   7   2 1041.72   34.99
   4  -7   2 1021.81   34.49
   4  -7  -2 1032.05   34.95
   4  -7  -2 1067.70   35.92
   4   7   2 1052.77   37.18
  -4  -7   2 1075.80   37.32
  -4  -7   2 1053.33   36.84
   4   7   2 1079.57   36.90
  -4   7  -2 1054.61   36.11
   4  -7  -2 1047.73   35.84
  -5  -7  -2   12.52    3.93
   5   7  -2    4.90    3.73
  -5  -7  -2   11.08    3.31
  -5   7   2   12.27    2.31
   5  -7   2   12.35    2.03
   5   7  -2   13.57    3.05
   5  -7   2    8.61    2.05
   5  -7   2   14.46    2.97
  -5  -7   2   13.62    3.76
   5  -7  -2    9.87    2.06
   5   7   2   10.44    3.96
  -5   7  -2   16.97    3.35
   5  -7  -2   14.36    2.89
   5   7   2   13.73    3.18
   5  -7  -2   11.23    2.56
  -5  -7   2   13.85    3.50
   6  -7   2   14.92    3.35
  -6  -7  -2   14.51    3.59
   6  -7   2   16.89    2.44
  -6  -7  -2   17.98    4.22
   6   7  -2   15.31    3.35
  -6   7   2   15.22    2.58
   6   7  -2   22.79    4.45
  -6   7  -2   13.76    2.32
  -6   7  -2   11.10    2.83
   6   7   2   10.75    3.78
  -6  -7   2   17.13    4.00
   6  -7  -2   16.79    2.93
   6  -7  -2   10.95    2.87
   6   7   2   14.13    3.67
  -6  -7   2   19.69    4.26
   6  -7  -2   11.71    2.45
  -7  -7  -2   -3.58    2.66
   7  -7   2    0.84    2.18
  -7  -7  -2    3.01    2.65
   7   7  -2   -0.54    2.04
   7  -7   2    1.01    1.81
   7   7  -2    6.59    3.70
  -7   7   2    0.00    1.99
  -7   7   2   -0.93    1.99
   7  -7  -2   -0.34    1.88
   7   7   2    1.79    2.96
   7   7   2   -2.23    3.03
   7  -7  -2   -2.67    1.75
  -7  -7   2    0.37    2.34
  -7  -7   2   -0.58    2.07
   7  -7  -2    0.99    1.82
  -7   7  -2    0.64    2.18
  -7   7  -2   -1.71    1.67
   8   7  -2    9.23    3.17
   8  -7   2    7.06    2.90
  -8  -7  -2    4.67    3.44
  -8   7   2    5.21    2.37
   8  -7   2    8.76    2.52
  -8  -7  -2    5.74    3.10
  -8   7   2   12.13    3.05
   8   7  -2   10.79    3.59
  -8   7  -2   10.89    2.65
   8   7   2   11.52    3.97
   8  -7  -2    9.63    2.49
  -8  -7   2    5.49    3.60
   8  -7  -2    6.05    2.80
  -8  -7   2    0.01    3.18
  -8   7  -2    5.60    2.81
   8   7   2    4.01    4.48
   9   7  -2   -3.23    3.52
   9  -7   2    3.59    3.01
  -9  -7  -2   -4.13    3.55
  -9   7   2    3.34    2.87
   9  -7   2    2.24    2.32
  -9   7   2    2.39    2.51
   9  -7  -2    2.27    2.63
  -9   7  -2   -1.63    2.40
  -9  -7   2    1.15    3.84
  -9   7  -2    5.69    3.02
   9  -7  -2    4.08    2.53
   9   7   2    5.25    4.40
 -10   7   2    4.81    3.20
  10  -7   2    3.08    3.74
  10   7  -2   -1.70    3.74
  10  -7   2    2.16    2.66
 -10   7   2    2.49    2.83
 -10  -7  -2   -2.48    3.68
  10   7   2   -0.85    4.16
 -10  -7   2   -0.25    3.90
  10  -7  -2   -0.08    2.62
  10  -7  -2    2.15    2.97
 -10   7  -2   -2.14    2.57
 -10   7  -2    2.29    2.83
  11  -7   2   68.06    6.07
 -11  -7  -2   69.98    8.74
 -11   7   2   61.15    7.10
  11  -7   2   56.08    6.60
 -11   7   2   64.19    6.02
  11   7  -2   48.98    7.73
 -11  -7   2   71.09    8.38
  11  -7  -2   53.52    5.78
 -11   7  -2   53.24    6.06
  11   7   2   77.08    8.96
  12  -7   2   19.53    4.27
  12   7  -2   22.46    6.22
 -12   7   2   21.96    4.53
 -12   7   2   25.54    5.39
 -12  -7  -2   18.08    5.84
  12  -7   2   29.34    5.53
  12   7   2   14.03    5.58
 -12   7  -2   23.94    4.75
  12  -7  -2   24.72    4.44
 -12  -7   2   19.13    5.29
  13  -7   2   24.66    5.41
  13   7  -2   22.06    5.38
 -13   7   2   16.39    4.44
 -13  -7  -2    8.19    5.37
 -13   7   2   23.36    5.57
 -13  -7   2   23.56    5.95
  13  -7  -2   26.08    4.80
 -13   7  -2   18.56    4.71
  13   7   2    9.12    4.83
  14   7  -2    5.12    5.37
  14  -7   2    0.05    3.93
 -14   7   2    1.45    3.62
 -14  -7  -2    4.14    4.18
  14  -7  -2    0.97    3.38
 -14   7  -2    2.58    4.06
  14   7   2    0.42    5.31
  15  -7   2    6.76    3.66
 -15   7   2    5.85    4.75
 -15  -7  -2    8.82    5.76
 -15   7  -2   -1.76    3.89
 -15  -7   2   -1.43    5.20
  15  -7  -2   -1.68    3.79
  15   7   2   -1.37    5.14
  16  -7   2    3.44    4.32
  16   7  -2    6.16    6.30
 -16  -7  -2   -0.25    5.34
 -16   7   2    1.65    4.14
 -16   7  -2    6.08    4.01
 -16  -7   2   -2.63    4.99
  16  -7  -2   -1.28    3.95
  16   7   2   -9.46    4.39
 -17  -7  -2   70.30   10.95
  17  -7   2   73.48   11.18
 -17   7   2   71.67    8.98
  17   7  -2   66.45    9.97
 -17  -7   2   86.00   12.09
  17   7   2   81.08   11.37
 -17   7  -2   67.10    8.71
  17  -7  -2  106.42    9.13
   0  -8  -2  435.56   16.18
   0   8   2  382.86   15.78
   0   8  -2  435.81   16.96
   0   8   2  441.78   16.20
   0  -8   2  423.41   15.31
   0   8  -2  420.74   15.91
   0  -8  -2  444.93   16.19
   0   8  -2  421.23   16.20
   1  -8   2  281.84    9.97
  -1   8   2  276.52   10.43
  -1   8   2  248.27   10.72
   1   8  -2  258.11   10.59
   1   8  -2  269.56   11.31
  -1  -8  -2  255.20   11.24
   1  -8   2  283.47   11.26
  -1   8   2  249.20   10.66
  -1  -8  -2  273.35   11.32
   1   8  -2  271.43   11.96
  -1  -8   2  272.07   11.91
   1   8   2  238.95   11.11
  -1   8  -2  266.48    9.86
   1   8   2  276.45   11.22
  -1   8  -2  263.93   10.92
  -1   8  -2  266.23   11.78
  -1  -8   2  277.98   10.73
   1  -8  -2  223.81   10.55
  -2  -8  -2  150.04    8.03
   2   8  -2  153.57    7.37
  -2  -8  -2  129.26    7.73
   2  -8   2  141.62    7.30
   2  -8   2  152.58    6.05
  -2   8   2  139.01    6.96
  -2   8   2  148.74    7.05
  -2   8   2  148.64    6.59
   2   8  -2  150.48    8.48
  -2  -8   2  141.05    7.35
  -2   8  -2  144.69    7.32
  -2  -8   2  146.83    7.95
   2   8   2  157.63    7.87
  -2   8  -2  141.29    5.85
   2   8   2  130.27    7.44
   2  -8  -2  150.57    7.10
   3  -8   2    2.36    1.34
   3   8  -2    4.55    2.75
   3   8  -2    4.60    3.44
  -3   8   2   -0.98    1.63
  -3   8   2   -1.09    2.05
   3  -8   2    2.42    1.48
  -3  -8  -2    4.19    3.25
  -3  -8  -2    4.25    3.28
  -3   8   2    1.41    1.74
   3  -8   2    1.53    2.54
   3  -8  -2    5.82    2.45
  -3  -8   2    1.80    2.51
   3   8   2    3.17    3.35
  -3  -8   2   -0.72    2.86
  -3   8  -2    3.48    2.30
   3   8   2    4.64    3.12
   4   8  -2   32.85    4.55
   4   8  -2   29.59    4.23
  -4  -8  -2   31.45    4.37
  -4   8   2   31.46    3.07
  -4  -8  -2   26.95    4.16
   4  -8   2   23.51    2.42
   4  -8   2   21.95    3.52
   4  -8   2   26.31    2.43
   4  -8  -2   30.84    3.04
   4  -8  -2   28.29    3.41
  -4   8  -2   27.86    3.75
   4   8   2   30.76    4.41
   4   8   2   28.02    4.42
  -4  -8   2   30.24    4.92
  -4  -8   2   28.60    4.41
   4  -8  -2   30.61    3.48
   5  -8   2  943.35   32.52
   5  -8   2  930.79   30.87
  -5  -8  -2  903.87   33.67
  -5  -8  -2  907.44   33.53
   5   8  -2  918.04   33.27
   5  -8   2  892.68   30.86
   5   8  -2  909.00   33.74
  -5   8   2  950.88   31.39
   5  -8  -2  925.12   31.30
  -5  -8   2  888.00   33.74
   5   8   2  940.26   33.36
   5  -8  -2  925.28   32.15
  -5  -8   2  933.63   33.45
   5   8   2  938.09   33.76
  -5   8  -2  930.81   32.50
   5  -8  -2  914.54   32.18
  -6  -8  -2   23.07    4.17
   6  -8   2   24.62    3.66
   6  -8   2   20.44    2.59
   6   8  -2   27.07    4.58
  -6   8   2   24.64    2.97
   6   8  -2   22.63    4.88
   6  -8   2   26.38    2.68
  -6  -8  -2   20.72    4.41
   6  -8  -2   23.51    3.56
   6  -8  -2   19.61    3.31
   6   8   2   22.41    4.68
   6  -8  -2   25.08    2.95
  -6  -8   2   22.93    4.60
  -6  -8   2   26.16    4.64
  -6   8  -2   23.33    3.57
   6   8   2   21.84    4.28
  -7   8   2  140.55    6.86
   7  -8   2  129.04    6.44
   7   8  -2  137.17    8.67
   7   8  -2  123.18    8.43
  -7  -8  -2  115.77    8.55
   7  -8   2  131.26    6.50
   7  -8   2  126.94    7.50
  -7  -8  -2  141.65    8.68
   7  -8  -2  133.43    7.35
  -7  -8   2  124.55    8.79
   7  -8  -2  134.35    7.61
  -7  -8   2  117.92    8.63
   7   8   2  128.04    8.98
  -7   8  -2  143.03    7.71
   7  -8  -2  129.45    6.65
   7   8   2  127.24    8.53
   8  -8   2   61.79    5.46
   8  -8   2   66.15    4.75
  -8  -8  -2   58.80    7.17
  -8   8   2   69.28    4.93
   8   8  -2   62.91    7.37
   8  -8  -2   58.36    4.55
  -8   8  -2   49.82    5.10
   8  -8  -2   56.49    5.38
   8  -8  -2   53.42    5.10
  -8   8  -2   64.46    4.71
  -8  -8   2   67.62    8.10
   8   8   2   59.08    7.25
  -8  -8   2   49.05    6.63
  -9  -8  -2   27.31    5.66
   9   8  -2   29.83    5.93
  -9   8   2   37.20    5.10
  -9   8   2   25.56    3.90
   9  -8   2   34.15    4.91
   9  -8   2   38.00    4.18
   9  -8  -2   29.91    4.73
  -9  -8   2   29.29    5.29
  -9   8  -2   33.71    4.23
   9  -8  -2   29.03    3.94
   9  -8  -2   32.85    5.23
   9   8   2   32.47    6.19
  -9   8  -2   36.55    4.99
 -10   8   2    4.08    3.36
  10  -8   2    1.92    3.11
  10  -8   2    4.85    2.85
 -10   8   2    1.34    2.78
  10   8  -2    6.51    4.66
 -10  -8  -2    3.50    4.39
  10  -8  -2    8.16    3.02
  10   8   2    2.43    4.65
 -10   8  -2    5.05    2.84
  10  -8  -2    2.13    2.72
 -10   8  -2    1.27    2.84
 -10  -8   2    2.42    4.13
 -11   8   2   -2.60    2.79
 -11   8   2   -4.62    3.49
  11  -8   2    2.32    3.22
  11   8  -2    7.70    5.09
 -11  -8  -2    1.68    4.31
  11   8   2    1.45    3.27
  11  -8  -2    1.06    2.88
 -11   8  -2   -0.31    2.92
 -11  -8   2    5.28    4.66
  12  -8   2   28.36    5.66
 -12   8   2   29.94    5.67
  12   8  -2   32.54    6.41
 -12   8   2   33.77    5.23
 -12  -8  -2   23.52    6.54
  12  -8   2   31.78    5.09
  12   8   2   28.39    6.60
  12  -8  -2   37.94    5.04
 -12  -8   2   16.68    6.17
 -12   8  -2   30.35    5.03
 -13  -8  -2  101.53   10.47
 -13   8   2  105.91    9.43
  13   8  -2  107.53   11.46
 -13   8   2  117.43    8.68
  13  -8   2  103.10    9.11
 -13  -8   2  106.37   11.58
  13  -8  -2  108.83    9.40
  13   8   2  118.28   11.15
 -13   8  -2   98.70    8.40
 -14  -8  -2    8.34    5.40
  14   8  -2   12.05    5.91
  14  -8   2   13.65    5.23
 -14   8   2   11.33    4.93
 -14   8  -2   14.04    4.41
 -14  -8   2    9.54    5.02
  14  -8  -2    6.73    3.77
  14   8   2    7.25    6.46
  15   8  -2   22.90    6.77
 -15  -8  -2   29.01    7.53
  15  -8   2   46.74    7.13
 -15   8   2   30.62    6.51
 -15  -8   2   36.58    7.27
  15  -8  -2   30.14    5.27
  15   8   2   38.50    8.37
 -15   8  -2   39.38    6.27
 -16  -8  -2   -1.12    4.12
  16  -8   2   -0.57    4.03
  16   8  -2    6.85    5.88
 -16   8   2    7.16    4.87
 -16   8  -2    0.05    3.77
  16   8   2    4.24    5.98
 -16  -8   2    6.34    5.23
  16  -8  -2    0.12    4.14
   0   9   2    0.34    3.05
   0   9   2   -0.76    2.17
   0   9  -2    4.43    3.34
   0  -9  -2    2.57    3.00
   0  -9  -2    0.59    2.66
   0   9  -2    2.29    2.10
   0   9  -2    1.54    2.45
   0  -9   2   -1.00    2.05
  -1  -9  -2   98.16    6.52
   1   9  -2   97.74    6.32
  -1  -9  -2   96.01    6.47
  -1   9   2  110.47    6.16
   1   9  -2  108.02    6.76
   1  -9   2  100.25    5.14
  -1   9   2   94.82    5.37
   1   9  -2  106.07    5.98
  -1   9   2   94.96    5.70
  -1  -9   2   87.72    6.74
  -1   9  -2  101.21    7.07
  -1  -9   2   99.50    6.05
   1  -9  -2  107.17    6.13
   1   9   2   97.09    5.81
   1   9   2  100.37    6.63
  -1   9  -2   98.09    5.06
  -1   9  -2   97.01    6.03
  -2   9   2   15.68    2.86
  -2   9   2   12.45    2.40
   2   9  -2   19.03    3.64
  -2   9   2   10.92    2.46
  -2  -9  -2   20.94    3.50
   2  -9   2   17.84    2.33
   2   9  -2   14.01    3.17
   2  -9   2   12.75    2.67
  -2  -9  -2   17.79    3.29
  -2  -9   2   13.42    4.01
   2   9   2   20.19    4.14
   2   9   2   13.55    3.38
  -2  -9   2    8.68    3.41
   2  -9  -2   23.47    3.47
  -2   9  -2   21.37    2.21
  -2   9  -2   17.57    3.30
  -3   9   2  106.02    5.57
   3   9  -2  107.14    7.80
  -3  -9  -2  104.22    7.30
   3   9  -2  115.06    6.79
   3  -9   2  113.98    5.02
  -3   9   2  110.19    5.97
   3  -9   2   93.35    6.19
  -3  -9  -2  116.72    7.51
  -3   9   2  107.00    6.19
   3   9   2  121.92    7.81
  -3  -9   2  109.82    7.14
   3   9   2   99.17    6.96
  -3  -9   2  108.70    6.48
  -3   9  -2  102.64    6.32
   3  -9  -2  107.48    6.03
  -3   9  -2  108.24    4.89
   4  -9   2  191.67    7.34
  -4  -9  -2  167.18    9.36
  -4   9   2  168.93    7.84
   4   9  -2  199.38    9.66
   4  -9   2  189.68    9.15
   4   9  -2  181.86   10.28
   4  -9   2  201.95    7.40
  -4  -9  -2  172.06    9.84
  -4  -9   2  171.35   10.04
   4   9   2  187.98    9.68
  -4   9  -2  165.48    8.65
   4  -9  -2  178.41    8.57
   4  -9  -2  177.14    8.42
   4  -9  -2  186.41    7.95
  -4  -9   2  198.26    9.87
   4   9   2  171.87    9.98
   5  -9   2   42.90    3.01
   5  -9   2   42.67    3.18
  -5  -9  -2   47.44    5.62
   5   9  -2   35.91    5.00
   5  -9   2   45.23    4.85
   5   9  -2   46.41    5.35
  -5   9   2   42.54    3.54
   5  -9  -2   48.17    3.60
   5  -9  -2   40.05    4.05
   5  -9  -2   42.18    4.19
  -5   9  -2   50.02    4.49
   5   9   2   45.60    5.69
  -5  -9   2   51.44    5.81
  -6   9   2   42.91    3.79
   6   9  -2   44.41    5.43
   6  -9   2   40.97    3.25
  -6  -9  -2   41.46    5.32
   6  -9   2   38.06    3.12
  -6  -9  -2   48.17    5.81
   6  -9   2   49.61    4.80
   6   9  -2   40.80    5.44
   6  -9  -2   45.25    3.60
  -6   9  -2   37.50    4.53
  -6  -9   2   36.20    5.18
   6  -9  -2   41.47    4.49
   6   9   2   47.09    5.74
   6  -9  -2   40.33    4.29
  -6  -9   2   44.34    5.62
   6   9   2   36.14    5.30
   7   9  -2   16.81    4.27
   7  -9   2   27.44    3.14
  -7  -9  -2   21.63    5.57
  -7  -9  -2   16.74    4.52
   7  -9   2   25.40    4.13
  -7   9   2   31.14    3.58
   7  -9   2   22.89    2.84
   7   9   2   19.60    4.89
  -7   9  -2   22.22    3.65
   7  -9  -2   26.02    3.86
   7  -9  -2   29.20    4.01
   7   9   2   21.71    4.16
  -7  -9   2   17.64    4.12
   7  -9  -2   24.54    3.25
   8  -9   2   -0.68    1.83
   8  -9   2    1.05    2.86
   8   9  -2   -6.01    3.58
  -8   9   2    0.42    2.20
   8  -9   2    0.72    1.77
  -8  -9  -2   -4.50    2.36
   8  -9  -2   -2.82    2.49
   8  -9  -2    0.21    2.15
   8  -9  -2   -1.04    1.91
   8   9   2   -2.94    3.55
  -8  -9   2    3.86    3.85
  -8   9  -2   -1.18    2.44
  -9   9   2  203.70    9.88
  -9  -9  -2  210.09   12.72
   9   9  -2  191.59   12.46
   9  -9   2  213.07    9.65
   9  -9   2  205.21    9.60
   9  -9   2  193.44   10.60
   9   9   2  203.34   12.65
  -9  -9   2  185.41   11.67
  -9   9  -2  215.64    9.79
   9  -9  -2  189.47   10.50
   9  -9  -2  207.22    9.72
  -9   9  -2  191.49   10.54
   9  -9  -2  205.86   11.63
  10  -9   2    7.52    3.50
  10  -9   2    5.35    2.89
  10   9  -2    4.25    4.67
 -10  -9  -2    8.75    5.16
 -10   9   2    9.38    3.11
  10  -9  -2    5.14    3.47
  10  -9  -2    2.44    3.40
  10  -9  -2    1.23    2.64
 -10   9  -2    1.36    3.48
 -10   9  -2    2.56    2.87
  10   9   2    4.08    5.02
 -10  -9   2    6.27    4.79
 -11   9   2  126.54    8.11
  11  -9   2  128.35    7.75
  11  -9   2  122.76    8.94
  11   9  -2  114.89   10.42
 -11   9   2  102.08    8.24
 -11  -9  -2  104.22   10.05
  11  -9  -2  114.85    9.22
 -11   9  -2  112.66    7.63
  11  -9  -2  111.96    7.48
 -11  -9   2  126.30   10.64
  11   9   2  100.25   10.20
  11  -9  -2  121.73    8.56
 -12   9   2    1.63    3.22
  12   9  -2    2.56    4.64
 -12  -9  -2   -1.90    4.62
  12  -9   2   -2.23    2.81
 -12   9   2    0.62    3.22
  12  -9   2    1.72    3.38
 -12  -9   2   -1.93    4.56
  12   9   2    6.88    4.35
 -12   9  -2   -1.47    2.96
  12  -9  -2    0.07    3.01
  12  -9  -2   -0.05    2.87
 -13   9   2   10.09    4.52
 -13   9   2    7.68    3.89
  13  -9   2   12.32    4.88
  13   9  -2   -0.42    5.19
 -13  -9  -2   18.04    6.17
 -13   9  -2   12.53    4.06
  13   9   2   14.89    6.21
  13  -9  -2    7.82    4.54
 -13  -9   2   16.75    5.99
 -14   9   2   16.10    5.11
 -14  -9  -2   27.66    6.39
  14  -9   2   27.93    5.57
  14   9  -2   14.98    6.23
  14   9   2   16.41    6.61
  14  -9  -2   21.04    4.78
 -14  -9   2   13.06    5.59
 -14   9  -2   22.42    5.00
  14  -9  -2   16.80    5.15
  15   9  -2   15.85    6.14
  15  -9   2   25.96    5.60
 -15  -9  -2   19.47    6.81
 -15   9   2   38.50    6.53
 -15  -9   2   27.50    7.04
  15  -9  -2   16.23    5.30
  15  -9  -2   20.72    4.84
  15   9   2   25.24    7.59
 -15   9  -2   28.80    5.48
 -16  -9  -2   20.83    7.28
 -16   9   2   13.81    4.97
  16  -9   2   21.48    4.96
  16   9  -2   32.30    7.58
 -16  -9   2   17.70    7.15
  16  -9  -2   15.27    5.53
  16   9   2   12.06    6.20
 -16   9  -2   12.49    4.80
  16  -9  -2   11.50    4.12
   0  10  -2   64.94    4.51
   0  10   2   63.38    4.97
   0 -10   2   63.85    4.75
   0  10  -2   58.60    5.13
   0 -10  -2   59.58    5.31
   0  10  -2   72.00    6.33
   0  10   2   78.11    6.08
   0 -10  -2   59.67    5.21
  -1  10   2  341.39   13.67
  -1 -10  -2  358.41   14.52
   1  10  -2  346.88   13.41
  -1  10   2  317.80   13.67
  -1 -10  -2  343.31   14.21
   1  10  -2  350.59   14.29
  -1  10   2  366.53   13.57
   1 -10   2  326.96   12.73
   1  10  -2  301.87   14.35
  -1  10  -2  338.68   13.97
  -1 -10   2  332.68   13.46
  -1  10  -2  360.71   15.03
   1  10   2  340.06   13.96
  -1  10  -2  341.51   12.68
   1  10   2  306.93   14.09
   1 -10  -2  322.24   13.57
  -2 -10  -2   18.28    4.03
  -2  10   2   21.68    3.06
   2 -10   2   17.96    2.47
   2  10  -2   18.31    3.38
   2  10  -2   16.83    4.29
  -2  10   2   20.32    3.57
  -2  10   2   21.56    3.26
  -2 -10  -2   19.64    4.18
   2 -10   2   20.68    3.58
  -2  10  -2   29.13    3.93
   2  10   2   21.84    4.21
   2  10   2   22.64    3.46
  -2 -10   2   16.64    4.23
  -2  10  -2   21.07    2.36
  -2  10  -2   23.05    4.39
  -2 -10   2   22.78    3.70
   2 -10  -2   26.85    3.74
   3 -10   2  642.97   23.79
   3  10  -2  635.95   25.09
  -3  10   2  656.19   23.33
   3  10  -2  609.04   23.80
  -3  10   2  639.74   22.88
  -3 -10  -2  633.56   24.49
  -3 -10  -2  636.22   24.77
  -3  10   2  651.98   23.40
   3  10   2  676.35   25.01
  -3  10  -2  665.07   22.09
  -3 -10   2  621.73   24.83
   3  10   2  634.28   24.27
  -3 -10   2  639.01   23.99
  -3  10  -2  638.29   23.74
   3 -10  -2  689.02   23.47
  -4 -10  -2  636.00   24.41
  -4  10   2  603.91   21.95
   4  10  -2  596.33   24.19
  -4 -10  -2  623.89   24.09
   4  10  -2  592.19   23.37
  -4  10   2  643.71   22.68
  -4  10   2  589.09   22.44
   4 -10   2  617.06   23.08
   4 -10   2  619.32   21.19
   4 -10   2  597.58   22.91
   4 -10  -2  610.15   22.52
  -4 -10   2  621.25   23.74
   4 -10  -2  650.89   22.63
  -4  10  -2  628.79   23.07
   4  10   2  629.76   24.36
   4  10   2  627.91   23.74
   5  10  -2  851.90   32.15
  -5  10   2  839.73   29.27
   5 -10   2  843.09   30.37
   5 -10   2  845.62   28.48
  -5 -10  -2  834.63   31.74
   5 -10   2  846.46   28.45
  -5 -10  -2  831.28   31.57
  -5  10  -2  848.32   30.41
   5 -10  -2  812.77   29.82
  -5 -10   2  821.51   31.86
   5 -10  -2  878.42   29.96
   5 -10  -2  840.94   29.22
  -5 -10   2  864.43   31.52
   5  10   2  835.00   31.30
   5  10   2  855.07   31.88
   6  10  -2  382.94   17.43
   6 -10   2  396.40   16.08
  -6  10   2  382.69   14.90
   6 -10   2  388.07   14.21
  -6 -10  -2  370.09   17.16
  -6 -10  -2  383.38   17.43
   6 -10   2  385.84   14.24
   6  10  -2  376.43   16.86
  -6 -10   2  386.45   17.32
  -6 -10   2  400.37   17.78
   6 -10  -2  379.76   14.83
   6 -10  -2  370.40   15.39
  -6  10  -2  386.30   15.96
   6  10   2  414.87   17.94
   6 -10  -2  391.65   15.61
   6  10   2  389.18   17.13
  -7 -10  -2  519.89   22.04
  -7  10   2  506.46   19.20
   7  10  -2  537.93   22.47
   7 -10   2  522.70   18.69
   7 -10   2  520.64   20.46
   7 -10   2  522.15   18.71
  -7  10  -2  509.96   20.31
   7 -10  -2  527.74   19.98
  -7 -10   2  496.47   21.53
   7  10   2  497.30   21.83
   7 -10  -2  499.02   19.04
   7 -10  -2  513.36   19.89
   8 -10   2  150.17    7.31
   8 -10   2  148.93    7.31
   8  10  -2  137.92   10.38
   8 -10   2  151.30    8.63
  -8 -10  -2  144.04   10.26
  -8  10   2  143.22    7.79
   8  10   2  145.32    9.90
  -8  10  -2  147.32    9.66
   8 -10  -2  150.20    8.28
  -8 -10   2  148.32   10.36
   8 -10  -2  133.89    8.00
   8 -10  -2  136.79    7.46
   9 -10   2   97.16    5.91
   9  10  -2   75.73    9.03
  -9  10   2   94.97    6.32
   9 -10   2   95.75    7.45
  -9 -10  -2   80.20    8.85
   9 -10   2   90.62    5.85
   9 -10  -2  103.58    7.29
   9 -10  -2   89.54    6.11
   9  10   2   92.70    9.23
  -9 -10   2   89.58    8.08
  -9  10  -2   92.49    6.99
 -10  10   2    1.91    2.46
  10  10  -2    4.69    4.95
  10 -10   2   -0.54    2.25
  10 -10   2    3.05    2.40
 -10 -10  -2    3.89    4.56
 -10 -10   2    1.79    4.26
  10 -10  -2    4.50    2.80
  10  10   2    3.31    3.93
  10 -10  -2    9.95    3.68
  10 -10  -2    2.91    3.06
 -10  10  -2   -0.35    2.97
  11 -10   2  176.27    9.36
  11 -10   2  160.16   10.24
 -11 -10  -2  167.61   12.40
 -11  10   2  161.13    9.48
  11 -10   2  185.45    9.63
  11  10  -2  167.05   12.55
  11  10   2  168.19   12.58
  11 -10  -2  173.60   11.59
 -11 -10   2  172.18   12.59
  11 -10  -2  174.32   10.62
  11 -10  -2  176.58    9.35
 -12 -10  -2   88.51   10.09
  12 -10   2   76.19    7.27
  12 -10   2   85.74    6.94
  12  10  -2   80.18    9.96
 -12  10   2   66.69    6.43
  12 -10   2   77.83    6.72
  12 -10  -2   82.10    6.85
  12  10   2   80.65   10.16
 -12 -10   2   65.25    9.22
  12 -10  -2   68.87    7.71
 -13 -10  -2  346.75   20.50
  13 -10   2  403.79   19.24
 -13  10   2  347.20   16.88
  13  10  -2  378.20   20.58
  13 -10   2  383.47   18.08
  13  10   2  396.84   20.92
  13 -10  -2  376.10   18.25
 -13  10  -2  379.07   18.70
  14 -10   2   34.91    5.56
  14 -10   2   29.73    5.57
 -14 -10  -2   27.67    7.18
  14  10  -2   32.36    7.78
  14 -10  -2   19.41    5.20
  14  10   2   20.96    6.76
 -14  10  -2   33.78    5.53
 -14 -10   2   14.05    5.57
  14 -10  -2   23.44    4.74
  15 -10   2  160.28   11.26
 -15 -10  -2  127.51   12.78
  15 -10   2  151.23   10.66
  15  10  -2  157.04   13.44
 -15  10  -2  134.03   10.32
  15 -10  -2  157.08   11.02
  15 -10  -2  140.30    9.75
  15  10   2  141.14   13.19
 -15 -10   2  149.17   13.49
  16 -10   2    3.04    3.88
  16 -10   2   -3.01    4.32
 -16 -10  -2    0.25    5.94
  16  10  -2   -2.30    5.43
 -16  10  -2    9.74    4.22
  16 -10  -2    2.80    3.59
  16 -10  -2    2.66    4.67
 -16 -10   2    2.75    6.05
  16  10   2    6.59    6.46
   0 -11  -2    1.05    2.51
   0  11  -2   -1.22    2.30
   0  11   2   -0.82    2.08
   0 -11   2    2.13    2.30
   0  11  -2   -0.46    2.29
   0  11  -2    3.06    2.07
   0  11   2    0.65    2.61
   0 -11  -2   -0.28    2.54
  -1  11   2  151.41    7.68
  -1  11   2  161.98    8.22
  -1 -11  -2  136.91    8.32
   1  11  -2  134.92    8.07
   1  11  -2  148.67    9.16
   1 -11   2  140.90    6.98
  -1 -11  -2  161.88    8.59
   1  11  -2  142.93    7.46
  -1  11   2  143.76    7.58
   1  11   2  167.87    8.38
  -1  11  -2  145.53    8.92
   1  11   2  168.59    8.84
  -1 -11   2  148.15    7.66
   1 -11  -2  150.22    7.92
  -1  11  -2  150.64    8.11
  -1  11  -2  138.57    6.80
   2 -11   2    0.60    1.83
  -2  11   2   -0.25    2.08
  -2 -11  -2    4.38    3.07
  -2  11   2    1.47    1.84
   2  11  -2    7.56    2.63
   2  11  -2    3.07    2.77
  -2 -11  -2    3.73    3.04
  -2  11   2    3.17    2.21
  -2 -11   2   -0.88    2.40
  -2  11  -2    3.47    2.88
  -2  11  -2    1.60    2.38
   2  11   2    5.39    3.29
   2 -11  -2    5.03    2.73
  -2 -11   2    1.69    3.25
   2  11   2    5.80    3.01
  -2  11  -2    2.00    1.54
   3  11  -2    0.82    2.27
  -3  11   2   -1.25    1.84
   3 -11   2    1.87    2.44
  -3  11   2   -1.13    1.98
   3  11  -2    2.49    3.23
  -3  11   2   -1.14    1.52
  -3 -11  -2    1.65    2.35
  -3 -11  -2   -2.39    2.80
   3 -11   2    2.66    1.78
  -3 -11   2    1.60    3.15
  -3 -11   2   -0.52    2.55
  -3  11  -2    1.95    2.33
   3  11   2    3.79    3.34
   3 -11  -2   -1.02    2.22
  -3  11  -2   -0.62    1.35
   3  11   2    1.95    2.73
   4  11  -2   38.85    5.24
  -4  11   2   35.77    4.01
  -4 -11  -2   39.93    4.98
   4 -11   2   37.22    3.08
   4 -11   2   37.01    2.96
   4  11  -2   31.28    4.57
  -4  11   2   32.93    4.09
  -4  11   2   39.70    3.66
  -4 -11  -2   37.12    5.36
   4 -11   2   34.43    4.30
  -4 -11   2   37.81    5.07
   4 -11  -2   37.16    3.84
  -4  11  -2   46.30    4.88
   4  11   2   30.90    5.19
   4  11   2   32.66    4.59
  -4 -11   2   36.30    5.41
   5  11  -2   24.86    5.28
  -5  11   2   27.92    3.35
   5  11  -2   17.13    3.93
   5 -11   2   25.12    2.65
  -5 -11  -2   21.99    4.71
  -5 -11  -2   28.74    4.78
   5 -11   2   22.03    3.75
   5  11   2   17.36    4.23
  -5 -11   2   19.53    4.34
   5 -11  -2   21.07    3.45
  -5 -11   2   22.51    4.78
   5 -11  -2   26.93    3.27
   5 -11  -2   23.57    3.39
   5  11   2   23.14    5.11
  -5  11  -2   22.66    3.75
   6  11  -2   66.83    6.16
   6 -11   2   83.30    4.73
  -6 -11  -2   88.80    7.84
  -6  11   2   95.49    5.63
   6 -11   2   89.12    4.82
   6  11  -2   81.07    7.93
   6 -11   2   69.75    5.85
  -6 -11   2   82.34    9.10
   6 -11  -2   97.33    5.56
  -6  11  -2   85.20    6.11
   6  11   2  105.77    8.35
   6 -11  -2   86.05    5.91
   6 -11  -2   88.98    5.94
   7  11  -2    9.71    4.66
   7 -11   2   17.36    3.79
   7 -11   2   11.40    2.36
  -7 -11  -2   11.38    4.69
   7 -11   2   15.97    2.54
  -7  11   2   15.03    3.04
  -7  11  -2   10.97    3.76
   7 -11  -2   15.00    3.13
  -7 -11   2   18.17    4.35
   7 -11  -2    9.70    2.68
   7  11   2   14.11    4.85
   7 -11  -2   11.94    3.24
   8 -11   2    1.43    1.94
   8 -11   2    1.28    2.76
  -8  11   2   -2.67    2.12
   8 -11   2    3.34    2.06
   8  11  -2   -3.06    3.89
  -8 -11  -2   -2.32    3.66
  -8 -11   2    4.15    4.30
  -8  11  -2    3.27    3.23
   8  11   2   -0.39    4.30
   8 -11  -2    1.14    2.29
   8 -11  -2    4.42    2.89
   8 -11  -2    2.80    2.46
   9 -11   2   64.31    5.02
   9 -11   2   66.85    6.25
   9  11  -2   69.02    8.46
   9 -11   2   69.82    5.09
  -9  11   2   70.62    5.80
  -9 -11  -2   59.21    7.70
  -9  11  -2   68.96    6.48
   9 -11  -2   59.33    5.17
  -9 -11   2   64.72    7.94
   9 -11  -2   77.63    6.36
   9 -11  -2   66.57    7.36
   9  11   2   58.87    8.45
 -10  11   2   10.53    3.25
  10 -11   2   11.40    2.84
  10  11  -2   -2.19    4.25
  10 -11   2    6.12    3.59
  10 -11   2   10.99    3.16
 -10 -11  -2    6.20    4.49
  10 -11  -2   13.31    3.66
 -10 -11   2    4.86    5.04
  10 -11  -2    9.69    3.28
  10  11   2    8.49    4.93
  10 -11  -2   10.52    3.28
  11 -11   2   -3.20    2.21
  11 -11   2    2.67    2.91
  11  11  -2   -1.01    4.84
  11 -11   2   -1.43    3.48
 -11 -11  -2    0.82    4.72
 -11 -11   2    1.12    4.82
  11 -11  -2    6.58    3.37
  11  11   2    7.07    5.40
  11 -11  -2    1.61    3.04
  12  11  -2    4.36    4.72
  12 -11   2    1.96    2.57
  12 -11   2   -0.41    3.65
 -12  11   2    5.08    3.44
  12 -11   2    6.92    3.12
 -12 -11  -2    8.70    4.51
  12 -11  -2    3.76    3.74
  12 -11  -2    8.96    3.36
  12  11   2   10.28    5.81
 -12 -11   2    3.20    4.82
  13  11  -2   44.61    8.93
 -13 -11  -2   50.19    8.68
  13 -11   2   49.74    7.01
  13 -11   2   44.97    5.51
  13 -11   2   53.85    7.27
 -13  11   2   36.25    5.61
  13 -11  -2   51.08    6.89
 -13 -11   2   56.02    8.31
  13  11   2   39.40    7.57
 -14 -11  -2   14.96    7.00
  14  11  -2   20.83    7.22
  14 -11   2   25.71    5.14
  14 -11   2   20.78    4.78
  14 -11  -2   10.25    4.26
  14  11   2   18.76    7.09
  14 -11  -2   15.72    4.24
 -14 -11   2    8.07    5.84
  15 -11   2   -1.09    3.35
  15 -11   2    1.30    3.34
  15  11  -2   -1.78    5.63
 -15 -11  -2    1.65    3.88
  15 -11  -2    1.76    4.31
  15  11   2   -1.90    5.65
 -15 -11   2    0.37    5.20
  15 -11  -2    5.82    3.76
  16  11  -2    3.82    6.16
  16 -11   2    8.93    4.48
  16 -11   2   10.78    4.64
 -16 -11  -2   15.19    7.15
  16 -11  -2   11.67    4.16
  16  11   2   11.42    6.83
  16 -11  -2    0.71    4.70
 -16 -11   2   -2.44    5.33
   0 -12  -2    3.43    2.39
   0  12   2    1.84    2.24
   0 -12   2   -0.22    1.95
   0  12  -2    4.04    3.49
   0 -12  -2    1.01    2.49
   0  12  -2    1.46    1.97
   0  12   2    1.45    2.17
   0  12  -2   -0.32    2.32
   0  12   2   -0.89    2.50
   1  12  -2   15.84    3.07
  -1  12   2   11.43    3.23
  -1 -12  -2   16.02    3.72
  -1  12   2   10.76    2.89
  -1 -12  -2   12.23    3.30
   1  12  -2    9.58    3.86
  -1  12   2   12.58    2.94
   1  12  -2    7.78    3.17
   1 -12   2   11.57    2.67
  -1  12  -2   13.23    2.46
  -1  12  -2    9.63    3.01
  -1  12  -2   12.84    3.89
   1 -12  -2    8.05    2.92
   1  12   2   12.93    3.61
  -1 -12   2    9.45    2.79
   1  12   2   14.36    3.23
   2  12  -2    0.24    2.55
  -2 -12  -2   -1.05    2.67
  -2  12   2    1.33    2.35
   2  12  -2    2.94    3.74
   2  12  -2   -0.13    2.57
  -2 -12  -2    0.78    2.84
  -2  12   2    0.56    1.91
  -2  12   2    1.84    1.86
   2 -12   2    1.66    1.83
  -2  12  -2   -0.88    3.02
  -2 -12   2   -0.30    2.38
   2  12   2    2.31    2.74
  -2 -12   2   -0.84    2.48
  -2  12  -2    2.31    2.36
   2 -12  -2    0.24    2.06
  -2  12  -2   -0.76    1.34
   2  12   2   -3.67    2.72
  -3  12   2  216.96    9.79
  -3 -12  -2  197.08   11.12
   3  12  -2  220.39   10.45
   3 -12   2  220.59    8.80
   3  12  -2  224.35   11.57
  -3 -12  -2  205.32   11.03
   3 -12   2  208.05   10.28
  -3  12   2  203.35    9.48
  -3  12   2  217.74   10.26
  -3 -12   2  208.85   10.56
   3  12   2  205.89   11.88
   3  12   2  191.90   11.04
  -3  12  -2  198.72   10.10
   3 -12  -2  212.43    9.89
  -3  12  -2  213.70   11.13
  -3 -12   2  203.17   11.50
  -3  12  -2  202.55    8.53
  -4 -12  -2   19.50    4.51
  -4  12   2   12.91    2.71
  -4  12   2   18.66    3.51
   4  12  -2   13.16    4.18
   4  12  -2   25.23    4.56
  -4  12   2   12.65    2.86
  -4 -12  -2   16.46    4.25
   4 -12   2   17.58    3.57
   4 -12   2   20.55    2.42
   4 -12   2   13.49    2.28
   4  12   2   15.98    4.00
   4 -12  -2   15.05    3.22
  -4 -12   2   16.37    3.97
  -4 -12   2   11.48    3.95
  -4  12  -2   16.55    3.38
   4  12   2   15.69    3.53
  -5  12   2  217.73   10.29
   5  12  -2  211.01   12.27
  -5 -12  -2  210.47   11.90
   5 -12   2  185.42    8.52
  -5  12   2  236.82    9.87
   5 -12   2  203.74   10.39
   5 -12   2  218.38    8.71
   5  12  -2  183.58   10.86
  -5  12  -2  233.61   10.96
  -5 -12   2  222.68   11.77
   5  12   2  189.71   11.22
   5  12   2  212.01   13.74
   5 -12  -2  219.22   10.09
   5 -12  -2  216.97    9.96
   6 -12   2   31.24    3.16
   6 -12   2   23.05    4.26
  -6  12   2   29.15    3.72
   6 -12   2   32.86    3.10
   6  12  -2   30.91    5.41
  -6 -12  -2   24.71    5.58
  -6 -12   2   32.37    5.69
   6 -12  -2   29.57    3.68
   6 -12  -2   35.04    4.31
  -6  12  -2   28.74    5.12
   6 -12  -2   29.02    3.90
   6  12   2   28.29    5.82
  -7 -12  -2   77.40    7.31
   7 -12   2   71.32    4.73
   7  12  -2   79.65    7.67
   7 -12   2   79.11    6.34
   7 -12   2   74.20    4.70
  -7  12   2   68.50    5.30
   7 -12  -2   74.11    5.61
   7  12   2   78.87    8.77
  -7  12  -2   85.15    6.70
  -7 -12   2   94.56    8.36
   7 -12  -2   78.71    6.00
   7 -12  -2   82.21    5.66
   8 -12   2    0.37    1.87
   8 -12   2   -1.69    3.06
   8  12  -2    2.20    3.63
   8 -12   2    0.79    1.84
  -8 -12  -2   -1.02    4.16
  -8  12   2   -0.78    2.41
   8 -12  -2    0.29    2.12
   8  12   2    5.06    4.78
  -8  12  -2   -1.04    2.49
   8 -12  -2    0.78    2.52
   8 -12  -2    1.25    2.85
  -8 -12   2    3.72    3.54
   9  12  -2    2.23    4.98
   9 -12   2   -0.72    2.22
   9 -12   2    0.40    1.95
  -9  12   2    0.28    2.45
   9 -12   2   -0.06    3.85
  -9 -12  -2    3.26    4.29
   9 -12  -2   -1.62    2.09
   9 -12  -2    0.56    2.89
   9  12   2   -3.60    4.56
  -9  12  -2    4.11    3.42
  -9 -12   2    0.16    4.56
   9 -12  -2   -0.01    2.43
 -10 -12  -2    1.57    4.64
 -10  12   2    3.83    3.18
  10  12  -2    3.35    5.14
  10 -12   2    7.92    2.86
  10 -12   2    4.85    3.87
  10 -12   2    3.57    2.45
 -10 -12   2    7.13    5.39
  10  12   2   -1.77    4.48
  10 -12  -2    5.20    3.11
  10 -12  -2    0.86    2.76
  10 -12  -2    6.58    3.01
  11 -12   2   82.40    6.15
  11 -12   2   67.26    5.74
 -11 -12  -2   63.16    9.04
  11 -12   2   75.33    7.55
 -11  12   2   75.56    7.31
  11  12  -2   77.97    9.82
 -11 -12   2   73.53    9.03
  11 -12  -2   66.38    6.82
  11  12   2   68.88    9.50
  11 -12  -2   77.21    6.03
  12  12  -2   -0.36    4.86
 -12  12   2    8.59    3.86
 -12 -12  -2    5.42    5.43
  12 -12   2    7.33    3.22
  12 -12   2    7.19    4.22
  12 -12  -2    6.95    3.40
 -12 -12   2    2.90    4.87
  12  12   2   -5.29    4.75
  12 -12  -2   12.60    3.67
 -13 -12  -2   57.83    9.12
  13  12  -2   51.17    8.81
  13 -12   2   48.77    5.83
  13 -12   2   49.17    5.88
  13 -12   2   41.53    6.72
 -13  12   2   57.64    7.60
 -13 -12   2   41.25    8.14
  13 -12  -2   49.00    6.64
  13  12   2   58.79    9.72
  13 -12  -2   38.91    6.02
  14  12  -2   -5.53    5.09
  14 -12   2    4.69    3.73
  14 -12   2    3.58    3.60
 -14 -12  -2   -3.45    4.78
  14  12   2    3.22    5.69
  14 -12  -2    1.85    3.34
  14 -12  -2    2.71    3.77
 -14 -12   2   -3.73    5.02
 -15 -12  -2   29.70    8.41
  15 -12   2   29.81    5.63
  15  12  -2   27.11    7.49
  15 -12   2   24.59    5.86
 -15 -12   2   20.14    7.36
  15 -12  -2   27.18    4.86
  15  12   2   23.93    7.38
  15 -12  -2   27.23    5.96
   0  13   2    3.33    2.39
   0  13  -2    5.04    3.58
   0 -13   2   -0.57    2.19
   0 -13  -2    0.59    2.61
   0 -13  -2    1.28    2.67
   0  13   2    1.45    2.79
   0  13   2   -1.32    2.00
   0  13  -2   -2.36    1.78
   0  13  -2   -0.71    2.33
   1 -13   2    3.21    2.23
   1  13  -2    2.42    2.18
  -1 -13  -2    4.80    3.02
  -1  13   2    5.41    2.92
  -1 -13  -2    3.32    2.89
   1  13  -2    4.51    2.74
  -1  13   2    6.35    2.17
  -1  13   2    3.27    2.09
   1  13  -2   -2.55    3.33
  -1  13  -2    2.50    1.97
  -1  13  -2   -1.18    2.98
  -1 -13   2    7.00    2.69
   1 -13  -2    3.12    2.70
   1  13   2    8.77    3.83
   1  13   2    5.11    2.71
   2  13  -2    9.48    3.36
  -2 -13  -2    6.53    3.16
  -2  13   2    3.35    3.23
   2  13  -2    4.76    2.98
   2  13  -2   10.25    4.32
  -2 -13  -2    5.08    3.27
   2 -13   2    6.28    2.32
  -2  13   2    7.44    2.81
  -2  13   2    3.14    2.20
  -2  13  -2    3.95    1.82
   2 -13  -2    7.30    2.90
  -2  13  -2    4.51    3.31
  -2  13  -2    3.34    2.51
  -2 -13   2    5.34    3.36
  -2 -13   2    4.06    2.86
   2  13   2    6.86    3.52
  -3  13   2  164.64    8.48
  -3  13   2  171.17    8.47
   3 -13   2  155.73    7.44
   3  13  -2  153.88   10.42
   3  13  -2  167.70    9.10
  -3 -13  -2  158.06    9.75
  -3 -13  -2  172.55   10.19
  -3  13   2  174.49    9.04
  -3  13  -2  166.71    9.10
  -3 -13   2  168.30   10.42
  -3  13  -2  173.06   10.06
  -3 -13   2  160.88    9.33
   3  13   2  142.58    8.77
   3 -13  -2  166.45    8.76
  -3  13  -2  166.81    7.41
   3  13   2  192.48   10.66
  -4  13   2   10.00    2.86
  -4 -13  -2    7.85    4.13
   4  13  -2    9.70    3.53
   4 -13   2    9.83    2.11
   4 -13   2    6.89    2.27
   4  13  -2    8.17    3.61
  -4  13   2    8.47    3.20
  -4 -13  -2   10.90    4.15
   4 -13   2    8.06    3.38
  -4  13   2    4.49    2.48
  -4 -13   2   16.38    4.07
   4 -13  -2   10.00    2.92
  -4  13  -2    8.11    3.28
   4  13   2    7.83    3.57
   5  13  -2    7.91    3.59
  -5  13   2   12.46    2.93
   5 -13   2    8.92    2.25
   5 -13   2   11.96    2.22
  -5  13   2   14.98    3.58
  -5 -13  -2   10.43    4.55
   5 -13   2    6.44    2.92
   5  13  -2   10.60    4.85
  -5 -13   2   10.45    4.81
   5 -13  -2   10.99    3.19
   5 -13  -2    7.30    2.49
   5  13   2   11.48    3.96
  -5  13  -2   14.39    4.00
   6 -13   2   11.77    3.78
  -6 -13  -2   12.70    4.94
   6 -13   2    8.79    2.30
   6  13  -2   11.09    5.02
  -6  13   2   20.12    3.49
  -6  13   2   11.67    3.66
   6 -13   2   14.78    2.41
   6 -13  -2   14.86    3.10
   6 -13  -2   11.30    3.22
   6 -13  -2   11.70    3.07
  -6 -13   2   12.23    4.75
  -6  13  -2   14.97    3.44
   6  13   2   12.05    4.86
  -7  13   2   29.43    4.01
   7 -13   2   14.20    2.59
  -7 -13  -2   12.70    4.30
   7 -13   2   19.62    4.14
   7 -13   2   13.48    2.59
   7  13  -2   22.68    5.79
   7  13   2   15.37    5.37
   7 -13  -2   15.66    3.32
  -7 -13   2   21.16    4.92
   7 -13  -2   16.90    3.62
  -7  13  -2   12.44    3.82
   7 -13  -2   15.20    3.27
   8  13  -2   86.18    9.92
  -8 -13  -2   87.28    9.64
   8 -13   2   96.42    5.60
  -8  13   2   95.97    6.36
   8 -13   2   96.15    7.63
   8 -13   2  104.53    5.74
   8 -13  -2   91.94    6.85
   8 -13  -2   96.23    6.30
  -8  13  -2   94.00    7.19
   8 -13  -2   91.84    6.77
   8  13   2   80.22    9.40
  -8 -13   2   91.42    9.20
  -9 -13  -2    0.86    4.84
   9 -13   2   -0.98    1.87
   9 -13   2    2.90    2.24
  -9  13   2   -0.19    2.54
   9 -13   2    2.71    3.23
   9  13  -2    0.74    3.66
   9 -13  -2   -4.20    2.44
   9 -13  -2    1.61    2.59
   9 -13  -2   -3.18    2.11
  -9 -13   2    1.36    4.64
   9  13   2   -0.58    4.92
 -10 -13  -2    7.44    5.35
  10 -13   2    2.53    2.36
 -10  13   2    0.74    2.83
  10 -13   2    1.85    3.56
  10 -13   2    4.91    2.71
  10  13  -2    1.17    5.05
  10 -13  -2    1.43    2.91
 -10 -13   2    0.99    3.40
  10  13   2    1.54    4.81
  10 -13  -2    2.51    3.16
  10 -13  -2   -1.20    2.75
  11 -13   2  121.54    7.45
 -11  13   2  118.93    8.12
  11 -13   2  131.60    7.64
 -11 -13  -2  112.80   11.31
  11 -13   2  126.86    8.82
  11  13  -2  120.12   11.64
  11 -13  -2  126.38    8.81
 -11 -13   2  116.91   11.35
  11  13   2  115.88   11.66
  11 -13  -2  124.12    7.88
 -12  13   2   -1.33    3.08
  12 -13   2    4.83    3.96
  12 -13   2   -0.07    2.64
 -12 -13  -2    4.58    4.23
  12  13  -2    1.82    4.60
  12 -13  -2    2.73    3.39
  12 -13  -2   -4.84    2.88
 -12 -13   2   -3.86    5.56
  12  13   2    5.62    5.40
 -13 -13  -2    6.25    5.44
  13 -13   2    7.55    3.67
  13 -13   2    8.08    4.47
  13  13  -2    0.22    5.19
  13 -13   2    0.95    3.04
  13  13   2    6.46    6.07
  13 -13  -2    1.94    3.75
 -13 -13   2    7.67    5.90
  13 -13  -2    1.55    3.38
  14 -13   2    9.34    4.24
  14  13  -2    8.96    6.21
 -14 -13  -2    0.92    5.49
  14 -13   2    1.29    3.18
 -14 -13   2   18.43    6.01
  14 -13  -2    0.92    4.13
  14  13   2    8.41    5.63
  14 -13  -2   -0.70    3.27
  15 -13   2   14.88    4.35
 -15 -13  -2   12.60    5.60
  15 -13   2   27.84    6.26
  15  13  -2   27.29    8.55
  15 -13  -2   23.11    5.06
  15  13   2   24.88    7.93
  15 -13  -2   28.22    5.98
 -15 -13   2   10.19    5.68
   0  14   2   20.40    3.70
   0 -14  -2   15.54    3.84
   0 -14   2   21.66    3.72
   0  14   2   19.34    3.58
   0  14   2   22.02    4.71
   0  14  -2   26.41    4.20
   0  14  -2   21.08    3.40
   0  14  -2   12.32    3.83
  -1 -14  -2  493.64   21.10
  -1  14   2  523.63   20.02
   1  14  -2  541.26   22.05
   1  14  -2  499.69   20.78
   1 -14   2  537.75   19.36
  -1  14   2  508.45   20.62
  -1  14   2  488.73   19.85
  -1 -14  -2  486.27   20.47
   1  14  -2  507.94   19.75
  -1  14  -2  526.55   21.68
  -1  14  -2  501.38   18.98
  -1 -14   2  482.98   19.80
  -1  14  -2  510.99   20.57
   1 -14  -2  514.01   20.12
   1  14   2  512.36   21.11
  -2  14   2   99.69    6.41
   2 -14   2   98.91    5.99
   2  14  -2   91.47    6.58
  -2  14   2  106.49    7.25
   2  14  -2   94.72    6.93
   2  14  -2   97.52    9.82
  -2 -14  -2  115.24    7.95
  -2  14   2   98.90    6.39
  -2 -14  -2   97.53    7.59
   2  14   2   98.15    7.22
  -2 -14   2  110.78    7.28
   2 -14  -2  125.30    7.26
  -2  14  -2  104.80    5.79
  -2 -14   2   71.79    6.86
  -2  14  -2   97.99    6.95
   2  14   2  101.16    8.07
  -2  14  -2  101.18    8.04
  -3  14   2  602.11   24.21
  -3 -14  -2  639.06   25.81
  -3  14   2  620.01   23.63
   3 -14   2  659.53   22.66
  -3  14   2  622.07   23.65
   3  14  -2  642.23   25.97
   3  14  -2  632.54   24.46
  -3 -14  -2  627.93   25.08
  -3  14  -2  651.42   22.55
   3 -14  -2  688.26   24.02
  -3  14  -2  604.94   25.34
  -3  14  -2  605.76   24.28
   3  14   2  606.68   24.75
  -3 -14   2  637.39   24.77
   4 -14   2  456.20   16.37
   4 -14   2  452.83   18.47
   4  14  -2  435.05   18.69
  -4  14   2  459.01   17.77
   4  14  -2  406.89   19.88
  -4  14   2  448.58   18.26
  -4 -14  -2  465.17   19.76
  -4  14   2  441.61   17.40
  -4  14  -2  438.68   19.51
   4  14   2  462.21   19.89
  -4  14  -2  418.69   18.29
  -4 -14   2  452.26   19.10
  -4  14  -2  441.22   16.30
   4 -14  -2  381.66   17.33
  -5  14   2   57.68    5.86
   5 -14   2   72.02    4.62
   5  14  -2   63.34    8.03
  -5 -14  -2   64.25    6.61
   5 -14   2   66.60    4.29
  -5  14   2   68.35    5.38
   5 -14   2   58.23    5.80
   5  14   2   60.12    7.67
   5 -14  -2   59.35    5.66
   5 -14  -2   58.03    5.29
  -5 -14   2   67.20    7.46
  -5  14  -2   66.84    5.89
   6 -14   2   36.60    5.53
   6 -14   2   53.04    3.94
  -6 -14  -2   54.77    7.50
  -6  14   2   50.53    5.10
   6  14  -2   49.33    7.42
  -6  14   2   49.69    5.81
   6 -14   2   52.61    4.06
   6 -14  -2   52.02    5.06
  -6 -14   2   42.81    6.39
  -6  14  -2   54.61    5.96
   6 -14  -2   45.35    4.98
   6  14   2   41.25    6.93
   7 -14   2   45.03    5.63
   7 -14   2   42.62    3.98
  -7  14   2   47.49    5.01
  -7  14   2   42.31    5.66
   7 -14   2   47.25    3.89
   7  14  -2   45.87    7.60
  -7 -14  -2   32.38    5.97
   7 -14  -2   50.91    5.04
   7 -14  -2   50.27    5.09
  -7 -14   2   45.18    7.08
  -7  14  -2   46.08    5.74
   7  14   2   40.04    6.66
   7 -14  -2   56.91    5.20
   8  14  -2  158.57   11.48
   8 -14   2  178.98   10.50
   8 -14   2  163.64    7.86
  -8 -14  -2  152.75   11.75
   8 -14   2  155.16    7.77
  -8  14   2  179.94    9.06
  -8  14  -2  165.56   10.08
   8 -14  -2  157.76    9.21
   8 -14  -2  155.17    8.67
  -8 -14   2  166.55   11.28
   8  14   2  156.63   11.39
   9 -14   2  504.63   20.99
   9 -14   2  521.60   18.78
  -9 -14  -2  467.45   23.33
   9 -14   2  488.11   18.66
  -9  14   2  478.30   19.73
   9  14  -2  498.08   23.95
   9 -14  -2  514.77   20.47
   9  14   2  490.62   23.39
   9 -14  -2  497.59   20.33
   9 -14  -2  506.90   19.71
  -9 -14   2  496.94   23.50
  10 -14   2   63.44    5.11
  10 -14   2   63.60    7.06
  10 -14   2   69.65    5.33
  10  14  -2   48.60    8.51
 -10 -14  -2   53.45    8.50
  10 -14  -2   70.43    6.74
  10 -14  -2   69.31    5.80
 -10 -14   2   62.38    8.83
  10  14   2   55.61    8.94
  10 -14  -2   77.82    6.64
  11 -14   2  292.02   13.01
 -11 -14  -2  299.87   17.40
 -11  14   2  298.40   13.98
  11 -14   2  304.49   13.11
  11  14  -2  314.84   18.40
  11 -14   2  285.94   14.75
  11  14   2  319.50   18.45
 -11 -14   2  273.02   16.92
  11 -14  -2  317.12   14.86
  11 -14  -2  304.35   13.79
 -12  14   2   45.14    6.04
  12 -14   2   41.74    5.06
  12 -14   2   59.75    5.56
  12 -14   2   48.37    6.87
  12  14  -2   48.44    8.93
 -12 -14  -2   53.03    8.44
  12 -14  -2   39.59    5.29
 -12 -14   2   41.16    8.22
  12 -14  -2   42.44    6.05
  12  14   2   50.36    9.02
 -13 -14  -2   39.07    8.42
  13 -14   2   56.55    7.35
  13 -14   2   51.92    6.10
  13  14  -2   56.24    9.70
  13 -14   2   42.91    5.16
  13  14   2   43.59    7.88
  13 -14  -2   47.73    6.70
  13 -14  -2   51.22    5.99
 -13 -14   2   56.23    9.46
 -14 -14  -2    0.57    4.15
  14  14  -2   -1.00    6.38
  14 -14   2    4.65    4.60
 -14 -14   2    3.25    5.28
  14 -14  -2    2.40    3.04
  14 -14  -2   -1.50    3.93
  14  14   2   -2.90    5.65
   0 -15  -2   -0.87    3.07
   0  15  -2   -1.41    2.59
   0  15   2   -1.40    3.18
   0  15   2    2.99    2.19
   0  15  -2   -4.13    2.32
   0 -15   2    1.76    2.84
   0  15   2   -4.30    2.41
  -1 -15  -2  119.49    8.47
   1 -15   2  123.01    7.05
  -1  15   2  116.14    8.19
  -1 -15  -2  114.34    8.17
   1  15  -2  121.12    8.68
   1  15  -2  101.95    6.91
  -1  15   2  111.39    7.24
  -1  15  -2  104.50    8.80
  -1 -15   2  117.87    7.46
   1 -15  -2  124.18    7.79
   1  15   2  106.49    7.51
  -1  15  -2  117.82    6.70
   1  15   2  102.08    8.34
  -1  15  -2  119.97    7.90
  -2 -15  -2   45.91    6.38
  -2  15   2   68.64    6.70
  -2  15   2   57.54    5.44
   2  15  -2   63.23    7.61
  -2 -15  -2   56.84    6.52
  -2  15   2   46.81    4.86
   2 -15   2   58.80    4.75
  -2  15  -2   57.76    5.73
   2  15   2   65.77    6.82
  -2  15  -2   59.30    7.29
  -2  15  -2   51.65    4.38
  -2 -15   2   66.17    6.10
   2 -15  -2   63.92    5.70
  -3  15   2   21.99    4.68
  -3 -15  -2   22.32    5.01
  -3  15   2   27.21    3.92
   3 -15   2   25.06    3.55
  -3  15   2   32.60    4.44
   3  15  -2   24.82    5.81
   3  15  -2   34.14    5.04
  -3  15  -2   31.42    3.44
  -3 -15   2   36.07    5.26
   3  15   2   32.44    6.08
  -3  15  -2   30.98    5.56
   3  15   2   30.95    5.56
   3 -15  -2   33.87    4.87
  -3  15  -2   20.27    4.14
   4  15  -2   84.87    7.36
  -4 -15  -2   84.93    8.32
   4  15  -2  101.98    9.39
   4 -15   2   99.97    5.85
  -4  15   2  104.52    7.76
  -4  15   2  101.61    6.73
  -4  15   2   99.92    6.62
   4 -15  -2   94.43    6.72
  -4 -15   2   90.72    9.15
  -4  15  -2   98.06    5.54
   4  15   2  101.65    8.99
  -4  15  -2  112.81    8.96
  -4  15  -2  106.57    7.42
   5 -15   2  147.43    7.46
  -5  15   2  156.19    8.70
   5  15  -2  152.91   11.63
  -5  15   2  166.04    9.71
   5 -15   2  167.01    7.54
  -5 -15  -2  164.46   11.17
   5 -15   2  160.24    9.81
   5  15   2  163.04   11.49
  -5  15  -2  170.56   11.11
  -5  15  -2  152.51    9.32
   5 -15  -2  164.22    9.04
  -5 -15   2  145.54   10.34
   5 -15  -2  169.20    8.96
   6 -15   2   55.92    4.05
  -6  15   2   57.77    5.31
  -6  15   2   45.57    6.08
   6 -15   2   54.28    4.33
  -6 -15  -2   56.01    7.85
   6  15  -2   54.56    8.26
  -6 -15   2   45.70    6.57
  -6  15  -2   62.00    6.68
   6  15   2   57.62    8.21
   6 -15  -2   52.72    5.22
   6 -15  -2   45.94    5.53
  -7 -15  -2  100.64    8.98
  -7  15   2  108.62    7.04
  -7  15   2  111.56    8.22
   7 -15   2   95.84    5.84
   7  15  -2  121.55    9.88
   7 -15   2  110.25    5.89
   7 -15   2  112.31    8.37
  -7 -15   2  112.10    9.99
   7  15   2  118.70   10.53
   7 -15  -2  105.39    7.16
   7 -15  -2   98.05    7.28
   8  15  -2   -4.06    4.84
   8 -15   2    5.12    3.86
   8 -15   2    4.34    2.42
  -8  15   2    4.30    3.03
  -8  15   2    7.13    3.92
  -8 -15  -2    4.96    4.93
   8 -15   2    4.92    2.22
   8 -15  -2    4.69    3.09
   8 -15  -2    3.25    2.91
   8 -15  -2    2.55    3.30
   8  15   2    1.92    5.00
  -8 -15   2    3.67    4.81
  -9 -15  -2   23.24    6.80
   9  15  -2   30.87    6.67
   9 -15   2   32.99    5.16
   9 -15   2   31.12    3.67
   9  15   2   27.30    6.83
   9 -15  -2   33.86    4.59
  -9 -15   2   27.66    5.82
   9 -15  -2   32.41    5.09
   9 -15  -2   30.39    4.99
 -10  15   2    3.14    2.94
 -10 -15  -2   13.61    4.99
  10 -15   2    3.44    2.61
  10 -15   2   16.81    4.70
  10  15  -2    3.75    5.15
  10 -15   2    6.31    2.40
 -10 -15   2    0.96    5.05
  10  15   2   13.08    6.28
  10 -15  -2   11.15    3.54
  10 -15  -2    2.22    3.00
  10 -15  -2    5.71    4.02
 -11  15   2   -1.93    2.96
 -11 -15  -2   15.91    6.57
  11 -15   2    1.08    2.55
  11 -15   2    7.61    3.80
  11 -15   2    7.60    2.94
  11  15  -2    1.15    5.83
  11 -15  -2    8.09    3.38
  11 -15  -2    5.92    3.75
  11  15   2    8.41    4.65
 -12 -15  -2   29.20    7.25
  12  15  -2   13.51    6.70
 -12  15   2   21.19    4.79
  12 -15   2   24.67    4.09
  12 -15   2   18.89    3.83
  12 -15   2   20.92    5.10
 -12 -15   2   19.21    6.63
  12 -15  -2   13.99    4.73
  12  15   2   24.61    7.65
 -13 -15  -2   74.93   10.73
  13 -15   2   64.20    5.92
  13 -15   2   60.82    7.17
  13  15  -2   60.40   10.16
  13 -15  -2   58.17    7.29
  13 -15  -2   68.72    6.40
 -13 -15   2   76.83   10.42
  13  15   2   83.11   11.52
  14 -15   2   96.06    8.88
  14  15  -2   63.66   10.89
  14 -15   2   79.40    7.62
 -14 -15  -2   85.65   11.63
  14 -15  -2   95.62    9.07
 -14 -15   2   93.26   11.79
  14 -15  -2  102.16    7.74
  14  15   2   82.61   11.58
   0  16   2  271.09   12.94
   0  16  -2  278.52   14.25
   0  16  -2  260.35   11.99
   0 -16  -2  277.63   13.20
   0 -16   2  255.09   12.32
   0  16   2  268.35   13.70
   0  16   2  236.50   12.36
   1 -16   2  669.70   24.91
  -1  16   2  664.65   26.58
   1  16  -2  669.91   27.82
  -1 -16  -2  639.07   26.19
  -1  16   2  630.34   25.42
   1  16  -2  718.33   25.73
  -1 -16  -2  635.73   27.14
  -1  16   2  664.66   25.82
   1  16   2  650.47   27.19
   1  16   2  675.42   26.16
   1 -16  -2  697.96   26.11
   1  16   2  673.04   26.31
  -1 -16   2  669.70   25.76
  -1  16  -2  682.28   24.77
  -1  16  -2  712.11   27.87
   2  16  -2  137.50    8.85
   2 -16   2  144.44    7.79
  -2 -16  -2  133.39    9.59
  -2  16   2  141.83    8.65
  -2  16   2  135.73    9.10
   2  16  -2  132.08   10.49
   2 -16  -2  144.26    8.96
  -2  16  -2  135.42    7.33
   2  16   2  141.59   10.16
  -2  16  -2  156.37   10.38
   2  16   2  146.94   10.31
  -2 -16   2  152.72    9.11
  -3  16   2    9.96    4.29
  -3  16   2   10.73    2.80
   3  16  -2    4.09    3.52
   3 -16   2   11.38    3.04
  -3 -16  -2   13.00    4.66
  -3  16   2   13.31    3.84
   3  16  -2    5.47    4.89
  -3  16  -2    9.31    2.36
   3  16   2   10.84    4.89
   3 -16  -2   11.61    3.86
  -3  16  -2    6.38    4.30
  -3 -16   2    8.80    4.07
  -4  16   2    5.39    2.74
  -4 -16  -2   -0.53    4.15
   4  16  -2    9.48    4.47
  -4  16   2    8.15    4.01
   4 -16   2    7.04    2.59
  -4  16   2    7.93    3.31
   4  16   2    7.91    4.93
   4 -16  -2    4.90    3.49
  -4 -16   2    8.79    4.26
  -4  16  -2    2.27    2.10
  -4  16  -2    5.69    4.09
   5  16  -2   95.45   10.23
   5 -16   2   78.29    5.28
  -5  16   2   79.94    7.18
  -5  16   2   76.48    6.24
   5 -16   2   73.43    4.88
  -5 -16  -2   69.86    8.30
  -5 -16   2   85.41    8.33
  -5  16  -2   88.83    9.01
   5  16   2   81.71    8.10
   5 -16  -2   73.65    6.10
   5 -16  -2   69.77    6.43
  -6  16   2  210.55   10.69
   6 -16   2  189.08    8.99
   6 -16   2  199.28    8.95
   6  16  -2  207.54   13.95
   6 -16   2  220.67   11.56
  -6  16   2  223.07   11.57
  -6 -16  -2  201.32   13.13
   6 -16  -2  213.94   10.81
   6  16   2  184.00   13.24
   6 -16  -2  204.44   10.52
  -6 -16   2  197.71   12.71
  -6  16  -2  205.33   12.37
  -7  16   2  132.31    8.89
   7  16  -2  116.75   10.22
   7 -16   2  121.23    6.52
  -7 -16  -2  102.10   10.21
   7 -16   2  127.39    8.77
   7 -16   2  125.07    6.51
   7 -16  -2  129.32    8.26
  -7 -16   2  126.42   10.73
   7  16   2  122.17   11.07
  -8  16   2  144.99    9.91
   8 -16   2  158.88    7.50
   8  16  -2  155.93   12.83
   8 -16   2  159.02    7.62
  -8 -16  -2  154.08   12.20
   8 -16   2  151.25    9.68
  -8  16   2  156.90    9.95
   8 -16  -2  161.90    9.29
   8 -16  -2  139.48    8.80
  -8 -16   2  162.94   12.18
   8  16   2  142.61   11.43
   9 -16   2  289.58   14.34
  -9  16   2  270.83   13.89
  -9  16   2  279.44   13.09
   9 -16   2  260.18   11.48
  -9 -16  -2  278.87   16.96
   9 -16   2  274.32   11.57
   9  16  -2  291.06   17.44
   9  16   2  274.23   17.05
   9 -16  -2  295.32   13.60
   9 -16  -2  280.92   13.30
  -9 -16   2  273.14   16.04
  10 -16   2    0.11    2.34
  10 -16   2    2.54    2.35
  10  16  -2    9.92    8.65
 -10  16   2    6.87    3.39
 -10 -16  -2    1.97    3.84
  10 -16   2    3.61    3.96
 -10 -16   2    9.21    5.57
  10 -16  -2    7.43    3.36
  10 -16  -2    3.01    2.88
  11 -16   2   19.28    4.85
  11 -16   2   16.91    3.36
  11 -16   2   20.04    3.49
 -11 -16  -2   14.90    6.37
  11  16  -2   27.14    7.41
  11  16   2   15.33    6.51
  11 -16  -2   15.90    3.99
 -11 -16   2   18.22    6.83
  11 -16  -2    9.58    3.87
 -12 -16  -2   12.14    6.77
  12 -16   2   -1.29    2.95
  12  16  -2  -10.11    4.67
  12 -16   2    3.62    3.36
  12 -16   2    7.62    4.35
 -12 -16   2   -2.07    5.39
  12  16   2    2.89    4.53
  12 -16  -2   -1.20    3.14
  12 -16  -2   -1.50    3.23
  13 -16   2   -5.77    3.06
  13 -16   2    3.11    3.74
  13  16  -2   11.97    6.63
 -13 -16  -2    7.48    5.06
  13 -16  -2    5.01    3.38
 -13 -16   2    6.66    6.48
  13 -16  -2   -3.04    3.58
  13  16   2    0.67    5.93
 -14 -16  -2   21.49    7.67
  14 -16   2    6.37    4.12
  14 -16   2   22.27    5.46
  14  16  -2   18.15    8.23
  14 -16  -2   20.05    5.23
 -14 -16   2   17.78    7.75
  14 -16  -2   29.45    4.99
  14  16   2   30.42    8.30
   0  17  -2   -3.67    4.14
   0 -17  -2   -3.72    2.97
   0 -17   2   -0.97    3.15
   0  17  -2   -2.33    2.57
   0  17   2   -0.31    2.73
   0  17   2    7.29    4.31
  -1  17   2   51.52    5.88
  -1  17   2   40.37    5.05
   1  17  -2   44.15    5.55
  -1  17   2   49.30    8.03
  -1 -17  -2   45.44    6.22
   1  17  -2   44.37    7.38
   1 -17   2   49.04    5.37
  -1  17  -2   54.75    7.60
  -1 -17   2   40.62    5.76
   1  17   2   47.15    6.79
  -1  17  -2   49.69    4.92
   1 -17  -2   44.61    6.20
   1  17   2   42.44    6.45
   2 -17   2    1.63    2.88
  -2  17   2    9.80    3.22
  -2  17   2   10.18    3.28
  -2  17   2   10.48    4.35
  -2 -17  -2    6.01    3.97
   2  17  -2    3.89    3.17
   2  17  -2   13.23    5.27
   2  17   2   11.49    5.18
  -2  17  -2   12.07    4.84
   2 -17  -2    7.73    3.68
  -2  17  -2   10.73    2.87
  -2 -17   2    8.10    4.26
   3  17  -2  213.80   13.67
  -3 -17  -2  213.76   12.70
  -3  17   2  192.86   10.45
  -3  17   2  220.69   11.98
  -3  17   2  206.23   11.10
   3 -17   2  223.04   10.12
  -3 -17   2  222.89   12.17
   3 -17  -2  200.95   11.24
  -3  17  -2  203.57    9.65
   3  17   2  200.74   13.03
  -3  17  -2  247.03   13.90
   4  17  -2    7.41    5.46
  -4 -17  -2   13.66    5.17
   4 -17   2   10.21    3.04
  -4  17   2   12.55    3.22
  -4  17   2   13.12    3.59
  -4  17   2   16.00    4.87
  -4  17  -2   12.82    2.60
  -4 -17   2   18.32    5.05
  -4  17  -2   10.25    4.54
   4 -17  -2   11.21    3.65
   4  17   2   15.40    5.75
  -5 -17  -2  154.13   11.48
   5 -17   2  162.48    7.96
   5  17  -2  165.52   12.63
  -5  17   2  157.15    9.05
   5 -17   2  159.04    7.83
  -5  17   2  172.05   10.31
  -5 -17   2  166.39   11.32
   5 -17  -2  152.29    9.22
   5  17   2  133.64   10.72
   5 -17  -2  155.76   10.03
  -5  17  -2  181.12   11.93
  -6 -17  -2  161.38   11.86
   6  17  -2  172.65   12.90
  -6  17   2  148.90    8.94
   6 -17   2  148.15    7.57
  -6  17   2  155.41    9.90
   6 -17   2  152.68    7.53
   6  17   2  156.92   11.42
  -6  17  -2  161.62   11.04
   6 -17  -2  155.14    9.03
  -6 -17   2  147.23   11.11
   6 -17  -2  165.29    9.64
  -7 -17  -2    2.73    4.95
   7 -17   2    6.02    3.87
   7 -17   2   12.04    2.37
   7 -17   2    2.98    2.46
   7  17  -2    1.41    4.22
  -7  17   2    3.95    3.88
  -7  17   2    1.03    2.85
  -7 -17   2    3.57    5.00
   7  17   2    0.99    5.06
   7 -17  -2    1.15    3.13
  -7  17  -2    5.31    4.45
   7 -17  -2    0.57    2.69
  -8 -17  -2    1.30    4.80
  -8  17   2    7.48    3.96
  -8  17   2    9.46    3.44
   8 -17   2    4.16    2.45
   8 -17   2    8.20    2.26
   8  17  -2    7.15    5.73
   8 -17   2    8.23    4.06
   8  17   2   14.39    6.19
   8 -17  -2    3.38    3.56
  -8 -17   2    4.44    5.09
   8 -17  -2   11.14    3.20
   9 -17   2    5.67    2.54
  -9  17   2    7.32    3.63
   9 -17   2   11.94    4.15
  -9  17   2    9.11    4.13
   9  17  -2    7.16    6.04
  -9 -17  -2    8.84    5.81
   9 -17   2   13.69    2.62
  -9 -17   2    9.02    5.58
   9  17   2    6.38    5.56
   9 -17  -2    7.37    3.48
   9 -17  -2    8.98    3.26
  10 -17   2   12.39    4.31
 -10  17   2   12.49    3.88
 -10 -17  -2   23.00    6.77
  10  17  -2   15.62    7.01
  10 -17   2   15.41    3.04
  10 -17   2   15.11    2.95
 -10  17   2   17.88    4.99
 -10 -17   2   11.57    5.61
  10 -17  -2   16.19    5.05
  10  17   2   18.80    6.90
  10 -17  -2   16.69    4.46
  11 -17   2   -3.06    2.32
 -11 -17  -2    7.19    5.66
 -11  17   2    0.66    4.10
  11 -17   2    3.12    3.82
  11  17  -2   -4.40    5.17
  11 -17   2    2.71    2.64
 -11 -17   2   -3.65    4.99
  11 -17  -2   -3.03    3.21
  11  17   2    6.22    6.18
  12 -17   2    5.70    3.52
 -12 -17  -2    0.77    5.88
  12 -17   2   -1.32    2.92
  12  17  -2   10.16    6.84
  12 -17  -2   -3.37    3.25
 -12 -17   2    1.95    5.25
  12 -17  -2    8.05    3.49
  12  17   2   -3.87    5.94
  13  17  -2    3.58    6.54
  13 -17   2    2.52    4.13
 -13 -17  -2    0.98    4.52
  13 -17   2   -2.31    3.02
 -13 -17   2   22.14    7.50
  13 -17  -2   10.35    3.89
  13 -17  -2   -2.13    3.58
  13  17   2   21.19    7.98
   0  18  -2    0.42    2.97
   0 -18   2    3.83    3.59
   0  18  -2    1.61    4.52
   0  18   2    0.00    4.29
   0 -18  -2    0.35    4.22
   1  18  -2  124.34    8.53
   1  18  -2  114.68   10.57
  -1 -18  -2  132.35    9.43
  -1  18   2  130.57   10.24
  -1  18   2  107.44    7.93
   1 -18   2  143.61    8.49
   1 -18  -2  125.39    9.25
  -1 -18   2  147.90    9.43
  -1  18  -2  124.71    7.77
   1  18   2  137.51   10.37
  -1  18  -2  149.04   11.15
   2  18  -2   98.06   10.36
  -2 -18  -2   81.53    8.33
   2  18  -2   86.65    7.30
   2 -18   2  105.17    6.94
  -2  18   2   96.60    7.02
  -2  18   2   99.66    8.46
  -2  18  -2   87.37    9.54
  -2 -18   2   90.67    9.06
  -2  18  -2   96.95    6.51
   2  18   2   72.73    9.01
   2 -18  -2   98.99    8.16
   3  18  -2  127.40   11.14
   3 -18   2  130.06    7.62
  -3  18   2  127.19    8.19
  -3  18   2  111.62    7.97
  -3 -18  -2  135.09   10.20
  -3  18  -2  113.43    6.84
  -3  18  -2  125.05   10.18
   3 -18  -2  131.28    8.87
   3  18   2  122.57    9.65
  -3 -18   2  114.98    9.07
  -4  18   2   22.89    4.06
   4 -18   2   21.11    3.61
   4  18  -2   10.85    5.79
  -4 -18  -2   24.94    5.95
  -4  18   2   25.34    5.63
  -4  18   2   21.45    4.04
  -4  18  -2   22.86    6.03
   4  18   2   27.57    6.70
  -4 -18   2   17.78    5.08
   4 -18  -2   13.48    4.21
  -4  18  -2   19.27    2.95
  -5  18   2   51.06    5.83
   5  18  -2   42.56    7.80
   5 -18   2   36.53    3.99
  -5 -18  -2   53.55    7.72
  -5  18   2   48.77    6.55
   5 -18   2   43.35    4.44
   5 -18  -2   45.74    5.45
  -5 -18   2   49.01    7.61
   5 -18  -2   42.91    5.50
  -5  18  -2   37.95    6.93
   5  18   2   46.56    7.42
   6 -18   2    9.31    2.34
   6 -18   2    6.17    2.68
   6  18  -2   15.85    5.38
  -6  18   2    9.86    4.40
  -6  18   2    3.85    3.27
  -6 -18  -2    8.15    5.00
  -6  18  -2    5.49    4.55
   6  18   2    4.76    4.52
   6 -18  -2   10.70    3.53
   6 -18  -2   -1.95    3.45
  -6 -18   2   10.77    4.93
   7  18  -2   78.71   10.54
  -7 -18  -2   76.51    9.41
   7 -18   2   77.43    5.30
   7 -18   2   86.40    5.11
  -7  18   2   75.86    7.90
  -7  18   2   64.61    6.47
   7 -18  -2   80.87    6.46
  -7  18  -2   96.05    9.39
  -7 -18   2   81.33    9.54
   7 -18  -2   72.23    7.10
   7  18   2   88.42   10.76
  -8  18   2   -1.76    3.44
   8 -18   2    0.71    2.34
   8  18  -2    3.38    5.69
  -8 -18  -2    5.88    4.13
  -8  18   2    9.56    3.49
   8 -18   2    5.93    2.29
   8 -18   2    3.91    3.43
  -8 -18   2    7.68    5.42
   8  18   2    8.38    5.85
   8 -18  -2   13.36    3.41
  -8  18  -2    2.79    4.83
   8 -18  -2    2.93    3.33
   9 -18   2   73.80    5.00
   9 -18   2   78.71    7.73
   9 -18   2   68.37    5.00
  -9  18   2   70.07    6.48
   9  18  -2   67.78   10.10
   9 -18  -2   61.40    6.07
   9  18   2   76.67   10.62
  -9 -18   2   72.02    9.53
 -10  18   2    8.64    4.61
  10 -18   2    1.51    2.34
 -10  18   2    6.87    4.43
  10 -18   2    9.77    4.61
  10 -18   2   10.38    2.61
  10  18  -2    4.39    6.01
 -10 -18  -2   19.65    6.86
  10  18   2    9.30    6.21
 -10 -18   2   13.14    6.01
  10 -18  -2    5.12    3.86
  11 -18   2   34.93    5.94
 -11  18   2   49.68    6.51
  11 -18   2   34.84    4.15
  11 -18   2   27.34    3.82
 -11 -18  -2   44.34    8.42
  11  18  -2   41.30    8.65
  11 -18  -2   27.16    5.18
  11  18   2   46.05    8.74
 -11 -18   2   45.46    8.74
  12 -18   2   44.05    6.61
 -12  18   2   42.83    6.40
  12 -18   2   32.57    4.38
 -12 -18  -2   38.68    9.02
  12  18  -2   60.02   10.39
  12 -18  -2   39.21    6.16
  12  18   2   48.60    9.51
 -12 -18   2   43.03    9.20
   0  19  -2   -3.57    2.83
   0  19   2    0.49    4.25
   0 -19   2    3.19    3.44
   0 -19  -2    5.57    4.62
   0  19  -2   -8.50    4.32
  -1  19   2    7.53    4.70
   1  19  -2    1.73    3.15
   1 -19   2    1.11    3.32
   1  19  -2    2.26    5.19
  -1 -19  -2    7.95    4.40
  -1 -19   2    5.93    4.74
   1  19   2    2.95    4.75
   1 -19  -2    4.37    4.25
  -1  19  -2    8.53    5.14
  -2  19   2    4.08    3.51
   2 -19   2   11.56    3.65
  -2 -19  -2    6.00    4.38
   2  19  -2   12.00    5.70
  -2  19   2    4.78    5.11
  -2 -19   2    7.15    4.05
   2 -19  -2   14.71    5.12
  -2  19  -2   11.84    3.29
   2  19   2   16.42    5.95
  -2  19  -2    4.09    4.88
  -3  19   2    7.91    5.17
  -3  19   2   11.23    3.18
  -3 -19  -2    8.81    4.82
   3  19  -2    6.10    5.46
   3 -19   2   10.22    3.31
  -3  19  -2    4.71    4.60
   3  19   2    4.54    5.00
   3 -19  -2   -1.00    3.64
  -3  19  -2    6.94    2.67
  -3 -19   2    1.39    4.44
  -4  19   2    3.21    3.02
  -4  19   2    6.83    4.59
   4 -19   2    2.34    2.75
   4  19  -2    9.47    5.72
  -4 -19  -2   -0.79    4.05
  -4  19  -2    1.98    2.11
   4  19   2    2.02    4.95
  -4 -19   2   -5.26    3.47
   4 -19  -2   -1.05    3.31
  -4  19  -2   -0.29    4.35
   5  19  -2   14.86    6.23
   5 -19   2   19.03    3.00
  -5 -19  -2    8.94    4.88
  -5  19   2   10.79    4.90
   5 -19   2   14.44    3.28
   5 -19  -2   14.34    4.54
  -5 -19   2    8.04    4.91
   5  19   2   11.23    5.90
  -5  19  -2   10.39    5.33
   5 -19  -2   13.62    3.72
   6 -19   2   11.85    2.87
  -6  19   2    3.06    4.37
  -6 -19  -2    7.06    5.20
   6  19  -2   11.22    6.27
   6 -19   2    8.16    2.25
   6 -19  -2    0.86    3.49
   6  19   2    7.00    4.53
  -6  19  -2    4.52    4.67
   6 -19  -2    7.05    3.13
  -6 -19   2    7.78    4.82
  -7 -19  -2    4.92    5.55
   7 -19   2   14.98    2.61
  -7  19   2    8.35    4.47
   7  19  -2    4.42    6.49
   7 -19   2    8.94    2.66
   7 -19  -2    6.31    3.71
  -7  19  -2   10.81    5.16
   7  19   2   17.57    6.81
   7 -19  -2    6.36    2.83
  -7 -19   2   19.41    6.21
   8  19  -2    9.24    6.62
   8 -19   2    7.15    2.47
  -8  19   2    5.05    4.48
   8 -19   2    5.56    2.37
  -8 -19  -2    6.12    5.73
  -8 -19   2    8.13    5.47
  -8  19  -2   12.21    5.24
   8 -19  -2    4.93    3.85
   8 -19  -2   12.86    3.41
   8  19   2    6.12    5.66
   9 -19   2   92.87    5.58
   9  19  -2   92.60   11.89
   9 -19   2   96.71    5.65
  -9 -19  -2   81.35   10.19
  -9  19   2   81.82    8.36
   9 -19   2   96.56    8.37
   9 -19  -2   99.56    8.43
   9 -19  -2   98.94    9.06
  -9 -19   2   87.16   10.80
  -9  19  -2   98.06    9.80
   9  19   2   76.68   11.29
 -10  19   2   14.61    5.05
  10 -19   2    9.86    4.23
  10  19  -2    5.03    6.04
  10 -19   2    6.43    2.59
 -10 -19  -2    9.10    5.96
  10 -19   2   11.01    2.74
  10  19   2    5.48    6.28
  10 -19  -2    9.62    4.43
 -10 -19   2   22.07    6.35
  11  19  -2    6.10    7.39
  11 -19   2   16.91    4.93
 -11  19   2   18.21    5.15
 -11 -19  -2   18.47    7.03
  11 -19   2    5.69    2.73
  11 -19  -2   10.56    4.59
 -11 -19   2   17.52    6.93
  11  19   2   24.26    7.88
  12 -19   2   20.97    3.72
 -12 -19  -2   35.42    9.10
  12  19  -2   38.51    9.48
 -12  19   2   51.25    6.96
  12 -19   2   38.30    6.37
  12 -19  -2   35.19    6.07
  12  19   2   41.34    9.49
 -12 -19   2   45.67    9.21
   0 -20   2   -4.35    3.34
   0  20  -2   -2.13    4.80
   0  20   2   -3.31    4.54
   0 -20  -2    6.37    4.31
   0  20  -2    6.62    3.59
   1 -20   2  481.56   19.17
  -1  20   2  401.70   20.44
  -1 -20  -2  447.74   20.55
   1  20  -2  459.18   22.48
   1 -20  -2  457.30   19.99
   1  20   2  475.73   21.82
  -1  20  -2  445.36   18.67
  -1 -20   2  438.62   19.72
  -1  20  -2  439.86   21.85
  -2 -20  -2  207.73   13.31
   2 -20   2  216.12   10.91
  -2  20   2  196.29   12.67
   2  20  -2  213.84   14.45
  -2  20  -2  197.36   11.41
  -2 -20   2  210.49   12.12
   2 -20  -2  226.19   12.31
  -2  20  -2  188.93   13.43
   2  20   2  206.42   13.72
   3  20  -2  113.15   11.62
  -3 -20  -2  144.20   11.39
   3 -20   2  133.96    8.16
  -3  20   2  133.52   10.65
  -3  20  -2  134.64   11.13
  -3  20  -2  137.15    7.82
   3 -20  -2  124.00    8.92
  -3 -20   2  139.73   10.26
   3  20   2  143.21   11.59
  -4  20   2  105.51    8.62
   4  20  -2  124.48   11.76
  -4  20   2  124.12    9.91
   4 -20   2  115.64    7.12
  -4 -20  -2   96.40    9.63
  -4  20  -2  115.71   10.36
  -4  20  -2  112.83    6.80
   4 -20  -2  109.05    9.92
   4  20   2   90.50   10.74
  -4 -20   2  111.29    9.58
   5 -20   2  250.83   10.91
  -5 -20  -2  224.55   14.84
  -5  20   2  218.72   13.50
   5 -20   2  247.89   11.08
   5  20  -2  258.69   16.75
   5 -20  -2  238.02   12.28
   5  20   2  235.84   15.70
  -5  20  -2  264.72   15.21
  -5 -20   2  254.11   15.10
   6 -20   2   73.72    5.39
   6  20  -2   78.88   10.77
  -6  20   2   88.51    8.37
  -6 -20  -2   78.04    9.65
   6 -20   2   74.97    5.15
  -6 -20   2   86.18    9.69
   6 -20  -2   92.22    6.90
  -6  20  -2   71.26    9.33
   6  20   2   51.60    9.01
   7 -20   2  156.71    7.57
  -7 -20  -2  143.03   12.49
  -7  20   2  144.29   10.48
   7 -20   2  146.35    7.49
   7  20  -2  123.83   12.53
   7 -20  -2  156.76    9.33
  -7  20  -2  181.94   12.24
  -7 -20   2  161.61   12.34
   8 -20   2  101.71    6.01
  -8 -20  -2   96.08   11.24
   8 -20   2  115.01    6.13
  -8  20   2  114.03    9.30
   8  20  -2  111.53   12.96
  -8 -20   2  110.93   13.72
   8  20   2  105.65   12.30
  -8  20  -2  128.46   10.44
   8 -20  -2  106.63    8.34
   9 -20   2   20.71    2.99
   9 -20   2   20.11    3.03
  -9 -20  -2   10.02    6.37
  -9  20   2   25.00    6.00
   9  20  -2   17.34    7.37
  -9 -20   2   27.40    6.98
   9 -20  -2   20.61    5.12
  -9  20  -2   34.15    7.03
   9  20   2   15.94    6.18
  10 -20   2   29.22    3.42
  10  20  -2   47.99    9.57
 -10  20   2   45.08    6.48
 -10 -20  -2   50.73    8.34
  10  20   2   50.51    9.76
 -10 -20   2   44.95    8.66
 -10  20  -2   35.29    7.30
  10 -20  -2   32.20    5.64
  11 -20   2   20.87    3.52
 -11 -20  -2   36.14    9.01
 -11  20   2   36.62    6.25
  11  20  -2   38.44    9.48
  11 -20   2   32.47    6.25
 -11 -20   2   41.08    8.96
  11  20   2   54.97   10.41
 -11  20  -2   33.87    7.60
  11 -20  -2   18.16    5.16
   0 -21   2    0.24    3.74
   0 -21  -2    6.01    4.15
   0  21  -2   -0.55    4.99
   0  21   2   -2.89    4.07
   1 -21   2   13.17    4.15
  -1  21   2   12.82    5.43
  -1 -21  -2   11.00    4.90
   1  21  -2   -0.33    5.39
   1  21   2   18.26    6.00
  -1  21  -2   10.45    5.21
   1 -21  -2   14.42    4.69
  -1 -21   2   10.93    4.71
  -1  21  -2    9.44    3.50
  -2  21   2    2.69    5.11
  -2 -21  -2    4.43    4.63
   2  21  -2    6.92    5.43
   2 -21   2    8.34    3.54
  -2 -21   2    4.62    3.88
  -2  21  -2    5.98    2.83
  -2  21  -2   16.22    6.32
   2  21   2   10.15    5.46
   2 -21  -2    5.67    4.15
   3  21  -2   21.92    7.47
  -3  21   2   32.70    6.55
   3 -21   2   28.71    4.56
  -3 -21  -2   43.51    7.24
   3  21   2   25.01    6.98
   3 -21  -2   34.42    5.68
  -3 -21   2   48.37    6.71
  -3  21  -2   23.61    3.89
  -3  21  -2   24.74    6.69
   4 -21   2   -0.36    2.84
  -4 -21  -2    3.55    5.20
  -4  21   2    1.96    4.99
   4  21  -2   -1.34    5.66
  -4  21  -2   -1.81    4.65
   4  21   2    2.39    5.33
  -4  21  -2    3.68    2.32
  -4 -21   2    0.09    4.14
   4 -21  -2    0.69    3.75
   5 -21   2   14.52    3.33
   5 -21   2   19.33    3.35
  -5 -21  -2    7.90    5.10
  -5  21   2   10.29    5.23
   5 -21  -2   17.76    4.81
  -5  21  -2   23.84    6.70
   5  21   2   27.44    7.15
  -5 -21   2   23.84    6.17
  -6  21   2    8.81    4.94
   6  21  -2    3.69    5.92
   6 -21   2    0.18    2.32
   6 -21   2    1.97    1.95
  -6 -21  -2    5.68    4.93
   6  21   2    7.51    7.23
  -6  21  -2   -1.18    4.43
   6 -21  -2    4.64    4.04
  -6 -21   2    3.40    4.76
  -7  21   2    9.75    4.96
   7 -21   2    8.55    2.64
   7 -21   2   17.39    2.77
   7  21  -2   22.60    7.78
  -7 -21  -2   20.00    6.67
  -7 -21   2   17.29    6.35
   7 -21  -2    8.30    4.37
  -7  21  -2   21.97    6.12
   7  21   2   13.64    5.88
  -8 -21  -2    6.95    5.94
   8 -21   2    3.60    2.36
   8  21  -2   -5.77    5.40
  -8  21   2   -3.66    4.50
   8 -21   2    1.27    2.04
  -8  21  -2    1.76    4.52
  -8 -21   2    5.37    5.53
   8  21   2   -4.81    5.05
   8 -21  -2   -4.44    3.75
  -9  21   2    9.01    5.08
   9  21  -2    4.97    5.34
  -9 -21  -2    2.79    6.41
   9 -21   2    4.03    2.15
   9 -21  -2    1.62    3.82
   9  21   2   10.36    6.60
  -9 -21   2   12.92    6.38
  -9  21  -2    0.29    5.08
  10  21  -2    2.01    6.35
 -10  21   2    0.48    4.37
 -10 -21  -2    8.53    6.53
 -10 -21   2    0.28    5.03
  10  21   2    9.24    6.76
  10 -21  -2   -6.58    3.79
 -10  21  -2    2.13    5.33
   0 -22  -2    6.19    4.95
   0  22  -2   -2.34    4.98
   0  22   2   -0.88    4.79
   0 -22   2    5.90    4.15
  -1 -22  -2   44.54    7.60
   1 -22   2   47.96    6.95
   1  22  -2   44.34    8.52
  -1  22   2   44.69    8.14
  -1  22  -2   35.76    5.87
  -1  22  -2   44.77    8.40
   1 -22  -2   49.84    6.85
  -1 -22   2   58.12    7.08
   1  22   2   56.40    8.47
  -2 -22  -2    0.22    4.10
   2 -22   2    3.67    3.64
  -2  22   2    0.48    4.46
   2  22  -2   -2.78    5.31
   2  22   2   -2.87    4.92
  -2  22  -2    5.21    5.12
  -2 -22   2    0.94    4.08
   2 -22  -2    0.26    3.50
  -2  22  -2   -2.25    2.63
  -3  22   2   12.89    6.17
  -3 -22  -2   12.03    4.93
   3  22  -2   17.90    6.80
   3 -22   2   16.89    4.01
  -3  22  -2    0.29    4.60
  -3 -22   2   16.92    5.07
  -3  22  -2   11.92    3.93
   3  22   2   15.32    6.38
   3 -22  -2   16.79    4.80
   4  22  -2    1.10    6.75
  -4 -22  -2    1.96    4.70
   4 -22   2    3.21    3.15
  -4  22   2    1.76    5.07
   4  22   2   13.89    6.77
  -4 -22   2    0.54    4.42
  -4  22  -2   15.79    6.40
   4 -22  -2    6.18    4.01
  -4  22  -2    3.95    2.59
   5 -22   2    1.57    2.82
  -5 -22  -2    1.37    5.08
   5 -22   2   10.02    2.65
  -5  22   2    2.79    4.81
   5  22  -2   -0.57    4.66
   5 -22  -2    6.76    4.21
   5  22   2    0.72    5.36
  -5 -22   2    4.34    4.55
  -5  22  -2    0.50    4.74
  -6  22   2   -2.07    4.73
   6  22  -2    8.17    6.42
   6 -22   2    1.95    2.59
   6 -22   2    9.16    2.53
   6 -22  -2    0.56    3.72
  -6 -22   2    9.05    5.49
  -6  22  -2    2.31    5.47
   6  22   2    6.88    6.00
   7 -22   2    1.87    2.29
   7 -22   2    7.82    2.70
  -7  22   2    2.86    4.83
  -7 -22  -2    8.30    5.46
   7  22  -2   -2.50    6.16
  -7 -22   2   -1.87    4.93
  -7  22  -2   10.11    6.08
   7  22   2   -3.16    5.86
   7 -22  -2   -4.32    3.52
  -8 -22  -2   11.58    6.45
  -8  22   2    8.78    5.37
   8 -22   2    5.83    2.37
   8  22  -2   12.49    7.60
  -8  22  -2   18.08    6.22
   8 -22  -2    7.04    4.18
   8  22   2   26.69    7.75
  -8 -22   2   27.30    6.98
  -9  22   2   -2.42    4.43
   9  22  -2   10.09    7.27
  -9 -22  -2    9.93    6.53
  -9  22  -2   -5.67    4.90
  -9 -22   2   10.21    5.85
   9 -22  -2   -6.15    3.92
   9  22   2   -2.01    5.67
   0  23  -2   -2.24    5.11
   0  23   2   -5.13    4.60
   0 -23  -2   -5.10    4.16
   0 -23   2    3.71    3.48
   1 -23   2   13.87    4.32
   1  23  -2    5.94    6.12
  -1 -23  -2    5.55    4.52
  -1  23   2    0.66    4.46
  -1 -23   2    4.08    4.22
   1  23   2    6.99    5.34
  -1  23  -2   10.91    6.09
   1 -23  -2   -1.57    3.77
  -2  23   2   17.01    6.16
  -2 -23  -2   22.30    6.14
  -2  23  -2   17.36    4.18
   2 -23  -2   17.35    5.37
  -2  23  -2   22.65    7.61
  -2 -23   2   29.06    5.70
   2  23   2   27.37    7.32
   3  23  -2   18.40    6.93
  -3  23   2   10.50    5.66
   3 -23   2   16.66    4.08
  -3 -23  -2   15.90    5.64
  -3  23  -2   17.96    6.55
   3 -23  -2   10.64    4.58
   3  23   2   14.02    7.12
  -3 -23   2   11.34    4.70
  -3  23  -2    8.33    3.38
   4  23  -2    0.15    4.45
  -4  23   2   -0.06    4.37
   4 -23   2    4.74    3.13
  -4 -23  -2   -1.17    4.69
  -4  23  -2    9.92    6.20
   4 -23  -2    3.51    4.42
   4  23   2    5.17    5.43
  -4 -23   2    5.61    4.49
   5 -23   2   26.47    4.10
  -5  23   2   21.34    5.88
   5  23  -2   20.76    7.73
  -5 -23   2   19.00    6.25
  -5  23  -2   24.10    6.44
   5 -23  -2   26.56    5.18
   5  23   2   38.58    8.52
  -6 -23  -2    2.04    5.10
   6  23  -2   -0.46    6.09
   6 -23   2    2.88    2.72
  -6  23   2   -2.83    5.16
  -6  23  -2   -2.55    4.68
   6 -23  -2   -6.70    3.62
   6  23   2   -0.19    5.89
  -7  23   2   39.53    7.18
   7 -23   2   29.98    3.54
  -7 -23  -2   19.18    7.12
   7  23  -2   29.28    8.60
   7  23   2   37.53    8.93
   7 -23  -2   33.38    5.53
  -7 -23   2   43.80    7.79
  -7  23  -2   36.88    7.36
  -8 -23  -2   18.59    7.21
   8 -23   2   -3.67    2.13
  -8  23   2   -7.04    4.47
   8  23  -2   -3.09    4.23
   8  23   2    7.51    6.18
  -8  23  -2   -1.66    5.57
  -8 -23   2    3.14    5.71
   8 -23  -2   -7.91    3.65
   0 -24   2    2.47    4.06
   0  24   2    2.43    5.78
   0 -24  -2    2.87    4.88
   0  24  -2    2.41    7.03
  -1 -24  -2  201.64   13.12
   1  24  -2  179.95   14.89
  -1  24   2  198.67   13.97
   1 -24   2  206.46   11.61
   1  24   2  178.46   14.05
   1 -24  -2  196.84   12.41
  -1  24  -2  209.18   17.25
  -1 -24   2  215.99   12.85
  -2 -24  -2   52.68    7.75
   2  24  -2   40.29    8.70
   2 -24   2   39.64    5.86
  -2  24   2   41.93    7.98
  -2 -24   2   42.03    6.80
   2 -24  -2   47.08    7.20
  -2  24  -2   39.49    8.55
   3 -24   2   37.28    4.90
   3  24  -2   32.51    8.64
  -3 -24  -2   34.26    7.51
  -3  24   2   26.54    6.75
  -3 -24   2   38.88    6.74
   3  24   2   31.59    7.78
  -3  24  -2   21.82    4.82
  -3  24  -2   31.14    7.35
   3 -24  -2   31.80    6.05
  -4  24   2   58.55    8.82
   4 -24   2   65.44    6.14
   4  24  -2   72.62   10.81
   4  24   2   66.95   10.38
  -4  24  -2   44.36    9.13
   4 -24  -2   68.62    7.75
  -4 -24   2   68.22    8.70
  -5 -24  -2  120.55   11.45
   5 -24   2   96.95    6.88
   5  24  -2   90.22   12.42
  -5  24   2  106.00   10.24
  -5 -24   2   82.14   10.62
   5 -24  -2  109.41    8.89
  -5  24  -2   97.53   11.66
   5  24   2  140.41   12.89
  -6  24   2   45.61    7.69
   6  24  -2   45.03    9.82
  -6 -24  -2   46.00    9.02
   6 -24   2   35.68    4.27
  -6  24  -2   41.38    8.85
   6  24   2   42.13    9.12
   6 -24  -2   44.32    6.53
  -6 -24   2   38.70    7.90
  -7  24   2   16.53    6.35
   7 -24   2   11.48    3.04
   7  24  -2   24.59    9.03
  -7 -24  -2   17.36    6.79
   7 -24  -2   12.20    4.82
  -7  24  -2    9.33    6.79
   7  24   2   11.56    7.21
  -7 -24   2   23.61    7.11
   0 -25  -2   10.06    5.11
   0  25   2   -6.73    6.49
   0  25  -2   -2.84    6.96
   0 -25   2   -2.27    3.66
  -1 -25  -2   36.44    7.33
   1 -25   2   30.01    5.54
  -1  25   2   25.50    7.56
   1  25  -2   34.16    8.93
   1  25   2   36.07    8.07
  -1 -25   2   32.98    6.21
  -1  25  -2   23.80    7.86
   1 -25  -2   32.42    6.24
   2  25  -2    0.70    6.12
   2 -25   2    5.53    3.96
  -2 -25  -2    5.58    4.95
  -2  25   2   -3.88    5.68
  -2  25  -2    0.52    5.90
   2 -25  -2   11.75    4.96
  -2 -25   2    4.21    4.91
   2  25   2    2.61    5.74
  -3  25   2  -11.61    5.05
   3  25  -2    6.88    6.74
  -3  25  -2    0.22    5.53
  -3 -25   2   -1.29    4.33
   3 -25  -2   -0.12    4.47
   3  25   2   -1.99    5.49
  -4 -25  -2    9.78    5.41
   4 -25   2    2.84    3.47
  -4  25   2   -8.07    5.28
   4  25  -2  -11.76    5.37
   4 -25  -2    4.35    4.23
  -4  25  -2  -13.23    5.84
   4  25   2    0.45    6.15
  -4 -25   2    0.59    4.52
   5 -25   2   12.24    3.64
  -5 -25  -2    7.90    5.83
  -5  25   2    0.38    5.55
   5  25  -2    6.06    7.06
   5  25   2    6.36    6.34
  -5 -25   2    7.72    6.24
   5 -25  -2    7.11    4.29
  -5  25  -2   -8.80    6.00
   0  26  -2   -9.13    5.89
   0 -26   2    7.14    4.67
   0  26   2   -8.31    4.93
   0 -26  -2    7.46    5.42
   1 -26   2   17.26    4.68
   1  26  -2    3.66    6.76
  -1  26   2    4.10    5.93
  -1 -26  -2   18.96    6.26
   1  26   2   16.07    6.84
   1 -26  -2   21.83    5.89
  -1  26  -2    0.42    6.32
  -1 -26   2   22.13    5.88
   2  26  -2   30.82    8.72
   2 -26   2   42.02    6.01
  -2  26  -2   26.24    8.86
  -2 -26   2   45.23    7.29
   2  26   2   45.93    9.36
   2 -26  -2   41.22    6.98
   3  26  -2  249.60   17.89
  -3  26   2  192.38   14.91
   3 -26   2  211.93   11.61
  -3  26  -2  234.63   17.12
  -3 -26   2  209.53   14.38
   3  26   2  219.16   16.25
   3 -26  -2  215.86   13.34
   0   0  -3   -0.05    0.55
   0   0  -3    2.94    0.79
   0   0   3    1.83    0.74
   0   0   3    0.60    0.51
  -1   0   3   -0.14    0.62
  -1   0   3    0.37    0.90
  -1   0  -3    1.45    0.89
   1   0  -3   -1.02    0.79
   1   0   3    0.38    1.00
  -1   0  -3   -1.20    1.10
   1   0  -3   -0.41    0.70
   1   0   3    0.88    0.90
  -2   0   3   -0.13    1.08
  -2   0   3   -1.27    1.18
   2   0  -3    0.34    1.13
   2   0   3    0.74    1.45
   2   0   3   -1.31    1.15
   2   0  -3   -1.85    1.48
  -2   0  -3   -1.49    1.56
  -2   0  -3    1.04    1.23
   3   0   3   -0.38    1.76
   3   0  -3   -0.52    1.31
   3   0  -3    2.35    1.79
  -3   0  -3    1.26    1.74
  -3   0   3    1.70    1.34
  -3   0   3    0.64    1.63
  -3   0  -3   -0.45    1.43
   3   0   3   -0.45    1.29
  -4   0   3    3.60    1.61
   4   0   3    1.42    1.45
  -4   0  -3   -1.80    1.35
   4   0  -3    1.26    1.42
  -4   0   3   -0.48    1.77
  -4   0  -3    0.23    1.89
   4   0   3    1.32    1.50
  -5   0  -3   -0.91    2.19
   5   0   3    2.32    1.90
   5   0   3   -1.25    2.05
   5   0  -3   -0.38    1.85
  -5   0   3   -1.25    2.16
   5   0  -3    0.17    1.52
  -5   0  -3    0.14    1.82
  -5   0   3   -0.78    1.63
   6   0   3    0.55    2.34
  -6   0   3    0.31    2.76
   6   0  -3   -0.27    2.51
  -6   0  -3   -1.05    2.00
  -6   0  -3   -3.22    2.76
   6   0   3    1.14    2.33
  -6   0   3    3.15    2.35
   6   0  -3   -2.66    1.82
  -7   0  -3    1.70    2.82
  -7   0   3   -0.04    2.25
   7   0   3   -2.67    2.27
   7   0   3    6.08    3.25
  -7   0   3    2.80    2.92
   7   0  -3   -0.88    2.73
  -7   0  -3    2.76    2.64
   7   0  -3   -0.24    2.23
   8   0   3    1.14    2.46
   8   0  -3   -4.73    2.32
   8   0   3    1.25    2.95
  -8   0  -3   -3.80    2.13
  -8   0   3   -0.84    2.90
  -8   0   3   -0.33    2.22
  -8   0  -3   -4.51    1.57
   9   0  -3    5.96    3.19
   9   0   3    2.82    2.80
  -9   0  -3   -5.12    2.10
  -9   0  -3   -0.24    2.69
  -9   0   3   -0.78    2.62
   9   0  -3    1.20    2.54
   9   0   3    4.64    3.36
  -9   0   3   -2.36    2.74
  10   0   3    2.94    3.66
  10   0  -3   -3.79    2.53
  10   0   3   -1.92    2.56
 -10   0  -3   -4.63    2.74
 -10   0   3   -1.69    2.50
 -10   0  -3   -5.13    2.59
 -10   0   3   -5.36    3.04
 -11   0  -3   -4.92    3.01
  11   0  -3    3.05    3.78
 -11   0   3    1.82    3.90
 -11   0   3   -0.69    3.10
  11   0   3   -2.61    2.44
  12   0   3   -2.85    3.73
  12   0  -3   -1.85    3.34
 -12   0  -3    1.63    3.74
 -12   0   3    2.28    4.23
 -13   0  -3    0.95    3.84
  13   0  -3   -2.92    4.16
  13   0   3    0.19    4.26
 -13   0   3   -1.21    3.93
 -14   0  -3    1.85    4.30
 -14   0   3    4.59    4.81
  14   0  -3    2.66    4.03
  14   0   3   -2.65    4.39
 -15   0  -3    4.14    4.74
 -15   0   3   -3.24    4.33
  15   0  -3    6.39    4.25
  15   0   3    2.10    4.73
 -16   0   3    0.12    4.99
 -16   0  -3    2.42    3.77
  16   0  -3    5.64    4.48
  17   0  -3    6.81    5.46
 -17   0  -3   -2.34    3.71
 -17   0   3    3.64    4.77
  17   0   3    1.63    4.42
   0   1  -3   -0.63    0.60
   0   1   3    0.48    0.56
   0   1  -3   -0.52    0.89
   0   1   3    0.71    0.94
   0  -1   3   -0.44    0.57
   0   1  -3   -0.91    0.81
   0  -1  -3    0.13    0.75
   0  -1  -3    0.56    0.84
   1   1  -3   -0.93    1.08
  -1   1   3   -1.54    1.09
   1  -1   3   -0.16    0.68
   1   1  -3    1.58    0.94
  -1  -1  -3   -0.59    1.19
  -1  -1  -3    1.77    0.99
  -1   1   3   -0.22    0.47
   1  -1   3    0.16    1.20
  -1   1  -3    0.45    1.22
   1   1   3    1.83    1.16
  -1  -1   3   -0.70    0.99
  -1   1  -3    0.56    0.78
   1  -1  -3   -0.48    0.53
  -1  -1   3   -0.23    1.09
   1  -1  -3    0.31    1.32
   1   1   3    2.42    1.27
   1  -1  -3   -0.46    1.08
  -2   1   3  630.95   21.46
   2   1  -3  653.12   21.05
  -2   1   3  594.10   20.22
  -2  -1  -3  625.07   21.33
   2   1  -3  628.91   21.30
   2  -1   3  579.96   20.50
   2  -1   3  610.98   21.31
   2   1   3  629.63   21.10
   2   1   3  625.25   21.42
   2  -1  -3  647.00   20.25
  -2   1  -3  643.00   20.58
  -2  -1   3  594.94   20.93
  -2  -1   3  618.44   21.96
   2  -1  -3  622.83   21.32
  -2   1  -3  608.88   21.24
  -3   1   3  127.07    5.21
  -3  -1  -3  137.35    6.06
   3  -1   3  123.20    5.41
   3  -1   3  135.14    6.28
   3   1  -3  137.15    5.83
  -3  -1  -3  124.54    6.27
  -3   1   3  146.39    6.27
   3   1  -3  139.45    6.21
   3  -1  -3  124.63    6.00
  -3   1  -3  127.48    6.21
   3  -1  -3  133.22    5.22
  -3  -1   3  131.87    5.80
   3   1   3  136.12    6.38
  -3   1  -3  135.53    5.49
  -3  -1   3  133.69    6.17
   3   1   3  130.47    5.96
   4   1  -3 1396.24   46.19
  -4  -1  -3 1393.14   46.79
  -4   1   3 1411.13   46.76
  -4  -1  -3 1405.80   46.40
   4  -1   3 1366.06   45.89
   4   1  -3 1402.53   46.79
  -4   1   3 1425.01   45.66
   4  -1   3 1392.72   46.68
   4  -1  -3 1381.47   45.61
  -4  -1   3 1365.30   46.89
  -4   1  -3 1399.97   46.70
  -4   1  -3 1346.36   45.86
   4   1   3 1465.58   46.46
  -4  -1   3 1394.84   46.88
   4  -1  -3 1371.91   46.65
   4   1   3 1410.05   46.84
   5  -1   3  159.15    7.20
  -5   1   3  142.66    6.79
  -5  -1  -3  140.90    7.73
   5   1  -3  161.57    7.96
  -5  -1  -3  147.58    7.43
   5   1  -3  161.09    7.33
   5  -1   3  150.95    7.74
  -5   1   3  156.26    7.58
  -5  -1   3  172.49    7.43
   5   1   3  149.29    7.37
  -5   1  -3  152.50    7.71
   5  -1  -3  146.43    7.41
   5   1   3  151.14    7.61
   5  -1  -3  144.74    6.71
  -5  -1   3  162.25    8.08
  -5   1  -3  158.39    7.26
   6  -1   3   12.65    3.16
  -6   1   3   12.75    2.68
  -6  -1  -3   16.40    3.76
   6   1  -3   16.50    3.22
  -6  -1  -3   13.40    3.24
   6  -1   3   12.37    3.51
   6   1  -3   10.57    2.99
  -6   1   3   11.26    3.34
   6  -1  -3   14.82    2.99
   6  -1  -3   17.66    3.02
  -6  -1   3   21.76    3.69
  -6   1  -3   16.10    3.08
   6   1   3   14.38    3.31
  -6   1  -3   18.22    3.70
  -6  -1   3   17.32    4.15
   6   1   3    7.64    3.40
  -7  -1  -3  213.82   11.06
  -7   1   3  241.22   11.37
   7  -1   3  228.82   11.16
  -7   1   3  234.86   10.12
   7   1  -3  258.00   10.85
   7   1  -3  226.20   10.90
   7  -1   3  220.43   10.29
  -7  -1  -3  224.69   10.87
  -7   1  -3  222.24   10.91
  -7  -1   3  250.23   10.77
   7  -1  -3  228.54   10.18
   7  -1  -3  223.77   10.74
   7   1   3  215.91   10.62
  -7  -1   3  218.94   11.31
   7   1   3  221.24   11.22
  -7   1  -3  235.27   10.54
  -8   1   3   39.14    4.41
   8   1  -3   53.34    5.53
  -8  -1  -3   40.37    5.02
   8   1  -3   36.24    5.00
   8  -1   3   38.47    4.52
   8  -1   3   34.45    4.89
  -8  -1  -3   43.73    5.77
  -8   1   3   37.37    5.05
   8   1   3   44.37    5.11
  -8  -1   3   30.53    4.86
   8   1   3   39.44    5.35
  -8   1  -3   39.75    5.10
   8  -1  -3   35.65    4.81
  -8  -1   3   34.48    4.65
  -8   1  -3   37.69    4.54
   8  -1  -3   48.02    4.88
  -9  -1  -3   17.15    4.03
  -9  -1  -3   12.14    3.99
  -9   1   3   13.74    4.03
  -9   1   3   18.73    3.49
   9   1  -3    9.26    2.96
   9  -1   3   14.33    3.41
   9   1  -3   19.65    3.81
   9  -1   3   11.93    3.64
  -9  -1   3   14.49    3.74
   9  -1  -3   12.23    3.53
   9   1   3   10.80    3.53
   9   1   3   11.70    4.08
  -9   1  -3   11.76    3.67
  -9  -1   3    9.07    3.27
  -9   1  -3   12.12    3.47
   9  -1  -3   16.08    3.39
 -10  -1  -3   20.15    4.60
  10  -1   3   20.77    4.21
 -10   1   3   10.66    4.21
 -10   1   3   20.13    4.19
  10   1  -3   16.16    4.35
  10   1   3   15.67    4.16
  10   1   3    8.56    4.16
 -10  -1   3   16.82    3.95
 -10   1  -3    9.43    3.63
 -10   1  -3   13.19    3.87
  10  -1  -3   17.41    4.20
 -10  -1   3   19.38    4.27
  11  -1   3   -5.44    2.58
  11  -1   3   -3.44    3.53
 -11   1   3    3.21    4.08
 -11  -1  -3   -0.67    3.39
 -11   1   3   -2.19    3.18
  11   1  -3    2.34    3.97
 -11  -1   3    1.18    3.83
  11   1   3   -1.29    3.73
  11  -1  -3   -0.56    2.95
 -11  -1   3   -7.06    3.31
 -12   1   3   17.06    5.22
  12   1  -3   17.36    5.28
 -12  -1  -3   23.15    5.55
 -12   1   3   17.31    4.38
  12  -1   3   18.67    5.30
  12   1   3   17.34    5.60
 -12   1  -3   18.55    4.98
 -12  -1   3   17.38    5.49
 -13  -1  -3   15.05    5.20
  13  -1   3   21.27    5.72
  13   1  -3   19.33    5.13
 -13   1   3   16.68    5.45
 -13   1  -3   23.34    5.66
 -13  -1   3    9.77    4.96
  13   1   3   19.88    6.05
  13  -1  -3   27.27    5.93
 -14  -1  -3   63.35    8.31
 -14   1   3   45.62    7.44
  14   1  -3   54.25    7.49
  14  -1   3   59.19    8.09
 -14  -1   3   59.08    8.61
  14   1   3   70.90    9.06
 -14   1  -3   50.16    7.89
  14  -1  -3   54.60    7.52
  15  -1   3   12.57    5.79
 -15   1   3   14.85    5.03
 -15  -1  -3   20.66    6.09
  15   1  -3    9.55    5.29
 -15  -1   3   19.81    6.27
  15  -1  -3   13.70    4.82
 -15   1  -3   11.35    4.97
  15   1   3    7.72    5.27
 -16  -1  -3    5.49    6.50
 -16   1   3   10.23    5.24
  16  -1   3   25.68    7.78
  16   1  -3   19.46    4.86
 -16  -1   3   13.77    5.98
  16  -1  -3    6.81    4.52
 -16   1  -3   19.72    5.76
  16   1   3    6.90    5.11
  17  -1   3   41.43    8.47
 -17  -1  -3   30.63    7.44
  17   1  -3   43.68    7.85
 -17   1   3   25.04    7.16
 -17  -1   3   34.29    7.50
  17   1   3   44.91    8.96
  17  -1  -3   38.47    7.21
 -17   1  -3   27.28    6.73
   0   2   3  163.38    6.63
   0   2  -3  168.06    6.53
   0   2  -3  159.76    6.04
   0  -2   3  168.04    6.08
   0  -2  -3  165.02    6.10
   0   2   3  169.78    6.12
   0  -2  -3  169.68    6.69
   0  -2   3  170.40    6.60
   1   2  -3 1608.38   52.63
   1   2  -3 1583.72   52.28
  -1  -2  -3 1636.91   52.38
  -1   2  -3 1608.78   52.50
   1   2   3 1623.65   52.35
  -2  -2  -3  324.68   12.10
  -2   2   3  334.69   12.13
   2  -2   3  346.35   12.15
   2   2  -3  316.28   12.01
   2  -2   3  303.18   10.89
   2   2  -3  333.59   12.00
  -2  -2  -3  332.70   12.07
   2  -2  -3  306.96   12.00
  -2   2  -3  325.47   10.93
   2   2   3  317.24   11.96
  -2   2  -3  321.06   12.04
  -2  -2   3  319.09   11.95
   2  -2  -3  335.33   12.04
  -2  -2   3  338.89   12.07
   2   2   3  329.76   12.02
  -3  -2  -3 1287.77   41.46
   3  -2   3 1190.97   40.35
  -3   2   3 1194.50   40.07
   3   2  -3 1243.26   41.56
   3  -2   3 1267.48   41.50
  -3  -2  -3 1231.29   41.60
  -3   2   3 1220.61   41.46
   3   2  -3 1259.00   41.30
   3   2   3 1282.13   41.65
  -3   2  -3 1208.26   40.37
  -3   2  -3 1244.09   41.45
   3  -2  -3 1268.23   40.08
  -3  -2   3 1253.25   41.34
   3  -2  -3 1246.09   41.44
  -3  -2   3 1239.96   41.61
   3   2   3 1250.62   41.33
  -4   2   3 1091.38   34.81
   4   2  -3 1055.81   35.85
  -4  -2  -3 1064.39   36.01
  -4   2   3 1057.43   36.10
  -4  -2  -3 1042.63   36.19
   4   2  -3 1050.07   36.20
   4  -2   3 1054.58   36.03
   4  -2   3 1029.95   35.02
   4   2   3 1045.04   35.92
   4  -2  -3 1071.08   36.07
   4   2   3 1055.21   36.23
  -4  -2   3 1068.35   35.89
  -4   2  -3 1034.11   35.98
  -4   2  -3 1065.44   35.18
  -4  -2   3 1065.41   36.34
   4  -2  -3 1098.28   34.80
   5  -2   3  651.58   23.63
  -5   2   3  645.87   23.64
  -5  -2  -3  650.23   23.92
   5   2  -3  632.45   23.76
   5   2  -3  656.01   23.41
   5  -2   3  680.26   22.75
  -5  -2  -3  668.06   23.65
  -5   2   3  654.10   22.43
   5  -2  -3  593.33   22.31
   5   2   3  651.89   23.90
  -5   2  -3  659.88   22.76
  -5  -2   3  665.71   23.95
   5  -2  -3  659.20   23.66
   5   2   3  675.79   23.61
  -5   2  -3  657.87   23.63
  -5  -2   3  652.11   23.36
   6  -2   3  191.92    8.58
   6   2  -3  195.61    9.45
  -6  -2  -3  168.12    9.46
  -6  -2  -3  199.13    9.59
   6   2  -3  203.12    9.41
   6  -2   3  191.55    9.51
  -6   2   3  184.41    8.31
  -6   2   3  175.14    9.38
  -6   2  -3  185.24    8.57
   6  -2  -3  194.03    8.34
   6   2   3  191.38    9.91
   6   2   3  211.69    9.60
  -6   2  -3  184.76    9.37
   6  -2  -3  183.62    9.06
  -6  -2   3  195.47    9.99
  -6  -2   3  196.49    9.26
  -7  -2  -3  949.97   35.38
   7   2  -3  994.86   34.99
  -7   2   3  991.28   34.09
  -7   2   3  962.03   35.21
   7  -2   3  996.85   35.30
  -7  -2  -3 1006.27   35.33
   7   2  -3 1000.23   35.63
   7  -2   3  973.01   34.35
  -7  -2   3  991.89   35.79
   7   2   3  997.54   35.20
  -7   2  -3 1030.26   35.34
  -7  -2   3  976.73   34.99
   7  -2  -3 1021.38   35.38
  -7   2  -3  988.38   34.47
   7   2   3  982.71   35.54
   7  -2  -3  981.73   34.03
  -8   2   3  311.93   13.26
  -8  -2  -3  325.89   14.51
   8   2  -3  335.12   14.25
   8  -2   3  311.55   13.46
   8  -2   3  305.17   14.25
   8   2  -3  319.06   14.61
  -8  -2  -3  315.84   14.73
  -8   2   3  333.60   14.64
   8  -2  -3  307.58   13.12
   8  -2  -3  315.15   14.28
  -8   2  -3  321.09   14.28
  -8  -2   3  318.04   14.64
  -8  -2   3  349.19   14.34
  -8   2  -3  336.53   13.85
   8   2   3  319.81   14.29
   8   2   3  333.50   14.90
   9   2  -3  362.67   16.74
  -9   2   3  355.10   16.33
  -9   2   3  394.13   15.67
  -9  -2  -3  378.74   16.68
  -9  -2  -3  348.46   16.63
   9  -2   3  384.14   16.65
   9   2  -3  369.56   16.20
   9  -2   3  361.02   15.69
   9  -2  -3  385.00   16.55
  -9  -2   3  407.42   17.74
   9  -2  -3  390.38   15.52
  -9  -2   3  375.90   16.22
  -9   2  -3  345.40   16.21
   9   2   3  377.83   16.49
  -9   2  -3  384.25   15.97
   9   2   3  388.16   17.06
  10  -2   3   57.33    5.90
 -10   2   3   55.65    5.57
  10   2  -3   61.04    6.76
  10  -2   3   54.02    7.51
 -10   2   3   52.47    6.55
 -10  -2   3   54.25    6.41
  10  -2  -3   53.88    6.35
 -10   2  -3   63.81    6.38
  10   2   3   47.91    6.02
 -10  -2   3   48.81    6.64
  10   2   3   64.61    7.26
  10  -2  -3   56.75    5.68
 -10   2  -3   53.23    6.36
  11  -2   3  224.40   11.99
 -11  -2  -3  225.17   12.75
  11  -2   3  240.74   12.80
 -11   2   3  231.21   12.85
 -11   2   3  210.77   11.35
 -11  -2   3  205.34   11.97
  11   2   3  222.78   13.14
 -11   2  -3  217.55   11.96
  11  -2  -3  217.10   11.61
 -11  -2   3  220.55   13.12
 -12  -2  -3   73.06    8.37
 -12   2   3   67.21    7.45
 -12   2   3   74.38    8.57
  12  -2   3   59.39    7.78
  12   2  -3   75.89    8.01
 -12   2  -3   72.98    7.28
 -12  -2   3   67.63    8.75
  12  -2  -3   79.92    7.85
  12   2   3   76.90    8.91
  13  -2   3  108.36    9.27
 -13   2   3   93.75    9.15
 -13  -2  -3   89.52    9.14
  13   2  -3   89.25    8.75
  13   2   3   96.44    9.46
  13  -2  -3   99.83    8.59
 -13   2  -3   96.60    8.61
 -13  -2   3   98.75    9.82
 -14  -2  -3   31.83    6.80
  14   2  -3   26.85    5.92
 -14   2   3   36.00    6.83
  14  -2   3   12.99    5.28
  14   2   3   34.82    7.40
 -14  -2   3   39.27    7.61
  14  -2  -3   32.69    5.94
 -14   2  -3   29.22    5.92
  15  -2   3  122.68   10.79
 -15   2   3  121.95   10.74
  15   2  -3  133.27   11.30
 -15  -2  -3  127.42   11.13
  15   2   3  133.36   11.50
 -15   2  -3  108.83    9.90
 -15  -2   3  121.68   11.76
  15  -2  -3  130.10   10.38
  16  -2   3   26.95    7.51
 -16   2   3   19.82    5.79
  16   2  -3   24.25    6.25
 -16  -2  -3   11.50    7.24
 -16   2  -3   39.33    7.38
  16   2   3   22.18    6.44
 -16  -2   3   20.68    6.13
  16  -2  -3   24.14    5.92
  17  -2   3   39.21    7.11
 -17  -2  -3   55.40    8.78
 -17   2   3   52.47    9.07
  17   2  -3   42.00    9.02
  17  -2  -3   48.99    7.50
 -17   2  -3   48.45    7.98
  17   2   3   46.96    8.68
 -17  -2   3   45.72    8.58
   0   3  -3    0.11    0.93
   0   3   3    0.96    1.15
   0  -3  -3    0.08    1.17
   0   3  -3   -1.96    1.02
   0   3   3    0.52    1.09
   0  -3   3   -0.67    1.59
   0  -3   3   -0.38    0.84
  -1  -3  -3 1567.10   52.54
   1   3  -3 1624.45   52.51
  -1   3   3 1605.57   52.54
   1  -3   3 1592.88   52.55
   1   3  -3 1684.05   52.26
   1   3  -3 1622.72   52.94
  -1  -3  -3 1609.77   52.37
  -1   3   3 1546.68   51.38
   1   3   3 1599.07   52.59
  -1   3  -3 1595.45   52.56
  -1  -3   3 1618.92   52.24
  -1   3  -3 1616.80   51.22
   1   3   3 1590.90   52.34
   1  -3  -3 1624.24   51.43
   2  -3   3  698.40   23.78
  -2  -3  -3  722.32   25.33
   2  -3   3  735.60   25.32
   2   3  -3  722.16   25.20
   2   3  -3  738.91   25.48
  -2  -3  -3  770.91   26.15
   2   3   3  730.67   25.33
   2  -3  -3  763.57   25.33
   2   3   3  764.85   25.51
   2  -3  -3  747.54   25.42
  -2   3  -3  754.55   23.79
  -2  -3   3  750.81   25.32
  -2  -3   3  736.18   25.49
   3  -3   3   36.46    2.96
   3   3  -3   41.92    3.53
   3  -3   3   36.42    2.17
  -3   3   3   43.66    3.40
  -3  -3  -3   38.58    3.55
  -3   3   3   42.86    1.98
  -3  -3  -3   34.23    3.38
   3   3  -3   38.35    3.43
   3  -3  -3   37.08    3.25
   3   3   3   41.19    3.28
  -3  -3   3   42.07    3.54
   3  -3  -3   42.86    3.07
  -3   3  -3   40.44    2.20
  -3  -3   3   41.62    3.59
   3  -3  -3   38.18    1.92
  -3   3  -3   35.37    2.92
   3   3   3   40.34    3.16
  -4   3   3 1419.70   47.20
   4   3  -3 1394.22   47.36
  -4  -3  -3 1358.65   47.42
   4   3  -3 1445.55   47.36
   4  -3   3 1425.15   47.20
  -4   3   3 1320.74   45.63
  -4  -3  -3 1447.21   47.39
   4  -3   3 1372.16   45.90
  -4  -3   3 1400.97   47.24
   4  -3  -3 1418.96   47.17
   4  -3  -3 1393.66   45.66
  -4   3  -3 1435.93   47.20
  -4  -3   3 1406.58   47.51
   4   3   3 1440.78   47.28
  -4   3  -3 1418.11   45.97
   4   3   3 1446.20   47.53
  -5   3   3  300.40   12.29
   5  -3   3  300.85   12.29
   5   3  -3  289.16   12.28
   5   3  -3  291.19   12.35
  -5   3   3  313.37   10.94
  -5  -3  -3  284.39   12.37
  -5  -3  -3  300.05   12.54
   5  -3   3  295.25   11.19
   5  -3  -3  298.74   12.23
  -5  -3   3  282.92   12.38
   5   3   3  274.43   12.23
   5   3   3  303.54   12.57
   5  -3  -3  289.56   10.90
  -5   3  -3  292.75   12.21
  -5  -3   3  282.17   12.23
  -5   3  -3  280.18   11.11
   6   3  -3   10.42    2.90
  -6  -3  -3    2.50    3.02
  -6  -3  -3    9.27    2.92
  -6   3   3   11.39    2.45
   6  -3   3    8.09    2.56
   6  -3   3    8.62    3.06
   6   3  -3    6.58    3.22
  -6   3   3   10.58    3.11
  -6   3  -3    9.03    3.13
   6  -3  -3    9.56    2.28
  -6   3  -3    7.93    2.26
   6   3   3   11.92    3.13
  -6  -3   3    5.90    2.66
   6  -3  -3    7.34    2.39
   6   3   3    8.26    2.74
  -6  -3   3    5.27    2.85
   7   3  -3  353.36   15.71
  -7  -3  -3  368.78   15.99
  -7   3   3  363.30   15.48
  -7  -3  -3  373.69   15.57
  -7   3   3  374.97   14.24
   7   3  -3  369.96   15.53
   7  -3   3  384.34   15.60
   7  -3   3  362.63   14.39
   7   3   3  357.87   15.66
   7   3   3  367.01   15.57
  -7   3  -3  350.66   15.29
   7  -3  -3  367.03   14.23
  -7  -3   3  380.75   15.97
   7  -3  -3  377.30   15.50
  -7   3  -3  381.07   14.61
  -7  -3   3  359.07   15.34
   8  -3   3  173.72    9.52
  -8  -3  -3  180.85    9.93
  -8   3   3  184.84    9.75
   8   3  -3  177.52    9.63
  -8   3   3  166.84    8.34
   8  -3   3  172.36    8.69
  -8  -3  -3  192.15   10.25
   8   3  -3  153.31    9.56
   8   3   3  164.13    9.87
  -8   3  -3  181.44    9.53
  -8   3  -3  169.30    8.63
   8  -3  -3  160.27    9.27
  -8  -3   3  174.34   10.12
   8  -3  -3  193.40    8.65
  -8  -3   3  161.40    9.28
   9  -3   3   32.19    4.43
  -9   3   3   43.04    4.63
   9  -3   3   43.25    5.45
   9   3  -3   45.88    5.70
  -9  -3  -3   42.59    5.20
  -9   3   3   41.48    5.38
  -9  -3  -3   31.83    4.95
   9   3  -3   44.95    5.77
  -9   3  -3   56.13    5.00
   9  -3  -3   34.15    4.82
  -9   3  -3   48.58    5.45
  -9  -3   3   31.70    5.45
   9  -3  -3   49.94    4.81
   9   3   3   39.49    4.93
   9   3   3   42.88    6.00
  -9  -3   3   26.69    5.87
 -10   3   3   -2.02    2.61
  10  -3   3   -0.13    3.33
  10   3  -3    2.81    3.60
  10  -3   3    0.52    2.73
 -10  -3  -3    6.76    3.99
 -10  -3   3    3.13    3.04
 -10  -3   3   -2.75    2.94
  10  -3  -3   -0.52    2.86
 -10   3  -3    3.17    3.19
  10  -3  -3    1.82    2.92
 -10   3  -3   -4.08    2.57
  10   3   3    9.99    4.33
  11  -3   3   21.43    4.97
 -11   3   3   21.15    5.03
  11  -3   3   23.92    4.20
  11   3  -3   17.35    4.82
 -11   3   3   20.67    5.02
 -11  -3  -3   17.20    5.09
  11  -3  -3   13.62    4.09
 -11  -3   3   21.94    5.59
 -11   3  -3   17.26    4.47
  11   3   3   17.44    5.44
 -12  -3  -3   -4.45    3.77
 -12   3   3   -0.20    3.21
 -12   3   3    1.30    3.82
  12  -3   3   -6.48    3.27
  12   3  -3    6.49    4.29
  12  -3  -3    0.17    3.62
 -12  -3   3   -4.59    2.70
  12   3   3    0.14    4.29
 -12   3  -3    0.30    3.68
  13   3  -3  250.19   14.36
 -13  -3  -3  252.29   14.78
  13  -3   3  251.85   14.38
 -13   3   3  239.55   14.34
 -13  -3   3  248.63   15.31
  13  -3  -3  242.71   12.94
  13   3   3  249.51   15.06
 -13   3  -3  265.07   13.96
  14   3  -3   26.13    5.99
 -14  -3  -3   31.01    6.50
 -14   3   3   31.78    6.22
  14  -3   3   39.31    6.96
 -14  -3   3   29.64    7.13
  14   3   3   32.92    6.98
  14  -3  -3   29.38    5.87
 -14   3  -3   24.79    5.51
 -15   3   3   31.43    7.02
  15   3  -3   29.87    6.55
 -15  -3  -3   26.29    6.40
  15  -3   3   34.74    6.77
 -15  -3   3   33.87    8.12
 -15   3  -3   33.03    6.33
  15  -3  -3   33.16    6.32
  15   3   3   24.61    6.95
  16  -3   3    8.12    5.87
  16   3  -3   11.50    4.98
 -16  -3  -3   25.39    6.25
  16   3   3   16.99    6.47
  16  -3  -3   10.74    4.95
 -16   3  -3   12.36    4.79
 -16  -3   3   15.80    6.24
  17   3  -3    8.12    5.43
 -17   3   3   13.25    5.85
  17  -3   3   17.39    6.21
 -17  -3  -3   14.53    6.31
  17  -3  -3    6.27    4.85
  17   3   3   16.30    6.44
 -17  -3   3   10.68    5.68
   0   4   3  877.61   29.40
   0  -4   3  881.92   28.49
   0   4  -3  909.04   28.47
   0  -4  -3  833.18   28.74
   0  -4  -3  852.59   29.34
   0  -4   3  859.32   29.35
   0   4   3  871.90   28.77
   1   4  -3 5017.30  189.09
   1  -4   3 4938.13  199.87
  -1   4   3 4850.10  210.68
   1   4   3 5138.83  216.23
   1  -4  -3 5007.43  211.40
  -1  -4   3 4809.20  188.72
  -1   4  -3 5160.96  200.58
   1   4   3 4748.83  206.69
  -2  -4  -3 3007.06   99.02
   2   4   3 3133.76   99.10
  -2  -4   3 3035.13   99.34
   3  -4   3  388.67   14.19
   3   4  -3  366.04   14.17
  -3   4   3  366.92   12.48
   3   4  -3  377.94   14.50
  -3  -4  -3  382.81   14.46
   3  -4   3  366.44   12.45
  -3  -4  -3  367.91   14.35
   3   4   3  366.03   14.15
  -3  -4   3  383.62   14.36
  -3   4  -3  360.62   14.04
   3  -4  -3  375.51   14.07
   3  -4  -3  388.14   14.13
  -3  -4   3  362.09   14.42
   3   4   3  376.01   14.33
   3  -4  -3  376.83   12.47
  -3   4  -3  382.04   12.48
  -4   4   3   75.36    4.79
  -4   4   3   73.37    3.38
  -4  -4  -3   68.25    5.17
   4   4  -3   66.59    5.02
  -4  -4  -3   70.77    5.13
   4  -4   3   64.93    3.44
   4   4  -3   69.98    4.99
   4  -4   3   71.03    4.71
  -4  -4   3   77.52    5.18
   4  -4  -3   71.52    3.31
   4  -4  -3   67.68    4.60
   4   4   3   65.14    4.56
  -4   4  -3   67.68    3.47
   4   4   3   72.73    4.89
  -4   4  -3   79.44    4.59
  -4  -4   3   61.87    4.99
   5   4  -3  236.92   11.10
  -5   4   3  238.55    9.18
  -5  -4  -3  258.62   11.29
  -5   4   3  252.24   10.73
  -5  -4  -3  238.17   11.24
   5   4  -3  220.82   10.91
   5  -4   3  233.15    9.35
   5  -4   3  238.28   10.66
  -5  -4   3  244.23   11.28
   5   4   3  246.81   11.36
   5  -4  -3  242.95    9.13
   5   4   3  247.46   10.80
  -5  -4   3  239.05   11.00
  -5   4  -3  242.63    9.42
  -5   4  -3  243.54   10.64
   5  -4  -3  236.27   10.53
   6  -4   3  194.19    9.46
  -6   4   3  197.93    9.52
  -6  -4  -3  185.16    9.89
   6   4  -3  199.51    9.61
  -6  -4  -3  199.24   10.18
   6   4  -3  178.69    9.78
   6  -4   3  189.53    8.30
   6   4   3  179.05    9.71
   6   4   3  185.16    9.69
   6  -4  -3  177.93    9.18
  -6   4  -3  193.00    9.42
  -6  -4   3  210.66   10.06
  -6  -4   3  197.97    9.88
  -6   4  -3  195.11    8.36
   6  -4  -3  195.27    8.11
  -7   4   3   77.27    5.95
   7  -4   3   76.79    5.94
   7  -4   3   64.43    4.83
  -7   4   3   73.37    4.67
   7   4  -3   72.82    5.73
  -7  -4  -3   68.35    5.66
   7   4  -3   76.45    6.30
  -7  -4  -3   74.88    6.42
   7  -4  -3   76.11    4.73
  -7   4  -3   72.95    5.72
  -7  -4   3   72.59    6.04
  -7  -4   3   70.80    6.46
   7   4   3   77.36    6.66
   7   4   3   80.85    6.36
  -7   4  -3   72.39    4.98
   7  -4  -3   75.32    5.72
   8  -4   3   52.52    4.54
   8  -4   3   45.66    5.23
   8   4  -3   46.79    5.64
  -8  -4  -3   49.28    5.96
  -8  -4  -3   54.21    6.29
   8   4  -3   51.52    5.81
  -8   4   3   52.81    5.21
  -8   4   3   54.37    4.33
  -8  -4   3   49.92    6.11
   8  -4  -3   44.06    4.16
  -8   4  -3   49.00    5.45
   8   4   3   54.73    6.04
   8   4   3   48.04    5.92
  -8  -4   3   43.40    5.54
  -8   4  -3   53.81    4.74
   8  -4  -3   47.26    4.53
  -9   4   3  115.39    7.88
  -9  -4  -3  108.22    7.87
  -9   4   3  104.24    6.63
  -9  -4  -3  106.51    8.26
   9  -4   3  101.09    6.60
   9   4  -3  113.10    8.17
   9  -4   3  104.98    7.58
  -9   4  -3  100.76    7.34
   9  -4  -3  107.69    6.62
   9   4   3  111.64    8.62
  -9   4  -3  119.10    7.27
   9   4   3  118.91    8.26
   9  -4  -3  108.93    7.53
  -9  -4   3  129.15    8.21
  -9  -4   3  119.25    8.79
 -10   4   3   75.10    8.49
 -10  -4  -3   73.77    7.48
 -10   4   3   75.00    5.91
  10  -4   3   75.85    6.31
  10  -4   3   69.14    6.68
  10  -4  -3   71.14    6.42
  10   4   3   67.76    7.88
 -10   4  -3   68.12    5.93
 -10   4  -3   73.67    6.53
 -10  -4   3   63.20    6.64
  10  -4  -3   74.51    5.94
 -10  -4   3   65.52    6.69
  11   4  -3  277.15   14.57
 -11   4   3  301.98   14.76
  11  -4   3  250.53   12.97
 -11   4   3  244.20   12.85
 -11  -4  -3  282.12   15.02
  11  -4   3  298.88   14.48
  11  -4  -3  294.86   13.31
 -11   4  -3  302.70   13.98
 -11  -4   3  276.06   15.46
  11   4   3  278.21   15.24
 -12   4   3   62.10    5.87
  12  -4   3   80.37    8.48
  12  -4   3   56.84    7.44
 -12   4   3   51.19    7.37
  12   4  -3   53.89    7.48
 -12  -4  -3   47.97    7.35
 -12   4  -3   49.76    6.47
  12   4   3   64.67    7.88
 -12  -4   3   57.63    7.95
  12  -4  -3   62.74    6.60
  13  -4   3   83.45    9.11
  13   4  -3   79.78    9.06
 -13   4   3   72.58    8.83
 -13  -4  -3   91.60    9.99
 -13   4   3   96.42    9.67
 -13   4  -3   95.76    8.07
  13   4   3  107.97    9.15
 -13  -4   3   91.22   10.24
  13  -4  -3   86.53    7.77
 -14   4   3   -1.79    3.66
 -14  -4  -3    8.80    4.97
  14   4  -3    0.56    5.09
  14  -4   3    1.04    4.25
  14   4   3   -4.53    4.44
 -14  -4   3    3.08    5.16
  14  -4  -3   -0.14    3.28
 -14   4  -3    5.48    4.16
  15  -4   3   66.35    8.84
  15   4  -3   60.90    8.93
 -15  -4  -3   66.46    9.02
 -15   4   3   58.75    8.30
 -15  -4   3   74.94   10.04
  15  -4  -3   63.61    7.59
  15   4   3   66.19   10.99
 -15   4  -3   79.53    8.11
 -16  -4  -3   10.06    5.71
  16  -4   3   -0.02    4.95
  16   4  -3    1.78    5.21
  16  -4  -3    6.04    4.37
 -16   4  -3    6.69    4.40
 -16  -4   3   15.12    6.42
  16   4   3    7.58    5.00
 -17   4   3   49.29    7.90
 -17  -4  -3   40.36    8.26
  17   4  -3   36.37    7.42
  17  -4   3   41.38    7.55
  17  -4  -3   56.32    7.49
 -17  -4   3   50.64    9.21
  17   4   3   38.23    7.99
 -17   4  -3   48.32    7.90
   0  -5  -3    0.42    1.26
   0   5   3    0.08    1.15
   0  -5  -3    0.43    1.77
   0   5   3   -1.69    1.14
   0  -5   3    0.62    1.64
   0   5  -3   -1.47    0.97
   0  -5   3   -1.22    0.95
   0   5  -3   -1.03    1.08
  -1  -5  -3    4.76    1.84
  -1  -5  -3    7.28    2.27
   1   5  -3    6.05    1.51
   1  -5   3    6.08    0.90
   1   5  -3    6.81    2.45
   1  -5   3    7.97    2.00
   1   5  -3    3.76    1.51
  -1   5   3    5.05    1.31
  -1   5   3    6.56    1.80
  -1   5  -3    8.58    2.11
  -1   5  -3    6.41    0.88
   1  -5  -3   10.51    2.11
   1  -5  -3    4.81    1.36
   1   5   3    7.34    1.96
   1   5   3    6.05    1.69
  -2   5   3   42.92    2.32
  -2  -5  -3   47.54    3.79
   2   5  -3   42.94    3.35
   2  -5   3   47.35    3.60
  -2   5   3   45.75    2.53
   2   5  -3   45.67    3.69
  -2  -5  -3   39.44    3.78
  -2   5   3   44.57    3.37
  -2  -5   3   47.00    3.69
  -2   5  -3   46.07    3.56
   2  -5  -3   47.71    3.48
  -2  -5   3   44.42    3.46
   2   5   3   49.02    3.87
   2   5   3   46.66    3.77
   3   5  -3  509.49   18.86
  -3   5   3  497.61   16.77
   3  -5   3  507.06   16.43
   3  -5   3  518.89   18.44
   3  -5   3  503.22   16.43
   3   5  -3  500.05   18.45
  -3  -5  -3  501.22   18.68
   3  -5  -3  508.79   16.76
  -3   5  -3  504.62   18.40
  -3  -5   3  484.92   18.75
   3  -5  -3  526.04   18.29
   3   5   3  459.90   18.57
  -3  -5   3  509.23   18.58
   3  -5  -3  501.76   18.29
   3   5   3  520.92   18.75
  -4  -5  -3  132.92    7.34
   4   5  -3  120.89    6.88
  -4  -5  -3  128.64    7.27
  -4   5   3  116.37    5.05
   4   5  -3  128.93    7.33
   4  -5   3  125.51    5.01
   4  -5   3  122.61    6.59
  -4  -5   3  127.77    6.91
   4  -5  -3  120.86    6.45
  -4   5  -3  122.69    5.02
   4  -5  -3  121.01    5.04
  -4   5  -3  126.78    6.64
   4   5   3  131.01    7.37
   4   5   3  123.38    6.70
  -4  -5   3  124.33    6.77
   4  -5  -3  122.55    6.45
  -5  -5  -3   68.48    5.40
   5  -5   3   62.48    3.90
   5   5  -3   63.20    5.63
   5   5  -3   71.00    5.44
  -5  -5  -3   68.40    6.06
  -5   5   3   73.00    3.91
   5  -5   3   70.65    5.28
  -5   5   3   67.73    5.21
   5   5   3   65.47    6.14
   5  -5  -3   71.64    5.12
  -5  -5   3   72.10    5.95
   5  -5  -3   75.64    5.18
  -5   5  -3   67.41    3.93
   5  -5  -3   69.66    3.75
   5   5   3   64.99    5.15
  -5  -5   3   71.84    6.11
  -5   5  -3   59.01    4.60
   6   5  -3    2.39    3.11
  -6  -5  -3    6.53    2.87
   6  -5   3    2.61    2.61
   6  -5   3    0.95    1.86
   6   5  -3   -2.17    2.84
  -6  -5  -3   -0.95    3.30
  -6   5   3    4.06    2.62
  -6   5  -3   -0.25    1.71
  -6   5  -3    1.85    2.63
  -6  -5   3    1.40    2.34
   6  -5  -3    2.88    1.78
   6  -5  -3   -0.85    2.34
   6   5   3    3.97    3.42
  -6  -5   3    3.24    3.11
   6   5   3    3.58    3.19
   7  -5   3    3.00    2.82
  -7  -5  -3    0.41    3.03
   7   5  -3    2.26    2.86
   7   5  -3    0.14    3.01
   7  -5   3    3.83    2.13
  -7  -5  -3    6.04    3.86
  -7   5   3    0.66    1.81
  -7   5   3    2.62    2.55
   7  -5  -3    1.93    1.79
  -7  -5   3    7.64    3.51
   7   5   3    0.47    3.19
  -7  -5   3    6.48    3.20
   7   5   3   -0.25    2.44
  -7   5  -3    2.14    2.51
   7  -5  -3    1.36    2.29
  -7   5  -3    1.37    1.95
   8  -5   3  188.97   10.01
   8   5  -3  186.26   10.60
   8  -5   3  183.81    8.84
  -8   5   3  195.58   10.13
  -8   5   3  183.09    8.74
  -8  -5  -3  187.44   10.73
  -8  -5  -3  181.45   10.67
   8   5  -3  176.86   10.34
   8  -5  -3  204.75   10.04
  -8  -5   3  201.19   10.75
  -8   5  -3  198.15   10.00
  -8  -5   3  194.22   11.05
  -8   5  -3  192.61    9.01
   8   5   3  175.09   10.71
   8   5   3  194.18   10.53
   8  -5  -3  196.58    8.71
   9  -5   3   -3.47    1.78
  -9   5   3    0.91    2.25
   9  -5   3   -0.85    2.55
   9   5  -3    1.71    3.33
  -9  -5  -3    3.68    3.63
  -9   5   3   -0.23    2.65
  -9   5  -3    1.50    2.63
   9  -5  -3    0.87    2.14
   9  -5  -3    1.47    2.65
  -9   5  -3   -0.47    2.41
  -9  -5   3   -4.24    2.75
  -9  -5   3   -2.10    3.15
   9   5   3   -2.93    3.36
  10   5  -3   73.83    7.34
 -10   5   3   69.55    6.76
 -10  -5  -3   73.83    8.06
  10  -5   3   64.33    5.74
 -10   5   3   61.90    5.54
  10  -5   3   70.14    6.68
  10  -5  -3   70.57    6.46
 -10   5  -3   74.65    6.70
  10  -5  -3   74.45    5.79
  10   5   3   84.86    8.09
 -10   5  -3   81.59    6.10
 -10  -5   3   69.50    6.93
 -11  -5  -3  164.23   10.80
  11  -5   3  156.95    9.53
  11  -5   3  169.47   10.62
  11   5  -3  164.49   11.17
 -11   5   3  167.92    9.46
 -11   5   3  174.16   10.83
  11  -5  -3  174.29    9.44
 -11  -5   3  155.32   11.53
 -11   5  -3  177.55    9.83
  11   5   3  163.18   11.71
  12   5  -3   -1.92    4.02
 -12   5   3   -2.86    2.84
  12  -5   3    1.04    3.69
  12  -5   3   -3.43    3.00
 -12   5   3    3.50    4.00
 -12  -5  -3   -0.17    3.48
  12   5   3    2.72    4.71
 -12   5  -3    0.38    3.90
  12  -5  -3    1.32    3.07
 -12  -5   3   -0.99    4.26
 -13   5   3   14.19    4.46
  13  -5   3   26.02    5.80
 -13  -5  -3   15.11    4.99
 -13   5   3   11.01    4.64
  13   5  -3   18.08    5.71
 -13  -5   3   15.55    5.65
 -13   5  -3    8.13    4.15
  13   5   3   13.77    5.82
 -14   5   3   24.81    6.04
  14   5  -3   32.59    7.01
 -14  -5  -3   33.69    7.15
  14  -5   3   35.76    6.66
 -14   5  -3   27.43    5.21
  14   5   3   39.60    6.98
 -14  -5   3   32.75    6.59
  14  -5  -3   30.23    5.79
  15   5  -3    7.02    5.05
  15  -5   3    6.98    5.30
 -15   5   3    6.91    4.41
 -15  -5   3    4.01    5.27
  15   5   3   12.94    6.84
 -15   5  -3   -3.92    3.78
  15  -5  -3    4.56    4.01
 -16  -5  -3    0.61    4.86
  16  -5   3   -2.18    4.43
 -16   5   3    5.40    5.74
 -16  -5   3    0.49    5.29
  16   5   3    6.54    5.94
  16  -5  -3   -0.48    3.76
 -16   5  -3    3.28    4.46
 -17   5   3   11.72    5.13
  17  -5   3   17.93    6.01
 -17  -5  -3   22.87    6.55
  17   5  -3    5.88    5.80
 -17   5  -3   20.45    5.01
  17  -5  -3   20.64    5.64
 -17  -5   3   11.37    6.48
  17   5   3   17.31    7.15
   0  -6  -3  437.15   15.36
   0   6  -3  417.38   16.20
   0   6  -3  424.20   15.78
   0   6   3  441.07   15.75
   0   6  -3  400.43   14.63
   0  -6   3  435.74   14.75
   0  -6  -3  362.12   15.39
   0  -6   3  428.26   15.78
   0   6   3  475.07   15.51
   1   6  -3  278.77   10.68
  -1   6   3  278.46   11.13
   1   6  -3  285.93   11.33
   1   6  -3  288.18   11.97
   1  -6   3  279.37    9.81
   1  -6   3  276.65   11.31
  -1   6   3  300.40   10.60
  -1  -6  -3  291.77   11.55
  -1  -6  -3  278.46   11.23
  -1   6  -3  288.03   11.37
  -1   6  -3  302.43    9.83
   1  -6  -3  278.90   10.55
   1   6   3  258.52   11.13
  -1  -6   3  267.92   10.74
   1   6   3  291.98   11.24
   1  -6  -3  303.19   11.32
   2   6  -3   32.26    3.16
   2   6  -3   40.09    4.30
  -2   6   3   29.78    3.01
  -2  -6  -3   30.89    3.22
   2  -6   3   34.02    3.39
  -2  -6  -3   38.15    3.68
  -2   6   3   35.59    2.31
  -2   6   3   29.82    2.46
  -2  -6   3   35.38    4.03
  -2  -6   3   34.94    3.30
   2   6   3   42.47    3.82
   2  -6  -3   33.43    3.20
  -2   6  -3   33.49    1.54
   2   6   3   35.77    3.81
  -2   6  -3   37.00    3.65
  -3  -6  -3  375.24   15.70
   3   6  -3  416.16   15.54
  -3   6   3  391.81   15.16
  -3   6   3  392.20   13.82
  -3   6   3  414.75   14.09
   3  -6   3  369.55   13.18
   3   6  -3  423.97   16.26
   3  -6   3  401.64   13.23
   3  -6   3  419.47   15.40
  -3  -6  -3  417.27   15.97
   3   6   3  381.43   15.66
   3   6   3  416.30   15.96
   3  -6  -3  399.60   15.17
  -3  -6   3  417.61   16.06
  -3   6  -3  413.20   15.35
   3  -6  -3  395.99   15.18
  -3  -6   3  418.92   15.65
   4  -6   3    4.38    2.48
  -4   6   3    4.95    1.53
  -4  -6  -3    3.67    3.18
   4   6  -3    5.33    2.90
   4  -6   3    4.12    1.13
   4  -6   3    2.10    1.20
   4   6  -3    1.19    3.01
  -4  -6  -3    5.37    3.31
   4   6   3    3.95    2.63
  -4  -6   3    3.85    3.12
   4   6   3    7.06    2.57
   4  -6  -3    5.10    2.33
   4  -6  -3    5.27    2.29
  -4  -6   3    3.70    2.42
  -4   6  -3    7.64    2.68
   4  -6  -3    4.74    1.43
   5  -6   3    6.81    1.80
  -5   6   3    5.48    1.73
  -5  -6  -3    7.59    2.90
   5  -6   3    8.03    2.85
  -5  -6  -3    8.80    3.69
   5   6  -3    5.91    3.27
   5   6  -3    6.08    3.01
  -5  -6   3    8.02    2.89
   5  -6  -3    8.19    1.96
  -5   6  -3    5.91    2.82
  -5  -6   3    7.64    3.05
  -5   6  -3    5.50    1.66
   5  -6  -3    6.09    2.66
   5   6   3    3.74    3.23
   5  -6  -3    7.96    2.59
   5   6   3    7.16    3.55
  -6  -6  -3   12.33    3.29
  -6   6   3   23.36    3.51
   6   6  -3   23.49    3.83
   6   6  -3   16.22    3.29
  -6  -6  -3   17.17    3.43
   6  -6   3   19.92    3.40
   6  -6  -3   19.61    3.33
   6  -6  -3   21.88    3.34
  -6  -6   3   18.01    4.05
   6   6   3   12.62    3.65
  -6  -6   3   18.21    4.15
  -6   6  -3   17.81    3.31
   6   6   3   18.54    4.23
  -7  -6  -3  526.39   21.45
   7  -6   3  511.35   18.98
  -7   6   3  533.92   20.56
   7   6  -3  539.51   21.52
  -7   6   3  512.44   18.93
   7   6  -3  531.62   21.33
   7  -6   3  531.27   20.57
  -7  -6  -3  535.02   21.49
  -7  -6   3  526.52   21.53
   7   6   3  538.68   21.74
   7   6   3  525.40   21.25
   7  -6  -3  526.78   18.91
  -7   6  -3  511.03   20.51
  -7  -6   3  534.15   21.64
  -7   6  -3  538.81   19.17
   7  -6  -3  522.30   20.42
  -8  -6  -3   54.43    6.38
  -8  -6  -3   63.80    5.86
   8  -6   3   60.61    4.66
   8   6  -3   59.02    5.54
  -8   6   3   57.39    5.47
   8  -6   3   66.65    5.75
   8   6  -3   61.37    6.84
  -8   6   3   55.71    4.50
  -8   6  -3   54.22    4.45
   8  -6  -3   64.14    4.40
  -8  -6   3   59.00    6.61
   8   6   3   56.10    6.41
   8  -6  -3   56.17    5.17
   8   6   3   66.35    7.31
  -8   6  -3   54.61    5.77
   9  -6   3  271.74   12.30
  -9  -6  -3  301.68   14.89
  -9   6   3  291.08   13.77
   9  -6   3  309.17   14.13
  -9   6   3  289.37   12.31
  -9   6  -3  290.40   13.66
  -9  -6   3  274.07   14.77
   9  -6  -3  304.72   13.73
  -9   6  -3  293.57   12.63
   9   6   3  290.95   14.96
   9  -6  -3  288.53   12.29
  -9  -6   3  275.77   14.34
 -10   6   3    0.88    2.49
 -10   6   3    4.23    3.43
  10  -6   3    5.67    4.77
  10  -6   3    5.05    2.89
 -10  -6  -3    6.70    4.28
  10   6  -3    1.71    4.32
  10   6   3    1.63    4.30
 -10   6  -3   -1.36    3.36
  10  -6  -3    0.60    2.75
  10  -6  -3    8.12    3.01
 -10  -6   3   -1.88    3.75
 -10   6  -3    2.07    2.97
  11  -6   3   55.16    6.76
  11   6  -3   60.71    7.89
 -11   6   3   66.90    7.33
 -11  -6  -3   48.53    7.44
 -11   6   3   58.76    5.97
 -11  -6   3   54.43    7.14
  11   6   3   43.41    7.24
 -11   6  -3   45.96    5.52
  11  -6  -3   54.82    5.63
 -12   6   3    7.58    4.18
 -12  -6  -3    8.84    5.07
 -12   6   3    4.84    3.36
  12  -6   3    1.76    3.53
  12  -6   3    3.13    3.43
  12   6  -3    6.62    4.88
 -12   6  -3    3.46    3.52
  12  -6  -3   14.40    3.77
  12   6   3   -0.60    4.36
 -12  -6   3    4.00    4.61
  13   6  -3    2.99    4.11
 -13   6   3    2.03    3.30
  13  -6   3    7.83    4.42
 -13   6   3    7.54    4.39
 -13  -6  -3    3.77    4.85
 -13   6  -3    7.05    3.77
  13  -6  -3    7.93    3.66
  13   6   3   17.34    6.04
 -13  -6   3   11.49    5.46
  14  -6   3   -4.28    3.58
  14   6  -3    4.46    4.52
 -14   6   3   -3.02    3.78
 -14  -6  -3    0.35    4.95
  14  -6  -3    7.12    3.87
  14   6   3   -3.30    3.48
 -14  -6   3    3.53    4.92
 -14   6  -3    3.62    3.45
 -15  -6  -3  192.50   14.15
  15  -6   3  177.36   12.50
  15   6  -3  194.94   13.78
 -15   6   3  184.71   12.95
  15   6   3  197.00   14.49
 -15  -6   3  202.12   14.65
 -16  -6  -3    0.89    4.92
  16  -6   3   -3.98    3.75
  16   6  -3    7.47    5.47
 -16   6   3   15.57    6.22
  16   6   3    9.95    6.03
 -16  -6   3   10.47    5.99
  16  -6  -3    2.16    3.91
 -16   6  -3   11.98    4.77
  17  -6   3   49.13    7.98
 -17   6   3   64.42    9.21
  17   6  -3   47.25    8.39
 -17  -6  -3   53.35    9.60
 -17   6  -3   45.55    7.23
  17   6   3   53.90    9.28
  17  -6  -3   52.48    7.38
 -17  -6   3   49.21    9.43
   0   7  -3   -0.74    1.66
   0  -7  -3    1.57    1.89
   0   7   3   -1.40    1.76
   0   7  -3   -0.99    1.71
   0  -7   3    0.51    1.35
   0  -7  -3    0.15    1.43
   0   7   3    0.79    1.35
   0   7  -3    1.60    1.28
   1   7  -3  113.11    6.13
  -1  -7  -3  107.45    5.98
   1  -7   3  116.24    6.19
  -1   7   3  103.89    5.38
   1   7  -3  106.27    5.39
   1  -7   3  111.22    4.68
   1   7  -3  102.47    6.59
  -1   7   3  124.33    5.82
  -1  -7  -3  109.03    6.01
  -1   7  -3  112.26    6.08
  -1  -7   3  106.12    5.55
   1  -7  -3  107.50    5.44
   1   7   3  119.03    6.13
   1   7   3  118.18    6.22
  -1   7  -3  118.85    4.66
   1  -7  -3  103.59    5.86
  -2   7   3 2178.18   71.39
  -2   7   3 2145.05   70.27
   2  -7   3 2147.30   71.63
   2  -7   3 2177.34   69.57
   2   7  -3 2008.02   71.13
   2   7  -3 2194.50   72.38
  -2  -7  -3 2166.65   71.94
  -2  -7  -3 2217.54   71.89
  -2   7   3 2298.74   70.70
   2   7   3 2209.49   71.88
  -2   7  -3 2200.32   69.57
  -2  -7   3 2174.03   72.47
   2  -7  -3 2141.98   71.36
  -2  -7   3 2116.49   71.34
  -2   7  -3 2174.64   71.64
   2   7   3 2229.98   71.85
   3  -7   3   54.50    4.49
  -3  -7  -3   53.32    5.28
   3   7  -3   45.40    4.50
   3  -7   3   52.55    2.36
  -3   7   3   52.57    3.20
  -3   7   3   46.36    3.44
   3   7  -3   51.32    4.78
  -3  -7  -3   54.54    5.10
   3  -7   3   46.10    2.31
  -3   7   3   50.60    4.04
   3   7   3   48.05    4.50
   3  -7  -3   56.50    4.27
  -3  -7   3   48.05    4.12
   3   7   3   52.76    5.10
  -3   7  -3   43.47    4.45
  -3  -7   3   53.43    5.30
  -4   7   3  269.69    9.96
   4  -7   3  270.35   11.58
   4  -7   3  268.46    9.38
   4  -7   3  256.11    9.37
  -4  -7  -3  268.45   12.12
   4   7  -3  278.53   12.00
  -4  -7  -3  271.13   12.43
   4   7  -3  295.02   12.49
   4  -7  -3  256.45    9.89
  -4  -7   3  242.35   11.86
   4   7   3  269.95   11.89
  -4  -7   3  270.76   12.64
   4   7   3  266.40   12.11
  -4   7  -3  282.54   11.67
   4  -7  -3  264.75   11.25
   4  -7  -3  263.81   11.28
  -5   7   3   22.19    2.54
  -5  -7  -3   22.01    4.02
   5  -7   3   21.65    2.19
   5  -7   3   17.52    3.43
   5   7  -3   24.11    4.76
  -5  -7  -3   19.32    3.72
   5  -7   3   21.52    2.13
   5   7  -3   21.13    4.05
  -5   7  -3   22.81    3.75
   5   7   3   23.16    4.66
   5   7   3   19.39    4.08
  -5  -7   3   22.60    4.46
   5  -7  -3   19.36    3.23
   5  -7  -3   22.32    3.35
   5  -7  -3   18.96    2.34
  -5  -7   3   24.62    4.55
  -6  -7  -3  246.10   11.95
   6   7  -3  258.16   12.19
   6   7  -3  237.24   12.28
   6  -7   3  251.08   11.33
  -6   7   3  260.01   10.22
   6  -7   3  254.31    9.65
   6  -7  -3  239.23   11.02
   6   7   3  239.18   12.32
   6  -7  -3  251.45   11.22
  -6   7  -3  249.40   11.31
   6  -7  -3  232.38    9.59
  -6  -7   3  238.35   12.10
  -6   7  -3  244.36    9.58
  -6  -7   3  238.39   12.16
   7  -7   3   45.26    3.67
  -7  -7  -3   49.68    6.16
   7   7  -3   39.90    5.34
   7   7  -3   42.82    5.78
  -7  -7  -3   47.34    5.97
  -7   7   3   44.54    3.56
   7  -7   3   49.89    5.21
   7   7   3   42.08    5.75
   7   7   3   46.77    5.66
   7  -7  -3   59.15    5.22
  -7   7  -3   43.87    3.56
  -7  -7   3   47.99    6.11
  -7   7  -3   47.63    5.05
   7  -7  -3   45.86    3.62
  -7  -7   3   57.35    6.49
   7  -7  -3   44.98    4.92
  -8  -7  -3    6.89    3.93
   8  -7   3   12.44    2.65
  -8   7   3   16.36    2.82
   8   7  -3   17.05    4.67
  -8   7   3   14.30    3.42
   8  -7   3   17.94    3.72
  -8  -7   3    9.06    3.92
   8  -7  -3   13.86    3.44
   8   7   3    9.67    4.05
   8   7   3   11.30    3.81
   8  -7  -3   15.97    2.79
  -8   7  -3   17.88    2.95
  -8  -7   3   11.53    4.15
  -8   7  -3   18.12    3.68
   9   7  -3    7.65    4.33
  -9   7   3    4.91    3.55
  -9   7   3    8.32    2.71
   9  -7   3    3.93    2.35
  -9  -7  -3    5.79    4.25
   9  -7   3    6.90    3.41
  -9   7  -3    7.89    2.61
   9   7   3    1.73    3.05
   9  -7  -3   11.71    2.82
  -9  -7   3    9.90    4.60
  -9   7  -3    5.40    2.80
   9  -7  -3    5.27    2.86
 -10   7   3   49.19    6.02
 -10  -7  -3   32.14    5.70
 -10   7   3   37.42    4.64
  10  -7   3   40.75    4.59
  10   7  -3   40.96    6.79
  10  -7  -3   39.53    5.49
  10   7   3   39.23    6.68
 -10   7  -3   38.02    5.56
 -10   7  -3   35.07    4.67
  10  -7  -3   40.03    4.59
 -10  -7   3   33.33    6.29
  11  -7   3  272.48   12.92
  11  -7   3  261.10   13.99
 -11  -7  -3  281.37   15.78
 -11   7   3  282.94   14.37
 -11   7   3  292.28   13.06
  11   7  -3  283.23   15.64
 -11  -7   3  259.16   15.56
  11   7   3  266.44   15.15
 -11   7  -3  284.67   13.21
  11  -7  -3  301.94   12.93
  12  -7   3    2.16    3.77
 -12   7   3   -0.27    3.38
 -12   7   3    2.28    3.95
  12   7  -3   -1.94    4.40
  12  -7   3    4.15    3.37
 -12  -7  -3    2.61    4.85
 -12  -7   3   -3.06    4.07
  12   7   3    7.85    5.10
 -12   7  -3    6.98    3.62
  12  -7  -3    4.90    3.36
  13   7  -3    7.67    5.31
 -13   7   3   17.53    4.61
 -13  -7  -3   15.38    6.18
 -13   7   3   11.87    4.84
  13  -7   3   14.94    4.76
  13  -7  -3   19.08    4.51
 -13   7  -3   14.35    4.33
  13   7   3    9.35    5.76
 -13  -7   3   25.98    6.75
 -14   7   3   -1.68    4.42
 -14  -7  -3   -1.24    4.64
  14   7  -3   -3.94    4.66
  14  -7   3    5.94    4.76
  14  -7  -3    3.25    3.28
 -14   7  -3    2.23    3.30
 -14  -7   3    0.25    5.76
  14   7   3    2.15    5.04
  15   7  -3   17.84    5.82
 -15  -7  -3   23.31    6.56
  15  -7   3   18.51    5.86
 -15   7   3    2.27    4.32
  15   7   3    5.50    5.55
 -15  -7   3    1.65    4.77
 -15   7  -3   19.03    5.23
  15  -7  -3   11.76    4.32
  16   7  -3   -2.31    4.78
 -16   7   3    1.66    5.21
  16  -7   3   12.88    4.96
 -16  -7  -3    6.54    5.44
  16  -7  -3    6.92    4.62
  16   7   3    2.26    5.43
 -16  -7   3    8.94    5.60
 -16   7  -3   13.81    4.46
   0  -8   3    2.60    1.76
   0   8  -3    2.08    2.94
   0   8  -3    3.40    1.90
   0  -8  -3    6.27    2.66
   0   8   3    2.58    2.61
   0   8  -3    3.47    1.63
   0   8   3    5.69    2.42
   0  -8  -3    1.68    2.30
  -1  -8  -3 2065.45   68.61
   1   8  -3 2091.36   68.84
  -1  -8  -3 1910.10   68.56
   1  -8   3 2118.67   67.01
   1  -8   3 2052.29   68.67
  -1   8   3 2081.28   67.94
   1   8  -3 2097.29   69.49
  -1   8   3 2051.74   68.37
   1   8  -3 1979.64   67.74
   1  -8  -3 2127.95   68.06
   1  -8  -3 2096.96   68.47
  -1   8  -3 1968.86   66.89
  -1   8  -3 2112.29   68.71
  -1  -8   3 2150.62   67.96
   1   8   3 2136.62   68.64
   1   8   3 2125.94   68.72
  -2   8   3   47.34    4.03
   2   8  -3   43.05    4.12
   2   8  -3   50.77    5.67
   2  -8   3   45.63    2.68
  -2   8   3   40.65    3.69
  -2  -8  -3   37.01    4.67
  -2   8   3   41.91    3.33
  -2  -8  -3   42.01    4.75
   2  -8   3   43.58    4.33
   2  -8  -3   42.40    4.09
  -2   8  -3   49.22    2.56
  -2  -8   3   39.33    5.19
  -2   8  -3   43.65    4.26
   2   8   3   41.12    4.71
   2   8   3   44.18    4.70
  -2  -8   3   46.76    4.31
  -3   8   3  308.86   11.30
   3   8  -3  300.91   13.46
  -3   8   3  280.97   11.95
   3   8  -3  296.61   12.35
  -3  -8  -3  300.92   13.08
   3  -8   3  271.03    9.94
   3  -8   3  282.06    9.96
  -3   8   3  285.97   10.81
   3  -8   3  277.90   12.15
  -3  -8  -3  304.09   13.01
   3  -8  -3  294.68   11.96
   3   8   3  291.91   12.49
  -3   8  -3  282.82   12.19
  -3  -8   3  282.55   12.40
   3   8   3  278.83   12.85
  -3  -8   3  297.62   13.35
  -4  -8  -3  480.48   19.29
   4  -8   3  483.08   16.34
  -4   8   3  493.08   17.10
   4  -8   3  488.59   18.69
   4   8  -3  452.78   19.54
   4   8  -3  480.74   18.97
   4  -8   3  488.53   16.32
  -4  -8  -3  470.48   19.39
   4   8   3  464.91   19.42
  -4  -8   3  476.97   19.71
   4   8   3  494.62   19.18
   4  -8  -3  506.32   18.46
   4  -8  -3  493.19   18.41
   4  -8  -3  492.99   17.05
  -4  -8   3  490.88   19.19
  -4   8  -3  505.92   18.76
  -5   8   3 2121.18   69.42
   5  -8   3 2094.98   68.10
  -5  -8  -3 2195.83   71.59
   5   8  -3 2048.69   71.46
  -5  -8  -3 2060.23   71.28
   5  -8   3 2130.61   70.43
   5  -8   3 2102.10   68.09
   5   8  -3 2112.97   70.98
  -5   8  -3 2092.43   70.38
   5  -8  -3 2087.56   70.11
   5  -8  -3 2118.42   68.61
  -5  -8   3 2052.76   71.56
   5  -8  -3 2156.94   70.17
   5   8   3 2180.50   71.57
   5   8   3 2060.80   71.04
  -5  -8   3 2130.27   71.19
  -6  -8  -3  168.33   10.11
   6  -8   3  187.38    7.47
   6   8  -3  187.84   10.07
   6  -8   3  180.47    7.42
  -6   8   3  173.55    7.73
   6  -8   3  167.16    9.04
   6   8  -3  172.46    9.96
  -6  -8  -3  186.45   10.42
  -6   8  -3  186.23    9.36
   6  -8  -3  200.81    9.36
   6  -8  -3  183.46    7.71
  -6  -8   3  174.06    9.72
   6   8   3  166.38   10.20
  -6  -8   3  194.37   10.57
   6   8   3  182.31   10.07
   6  -8  -3  179.91    8.96
   7   8  -3  415.20   17.81
   7  -8   3  394.14   16.72
  -7  -8  -3  415.83   18.11
  -7   8   3  407.15   15.24
  -7  -8  -3  396.08   18.09
   7  -8   3  391.89   14.93
   7   8  -3  419.55   18.01
  -7  -8   3  387.96   17.89
  -7   8  -3  393.03   14.99
   7  -8  -3  431.51   15.24
  -7   8  -3  404.14   16.79
  -7  -8   3  403.93   17.76
   7   8   3  412.03   18.23
   7  -8  -3  420.58   16.68
   7   8   3  387.29   17.60
   7  -8  -3  412.83   16.69
   8  -8   3   -0.47    1.76
   8   8  -3    4.46    4.02
   8  -8   3    1.41    2.80
  -8  -8  -3   -1.47    2.55
  -8   8   3    1.02    1.95
  -8   8  -3   -0.22    1.79
  -8  -8   3   -0.10    3.77
   8  -8  -3    2.15    2.75
   8   8   3   -0.05    3.57
   8  -8  -3    0.80    1.91
  -8  -8   3   -0.16    3.40
   8  -8  -3    3.31    2.56
  -8   8  -3   -1.53    2.54
  -9   8   3  306.23   14.04
   9  -8   3  291.10   13.91
  -9   8   3  298.02   12.44
  -9  -8  -3  312.36   15.63
   9   8  -3  278.05   14.77
   9  -8   3  279.05   12.28
  -9   8  -3  303.16   12.52
   9  -8  -3  305.32   12.42
   9   8   3  282.73   14.98
  -9  -8   3  287.29   15.38
  -9   8  -3  312.45   14.17
   9  -8  -3  278.94   13.57
   9  -8  -3  294.24   13.88
 -10  -8  -3   10.61    4.08
  10  -8   3   14.70    4.67
 -10   8   3   18.87    3.49
  10  -8   3   10.97    3.11
  10   8  -3    9.77    5.03
 -10   8   3   15.24    4.07
  10  -8  -3   15.06    3.89
 -10   8  -3   10.50    4.02
  10  -8  -3    7.94    2.93
  10  -8  -3   12.13    3.65
 -10  -8   3    7.91    4.34
 -10   8  -3   16.99    3.53
  10   8   3   14.87    5.31
 -11   8   3  230.81   12.66
 -11  -8  -3  249.04   14.57
  11  -8   3  248.61   13.22
  11  -8   3  243.60   11.43
  11   8  -3  234.70   14.28
 -11   8   3  212.58   11.01
  11   8   3  215.71   14.13
 -11   8  -3  226.64   11.44
 -11  -8   3  231.78   14.47
  11  -8  -3  234.27   11.14
  12  -8   3   21.37    4.19
  12  -8   3   21.28    5.20
 -12   8   3   12.44    4.51
 -12  -8  -3   17.10    5.90
  12   8  -3   12.53    5.35
  12   8   3   18.15    6.13
  12  -8  -3   17.57    3.89
 -12   8  -3   23.91    4.35
 -12  -8   3   24.23    6.38
  13  -8   3  267.49   14.82
 -13   8   3  263.84   13.23
 -13   8   3  268.97   14.66
  13   8  -3  263.31   16.04
  13  -8   3  262.49   14.62
 -13  -8  -3  274.26   16.37
 -13   8  -3  255.77   13.54
  13  -8  -3  273.30   12.93
  13   8   3  208.30   14.59
 -13  -8   3  260.25   15.73
  14  -8   3   16.57    5.67
 -14   8   3   12.06    4.86
 -14  -8  -3    7.22    6.98
  14   8  -3   13.83    5.57
 -14   8  -3   19.33    4.81
  14  -8  -3   17.82    4.21
 -14  -8   3   19.32    5.33
  15   8  -3  190.49   13.73
 -15   8   3  154.52   11.51
 -15  -8  -3  172.01   14.00
  15  -8   3  182.82   11.92
  15   8   3  165.02   13.91
  15  -8  -3  157.61   10.39
 -15   8  -3  166.97   11.15
 -15  -8   3  169.71   13.26
  16  -8   3    3.02    4.87
  16   8  -3  -11.34    4.52
 -16   8   3    1.48    5.07
 -16  -8  -3   11.18    6.44
 -16   8  -3    0.07    4.09
 -16  -8   3    5.17    4.91
  16  -8  -3    9.33    4.07
  16   8   3    1.92    5.55
   0  -9   3    0.31    2.04
   0  -9  -3    1.64    2.37
   0   9  -3    1.20    1.97
   0   9   3   -1.82    2.33
   0   9  -3    4.35    2.10
   0  -9  -3    1.79    2.88
   0   9  -3    2.35    3.43
   0   9   3    0.21    2.35
  -1   9   3  160.71    7.84
  -1  -9  -3  155.67    8.46
   1   9  -3  166.09    9.32
   1   9  -3  150.59    7.46
   1  -9   3  150.65    8.17
   1   9  -3  156.54    8.27
  -1   9   3  158.35    7.60
  -1  -9  -3  168.81    8.34
   1  -9  -3  127.52    7.72
  -1   9  -3  161.17    8.21
  -1   9  -3  154.51    9.01
  -1   9  -3  175.65    6.71
  -1  -9   3  156.51    7.46
   1   9   3  156.81    8.30
   1  -9  -3  151.61    7.54
   1   9   3  147.99    7.76
  -2  -9  -3  189.51    9.88
   2  -9   3  194.69    9.38
  -2  -9  -3  193.45    9.72
  -2   9   3  193.17    8.92
   2  -9   3  191.11    7.43
   2   9  -3  191.28    8.96
  -2   9   3  192.29    8.16
  -2   9   3  187.49    8.58
   2   9  -3  199.31   10.51
   2  -9  -3  199.47    9.35
  -2  -9   3  198.79   10.38
  -2  -9   3  190.28    9.27
  -2   9  -3  184.71    7.31
  -2   9  -3  194.15    9.33
   2   9   3  195.97    9.68
   2   9   3  204.92    9.92
  -3   9   3   12.93    2.23
   3   9  -3   20.13    3.93
  -3  -9  -3   13.25    3.76
   3   9  -3   14.99    3.27
  -3  -9  -3   16.10    3.81
   3  -9   3   14.30    3.24
   3  -9   3   15.09    1.65
  -3   9   3   12.88    2.65
  -3   9   3   13.16    2.71
   3  -9   3   13.87    1.67
   3   9   3   19.58    3.94
  -3   9  -3   13.96    3.19
   3  -9  -3   15.05    3.02
  -3  -9   3   15.34    2.96
  -3  -9   3   13.83    3.46
   3   9   3   18.44    4.18
  -4  -9  -3   21.17    3.85
  -4  -9  -3   13.24    3.35
   4  -9   3   13.20    1.69
   4   9  -3   15.74    3.79
  -4   9   3   12.36    2.64
  -4   9   3   13.65    2.25
   4  -9   3   15.54    3.32
   4  -9   3   14.41    1.64
   4   9  -3   12.79    3.45
  -4  -9   3   11.15    3.69
   4   9   3   16.20    4.14
   4  -9  -3   11.94    3.16
   4   9   3   17.49    3.45
  -4   9  -3   15.41    3.20
  -4  -9   3    9.07    3.51
   4  -9  -3   10.68    2.73
  -5   9   3   29.68    2.85
   5   9  -3   33.45    5.32
  -5  -9  -3   22.14    4.60
   5  -9   3   30.19    2.38
   5  -9   3   34.70    4.34
   5  -9   3   29.71    2.39
   5   9  -3   25.05    3.90
   5  -9  -3   36.34    4.24
   5  -9  -3   26.95    2.92
  -5   9  -3   34.80    4.31
  -5  -9   3   32.00    5.30
   5  -9  -3   30.04    3.79
  -5  -9   3   40.09    5.30
   5   9   3   31.87    4.42
   5   9   3   23.65    4.25
   6   9  -3    5.82    2.66
   6  -9   3    2.79    1.50
   6   9  -3    2.83    2.82
  -6  -9  -3    5.48    2.95
  -6   9   3    6.66    1.88
   6  -9   3    3.80    1.42
   6  -9   3    2.94    2.48
  -6  -9  -3    0.58    2.36
  -6   9  -3    4.16    2.62
   6   9   3    3.73    3.18
   6   9   3    2.07    3.47
   6  -9  -3    4.05    1.78
  -6  -9   3    2.26    3.27
   6  -9  -3    5.28    2.33
   6  -9  -3    6.60    2.46
  -6  -9   3    3.03    3.47
  -7  -9  -3    8.89    3.88
  -7  -9  -3    6.49    3.80
  -7   9   3    9.86    2.30
   7  -9   3    7.89    1.95
   7   9  -3    8.48    3.62
   7  -9   3   12.26    2.13
   7  -9   3    9.62    3.14
  -7  -9   3    5.81    3.60
   7  -9  -3    7.54    3.09
  -7   9  -3    7.02    3.02
   7   9   3    8.53    4.28
   7  -9  -3   11.90    3.02
   7  -9  -3   15.55    2.57
   8  -9   3   14.53    3.67
   8   9  -3   12.85    4.72
   8  -9   3   14.74    2.64
  -8  -9  -3   16.26    4.07
  -8   9   3   16.28    2.78
   8  -9   3   13.33    2.65
   8  -9  -3    8.91    3.25
  -8  -9   3   14.38    3.97
  -8   9  -3   18.01    4.09
   8   9   3    7.09    4.68
   8  -9  -3   13.92    2.77
   8  -9  -3    8.12    3.11
  -9  -9  -3    8.41    4.75
   9  -9   3    5.58    2.32
   9  -9   3    3.59    3.59
   9   9  -3    4.80    4.66
  -9   9   3    6.86    2.47
   9   9   3   14.61    5.26
  -9   9  -3    2.42    3.06
   9  -9  -3    4.88    2.35
  -9  -9   3    6.64    3.56
   9  -9  -3    4.72    2.88
  -9   9  -3    2.77    2.25
   9  -9  -3    5.43    3.25
 -10   9   3    3.53    2.55
  10   9  -3    7.70    5.22
  10  -9   3   -0.25    3.12
  10  -9   3    1.88    2.33
 -10  -9  -3   -0.08    3.31
  10  -9  -3    3.46    2.59
 -10  -9   3    7.95    3.80
  10   9   3    6.67    4.05
 -10   9  -3    4.30    2.76
  10  -9  -3    7.45    3.70
  10  -9  -3    8.00    3.29
  11  -9   3   13.49    3.50
 -11   9   3   17.02    3.62
  11   9  -3    9.66    4.95
  11  -9   3   16.17    4.74
 -11  -9  -3    8.54    5.40
 -11   9  -3   15.30    3.76
  11   9   3   12.86    5.69
  11  -9  -3    8.76    3.90
 -11  -9   3   12.38    4.35
  11  -9  -3   15.21    3.50
 -12   9   3    5.86    3.76
 -12  -9  -3    3.92    5.21
  12  -9   3    1.56    3.14
  12   9  -3   15.77    6.05
  12  -9   3   -0.13    3.58
  12  -9  -3   -0.74    2.57
 -12  -9   3    1.23    3.60
  12  -9  -3   -1.04    3.17
  12   9   3    6.37    4.20
 -12   9  -3    2.60    3.29
  13  -9   3   10.83    4.62
  13   9  -3   29.90    6.41
 -13  -9  -3    9.99    5.72
 -13   9   3   11.10    4.19
  13  -9   3   12.65    3.88
 -13   9   3    0.07    4.40
  13   9   3   11.06    6.31
 -13   9  -3    9.71    4.63
  13  -9  -3   20.26    5.27
 -13  -9   3    9.70    4.87
  13  -9  -3    6.08    3.68
  14   9  -3   16.20    6.00
 -14   9   3   21.85    5.49
 -14  -9  -3   23.09    6.50
  14  -9   3   10.00    4.43
 -14  -9   3   25.18    6.11
 -14   9  -3   19.66    4.72
  14   9   3    9.10    6.11
  14  -9  -3   22.80    4.29
  14  -9  -3   17.50    5.29
 -15  -9  -3   13.07    6.47
  15   9  -3   18.08    6.65
  15  -9   3   22.61    5.61
 -15   9   3    5.36    4.80
  15  -9  -3   14.61    4.25
  15  -9  -3   17.55    5.45
 -15  -9   3   14.88    5.60
  15   9   3   16.29    6.62
 -15   9  -3   16.29    4.66
  16   9  -3    4.26    5.61
 -16   9   3   -0.76    4.21
 -16  -9  -3   13.34    6.68
  16  -9   3   20.74    5.71
 -16   9  -3    6.98    4.17
  16  -9  -3    2.24    3.82
 -16  -9   3   12.50    5.20
  16   9   3    5.97    6.33
  16  -9  -3    6.99    4.68
   0 -10   3  282.57   11.05
   0  10  -3  267.01   10.82
   0  10  -3  278.16   12.73
   0  10   3  259.73   11.90
   0 -10  -3  266.21   11.79
   0  10  -3  287.77   12.07
   0 -10  -3  279.70   12.17
   0  10   3  259.65   11.54
  -1  10   3    7.09    2.46
   1 -10   3    6.96    2.15
  -1  10   3   10.39    3.11
  -1 -10  -3    6.07    3.05
   1  10  -3    6.19    2.38
   1  10  -3    6.02    2.70
  -1  10   3    7.22    2.53
  -1 -10  -3   10.30    2.88
   1  10  -3   11.82    4.25
  -1 -10   3    6.76    2.82
  -1  10  -3    5.64    3.57
   1  10   3    5.12    3.02
   1 -10  -3   10.87    3.46
   1  10   3   14.62    3.28
  -1  10  -3    3.75    2.71
  -1  10  -3   10.24    2.12
   1 -10  -3    2.84    2.57
  -2  10   3   11.36    2.77
   2 -10   3    6.40    1.81
   2 -10   3    6.25    2.80
  -2  10   3    5.96    2.45
   2  10  -3   10.88    2.80
  -2 -10  -3    7.66    3.48
  -2 -10  -3    5.65    3.31
  -2  10   3    6.31    2.18
   2  10  -3    9.83    2.85
   2  10  -3   10.09    3.33
  -2 -10   3    6.72    2.91
  -2  10  -3    7.64    1.64
   2  10   3    9.58    3.57
  -2 -10   3    1.97    2.50
   2  10   3    8.63    2.64
   2 -10  -3    7.59    3.02
  -2  10  -3    6.78    2.75
  -3 -10  -3    6.34    3.61
   3 -10   3    2.54    2.49
   3  10  -3    8.29    2.88
  -3  10   3    9.43    2.19
  -3 -10  -3    9.29    2.99
  -3  10   3    8.74    2.67
  -3  10   3    9.22    2.43
   3 -10   3    8.23    1.65
   3  10  -3    3.19    3.43
  -3 -10   3    8.52    3.13
   3 -10  -3    8.28    2.63
   3  10   3    6.14    3.16
  -3  10  -3   11.05    1.53
  -3  10  -3   10.22    2.92
  -3 -10   3    8.41    3.64
   3  10   3    5.61    2.87
   4  10  -3  162.48    9.50
   4 -10   3  164.73    6.41
  -4  10   3  155.35    8.16
   4  10  -3  161.50    8.84
  -4  10   3  165.04    7.77
  -4 -10  -3  166.46    9.58
  -4 -10  -3  161.01    9.60
   4 -10   3  163.45    6.43
   4 -10   3  162.10    8.67
  -4  10   3  164.49    7.37
   4 -10  -3  163.15    8.38
   4 -10  -3  169.78    8.34
  -4 -10   3  170.60    9.91
  -4  10  -3  165.91    8.67
  -4 -10   3  161.03    9.16
   4  10   3  172.43    9.75
  -5 -10  -3    5.35    2.71
  -5  10   3    3.04    1.64
  -5 -10  -3   -0.45    2.35
   5 -10   3    2.75    1.30
   5 -10   3    3.55    2.44
   5  10  -3    0.88    3.54
   5 -10   3    1.47    1.24
  -5 -10   3   -0.40    2.21
   5 -10  -3    1.66    1.72
   5  10   3    0.21    3.28
   5 -10  -3    3.07    2.44
  -5  10  -3    0.89    2.31
  -5 -10   3   -5.46    2.51
   5 -10  -3    2.74    2.22
   5  10   3    3.56    2.48
   6  10  -3   42.57    7.37
   6 -10   3   42.15    4.97
  -6 -10  -3   44.20    6.92
  -6 -10  -3   40.07    5.89
   6 -10   3   45.77    3.55
   6  10  -3   52.80    5.79
   6 -10   3   45.69    3.09
  -6  10   3   49.87    3.83
  -6  10  -3   47.13    4.72
  -6 -10   3   46.36    5.99
  -6 -10   3   43.86    6.21
   6 -10  -3   50.33    4.56
   6 -10  -3   39.38    3.49
   6  10   3   42.25    6.05
   6 -10  -3   44.84    4.95
   6  10   3   50.56    6.02
   7 -10   3   12.11    2.21
   7  10  -3   16.15    4.25
  -7  10   3   13.65    2.62
   7 -10   3   10.27    3.29
  -7 -10  -3    9.76    4.41
   7 -10   3   17.95    2.34
  -7  10  -3   20.76    4.39
   7 -10  -3   11.95    2.49
  -7 -10   3    5.36    4.11
   7 -10  -3   11.57    3.11
   7  10   3   22.32    4.75
   7 -10  -3    9.86    2.93
  -8 -10  -3    5.01    4.53
   8 -10   3    5.83    3.64
   8  10  -3    5.39    4.47
   8 -10   3    1.39    2.00
   8 -10   3    0.60    1.83
  -8  10   3    5.48    2.34
   8 -10  -3    3.90    2.95
  -8 -10   3    3.73    4.23
   8  10   3    6.57    4.57
  -8  10  -3    4.09    2.91
   8 -10  -3    3.80    2.70
   9  10  -3    4.97    4.70
   9 -10   3    0.55    1.88
   9 -10   3   -0.90    2.87
  -9  10   3   -1.76    2.15
  -9 -10  -3    2.15    3.08
   9 -10   3    1.68    2.06
   9 -10  -3    0.78    2.87
  -9 -10   3   -2.82    3.01
   9  10   3   -0.80    4.20
  -9  10  -3    3.13    2.98
   9 -10  -3    0.09    2.43
   9 -10  -3    3.65    2.40
  10  10  -3    1.86    4.80
  10 -10   3   -1.63    2.25
  10 -10   3   -1.50    3.15
 -10  10   3    6.38    2.82
 -10 -10  -3    1.32    4.69
  10 -10   3    0.76    2.48
  10 -10  -3   -1.49    2.91
 -10 -10   3    1.42    3.62
  10 -10  -3    1.91    2.48
  10  10   3    1.42    5.03
  10 -10  -3   -1.94    2.96
 -11  10   3   -0.07    2.73
 -11 -10  -3    3.05    4.80
  11  10  -3   -2.51    4.89
  11 -10   3    4.48    2.66
  11 -10   3    2.92    2.57
  11 -10   3    2.22    3.63
  11  10   3   -1.51    3.57
 -11 -10   3    0.17    3.21
  11 -10  -3    2.01    2.86
  11 -10  -3    2.66    3.68
  12 -10   3    9.49    4.44
 -12 -10  -3    4.11    5.15
  12  10  -3    9.83    5.82
  12 -10   3   13.07    3.49
  12 -10  -3   15.70    4.40
 -12 -10   3    9.32    4.75
  12  10   3   11.33    5.92
  12 -10  -3    5.33    3.07
 -12  10  -3   11.01    3.61
  13 -10   3   12.07    4.07
  13 -10   3   10.57    3.55
  13 -10   3   14.22    4.53
 -13 -10  -3   12.99    7.11
 -13  10   3   15.11    4.15
  13  10  -3   12.08    6.12
  13 -10  -3   12.57    3.63
 -13  10  -3   16.84    4.10
  13 -10  -3   13.21    4.90
  13  10   3   10.37    4.95
 -14 -10  -3    1.23    4.87
  14  10  -3   -2.19    3.38
  14 -10   3    0.02    3.46
  14 -10  -3   -2.06    3.03
  14  10   3    9.12    6.03
 -14  10  -3    3.87    3.48
 -14 -10   3   -4.02    3.51
  14 -10  -3    0.07    3.55
  15 -10   3    4.96    4.03
  15  10  -3   -3.05    4.12
 -15 -10  -3    7.37    5.74
  15 -10   3    0.89    3.45
 -15 -10   3    1.72    4.11
 -15  10  -3    3.89    3.87
  15 -10  -3   -3.37    3.01
  15  10   3    4.18    4.36
  15 -10  -3    7.20    3.92
  16 -10   3    0.85    4.08
  16 -10   3   12.71    5.32
 -16 -10  -3   19.57    7.10
  16  10  -3    1.83    5.70
  16  10   3   -1.99    6.04
  16 -10  -3    8.54    4.80
 -16  10  -3   15.52    4.65
  16 -10  -3    4.23    4.16
 -16 -10   3   -1.58    4.43
   0  11  -3   -2.34    1.98
   0  11   3   -1.58    1.93
   0 -11   3   -0.04    2.02
   0 -11  -3    0.08    2.31
   0 -11  -3    3.05    2.69
   0  11   3    1.20    2.54
   0  11  -3    0.89    1.92
   0  11  -3    4.54    2.85
  -1 -11  -3   16.88    3.89
   1  11  -3   19.18    4.05
   1 -11   3   16.09    2.58
  -1  11   3   12.66    3.46
   1  11  -3   14.67    3.34
  -1 -11  -3   14.14    3.56
  -1  11   3   13.17    2.60
  -1  11   3   15.96    3.05
   1  11  -3   19.91    3.16
   1  11   3   17.24    3.67
  -1  11  -3   15.07    2.36
  -1 -11   3   14.88    3.15
   1 -11  -3   16.12    3.67
   1  11   3   17.71    3.55
  -1  11  -3   14.84    4.12
  -1  11  -3   16.11    3.55
   2 -11   3   41.18    3.24
  -2 -11  -3   51.59    5.69
  -2 -11  -3   49.28    5.46
   2  11  -3   37.58    5.21
   2 -11   3   42.48    4.92
  -2  11   3   38.45    4.00
  -2  11   3   43.11    3.59
  -2  11   3   37.47    4.28
   2  11  -3   43.76    5.03
   2  11  -3   44.36    4.34
   2  11   3   34.69    4.67
  -2  11  -3   44.08    3.03
  -2  11  -3   49.48    5.16
  -2  11  -3   42.57    5.80
  -2 -11   3   45.59    5.55
   2  11   3   49.34    5.59
  -2 -11   3   46.21    4.52
   2 -11  -3   47.60    4.58
   3  11  -3   52.13    5.39
  -3  11   3   50.43    4.53
   3 -11   3   47.38    3.27
   3  11  -3   56.04    6.58
  -3  11   3   51.36    3.95
  -3 -11  -3   57.31    6.07
  -3  11   3   52.41    4.37
  -3 -11  -3   58.43    6.23
   3 -11   3   50.57    5.33
  -3  11  -3   51.35    4.89
  -3 -11   3   53.81    5.37
   3 -11  -3   54.57    4.72
   3  11   3   52.94    5.35
  -3  11  -3   51.34    3.11
  -3 -11   3   51.71    5.23
   3  11   3   58.18    6.22
   4  11  -3   57.96    5.83
   4 -11   3   60.34    5.21
  -4 -11  -3   51.54    6.13
  -4  11   3   52.92    4.01
   4 -11   3   59.38    3.32
  -4 -11  -3   65.56    6.20
  -4  11   3   57.45    4.71
   4  11  -3   55.32    5.34
   4 -11   3   54.58    3.17
  -4  11   3   57.92    4.78
  -4 -11   3   55.27    5.65
  -4  11  -3   59.15    5.12
  -4 -11   3   61.19    5.75
   4 -11  -3   49.44    4.64
   4  11   3   60.67    6.54
   4  11   3   53.60    5.91
   5 -11   3    1.90    1.34
  -5  11   3    0.74    1.99
  -5  11   3    1.38    1.71
   5  11  -3    0.62    2.78
   5 -11   3   -0.07    1.18
   5  11  -3   -0.46    2.62
  -5 -11  -3   -0.13    2.26
  -5 -11  -3    2.46    3.03
   5 -11   3    1.42    2.35
  -5  11  -3    1.97    2.59
  -5 -11   3    2.50    3.14
   5 -11  -3    3.61    2.63
  -5 -11   3    0.19    2.27
   5  11   3    3.70    2.92
   5 -11  -3    1.35    2.04
   5  11   3   -1.83    2.02
  -6 -11  -3   11.22    4.37
   6 -11   3   18.68    3.75
   6  11  -3   22.59    4.13
   6 -11   3   14.48    2.39
   6  11  -3   17.10    4.83
  -6  11   3   15.32    2.76
   6 -11   3   14.95    2.06
   6 -11  -3   22.86    3.66
   6 -11  -3   15.47    3.29
   6  11   3   16.91    4.77
   6 -11  -3   23.81    3.00
  -6 -11   3   14.09    4.96
  -7  11   3   17.16    2.93
   7 -11   3   16.91    3.76
   7 -11   3   17.78    2.41
   7 -11   3   17.39    2.56
  -7 -11  -3   10.36    4.59
   7  11  -3   20.29    5.07
   7 -11  -3   13.62    3.48
   7 -11  -3   17.18    2.93
   7 -11  -3   18.49    3.63
  -7  11  -3   11.13    3.50
   7  11   3   17.74    5.23
  -7 -11   3   16.72    4.81
  -8 -11  -3   11.00    4.05
   8  11  -3   13.27    5.21
  -8  11   3   13.41    2.92
   8 -11   3   22.25    4.32
   8 -11   3   10.96    2.38
   8 -11   3    8.76    2.07
   8 -11  -3    9.11    2.55
  -8  11  -3   13.92    4.07
   8 -11  -3    7.94    3.43
  -8 -11   3   12.09    4.99
   8  11   3   12.94    5.15
  -9  11   3   59.11    4.97
   9 -11   3   45.42    6.32
   9  11  -3   50.91    7.87
   9 -11   3   47.49    4.30
   9 -11   3   53.01    4.19
  -9 -11  -3   47.59    7.54
  -9  11  -3   55.87    6.68
   9 -11  -3   43.56    5.70
  -9 -11   3   41.88    6.85
   9 -11  -3   50.29    5.70
   9  11   3   43.75    7.22
   9 -11  -3   46.41    4.49
 -10 -11  -3    1.08    3.37
  10 -11   3    5.80    2.59
  10 -11   3    6.26    4.25
 -10  11   3    9.54    2.96
  10  11  -3    3.11    4.88
  10 -11   3    6.17    2.64
  10 -11  -3    8.00    2.85
  10 -11  -3    5.28    3.36
 -10 -11   3    7.57    3.87
  10  11   3    6.31    4.38
  11 -11   3  236.35   11.21
 -11  11   3  227.54   11.57
  11 -11   3  274.02   13.65
  11  11  -3  240.99   15.46
  11 -11   3  266.19   11.57
 -11 -11  -3  255.61   15.07
 -11 -11   3  224.19   14.41
  11 -11  -3  236.18   11.40
  11  11   3  235.75   15.42
  11 -11  -3  244.29   13.17
  12 -11   3   21.15    5.13
  12 -11   3   25.63    4.20
 -12 -11  -3   15.37    5.16
  12 -11   3   23.62    4.25
  12  11  -3   38.38    7.61
  12 -11  -3   25.44    5.15
  12 -11  -3   29.77    4.45
 -12 -11   3   20.16    6.81
  12  11   3   34.35    7.10
 -13  11   3   35.33    5.41
  13 -11   3   17.79    5.03
 -13 -11  -3   23.35    6.87
  13 -11   3   30.95    4.76
  13 -11   3   31.23    4.90
  13  11  -3   37.29    8.07
  13 -11  -3   30.41    5.94
 -13 -11   3   20.84    6.45
  13  11   3   35.26    8.17
  13 -11  -3   31.63    4.81
  14  11  -3   11.96    5.84
  14 -11   3    5.55    4.23
 -14  11   3    2.94    4.38
  14 -11   3    0.01    2.76
 -14 -11  -3   -1.40    5.34
  14  11   3   14.46    6.25
 -14 -11   3   -3.56    5.03
  14 -11  -3    0.49    3.90
  14 -11  -3    4.72    3.64
  15 -11   3   -1.87    2.99
  15 -11   3    7.07    4.56
 -15 -11  -3    6.04    5.90
  15  11  -3    2.63    5.94
 -15 -11   3   -2.56    5.14
  15 -11  -3    0.77    4.19
  15 -11  -3    0.01    2.99
  15  11   3    0.82    5.63
  16  11  -3   19.06    7.45
 -16 -11  -3   16.39    6.53
  16 -11   3   25.39    6.34
  16 -11   3   15.23    4.68
  16 -11  -3   17.27    5.93
 -16 -11   3   19.45    7.73
  16  11   3   33.57    8.55
  16 -11  -3   12.61    4.42
   0  12   3    0.92    2.64
   0  12  -3   -2.32    3.06
   0  12  -3    2.29    1.94
   0  12  -3   -2.72    2.57
   0 -12  -3   -0.49    2.56
   0  12   3   -1.14    2.09
   0 -12  -3   -0.50    2.52
   0 -12   3   -1.70    2.02
  -1  12   3 1052.14   35.68
  -1 -12  -3 1007.77   36.25
   1  12  -3  935.71   34.74
   1  12  -3 1034.44   36.51
  -1  12   3 1004.09   35.03
  -1 -12  -3  990.92   36.04
  -1  12   3 1000.38   35.52
   1 -12   3 1009.74   34.27
   1  12  -3  986.47   37.06
  -1  12  -3  977.37   36.88
   1 -12  -3  987.13   35.60
   1  12   3  971.39   35.75
  -1  12  -3 1027.09   34.19
  -1  12  -3 1009.50   36.06
  -1 -12   3 1037.91   35.20
   1  12   3 1071.35   36.40
   2 -12   3   -0.35    1.53
  -2 -12  -3   -2.50    2.64
  -2  12   3   -1.64    2.36
   2  12  -3    3.70    3.70
   2  12  -3   -2.38    2.25
   2  12  -3   -3.48    2.10
  -2 -12  -3   -2.42    2.65
  -2  12   3    0.31    1.93
  -2  12   3   -3.59    1.87
  -2 -12   3    1.13    2.73
  -2  12  -3    1.31    2.56
   2 -12  -3    1.79    2.45
   2  12   3   -0.66    2.80
  -2  12  -3   -0.49    1.35
   2  12   3   -4.11    2.34
  -2  12  -3   -5.05    2.65
  -3  12   3  273.15   11.18
   3 -12   3  269.21   10.16
   3  12  -3  237.32   11.78
   3  12  -3  279.42   13.54
  -3 -12  -3  276.82   13.24
  -3 -12  -3  268.05   12.76
   3 -12   3  261.90   12.33
  -3  12   3  276.69   11.73
  -3  12   3  244.47   11.50
   3  12   3  243.33   12.45
  -3  12  -3  261.37   12.23
   3  12   3  258.64   13.00
  -3 -12   3  263.29   12.50
  -3 -12   3  270.42   13.62
  -3  12  -3  277.75   10.13
   3 -12  -3  275.55   11.95
  -4 -12  -3   56.86    6.65
  -4  12   3   58.49    4.66
  -4 -12  -3   53.94    6.07
   4 -12   3   57.79    5.36
  -4  12   3   54.29    4.90
  -4  12   3   49.35    4.07
   4 -12   3   52.93    3.28
   4  12  -3   50.74    7.26
   4  12   3   67.32    6.63
  -4 -12   3   58.18    6.86
   4 -12  -3   48.84    5.09
  -4  12  -3   54.20    5.19
   4  12   3   53.05    6.07
  -4 -12   3   56.90    5.77
  -5  12   3 1159.06   39.85
  -5 -12  -3 1135.96   42.65
   5 -12   3 1109.52   41.25
   5  12  -3 1220.56   43.51
[truncated: 5,791,632 more chars]
