# Supplementary material for: Mol­ecular structures of the penta­phenyl­cyclo­penta­dienyl iron com­plexes [(C5Ph5)Fe(CO)2 R] (R = Me, Ph, iPr and Bu)
Source: Acta Crystallogr C Struct Chem. 2021 Jun 16;77(Pt 7):374–82. doi: 10.1107/S2053229621006057 (PMC8254530; doi:10.1107/S2053229621006057)
Supplement: Supplementary file 2 [file c-77-00374-compd-1sup2.hkl]

data_compd-1                                                                    
_shelx_title ' shelxt_a.res in Pbca'                                            
_shelx_refln_list_code          4                                               
_shelx_F_calc_maximum      443.51                                               
_exptl_crystal_F_000      2384.00                                               
_reflns_d_resolution_high  0.7700                                               
                                                                                
loop_                                                                           
 _space_group_symop_operation_xyz                                               
 'x, y, z'                                                                      
 '-x+1/2, -y, z+1/2'                                                            
 '-x, y+1/2, -z+1/2'                                                            
 'x+1/2, -y+1/2, -z'                                                            
 '-x, -y, -z'                                                                   
 'x-1/2, y, -z-1/2'                                                             
 'x, -y-1/2, z-1/2'                                                             
 '-x-1/2, y-1/2, z'                                                             
                                                                                
_cell_length_a    13.6393                                                       
_cell_length_b    20.4360                                                       
_cell_length_c    21.1978                                                       
_cell_angle_alpha  90.000                                                       
_cell_angle_beta   90.000                                                       
_cell_angle_gamma  90.000                                                       
                                                                                
_shelx_F_squared_multiplier     1.000                                           
                                                                                
loop_                                                                           
 _refln_index_h                                                                 
 _refln_index_k                                                                 
 _refln_index_l                                                                 
 _refln_F_squared_calc                                                          
 _refln_F_squared_meas                                                          
 _refln_F_squared_sigma                                                         
 _refln_observed_status                                                         
   4   0   0      17779.74      18952.50       369.41 o                         
   6   0   0       5551.41       5684.11       119.88 o                         
   8   0   0      25018.22      24534.92       428.26 o                         
  10   0   0       6044.73       5882.90       140.18 o                         
  12   0   0       5043.67       5150.38       204.44 o                         
  14   0   0       4728.83       4567.08       342.17 o                         
  16   0   0       1612.36       1613.14       195.77 o                         
   2   1   0      40467.42      34784.06      1738.93 o                         
   4   1   0        923.91       1021.82        26.90 o                         
   6   1   0      22211.62      23007.69       278.67 o                         
   8   1   0      11380.83      11634.49       157.99 o                         
  10   1   0       3428.98       3329.92        84.91 o                         
  12   1   0        298.27        352.30        60.90 o                         
  14   1   0        831.27        930.28        73.00 o                         
  16   1   0        404.93        392.20        72.49 o                         
   2   2   0      22715.99      22074.08       272.62 o                         
   4   2   0       5550.82       5834.96        79.44 o                         
   6   2   0        422.81        388.10        27.79 o                         
   8   2   0         23.36        -14.44        16.41 o                         
  10   2   0       4487.72       4436.85        87.80 o                         
  12   2   0       1450.20       1630.35        82.67 o                         
  14   2   0        114.38        152.79        59.58 o                         
  16   2   0        236.82        313.34        55.13 o                         
   2   3   0        159.38        128.86        11.57 o                         
   4   3   0      65583.46      66142.08      2147.08 o                         
   6   3   0       2386.00       2640.68        50.88 o                         
   8   3   0       1639.60       1653.53        44.15 o                         
  10   3   0        834.92        805.19        45.25 o                         
  12   3   0       6487.88       6430.26       161.75 o                         
  14   3   0        102.49         70.61        69.22 o                         
  16   3   0        171.70        256.01        59.57 o                         
   0   4   0      47544.61      42060.56      1362.43 o                         
   2   4   0       3565.67       3517.26        53.40 o                         
   4   4   0      36613.04      35734.58       416.66 o                         
   6   4   0      42231.72      42446.11       497.85 o                         
   8   4   0       2927.06       2476.55        56.49 o                         
  10   4   0      11206.20      10598.58       193.79 o                         
  12   4   0       5448.46       5490.69       145.92 o                         
  14   4   0       5544.32       5577.63       155.73 o                         
  16   4   0       4024.26       4151.98       140.87 o                         
   2   5   0         40.88         72.51        14.74 o                         
   4   5   0          1.66         -2.93        10.69 o                         
   6   5   0       1274.07       1317.04        44.46 o                         
   8   5   0        818.81        798.52        33.58 o                         
  10   5   0       4317.40       4625.63        98.50 o                         
  12   5   0        945.52        977.88        68.49 o                         
  14   5   0        141.35        148.39        74.23 o                         
  16   5   0        211.05        178.59        51.30 o                         
   0   6   0        417.77        660.62        35.64 o                         
   2   6   0       4991.83       4579.01        64.80 o                         
   4   6   0      29610.29      29248.19       345.62 o                         
   6   6   0      18519.60      18210.00       242.50 o                         
   8   6   0       3237.02       2743.13        56.34 o                         
  10   6   0       6438.24       6157.60       133.50 o                         
  12   6   0      12035.99      12225.42       256.83 o                         
  14   6   0       2690.34       2743.03       118.28 o                         
  16   6   0        220.05        414.83        60.99 o                         
   2   7   0        485.95        634.06        22.59 o                         
   4   7   0       4773.83       5283.73        85.29 o                         
   6   7   0       1609.02       1713.21        37.83 o                         
   8   7   0       1906.19       1929.31        49.87 o                         
  10   7   0       2895.09       2937.16        77.48 o                         
  12   7   0        999.28        994.39        68.16 o                         
  14   7   0         65.21         67.13        43.78 o                         
  16   7   0       1113.98       1043.85        80.54 o                         
   0   8   0      10622.87      11447.17       209.91 o                         
   2   8   0        792.53        818.47        25.46 o                         
   4   8   0        115.36        176.60        18.34 o                         
   6   8   0       3634.16       3256.51        60.36 o                         
   8   8   0       8061.55       7871.92       123.35 o                         
  10   8   0       1020.53       1098.91        55.97 o                         
  12   8   0         10.13         12.84        35.40 o                         
  14   8   0        463.43        420.35        55.90 o                         
  16   8   0        856.70        866.31        75.71 o                         
   2   9   0       1271.40       1525.94        37.34 o                         
   4   9   0        348.79        265.26        20.21 o                         
   6   9   0       1486.61       1721.05        42.29 o                         
   8   9   0        357.90        402.01        36.50 o                         
  10   9   0        624.11        621.30        36.49 o                         
  12   9   0         53.03        219.51        37.75 o                         
  14   9   0        196.19        251.79        51.89 o                         
  16   9   0       2364.43       2371.09       129.46 o                         
   0  10   0        352.06        928.13        44.96 o                         
   2  10   0      12169.63      11032.87       145.83 o                         
   4  10   0      16119.54      15055.42       192.33 o                         
   6  10   0      32893.04      32559.40       393.21 o                         
   8  10   0       5046.59       4944.60        97.06 o                         
  10  10   0       4534.27       4444.10        96.06 o                         
  12  10   0       1991.15       2225.56        80.93 o                         
  14  10   0       5156.80       5144.22       177.46 o                         
  16  10   0        157.08        202.22        52.25 o                         
   2  11   0       5670.86       6347.77        94.43 o                         
   4  11   0       2700.41       2623.86        52.93 o                         
   6  11   0        859.67        974.97        44.89 o                         
   8  11   0       1977.97       1830.13        55.75 o                         
  10  11   0          2.41          1.78        22.89 o                         
  12  11   0        670.42        741.34        61.20 o                         
  14  11   0         23.00        132.34        75.49 o                         
  16  11   0        448.71        442.49        60.07 o                         
   0  12   0       5802.84       5898.65       127.94 o                         
   2  12   0       2642.19       2778.65        80.68 o                         
   4  12   0       2666.37       2790.59        52.67 o                         
   6  12   0       5496.78       5763.59       105.68 o                         
   8  12   0       1453.22       1572.44        52.92 o                         
  10  12   0       1459.98       1548.14        57.14 o                         
  12  12   0        251.16        304.83        46.59 o                         
  14  12   0        102.94        162.74        45.43 o                         
   2  13   0          2.22        -15.36        15.36 o                         
   4  13   0        704.67        667.73        32.03 o                         
   6  13   0       1631.86       1714.97        52.57 o                         
   8  13   0       8539.96       7953.85       154.45 o                         
  10  13   0          1.63         43.17        24.57 o                         
  12  13   0         13.95        -18.48        36.64 o                         
  14  13   0         20.99         40.40        40.81 o                         
   0  14   0       6185.74       6036.27       222.97 o                         
   2  14   0      20418.46      19666.33       251.96 o                         
   4  14   0       5322.87       5232.86       148.05 o                         
   6  14   0        243.49        251.47        28.30 o                         
   8  14   0       2567.63       2571.00        68.79 o                         
  10  14   0      14579.06      13965.48       249.33 o                         
  12  14   0       2852.56       2869.69        93.41 o                         
  14  14   0        116.83         76.17        44.32 o                         
   2  15   0        965.52        987.33        41.08 o                         
   4  15   0        874.67        935.23        43.25 o                         
   6  15   0       3713.26       3590.35        75.84 o                         
   8  15   0          8.10          3.05        23.17 o                         
  10  15   0          4.18         35.79        31.47 o                         
  12  15   0       2647.48       2670.51        86.52 o                         
  14  15   0       2904.01       2627.08       241.51 o                         
   0  16   0      30401.22      30358.04       530.72 o                         
   2  16   0       2510.35       2360.74        61.48 o                         
   4  16   0        675.81        686.90        40.25 o                         
   6  16   0       7368.56       7576.69       137.51 o                         
   8  16   0       6880.12       6641.49       157.14 o                         
  10  16   0       2553.55       2518.00        82.44 o                         
  12  16   0        142.99        187.99        43.61 o                         
  14  16   0        868.66        925.42        84.74 o                         
   2  17   0       5399.82       5244.40       109.83 o                         
   4  17   0       7493.86       7395.40       239.20 o                         
   6  17   0       4138.38       3913.00        92.09 o                         
   8  17   0          1.11         15.99        28.73 o                         
  10  17   0          3.46        -23.64        30.42 o                         
  12  17   0       1005.20        915.53        69.11 o                         
   0  18   0       1793.08       1751.08        87.58 o                         
   2  18   0        790.71        672.92        71.56 o                         
   4  18   0         13.37         38.48        29.28 o                         
   6  18   0          9.61         64.66        30.93 o                         
   8  18   0          5.10         -8.97        30.24 o                         
  10  18   0        246.97        321.23        43.40 o                         
  12  18   0       1935.53       1825.55        90.36 o                         
   2  19   0        382.10        409.10        43.14 o                         
   4  19   0       2362.51       2350.16        78.61 o                         
   6  19   0         21.45         59.24        29.53 o                         
   8  19   0        608.65        704.80        50.46 o                         
  10  19   0        638.21        643.02        79.49 o                         
  12  19   0       1128.57       1228.70        97.47 o                         
   0  20   0      26387.11      27087.38       698.81 o                         
   2  20   0        109.17        112.75        36.85 o                         
   4  20   0       3732.74       3799.73       103.19 o                         
   6  20   0       6450.16       6463.66       143.35 o                         
   8  20   0       4741.98       4730.69       120.82 o                         
  10  20   0       3987.52       3992.29       127.41 o                         
   2  21   0         70.94          4.90        45.47 o                         
   4  21   0         49.63         46.17        32.33 o                         
   6  21   0         11.59         18.97        40.34 o                         
   8  21   0        413.83        429.29        46.63 o                         
  10  21   0        350.95        223.36        63.54 o                         
   0  22   0       1807.53       1969.63       133.24 o                         
   2  22   0        191.27        129.44        46.29 o                         
   4  22   0          0.36         85.14        36.84 o                         
   6  22   0         96.81        113.30        39.67 o                         
   8  22   0         79.37         67.50        44.28 o                         
   2  23   0         15.81         34.93        47.55 o                         
   4  23   0        108.96        191.48        55.72 o                         
   6  23   0        232.15        188.40        47.57 o                         
   8  23   0         81.62         89.29        77.26 o                         
   0  24   0       4662.90       5307.33       225.87 o                         
   2  24   0        605.28        652.56       104.84 o                         
   4  24   0       9647.68      10131.13       236.59 o                         
   6  24   0       5538.01       5275.23       178.06 o                         
   2  25   0        105.86        102.58        66.83 o                         
   4  25   0        627.61        559.73        66.18 o                         
   0  26   0        610.69        647.07       113.57 o                         
   2  26   0         20.66         16.91        50.82 o                         
   2   1   1      18593.01      17063.33       140.26 o                         
   3   1   1      61783.76      60505.67      1054.40 o                         
   4   1   1       2329.44       2351.26        28.34 o                         
   5   1   1        123.32        159.71        10.96 o                         
   6   1   1       3787.13       3933.49        46.13 o                         
   7   1   1        114.85        100.61        14.17 o                         
   8   1   1       2560.14       2704.58        39.44 o                         
   9   1   1        358.02        365.52        19.30 o                         
  10   1   1       1035.10       1102.81        31.20 o                         
  11   1   1          2.93         -6.95        20.54 o                         
  12   1   1        644.83        695.73        51.46 o                         
  13   1   1        414.07        434.75        38.54 o                         
  14   1   1       1680.76       1807.21        64.46 o                         
  15   1   1         19.64         10.23        29.55 o                         
  16   1   1          3.74         74.00        36.57 o                         
  17   1   1         51.93        121.19        37.53 o                         
   2   2   1      66455.52      64275.83      1038.69 o                         
   3   2   1      22981.84      22436.95       214.39 o                         
   4   2   1      10111.39       9125.53        85.26 o                         
   5   2   1       8307.88       8358.81        78.52 o                         
   6   2   1       8237.63       7670.59        75.67 o                         
   7   2   1        592.27        507.68        19.55 o                         
   8   2   1      10883.02      10215.83       100.85 o                         
   9   2   1       1177.24       1118.11        29.42 o                         
  10   2   1       5396.42       5166.95        70.88 o                         
  11   2   1        253.63        199.15        24.45 o                         
  12   2   1       3273.93       3167.51        75.54 o                         
  13   2   1        580.86        634.79        42.62 o                         
  14   2   1       5003.90       4934.18       102.96 o                         
  15   2   1       1952.84       2071.33        68.86 o                         
  16   2   1       3867.51       3749.32        95.34 o                         
  17   2   1        257.60        414.75        54.10 o                         
   1   3   1      12361.67      12217.63       101.90 o                         
   2   3   1      10696.79      11011.21        93.92 o                         
   3   3   1       6648.39       6683.41        63.40 o                         
   4   3   1        170.32        207.51        10.86 o                         
   5   3   1       2681.48       2842.69        34.93 o                         
   6   3   1       4042.69       4475.44        50.80 o                         
   7   3   1       1686.95       1768.20        30.80 o                         
   8   3   1       3270.62       3034.19        43.85 o                         
   9   3   1        178.59        211.15        16.79 o                         
  10   3   1        961.29       1061.42        34.84 o                         
  11   3   1         17.73         30.16        20.98 o                         
  12   3   1       1323.51       1515.70        52.56 o                         
  13   3   1       1204.91       1199.03        54.52 o                         
  14   3   1       2747.61       2537.02        72.33 o                         
  15   3   1        739.71        757.94        49.11 o                         
  16   3   1        377.41        505.21        44.45 o                         
  17   3   1          2.69        -30.73        33.51 o                         
   0   4   1        433.89        465.89        22.12 o                         
   1   4   1      10418.45      10606.51        98.19 o                         
   2   4   1       6521.35       6564.35        63.54 o                         
   3   4   1      27303.70      27063.65       223.35 o                         
   4   4   1       3574.93       3394.15        39.08 o                         
   5   4   1        773.11        741.54        20.37 o                         
   6   4   1        462.99        303.95        15.94 o                         
   7   4   1       7429.29       7431.19        76.33 o                         
   8   4   1       2130.97       1879.16        32.66 o                         
   9   4   1       2901.16       2814.21        45.37 o                         
  10   4   1       7660.12       7208.88        90.76 o                         
  11   4   1        547.31        546.63        29.98 o                         
  12   4   1       1392.04       1515.86        66.29 o                         
  13   4   1        112.54         95.66        30.30 o                         
  14   4   1       1709.66       1708.56        63.17 o                         
  15   4   1       1644.96       1569.87        69.94 o                         
  16   4   1          3.33          1.90        28.17 o                         
  17   4   1         79.07        121.84        39.58 o                         
   1   5   1        305.97        335.39        10.68 o                         
   2   5   1       3797.15       3918.92        39.49 o                         
   3   5   1         59.13         75.88         7.65 o                         
   4   5   1       3610.38       3761.17        39.96 o                         
   5   5   1        421.40        479.89        17.05 o                         
   6   5   1        299.62        327.09        15.84 o                         
   7   5   1        210.94        247.39        15.71 o                         
   8   5   1       9982.64      10211.23       101.09 o                         
   9   5   1         51.78         45.92        14.57 o                         
  10   5   1        659.57        738.90        30.39 o                         
  11   5   1       2000.08       2037.45        56.46 o                         
  12   5   1          4.65        -23.93        23.93 o                         
  13   5   1        211.96        199.45        33.79 o                         
  14   5   1         83.69        108.29        32.31 o                         
  15   5   1        327.96        302.08        39.54 o                         
  16   5   1         21.84         14.62        29.82 o                         
  17   5   1        194.13        209.44        37.78 o                         
   0   6   1       9133.27       9531.60       120.54 o                         
   1   6   1       2113.62       2257.60        26.89 o                         
   2   6   1      26610.37      26137.18       224.07 o                         
   3   6   1        457.00        447.63        13.41 o                         
   4   6   1      10116.35       9744.54        90.19 o                         
   5   6   1       6691.55       6635.64        69.71 o                         
   6   6   1       4526.24       3969.54        47.20 o                         
   7   6   1       2836.20       2541.55        37.39 o                         
   8   6   1       3801.05       3803.64        49.37 o                         
   9   6   1       1356.11       1355.79        32.71 o                         
  10   6   1       5823.13       5700.24        79.13 o                         
  11   6   1          3.31         39.18        20.99 o                         
  12   6   1        800.78        961.53        49.96 o                         
  13   6   1          1.87          3.27        27.01 o                         
  14   6   1       1440.07       1399.20        59.01 o                         
  15   6   1         41.50         77.61        31.77 o                         
  16   6   1        579.05        711.86        55.29 o                         
  17   6   1        194.67        254.29        42.94 o                         
   1   7   1          0.55         -6.63         7.20 o                         
   2   7   1       5662.77       5780.39        59.12 o                         
   3   7   1         42.81         28.60         8.95 o                         
   4   7   1        927.40       1098.90        23.34 o                         
   5   7   1        187.68        275.38        15.56 o                         
   6   7   1        207.75        215.12        13.33 o                         
   7   7   1        126.83        139.46        13.44 o                         
   8   7   1       2854.70       2935.67        43.93 o                         
   9   7   1       2117.13       1968.17        41.03 o                         
  10   7   1       1009.78       1052.27        34.26 o                         
  11   7   1       2149.08       2243.28        49.14 o                         
  12   7   1        958.90        945.44        41.67 o                         
  13   7   1        985.13       1057.98        57.25 o                         
  14   7   1          4.79         -7.88        25.71 o                         
  15   7   1        205.34        174.48        35.81 o                         
  16   7   1          4.84         47.41        30.53 o                         
  17   7   1         88.11        157.73        37.38 o                         
   0   8   1       9488.75       9502.30       123.38 o                         
   1   8   1       3542.63       3491.72        41.16 o                         
   2   8   1        448.20        244.91        13.69 o                         
   3   8   1       2630.34       2484.12        37.20 o                         
   4   8   1       8730.70       7733.60        75.87 o                         
   5   8   1       9692.50      10105.37        96.12 o                         
   6   8   1      19765.03      19937.53       176.57 o                         
   7   8   1       7054.90       6992.26        74.30 o                         
   8   8   1      11958.17      11284.80       121.37 o                         
   9   8   1       4448.34       4174.76        62.12 o                         
  10   8   1       1707.92       1684.10        40.57 o                         
  11   8   1        359.96        376.40        25.48 o                         
  12   8   1       1533.14       1552.69        50.92 o                         
  13   8   1       2816.54       2818.38        74.76 o                         
  14   8   1       1641.03       1619.09        63.96 o                         
  15   8   1       1667.90       1743.69        71.19 o                         
  16   8   1        496.70        500.71        44.39 o                         
   1   9   1         79.27        103.79        12.36 o                         
   2   9   1        620.66        799.80        20.39 o                         
   3   9   1       1257.01       1459.03        24.54 o                         
   4   9   1        922.73       1069.31        22.37 o                         
   5   9   1       1275.61       1308.04        26.51 o                         
   6   9   1       3179.14       3496.07        44.80 o                         
   7   9   1        329.52        428.39        20.59 o                         
   8   9   1         41.67         41.86        14.64 o                         
   9   9   1        278.83        298.84        22.28 o                         
  10   9   1        778.29        810.62        32.50 o                         
  11   9   1        681.21        592.74        29.37 o                         
  12   9   1        828.09        766.45        37.86 o                         
  13   9   1        154.98        183.42        33.20 o                         
  14   9   1        339.71        216.05        35.15 o                         
  15   9   1          1.20        -31.38        31.38 o                         
  16   9   1          6.72         65.59        31.98 o                         
   0  10   1       8336.64       9233.35       117.69 o                         
   1  10   1       1884.41       1867.42        29.63 o                         
   2  10   1        888.81       1085.48        23.49 o                         
   3  10   1        601.14        681.14        19.49 o                         
   4  10   1        700.92        767.87        20.51 o                         
   5  10   1        253.86        340.47        16.17 o                         
   6  10   1       1402.55       1419.40        32.68 o                         
   7  10   1        739.18        717.38        24.88 o                         
   8  10   1       2640.32       2534.53        45.48 o                         
   9  10   1          0.98        -14.84        14.84 o                         
  10  10   1        208.21        194.33        20.98 o                         
  11  10   1         75.34         76.63        19.93 o                         
  12  10   1          9.80         15.24        21.50 o                         
  13  10   1        114.88         82.85        26.72 o                         
  14  10   1          5.16         30.00        37.87 o                         
  15  10   1         86.29         84.20        29.74 o                         
  16  10   1         24.69         22.42        37.44 o                         
   1  11   1        217.93        288.91        15.45 o                         
   2  11   1        369.23        446.36        17.67 o                         
   3  11   1        250.81        311.03        15.14 o                         
   4  11   1       1677.47       1650.26        27.31 o                         
   5  11   1        131.98        118.40        12.72 o                         
   6  11   1        168.04        211.47        16.04 o                         
   7  11   1       1031.69       1043.25        29.33 o                         
   8  11   1       3102.91       3159.38        52.18 o                         
   9  11   1        103.74         96.04        18.20 o                         
  10  11   1        117.04        164.89        20.51 o                         
  11  11   1        176.74        177.21        24.82 o                         
  12  11   1        116.91        142.30        26.17 o                         
  13  11   1       1305.94       1290.38        57.42 o                         
  14  11   1         51.71         49.22        29.63 o                         
  15  11   1         26.76         20.48        30.56 o                         
  16  11   1        256.44        310.34        42.25 o                         
   0  12   1       5404.34       4740.38        77.22 o                         
   1  12   1       4907.50       4880.65        54.39 o                         
   2  12   1      10801.45      10471.06       104.08 o                         
   3  12   1       1686.04       1412.60        27.21 o                         
   4  12   1       8339.76       8179.59        83.89 o                         
   5  12   1       3475.49       3196.03        50.14 o                         
   6  12   1      10228.91      10149.90       115.55 o                         
   7  12   1       1087.14       1131.19        31.23 o                         
   8  12   1       1045.18        943.14        30.76 o                         
   9  12   1       1065.09       1065.39        33.62 o                         
  10  12   1       5097.05       4877.73        76.08 o                         
  11  12   1        170.52        226.99        24.83 o                         
  12  12   1       3950.36       3973.98        76.40 o                         
  13  12   1       3791.28       3902.11        89.17 o                         
  14  12   1       2531.93       2570.84        74.81 o                         
  15  12   1        902.49        950.33        61.33 o                         
   1  13   1        620.05        638.38        21.20 o                         
   2  13   1         17.42         41.59        12.17 o                         
   3  13   1        654.53        585.57        21.12 o                         
   4  13   1        560.84        640.60        22.12 o                         
   5  13   1        768.80        793.88        30.68 o                         
   6  13   1         23.78         34.43        14.56 o                         
   7  13   1          1.30         -0.91        14.41 o                         
   8  13   1        202.44        195.91        19.51 o                         
   9  13   1        109.13         63.93        18.04 o                         
  10  13   1         21.35         43.59        18.97 o                         
  11  13   1         12.88         12.21        18.72 o                         
  12  13   1        252.74        185.54        29.95 o                         
  13  13   1        149.27         91.77        28.69 o                         
  14  13   1       1102.41       1219.58        56.32 o                         
  15  13   1         42.54         78.94        32.16 o                         
   0  14   1       1178.93       1204.12        40.72 o                         
   1  14   1        138.61        109.61        14.25 o                         
   2  14   1        656.28        675.93        22.56 o                         
   3  14   1        129.37        101.66        15.25 o                         
   4  14   1       6786.99       6682.67        82.46 o                         
   5  14   1       4119.26       4044.78        57.73 o                         
   6  14   1       3389.30       3303.32        51.36 o                         
   7  14   1        666.83        650.23        27.03 o                         
   8  14   1       1352.84       1355.09        36.23 o                         
   9  14   1        129.32        188.21        20.81 o                         
  10  14   1          8.79         39.90        19.14 o                         
  11  14   1        291.09        352.09        26.74 o                         
  12  14   1         18.50         36.91        23.74 o                         
  13  14   1        420.35        466.08        39.00 o                         
  14  14   1         95.46         94.80        29.95 o                         
  15  14   1          0.63        -30.53        33.37 o                         
   1  15   1          0.85          8.57        13.08 o                         
   2  15   1        761.52        779.79        26.97 o                         
   3  15   1          3.18         -1.68        14.08 o                         
   4  15   1         83.03         76.69        16.94 o                         
   5  15   1        210.09        226.52        20.13 o                         
   6  15   1        581.15        599.80        26.82 o                         
   7  15   1       1015.86       1009.09        33.07 o                         
   8  15   1        207.64        218.74        21.47 o                         
   9  15   1        937.68       1009.59        37.99 o                         
  10  15   1        138.15        125.02        26.88 o                         
  11  15   1         10.14        -20.41        20.41 o                         
  12  15   1        172.83        195.60        31.86 o                         
  13  15   1        134.75        131.14        29.75 o                         
  14  15   1        126.35        128.82        34.81 o                         
   0  16   1       8460.23       8521.96       138.75 o                         
   1  16   1         17.90          6.26        15.71 o                         
   2  16   1        629.71        640.25        26.95 o                         
   3  16   1       1056.32       1044.15        32.98 o                         
   4  16   1       8715.79       8467.54       104.62 o                         
   5  16   1        110.55        112.79        19.00 o                         
   6  16   1       2985.64       2993.50        60.76 o                         
   7  16   1       1554.17       1601.93        40.50 o                         
   8  16   1        358.33        400.82        24.50 o                         
   9  16   1        295.32        266.12        25.36 o                         
  10  16   1        165.44        231.83        34.61 o                         
  11  16   1        307.44        329.51        28.74 o                         
  12  16   1       2713.38       2526.80        71.37 o                         
  13  16   1        494.89        517.31        41.91 o                         
  14  16   1       1834.08       1791.60        65.40 o                         
   1  17   1       1504.05       1479.14        37.95 o                         
   2  17   1        879.28        814.11        34.33 o                         
   3  17   1        243.31        273.36        24.25 o                         
   4  17   1       3735.77       3872.72        84.46 o                         
   5  17   1        638.38        636.73        30.58 o                         
   6  17   1        792.03        704.53        31.30 o                         
   7  17   1         13.63         -7.94        18.68 o                         
   8  17   1        106.21        123.44        26.86 o                         
   9  17   1        197.78        177.71        23.42 o                         
  10  17   1         17.60         68.56        28.30 o                         
  11  17   1        231.71        290.86        32.06 o                         
  12  17   1       1514.01       1475.13        57.98 o                         
  13  17   1        490.41        406.65        39.63 o                         
   0  18   1       4061.50       3933.96        91.48 o                         
   1  18   1       2281.32       2305.05        54.88 o                         
   2  18   1       5555.71       5647.52        95.92 o                         
   3  18   1       1373.69       1460.09        44.67 o                         
   4  18   1       1574.31       1677.26        48.25 o                         
   5  18   1       1678.11       1660.79        44.79 o                         
   6  18   1       7877.17       7567.12       135.70 o                         
   7  18   1        254.04        300.79        33.35 o                         
   8  18   1       3894.65       3937.02        78.07 o                         
   9  18   1        581.55        569.28        43.13 o                         
  10  18   1       2320.66       2247.60        55.27 o                         
  11  18   1        149.66        165.62        36.43 o                         
  12  18   1        916.57        974.02        58.63 o                         
  13  18   1         11.34         59.57        38.62 o                         
   1  19   1        439.76        479.70        32.53 o                         
   2  19   1       2713.08       2643.93        60.24 o                         
   3  19   1        619.91        536.56        32.09 o                         
   4  19   1       2558.68       2380.90        73.30 o                         
   5  19   1        124.73        124.85        23.12 o                         
   6  19   1        158.54        190.24        25.35 o                         
   7  19   1         24.59          4.07        20.05 o                         
   8  19   1         13.34         37.03        22.38 o                         
   9  19   1        109.19        176.92        28.63 o                         
  10  19   1        344.40        351.33        32.28 o                         
  11  19   1          2.94        -15.99        43.79 o                         
  12  19   1          1.68        -45.59        45.59 o                         
   0  20   1       1710.93       1743.16        76.63 o                         
   1  20   1        419.91        419.49        35.46 o                         
   2  20   1       1064.79       1057.72        44.01 o                         
   3  20   1        627.86        662.67        39.89 o                         
   4  20   1         34.73         15.28        23.93 o                         
   5  20   1        617.54        649.98        34.83 o                         
   6  20   1        247.05        287.46        30.03 o                         
   7  20   1        335.78        336.53        28.91 o                         
   8  20   1        764.64        830.71        46.64 o                         
   9  20   1         18.05        101.60        40.94 o                         
  10  20   1        101.58         80.52        36.61 o                         
  11  20   1          1.35        -33.46        40.08 o                         
   1  21   1        439.06        477.45        36.95 o                         
   2  21   1        244.97        252.38        31.67 o                         
   3  21   1       1596.03       1553.20        64.39 o                         
   4  21   1          0.36         35.51        28.86 o                         
   5  21   1         36.89         47.26        22.99 o                         
   6  21   1        345.59        357.74        29.14 o                         
   7  21   1        278.21        303.12        30.56 o                         
   8  21   1        456.52        448.98        31.96 o                         
   9  21   1        374.82        353.70        38.18 o                         
  10  21   1        347.50        255.20        37.98 o                         
   0  22   1      12746.40      12939.85       274.63 o                         
   1  22   1          5.38        -16.18        30.39 o                         
   2  22   1       8320.39       8680.01       191.64 o                         
   3  22   1        257.91        287.44        32.73 o                         
   4  22   1       5583.17       5693.98       104.56 o                         
   5  22   1        552.17        599.96        38.95 o                         
   6  22   1       3546.62       3622.85        85.32 o                         
   7  22   1        677.47        760.85        45.80 o                         
   8  22   1       3221.84       3239.16       127.11 o                         
   9  22   1        378.62        424.99        40.21 o                         
   1  23   1       1200.43       1288.56        58.49 o                         
   2  23   1          2.84         -4.36        32.02 o                         
   3  23   1        296.21        222.55        35.89 o                         
   4  23   1        421.05        461.99        36.43 o                         
   5  23   1        219.76        182.06        37.06 o                         
   6  23   1         76.66         20.97        31.40 o                         
   7  23   1         18.70         25.72        35.01 o                         
   8  23   1        428.10        395.03        47.14 o                         
   0  24   1       8179.68       8855.46      1130.33 o                         
   1  24   1         24.16        -13.75        32.92 o                         
   2  24   1        628.03        684.72        48.02 o                         
   3  24   1          3.52          3.91        31.43 o                         
   4  24   1          8.68          4.88        31.70 o                         
   5  24   1          1.42        -13.71        33.31 o                         
   6  24   1        581.46        636.38        45.99 o                         
   7  24   1        549.27        544.31        44.46 o                         
   1  25   1        107.69         85.84        34.13 o                         
   2  25   1        789.89        891.31        55.00 o                         
   3  25   1         29.99         -7.16        34.41 o                         
   4  25   1        488.91        464.73        48.33 o                         
   5  25   1          8.03        -16.19        34.10 o                         
   0  26   1        258.15        311.83        59.88 o                         
   1  26   1        936.12        870.63        54.75 o                         
   2  26   1        620.74        569.08        48.88 o                         
   3  26   1         98.80        184.05        40.72 o                         
   2   0   2      46160.32      43733.01      1481.14 o                         
   3   0   2      54619.94      55570.58      1515.15 o                         
   4   0   2       7920.11       9057.75       116.25 o                         
   5   0   2        503.81        686.27        24.36 o                         
   6   0   2       1090.17        863.73        31.34 o                         
   7   0   2      23245.06      23199.13       284.55 o                         
   8   0   2      13661.85      13726.75       181.48 o                         
   9   0   2       3282.38       2954.82        61.99 o                         
  10   0   2        879.04        743.12        38.13 o                         
  11   0   2       6070.79       5959.14       133.11 o                         
  12   0   2        613.88        715.68        65.65 o                         
  13   0   2       3222.27       3101.14       109.22 o                         
  14   0   2       4429.65       4365.88       137.52 o                         
  15   0   2       3054.96       2811.39       112.89 o                         
  16   0   2        457.00        497.95        62.13 o                         
  17   0   2          8.83        -23.71        48.76 o                         
   2   1   2      14155.04      13622.05       117.18 o                         
   3   1   2       2863.79       2957.49        33.24 o                         
   4   1   2       1679.97       1560.41        23.01 o                         
   5   1   2       4994.27       5542.53        56.13 o                         
   6   1   2        650.79        687.81        20.49 o                         
   7   1   2          1.36          7.63        11.99 o                         
   8   1   2         85.22         83.85        13.82 o                         
   9   1   2          6.39         -6.26        12.37 o                         
  10   1   2       2488.83       2575.76        46.99 o                         
  11   1   2          2.29        -14.16        20.43 o                         
  12   1   2       1385.85       1527.35        56.33 o                         
  13   1   2        310.83        292.05        35.87 o                         
  14   1   2         91.99         85.63        30.93 o                         
  15   1   2        534.37        573.68        45.66 o                         
  16   1   2        658.67        645.76        61.08 o                         
  17   1   2        482.66        477.92        49.92 o                         
   1   2   2       6217.66       6324.70        90.83 o                         
   2   2   2      39966.42      39263.08       900.91 o                         
   3   2   2       2062.41       2047.17        24.38 o                         
   4   2   2       3504.68       3521.30        39.47 o                         
   5   2   2          3.91         -0.43         9.08 o                         
   6   2   2         22.61         35.21        12.63 o                         
   7   2   2       8374.60       8517.98        84.85 o                         
   8   2   2         39.54         86.22        13.78 o                         
   9   2   2       4346.85       4388.53        57.16 o                         
  10   2   2        123.02        151.43        19.15 o                         
  11   2   2         15.95        -16.47        19.58 o                         
  12   2   2        311.87        270.05        32.31 o                         
  13   2   2         13.31         36.40        28.31 o                         
  14   2   2        124.06        136.76        35.91 o                         
  15   2   2        573.62        545.38        44.03 o                         
  16   2   2         81.84        124.97        35.38 o                         
  17   2   2         23.29        155.48        35.68 o                         
   1   3   2        186.27        187.69         8.14 o                         
   2   3   2        600.14        679.55        11.82 o                         
   3   3   2        367.06        340.66        10.57 o                         
   4   3   2       4249.94       4229.60        43.85 o                         
   5   3   2      20258.16      20767.89       177.77 o                         
   6   3   2        586.77        575.46        19.36 o                         
   7   3   2        387.85        509.15        19.51 o                         
   8   3   2        611.75        712.60        23.50 o                         
   9   3   2        759.37        692.99        24.83 o                         
  10   3   2       1858.32       1800.84        41.63 o                         
  11   3   2        681.73        763.33        36.11 o                         
  12   3   2        758.71        827.03        42.11 o                         
  13   3   2        806.29        849.43        47.88 o                         
  14   3   2        142.20        106.49        30.72 o                         
  15   3   2        304.86        372.49        39.41 o                         
  16   3   2        426.01        484.83        48.15 o                         
  17   3   2         72.37         54.90        32.52 o                         
   0   4   2        106.19        214.61        12.32 o                         
   1   4   2      61594.70      61583.74       997.42 o                         
   2   4   2      16220.69      16260.90       141.21 o                         
   3   4   2       1286.83       1340.42        19.72 o                         
   4   4   2         27.99         66.19         8.12 o                         
   5   4   2      16385.87      16176.18       141.66 o                         
   6   4   2       6220.25       6143.69        64.20 o                         
   7   4   2       3367.69       2785.85        44.98 o                         
   8   4   2       4402.06       4133.76        51.64 o                         
   9   4   2       5969.50       5548.74        69.78 o                         
  10   4   2       1858.43       1791.70        39.82 o                         
  11   4   2        258.06        226.62        26.37 o                         
  12   4   2        914.27       1000.94        43.88 o                         
  13   4   2         60.83         55.83        29.10 o                         
  14   4   2       3761.36       3939.68        90.93 o                         
  15   4   2        508.46        552.34        44.58 o                         
  16   4   2        166.35        202.75        37.86 o                         
  17   4   2        583.30        643.39        49.41 o                         
   1   5   2      30916.43      31422.29       265.15 o                         
   2   5   2        886.88        926.19        15.09 o                         
   3   5   2      14544.24      14617.98       125.85 o                         
   4   5   2       3580.93       3490.05        39.11 o                         
   5   5   2        828.78        877.69        20.72 o                         
   6   5   2        833.38        912.31        23.40 o                         
   7   5   2       1389.95       1494.58        28.77 o                         
   8   5   2         84.80         60.61        13.27 o                         
   9   5   2       2325.66       2352.51        43.61 o                         
  10   5   2       2718.55       2774.23        51.00 o                         
  11   5   2       1920.05       2005.45        51.12 o                         
  12   5   2         46.76         52.78        23.00 o                         
  13   5   2       3761.10       3537.06        82.30 o                         
  14   5   2         86.58         67.64        30.70 o                         
  15   5   2         46.38         34.69        30.30 o                         
  16   5   2         91.29        130.25        33.73 o                         
  17   5   2       1499.54       1416.40        66.06 o                         
   0   6   2        325.76        298.16        15.59 o                         
   1   6   2        306.22        398.43        11.48 o                         
   2   6   2       1389.72       1256.45        18.95 o                         
   3   6   2      25158.43      24938.90       202.48 o                         
   4   6   2       9951.64      10017.19        95.45 o                         
   5   6   2      12945.31      12827.95       116.51 o                         
   6   6   2        788.63        732.49        20.50 o                         
   7   6   2       1038.52        819.72        22.33 o                         
   8   6   2       1635.78       1534.92        30.07 o                         
   9   6   2       3577.49       3427.47        55.96 o                         
  10   6   2          5.26         17.23        16.73 o                         
  11   6   2      11017.23      11127.67       145.40 o                         
  12   6   2       6022.19       5626.38        97.18 o                         
  13   6   2       4903.04       4778.29        98.24 o                         
  14   6   2       1507.29       1591.71        62.16 o                         
  15   6   2        238.49        307.28        38.12 o                         
  16   6   2        228.84        224.34        37.02 o                         
  17   6   2         45.61         66.09        35.48 o                         
   1   7   2       7204.88       7471.12        72.54 o                         
   2   7   2       4103.34       4158.94        43.91 o                         
   3   7   2        331.97        426.11        14.05 o                         
   4   7   2      18498.83      20458.44       176.04 o                         
   5   7   2        208.43        237.68        13.68 o                         
   6   7   2        292.07        295.26        15.13 o                         
   7   7   2          3.25         -0.91        10.08 o                         
   8   7   2        167.54        147.91        14.62 o                         
   9   7   2         59.01         35.11        16.23 o                         
  10   7   2         36.15         16.85        17.50 o                         
  11   7   2       1059.32       1208.45        50.28 o                         
  12   7   2        457.17        439.57        31.24 o                         
  13   7   2        354.79        388.81        36.35 o                         
  14   7   2         21.14         38.79        30.18 o                         
  15   7   2         56.15         39.49        33.74 o                         
  16   7   2          4.09          7.08        31.17 o                         
  17   7   2       1514.40       1560.14        77.93 o                         
   0   8   2       8245.52       8301.51       110.70 o                         
   1   8   2       5021.34       5158.44        57.40 o                         
   2   8   2       2803.58       2839.41        34.95 o                         
   3   8   2         15.18         44.84        10.65 o                         
   4   8   2        609.30        553.13        17.19 o                         
   5   8   2      17043.39      17970.43       158.73 o                         
   6   8   2        422.19        460.18        17.55 o                         
   7   8   2       2465.53       2553.80        37.57 o                         
   8   8   2       1114.69       1179.10        30.10 o                         
   9   8   2        573.43        630.92        25.89 o                         
  10   8   2         42.03         69.87        18.24 o                         
  11   8   2          2.86         16.56        22.10 o                         
  12   8   2        619.02        601.98        34.80 o                         
  13   8   2       2033.32       2096.60        63.44 o                         
  14   8   2        130.16        202.00        34.12 o                         
  15   8   2        623.69        683.91        46.26 o                         
  16   8   2          3.29         47.09        31.40 o                         
   1   9   2       1769.69       1944.94        28.51 o                         
   2   9   2        250.61        331.57        17.84 o                         
   3   9   2       1843.46       2111.28        30.74 o                         
   4   9   2       3348.63       3569.09        52.65 o                         
   5   9   2        984.36        865.46        22.59 o                         
   6   9   2        872.34        820.04        21.67 o                         
   7   9   2        550.93        475.94        20.59 o                         
   8   9   2          7.59        -13.22        13.22 o                         
   9   9   2       3985.94       3940.42        57.84 o                         
  10   9   2         84.15         90.85        19.59 o                         
  11   9   2       2337.46       2273.07        49.15 o                         
  12   9   2         11.43          7.50        20.02 o                         
  13   9   2        228.05        208.24        31.46 o                         
  14   9   2        432.06        399.96        35.74 o                         
  15   9   2        416.62        494.57        38.76 o                         
  16   9   2        276.90        339.72        35.68 o                         
   0  10   2       1572.23       1261.34        36.33 o                         
   1  10   2       7456.13       6583.52        71.59 o                         
   2  10   2        561.71        416.78        16.36 o                         
   3  10   2      12942.31      12577.36       120.15 o                         
   4  10   2      12001.66      12044.78       112.48 o                         
   5  10   2      16828.14      16433.51       153.19 o                         
   6  10   2       7818.97       7526.36        78.51 o                         
   7  10   2      10556.01      10026.12       113.74 o                         
   8  10   2       2986.92       2824.92        48.02 o                         
   9  10   2       2051.34       1803.81        41.62 o                         
  10  10   2         24.50         56.21        18.03 o                         
  11  10   2       3360.70       3349.29        62.84 o                         
  12  10   2       1619.04       1507.79        47.88 o                         
  13  10   2       7502.68       7334.19       130.87 o                         
  14  10   2        423.01        535.27        40.64 o                         
  15  10   2       2865.02       2863.13        74.85 o                         
  16  10   2          5.68         49.82        30.31 o                         
   1  11   2       2615.41       2909.82        41.18 o                         
   2  11   2         57.13         52.88        11.55 o                         
   3  11   2         10.94          8.95        10.44 o                         
   4  11   2        685.07        719.20        20.57 o                         
   5  11   2        389.29        462.29        19.30 o                         
   6  11   2       1636.39       1694.18        42.36 o                         
   7  11   2        214.63        267.39        18.52 o                         
   8  11   2         18.32         23.37        15.05 o                         
   9  11   2       1521.46       1304.44        35.64 o                         
  10  11   2        150.68        172.45        21.22 o                         
  11  11   2         36.88         23.55        22.25 o                         
  12  11   2         66.23         97.70        22.64 o                         
  13  11   2        921.19        919.32        45.56 o                         
  14  11   2        275.85        341.99        36.74 o                         
  15  11   2         15.91         19.11        28.43 o                         
  16  11   2         60.80        143.18        37.92 o                         
   0  12   2         26.51         23.30        14.96 o                         
   1  12   2        101.51        235.05        15.08 o                         
   2  12   2          2.16          7.24        10.61 o                         
   3  12   2       3724.64       4079.95        48.70 o                         
   4  12   2        253.60        323.35        16.20 o                         
   5  12   2       4185.30       4137.85        65.40 o                         
   6  12   2        516.38        590.11        23.45 o                         
   7  12   2       1548.38       1508.88        34.09 o                         
   8  12   2          0.39         11.77        14.59 o                         
   9  12   2          4.81          5.07        15.94 o                         
  10  12   2         83.90         78.59        19.80 o                         
  11  12   2       1423.63       1434.36        44.93 o                         
  12  12   2        145.18        110.51        26.43 o                         
  13  12   2        868.41        953.84        43.71 o                         
  14  12   2         11.66         15.85        28.66 o                         
  15  12   2        481.38        519.89        43.56 o                         
   1  13   2         68.22         72.26        12.92 o                         
   2  13   2        125.26        107.02        13.69 o                         
   3  13   2       3004.28       3230.59        44.08 o                         
   4  13   2        200.22        176.06        15.84 o                         
   5  13   2        188.30        209.11        17.02 o                         
   6  13   2        257.60        261.76        18.19 o                         
   7  13   2        333.85        341.41        23.03 o                         
   8  13   2       1736.41       1846.56        40.11 o                         
   9  13   2          0.28         -2.61        16.00 o                         
  10  13   2         16.86         39.38        18.80 o                         
  11  13   2       2615.41       2395.71        55.66 o                         
  12  13   2         42.18         13.79        23.45 o                         
  13  13   2         54.03         80.85        27.07 o                         
  14  13   2         93.57         96.42        39.31 o                         
  15  13   2        466.58        414.21        47.07 o                         
   0  14   2        375.67        397.95        26.32 o                         
   1  14   2      10182.95       9920.11       102.45 o                         
   2  14   2       2074.02       1976.39        35.47 o                         
   3  14   2      12897.83      12328.74       126.55 o                         
   4  14   2       8485.50       8588.78        94.98 o                         
   5  14   2       1233.30       1255.27        32.30 o                         
   6  14   2        955.01        969.16        30.25 o                         
   7  14   2        815.52        908.80        28.57 o                         
   8  14   2       3255.63       3178.42        56.39 o                         
   9  14   2       9841.08       9704.77       122.85 o                         
  10  14   2       1273.17       1289.90        47.12 o                         
  11  14   2       6192.13       5860.32        92.96 o                         
  12  14   2       1019.95        921.39        40.04 o                         
  13  14   2        903.72        962.25        45.28 o                         
  14  14   2          4.00         18.69        32.02 o                         
   1  15   2       2270.01       2236.62        40.18 o                         
   2  15   2       1101.54       1135.85        31.25 o                         
   3  15   2        553.92        570.12        24.03 o                         
   4  15   2       1963.91       1928.74        39.38 o                         
   5  15   2       3164.86       3118.22        50.91 o                         
   6  15   2       1161.90       1049.54        33.53 o                         
   7  15   2       2159.42       2091.29        44.99 o                         
   8  15   2         70.73         74.09        18.60 o                         
   9  15   2        644.01        602.88        33.75 o                         
  10  15   2        156.44        131.89        27.68 o                         
  11  15   2         90.69        102.09        28.71 o                         
  12  15   2        510.17        409.83        33.62 o                         
  13  15   2       1283.51       1303.12        55.22 o                         
  14  15   2       1914.20       1755.41        69.74 o                         
   0  16   2       5215.88       5134.21        94.99 o                         
   1  16   2      13053.93      13073.27       131.81 o                         
   2  16   2       2751.57       2763.55        50.96 o                         
   3  16   2        175.21        189.36        20.21 o                         
   4  16   2        120.69        113.11        19.40 o                         
   5  16   2       1507.91       1516.82        39.76 o                         
   6  16   2       4058.88       3991.36        63.03 o                         
   7  16   2       2494.15       2410.59        55.44 o                         
   8  16   2       3255.57       3002.45        56.79 o                         
   9  16   2       5972.18       5418.91        82.25 o                         
  10  16   2         75.23         79.66        21.29 o                         
  11  16   2        274.03        340.58        29.68 o                         
  12  16   2         11.34         12.29        32.96 o                         
  13  16   2          5.45         42.37        34.99 o                         
  14  16   2        474.56        415.58        40.43 o                         
   1  17   2        864.26        905.09        32.67 o                         
   2  17   2        142.14        164.43        20.62 o                         
   3  17   2       4214.87       4141.19        69.59 o                         
   4  17   2        268.27        247.74        22.70 o                         
   5  17   2       3164.26       3117.78        58.00 o                         
   6  17   2       3092.12       3031.47        56.73 o                         
   7  17   2         71.62         84.97        18.86 o                         
   8  17   2        115.67        140.34        20.69 o                         
   9  17   2        191.95        180.36        21.90 o                         
  10  17   2        309.23        303.68        25.85 o                         
  11  17   2          0.15          3.60        25.91 o                         
  12  17   2         53.76         38.77        31.04 o                         
  13  17   2         98.35         92.60        55.72 o                         
   0  18   2         59.52         24.56        32.91 o                         
   1  18   2       2779.96       2546.16        63.83 o                         
   2  18   2       1945.39       1830.56        47.02 o                         
   3  18   2       2435.14       2402.38        53.58 o                         
   4  18   2        389.38        405.30        26.31 o                         
   5  18   2        767.79        867.83        34.30 o                         
   6  18   2        159.58        142.45        21.84 o                         
   7  18   2       1605.02       1554.90        42.62 o                         
   8  18   2         57.49        101.53        19.51 o                         
   9  18   2       1524.64       1377.15        46.25 o                         
  10  18   2        175.07        156.77        24.27 o                         
  11  18   2        719.75        716.31        50.34 o                         
  12  18   2        749.68        808.37        47.22 o                         
   1  19   2        104.32         86.04        27.34 o                         
   2  19   2        204.24        177.71        26.53 o                         
   3  19   2        138.47        124.78        24.02 o                         
   4  19   2         25.11         29.66        20.84 o                         
   5  19   2        274.89        271.22        26.52 o                         
   6  19   2        127.66        140.60        22.41 o                         
   7  19   2        195.91        205.94        28.97 o                         
   8  19   2        125.48        150.63        23.29 o                         
   9  19   2       1710.66       1812.44        48.43 o                         
  10  19   2        210.64        198.48        26.66 o                         
  11  19   2        267.24        263.64        42.29 o                         
  12  19   2        618.98        711.26        46.45 o                         
   0  20   2         38.92         13.32        45.71 o                         
   1  20   2       8816.33       8779.66       132.55 o                         
   2  20   2       3902.21       4050.14        81.59 o                         
   3  20   2       2584.69       2614.74        63.92 o                         
   4  20   2       2232.81       2173.76        55.76 o                         
   5  20   2       4966.07       4758.53        87.87 o                         
   6  20   2       1556.74       1530.76        57.23 o                         
   7  20   2       2920.50       2980.84        91.59 o                         
   8  20   2       2075.52       2145.63        57.39 o                         
   9  20   2        424.92        416.82        35.21 o                         
  10  20   2        649.83        748.71        60.45 o                         
  11  20   2        760.39        619.02        57.91 o                         
   1  21   2        209.83        216.27        30.62 o                         
   2  21   2        158.41        133.60        27.37 o                         
   3  21   2        618.03        625.69        51.37 o                         
   4  21   2         16.12         22.06        24.56 o                         
   5  21   2        267.66        347.75        40.48 o                         
   6  21   2          9.79         60.63        22.72 o                         
   7  21   2        254.55        290.53        33.74 o                         
   8  21   2         49.99          5.46        28.58 o                         
   9  21   2        144.03         99.92        28.44 o                         
  10  21   2          0.56         26.48        37.71 o                         
   0  22   2          6.29         46.12        45.56 o                         
   1  22   2        913.78        930.91        47.92 o                         
   2  22   2         14.85          4.60        25.44 o                         
   3  22   2        294.27        262.92        32.02 o                         
   4  22   2        104.85         92.12        28.72 o                         
   5  22   2         79.64         74.80        25.57 o                         
   6  22   2         87.89         89.45        28.08 o                         
   7  22   2         13.23         44.08        31.63 o                         
   8  22   2        228.26        253.13        48.17 o                         
   9  22   2         55.31         15.12        53.69 o                         
   1  23   2         87.74        107.45        32.11 o                         
   2  23   2        380.68        427.05        42.36 o                         
   3  23   2        295.89        260.85        32.15 o                         
   4  23   2          0.17         64.33        30.38 o                         
   5  23   2        445.66        501.06        42.93 o                         
   6  23   2         28.22        -19.62        31.24 o                         
   7  23   2        674.49        652.58        42.26 o                         
   8  23   2          8.01        -22.53        46.29 o                         
   0  24   2         48.87         49.81        49.83 o                         
   1  24   2       3662.93       3891.63        93.04 o                         
   2  24   2        845.78        849.48        54.18 o                         
   3  24   2        589.67        629.13        41.33 o                         
   4  24   2       1087.27       1259.74        61.89 o                         
   5  24   2       1864.08       2055.32       100.81 o                         
   6  24   2        786.21        800.64        48.90 o                         
   7  24   2        353.95        287.46        37.44 o                         
   1  25   2        627.43        620.99        48.05 o                         
   2  25   2         83.04         72.27        35.36 o                         
   3  25   2          0.22        -32.23        40.58 o                         
   4  25   2          8.48        -25.24        49.39 o                         
   5  25   2        126.76        108.77        36.17 o                         
   0  26   2         26.46         -8.34        90.09 o                         
   1  26   2        369.52        272.56        55.30 o                         
   2  26   2        747.60        791.29        60.31 o                         
   3  26   2       4155.65       4235.69       107.73 o                         
   1   1   3          0.05          2.84         4.16 o                         
   2   1   3      12530.13      12104.68       105.87 o                         
   3   1   3       2568.16       2585.13        28.66 o                         
   4   1   3      27096.79      27192.91       226.13 o                         
   5   1   3       2990.41       2995.06        36.20 o                         
   6   1   3        262.99        292.36        15.94 o                         
   7   1   3       4311.39       4473.87        52.53 o                         
   8   1   3        809.75        777.18        24.02 o                         
   9   1   3        321.78        271.53        17.48 o                         
  10   1   3        291.03        316.69        23.22 o                         
  11   1   3          2.73        -20.69        20.69 o                         
  12   1   3        344.48        359.21        35.68 o                         
  13   1   3        288.20        379.93        37.71 o                         
  14   1   3       1090.75       1114.79        55.08 o                         
  15   1   3        303.60        266.36        37.01 o                         
  16   1   3        245.09        263.09        45.28 o                         
  17   1   3        604.54        704.39        52.20 o                         
   0   2   3       2979.50       3247.90        43.61 o                         
   1   2   3      31859.08      31410.98       456.73 o                         
   2   2   3       6323.53       6344.91        59.70 o                         
   3   2   3      24966.15      24217.27       200.40 o                         
   4   2   3      19011.96      20645.94       174.24 o                         
   5   2   3      13601.81      12734.18       113.86 o                         
   6   2   3       3300.97       3721.11        44.77 o                         
   7   2   3      19743.98      19296.25       170.70 o                         
   8   2   3       6200.88       6282.50        69.08 o                         
   9   2   3       7987.27       7325.12        79.72 o                         
  10   2   3       1088.03       1089.52        34.30 o                         
  11   2   3       4598.84       4312.28        75.81 o                         
  12   2   3       1360.41       1407.35        52.29 o                         
  13   2   3       1873.53       1885.68        62.48 o                         
  14   2   3        515.91        601.01        43.57 o                         
  15   2   3       2151.28       2433.05        75.01 o                         
  16   2   3        414.55        477.17        44.71 o                         
  17   2   3        786.92        925.85        56.82 o                         
   1   3   3      31235.49      31315.28       271.98 o                         
   2   3   3      14602.74      14440.88       135.95 o                         
   3   3   3        663.77        771.97        13.30 o                         
   4   3   3      26434.91      27453.09       228.52 o                         
   5   3   3       5322.05       5705.40        58.26 o                         
   6   3   3         60.21        166.06        13.33 o                         
   7   3   3       6979.01       7178.95        74.31 o                         
   8   3   3       3287.45       3393.74        47.70 o                         
   9   3   3        547.96        823.33        29.92 o                         
  10   3   3         33.42         20.63        17.94 o                         
  11   3   3        359.00        381.39        29.58 o                         
  12   3   3         32.17        -22.42        22.87 o                         
  13   3   3       4922.83       4871.78        98.76 o                         
  14   3   3        547.29        597.08        43.54 o                         
  15   3   3        614.50        607.42        46.47 o                         
  16   3   3        238.02        283.30        40.72 o                         
  17   3   3        183.70        234.11        42.33 o                         
   0   4   3      17351.06      16951.39       213.00 o                         
   1   4   3      98979.40      96625.46      1392.72 o                         
   2   4   3      61246.56      59601.42      1115.15 o                         
   3   4   3       7312.60       7291.84        66.93 o                         
   4   4   3       1435.51       1371.07        21.10 o                         
   5   4   3       4827.05       4699.56        50.87 o                         
   6   4   3       3549.02       3744.27        46.98 o                         
   7   4   3       1617.37       1436.65        27.52 o                         
   8   4   3       1019.43        974.46        25.37 o                         
   9   4   3       2180.66       2161.64        38.29 o                         
  10   4   3       1383.34       1389.91        37.25 o                         
  11   4   3       5453.77       5472.15       100.25 o                         
  12   4   3       1073.78       1156.61        46.33 o                         
  13   4   3       1708.08       1759.25        58.42 o                         
  14   4   3         69.34         25.91        29.10 o                         
  15   4   3       1452.51       1316.98        60.72 o                         
  16   4   3         97.05        125.17        37.04 o                         
  17   4   3        831.34        895.47        54.51 o                         
   1   5   3         86.28        125.08         7.47 o                         
   2   5   3        810.67        883.75        17.32 o                         
   3   5   3       9956.21       9819.84        90.34 o                         
   4   5   3       2354.68       2417.86        30.33 o                         
   5   5   3       1311.25       1333.82        23.14 o                         
   6   5   3         38.15         35.40        12.38 o                         
   7   5   3         23.77         44.34        12.12 o                         
   8   5   3       3453.93       3708.78        48.50 o                         
   9   5   3          0.63         -8.55        13.86 o                         
  10   5   3       1397.40       1406.54        36.80 o                         
  11   5   3       3315.61       3261.90        64.03 o                         
  12   5   3         11.89         -4.55        21.95 o                         
  13   5   3        300.21        299.25        34.64 o                         
  14   5   3        623.54        623.90        43.55 o                         
  15   5   3         46.55         93.54        34.67 o                         
  16   5   3         29.86         31.84        35.06 o                         
  17   5   3        226.57        320.07        40.32 o                         
   0   6   3       7235.74       8305.12       142.96 o                         
   1   6   3       5548.47       5549.71        53.28 o                         
   2   6   3        672.71        668.98        14.68 o                         
   3   6   3       7942.40       7859.79        71.08 o                         
   4   6   3        110.15         85.79         9.67 o                         
   5   6   3        271.26        131.84        12.07 o                         
   7   6   3      10411.83      10276.07       100.05 o                         
   8   6   3       1045.43       1155.68        27.49 o                         
   9   6   3       5643.41       5652.84        76.13 o                         
  10   6   3         64.39         52.61        18.68 o                         
  11   6   3        995.83       1066.04        42.95 o                         
  12   6   3         57.39        108.20        24.30 o                         
  13   6   3         37.47        136.03        27.48 o                         
  14   6   3          4.48         16.71        27.21 o                         
  15   6   3       3677.16       3718.05       108.82 o                         
  16   6   3        126.46        114.22        41.09 o                         
  17   6   3        883.71       1010.60        57.98 o                         
   1   7   3       2017.79       2174.62        27.65 o                         
   2   7   3      40180.51      42376.34       347.22 o                         
   3   7   3        935.66        980.84        18.45 o                         
   4   7   3       5201.62       5220.36        54.55 o                         
   5   7   3        283.93        414.32        15.64 o                         
   6   7   3       4774.39       4795.50        57.59 o                         
   7   7   3        977.03        913.89        23.39 o                         
   8   7   3        322.57        284.93        17.85 o                         
   9   7   3        140.88        130.58        17.30 o                         
  10   7   3        732.92        759.69        31.58 o                         
  11   7   3       5454.51       5457.26        87.02 o                         
  12   7   3         67.01         50.01        23.84 o                         
  13   7   3        234.75        301.36        32.92 o                         
  14   7   3         22.75         19.96        29.30 o                         
  15   7   3        193.71        236.39        52.93 o                         
  16   7   3        185.70        126.12        34.55 o                         
   0   8   3        112.53         66.78        14.77 o                         
   1   8   3      40048.20      40415.78       332.54 o                         
   2   8   3        932.36        866.96        19.04 o                         
   3   8   3       6448.88       5634.69        58.08 o                         
   4   8   3       8656.04       9470.74        89.52 o                         
   5   8   3      40346.03      41101.42       342.57 o                         
   6   8   3       3607.95       3529.84        44.10 o                         
   7   8   3       8363.67       7912.49        81.79 o                         
   8   8   3         14.66         11.25        13.16 o                         
   9   8   3       6187.87       5748.05        74.07 o                         
  10   8   3        210.08        258.97        20.77 o                         
  11   8   3       4692.27       4532.34        77.63 o                         
  12   8   3        415.84        378.08        31.73 o                         
  13   8   3       5017.79       5084.87        89.48 o                         
  14   8   3        388.61        310.83        38.13 o                         
  15   8   3       2993.25       3299.04        84.49 o                         
  16   8   3         41.17         45.34        33.66 o                         
   1   9   3       2739.88       3058.56        38.66 o                         
   2   9   3       3230.88       3763.40        43.96 o                         
   3   9   3        154.06        289.02        13.36 o                         
   4   9   3        257.03        274.29        13.47 o                         
   5   9   3        651.49        594.75        19.57 o                         
   6   9   3         18.36         77.52        11.03 o                         
   7   9   3        195.24        196.94        15.43 o                         
   8   9   3        300.95        268.70        18.64 o                         
   9   9   3         67.38        106.09        16.87 o                         
  10   9   3         72.47         82.23        18.21 o                         
  11   9   3        198.76        264.60        25.59 o                         
  12   9   3         42.90         52.58        21.97 o                         
  13   9   3        242.05        235.94        30.71 o                         
  14   9   3        335.74        371.55        34.22 o                         
  15   9   3        265.24        301.64        34.90 o                         
  16   9   3        147.46        148.76        33.52 o                         
   0  10   3       4987.41       5312.88        80.69 o                         
   1  10   3        166.89        153.85        13.02 o                         
   2  10   3         91.59        148.30        12.15 o                         
   3  10   3        116.12        163.88        12.25 o                         
   4  10   3       2988.20       3199.59        40.44 o                         
   5  10   3         20.54         31.87        10.14 o                         
   6  10   3        871.02        892.00        23.03 o                         
   7  10   3        250.27        273.46        23.89 o                         
   8  10   3         59.81         72.28        16.59 o                         
   9  10   3          2.85         15.25        14.72 o                         
  10  10   3         28.57         12.88        17.89 o                         
  11  10   3         41.82         29.44        19.89 o                         
  12  10   3        172.35        196.53        27.35 o                         
  13  10   3        192.12        257.21        27.26 o                         
  14  10   3          0.17          3.91        25.30 o                         
  15  10   3         22.99         43.98        25.38 o                         
  16  10   3        131.21        122.49        45.37 o                         
   1  11   3        323.66        310.74        15.74 o                         
   2  11   3        793.21        850.61        20.44 o                         
   3  11   3       1031.92       1018.52        22.86 o                         
   4  11   3        970.10       1107.83        23.39 o                         
   5  11   3         41.04         20.80         9.96 o                         
   6  11   3        300.18        344.05        19.11 o                         
   7  11   3        295.38        326.04        19.15 o                         
   8  11   3        146.37        234.40        18.96 o                         
   9  11   3        925.12        970.27        31.42 o                         
  10  11   3        119.23        118.47        20.28 o                         
  11  11   3       5078.81       4770.03        84.42 o                         
  12  11   3        481.66        512.80        38.34 o                         
  13  11   3        535.44        589.66        35.18 o                         
  14  11   3         47.53         63.83        31.75 o                         
  15  11   3         10.37         23.61        28.87 o                         
  16  11   3        297.97        378.86        41.34 o                         
   0  12   3          0.64        -11.93        16.17 o                         
   1  12   3      20223.99      19624.51       173.71 o                         
   2  12   3          2.28        -10.57        10.57 o                         
   3  12   3       5663.08       5173.51        58.42 o                         
   4  12   3        923.89       1066.70        26.98 o                         
   5  12   3      23508.46      22832.24       217.54 o                         
   6  12   3        151.88        174.68        16.30 o                         
   7  12   3       5429.66       5575.78        78.23 o                         
   8  12   3         40.65         38.38        16.47 o                         
   9  12   3       8762.97       8523.55       109.52 o                         
  10  12   3        349.79        404.03        28.34 o                         
  11  12   3       8454.78       8417.29       118.88 o                         
  12  12   3        142.95        140.87        26.06 o                         
  13  12   3       6377.05       6415.00       102.95 o                         
  14  12   3        838.27        741.42        45.19 o                         
  15  12   3       1650.64       1724.43        81.67 o                         
   1  13   3         41.44         62.41        12.46 o                         
   2  13   3        569.02        700.97        21.66 o                         
   3  13   3        543.90        646.00        20.47 o                         
   4  13   3        995.74       1026.16        26.73 o                         
   5  13   3       1657.89       1641.13        34.37 o                         
   6  13   3         27.98         14.17        13.49 o                         
   7  13   3        903.26        822.64        28.75 o                         
   8  13   3        571.63        496.34        24.89 o                         
   9  13   3         93.57         76.89        17.59 o                         
  10  13   3          3.28         18.14        17.57 o                         
  11  13   3       1958.23       1901.47        48.64 o                         
  12  13   3         19.49          9.41        21.75 o                         
  13  13   3        185.30        146.88        27.95 o                         
  14  13   3        255.29        243.82        36.45 o                         
  15  13   3        511.07        614.51        44.86 o                         
   0  14   3        725.52        921.13        36.95 o                         
   1  14   3         52.42         33.60        13.23 o                         
   2  14   3        341.07        359.79        18.72 o                         
   3  14   3       5897.96       5624.42        69.51 o                         
   4  14   3        841.84        925.98        28.99 o                         
   5  14   3       3738.17       3590.42        58.77 o                         
   6  14   3        904.44        941.76        33.59 o                         
   7  14   3       5718.91       5544.51        84.43 o                         
   8  14   3        974.85        938.76        29.50 o                         
   9  14   3        122.84        142.85        19.38 o                         
  10  14   3        206.28        147.48        29.25 o                         
  11  14   3        401.29        512.02        33.31 o                         
  12  14   3         40.19         38.53        21.78 o                         
  13  14   3        143.67        103.32        26.92 o                         
  14  14   3         25.07         68.97        34.15 o                         
   1  15   3        496.82        569.40        23.10 o                         
   2  15   3       1141.97       1110.46        31.56 o                         
   3  15   3        472.18        552.17        24.82 o                         
   4  15   3        243.43        234.14        18.86 o                         
   5  15   3        528.57        602.07        31.96 o                         
   6  15   3        669.27        742.71        33.61 o                         
   7  15   3         23.44         30.79        19.12 o                         
   8  15   3       1764.20       1680.15        40.47 o                         
   9  15   3        508.21        567.24        28.98 o                         
  10  15   3       1584.74       1478.10        41.86 o                         
  11  15   3        453.15        445.26        30.37 o                         
  12  15   3         15.24         12.20        21.40 o                         
  13  15   3         44.97         44.14        43.49 o                         
  14  15   3       1106.56        983.13        74.49 o                         
   0  16   3         45.93         38.87        22.33 o                         
   1  16   3       5800.79       5840.18        79.24 o                         
   2  16   3         13.35          0.48        17.31 o                         
   3  16   3        485.94        479.84        24.83 o                         
   4  16   3        603.14        574.19        30.14 o                         
   5  16   3       7261.47       7026.45       103.03 o                         
   6  16   3         76.96         67.49        17.52 o                         
   7  16   3       5786.82       5464.41        85.70 o                         
   8  16   3        139.66        145.19        22.53 o                         
   9  16   3        989.66        936.52        33.01 o                         
  10  16   3        318.88        286.51        53.24 o                         
  11  16   3       3903.28       3827.51        71.13 o                         
  12  16   3       1169.73       1115.10        41.84 o                         
  13  16   3        833.71        761.00        61.59 o                         
  14  16   3          3.05         75.20        60.58 o                         
   1  17   3        526.93        544.67        29.14 o                         
   2  17   3       2568.86       2476.58        64.04 o                         
   3  17   3        760.12        694.40        30.80 o                         
   4  17   3        242.97        234.47        22.18 o                         
   5  17   3       1902.23       1820.61        43.58 o                         
   6  17   3       2295.40       2146.39        47.24 o                         
   7  17   3        860.54        863.18        35.93 o                         
   8  17   3        671.42        592.86        34.96 o                         
   9  17   3          3.00         -6.84        19.03 o                         
  10  17   3          3.84          3.98        18.71 o                         
  11  17   3        250.58        295.69        26.04 o                         
  12  17   3         70.01         11.74        41.96 o                         
  13  17   3        651.57        555.83        45.57 o                         
   0  18   3        974.88       1092.02        57.65 o                         
   1  18   3      11227.51      10832.41       142.45 o                         
   2  18   3        691.26        761.41        34.70 o                         
   3  18   3       3808.26       3930.25        66.89 o                         
   4  18   3       1332.70       1253.20        38.09 o                         
   5  18   3        991.09        997.83        37.49 o                         
   6  18   3        126.60        222.32        21.09 o                         
   7  18   3       2650.59       2583.70        59.62 o                         
   8  18   3        657.29        601.54        33.93 o                         
   9  18   3       2679.48       2670.09        73.25 o                         
  10  18   3          9.83         -2.79        24.87 o                         
  11  18   3       2395.41       2317.96        68.33 o                         
  12  18   3         43.40         30.43        58.44 o                         
   1  19   3         23.98         17.76        21.84 o                         
   2  19   3        272.29        251.35        28.02 o                         
   3  19   3         86.90         92.12        24.42 o                         
   4  19   3        479.03        513.86        31.95 o                         
   5  19   3          5.26          4.25        19.23 o                         
   6  19   3         10.47        -18.13        18.13 o                         
   7  19   3         54.11         41.98        28.98 o                         
   8  19   3          1.44        -14.33        26.45 o                         
   9  19   3         62.70         65.45        31.19 o                         
  10  19   3         98.30        124.05        24.84 o                         
  11  19   3         77.34         46.04        35.10 o                         
  12  19   3         46.77         45.96        41.88 o                         
   0  20   3       1407.12       1399.68        67.93 o                         
   1  20   3        494.35        529.02        39.97 o                         
   2  20   3        813.19        796.38        43.44 o                         
   3  20   3         11.16         18.89        23.04 o                         
   4  20   3        129.29        117.83        24.67 o                         
   5  20   3       2486.08       2504.10        59.90 o                         
   6  20   3         59.31         83.29        21.27 o                         
   7  20   3        356.48        317.48        30.12 o                         
   8  20   3        476.09        497.22        45.65 o                         
   9  20   3        238.02        194.07        35.80 o                         
  10  20   3        433.16        483.59        45.60 o                         
  11  20   3        888.31        842.54        82.24 o                         
   1  21   3        223.70        229.28        30.42 o                         
   2  21   3         11.66         41.96        26.14 o                         
   3  21   3        419.26        352.19        32.40 o                         
   4  21   3        122.37        137.90        31.68 o                         
   5  21   3         26.93         52.59        23.24 o                         
   6  21   3          0.09         10.96        27.16 o                         
   7  21   3         68.36         40.21        36.85 o                         
   8  21   3        518.55        556.48        27.52 o                         
   9  21   3         84.08         25.73        47.64 o                         
  10  21   3        137.58        163.87        46.70 o                         
   0  22   3        947.70       1087.90        74.03 o                         
   1  22   3       2401.62       2464.05        65.58 o                         
   2  22   3         74.28         52.95        27.24 o                         
   3  22   3        723.70        744.94        41.18 o                         
   4  22   3         96.38         80.77        25.56 o                         
   5  22   3       1444.58       1634.20        53.49 o                         
   6  22   3          9.50         14.44        27.24 o                         
   7  22   3       5291.33       5397.35       185.92 o                         
   8  22   3        148.18         27.38        38.75 o                         
   9  22   3       1950.95       2037.79        82.15 o                         
   1  23   3         18.33         63.68        35.42 o                         
   2  23   3         23.58        -26.35        26.35 o                         
   3  23   3        335.19        340.57        40.32 o                         
   4  23   3         38.08         46.76        27.53 o                         
   5  23   3         24.36         29.43        24.67 o                         
   6  23   3         43.03         62.38        38.06 o                         
   7  23   3        239.34        305.09        45.65 o                         
   8  23   3         26.39        -35.16        47.11 o                         
   0  24   3        128.75         71.88        61.52 o                         
   1  24   3        263.55        281.28        37.84 o                         
   2  24   3        547.87        605.47        41.84 o                         
   3  24   3        101.54        112.83        46.76 o                         
   4  24   3         57.61         75.95        32.73 o                         
   5  24   3        929.24        860.62        57.15 o                         
   6  24   3          2.28          3.17        41.11 o                         
   7  24   3       1846.14       2087.44       140.15 o                         
   1  25   3        125.64        121.09        36.75 o                         
   2  25   3         30.03         11.86        32.59 o                         
   3  25   3        201.61        193.05        38.28 o                         
   4  25   3         45.84         56.97        46.03 o                         
   5  25   3         40.43         46.52        52.19 o                         
   0  26   3        161.11        120.09        55.68 o                         
   1  26   3       3095.52       3131.16       111.80 o                         
   2  26   3        454.67        482.15        46.59 o                         
   0   0   4     196703.73     188369.75      6611.89 o                         
   1   0   4      50664.96      50579.31      1014.35 o                         
   2   0   4      27314.83      27199.59       338.43 o                         
   3   0   4        569.95        900.80        22.30 o                         
   4   0   4         10.77         51.11        12.60 o                         
   5   0   4      12344.13      11318.70       145.69 o                         
   6   0   4       5797.82       5927.51        87.90 o                         
   7   0   4      67243.20      66390.44       768.49 o                         
   8   0   4      17784.73      18189.62       232.59 o                         
   9   0   4      22316.85      21822.68       276.72 o                         
  10   0   4       2668.42       2663.52        71.27 o                         
  11   0   4       4688.13       4538.81       127.77 o                         
  12   0   4        172.17        109.38        36.08 o                         
  13   0   4       7937.24       8126.59       194.17 o                         
  14   0   4       2455.07       2409.87       100.38 o                         
  15   0   4        368.40        347.97        56.55 o                         
  16   0   4         48.71         56.67        43.38 o                         
  17   0   4       1149.06       1141.34        93.60 o                         
   1   1   4       5670.33       5771.55        52.14 o                         
   2   1   4       3186.52       3394.14        36.79 o                         
   3   1   4        827.10        872.21        16.32 o                         
   4   1   4       6900.54       7300.51        68.86 o                         
   5   1   4       4406.05       4856.47        51.66 o                         
   6   1   4       6636.39       7192.74        72.69 o                         
   7   1   4         45.29         85.06        13.44 o                         
   8   1   4        157.27        125.18        15.28 o                         
   9   1   4       1320.69       1549.99        32.15 o                         
  10   1   4         52.13         47.11        18.84 o                         
  11   1   4       1945.76       1995.38        50.84 o                         
  12   1   4        724.67        661.96        39.98 o                         
  13   1   4        578.69        641.96        43.50 o                         
  14   1   4        519.86        561.86        43.11 o                         
  15   1   4       1448.57       1520.09        65.08 o                         
  16   1   4        448.41        534.68        45.44 o                         
  17   1   4        150.21        195.85        39.36 o                         
   0   2   4       1719.82       1799.87        31.20 o                         
   1   2   4        113.37        127.21         6.79 o                         
   2   2   4         29.66         58.17         5.37 o                         
   3   2   4       6124.12       6314.06        65.48 o                         
   4   2   4       2653.32       2698.23        32.10 o                         
   5   2   4       1245.25       1194.42        25.22 o                         
   6   2   4        936.56       1007.44        22.46 o                         
   7   2   4       1910.03       1783.90        30.69 o                         
   8   2   4       1462.14       1349.52        29.85 o                         
   9   2   4       3422.69       3338.73        47.80 o                         
  10   2   4       1875.91       1770.44        53.47 o                         
  11   2   4        303.29        291.79        26.14 o                         
  12   2   4        586.64        606.55        38.13 o                         
  13   2   4       2428.61       2570.04        71.45 o                         
  14   2   4        410.33        433.29        40.31 o                         
  15   2   4       1616.83       1579.36        68.21 o                         
  16   2   4         17.57         26.81        32.26 o                         
  17   2   4       1315.79       1266.93        93.42 o                         
   1   3   4       4098.76       4232.50        40.66 o                         
   2   3   4         23.52         57.46         6.46 o                         
   3   3   4        968.80       1039.85        17.08 o                         
   4   3   4      12493.53      12833.84       113.00 o                         
   5   3   4        293.40        288.38        14.37 o                         
   6   3   4       4149.80       4264.24        49.37 o                         
   7   3   4       1537.45       1774.23        30.25 o                         
   8   3   4        870.62        973.10        28.17 o                         
   9   3   4         56.54         53.18        15.17 o                         
  10   3   4         38.95         12.51        17.35 o                         
  11   3   4       5427.18       5270.67        97.06 o                         
  12   3   4       3507.06       3330.79        72.35 o                         
  13   3   4         27.28         38.90        27.46 o                         
  14   3   4        745.56        837.94        49.12 o                         
  15   3   4         12.50         65.45        30.72 o                         
  16   3   4        250.14        245.49        39.49 o                         
  17   3   4        881.92        834.79        53.30 o                         
   0   4   4       9515.45      10398.49       142.76 o                         
   1   4   4       4702.07       4729.29        43.98 o                         
   2   4   4      20740.18      20615.89       193.31 o                         
   3   4   4       9805.70       9574.72        92.72 o                         
   4   4   4      36831.76      38250.06       305.76 o                         
   5   4   4      18827.69      18394.23       165.45 o                         
   6   4   4      14789.53      15753.38       140.92 o                         
   7   4   4      20202.37      19890.17       182.11 o                         
   8   4   4         39.90         58.46        13.58 o                         
   9   4   4       7288.98       6871.90        81.29 o                         
  10   4   4        104.22         53.09        19.01 o                         
  11   4   4        270.29        334.54        27.46 o                         
  12   4   4         22.84          7.96        24.09 o                         
  13   4   4       2235.34       2242.81        62.54 o                         
  14   4   4       1257.70       1358.79        59.80 o                         
  15   4   4       1425.09       1366.97        62.37 o                         
  16   4   4          6.54        -22.22        30.07 o                         
  17   4   4       1230.06       1521.92        73.12 o                         
   1   5   4       1833.93       2011.55        27.97 o                         
   2   5   4         15.69         33.40         7.24 o                         
   3   5   4        906.43        945.30        18.23 o                         
   4   5   4      11317.43      12025.32       107.42 o                         
   5   5   4       3872.02       3649.83        41.55 o                         
   6   5   4         46.64         96.52        13.60 o                         
   7   5   4         51.18         62.33        14.04 o                         
   8   5   4       1984.44       2138.73        36.27 o                         
   9   5   4         35.73         16.23        15.15 o                         
  10   5   4        135.60        150.85        21.24 o                         
  11   5   4       1691.71       1807.44        49.04 o                         
  12   5   4        275.21        281.83        29.94 o                         
  13   5   4       1682.90       1853.92        62.25 o                         
  14   5   4        293.54        252.28        35.75 o                         
  15   5   4        168.72        180.24        36.00 o                         
  16   5   4         23.88         34.09        39.97 o                         
  17   5   4        852.74        903.36        55.44 o                         
   0   6   4         24.74         25.66        10.41 o                         
   1   6   4      49148.32      49732.33       417.15 o                         
   2   6   4        726.47        715.39        16.86 o                         
   3   6   4      36247.74      35632.37       305.32 o                         
   4   6   4      11769.88      11947.01       107.62 o                         
   5   6   4      15800.23      15792.30       139.98 o                         
   6   6   4        132.41        206.95        14.07 o                         
   7   6   4       4758.50       4244.84        50.97 o                         
   8   6   4       2112.21       2004.41        36.95 o                         
   9   6   4         17.11         32.86        14.92 o                         
  10   6   4        506.60        442.38        27.19 o                         
  11   6   4       2533.65       2602.85        56.85 o                         
  12   6   4         78.90         87.88        24.27 o                         
  13   6   4       7241.04       7007.69       115.62 o                         
  14   6   4        135.69        140.35        35.31 o                         
  15   6   4        906.24       1096.71        57.38 o                         
  16   6   4        937.64       1073.85        59.15 o                         
  17   6   4        391.72        395.56        52.73 o                         
   1   7   4       2927.70       2994.85        34.62 o                         
   2   7   4       1189.70       1244.06        20.72 o                         
   3   7   4       1808.86       1890.70        30.69 o                         
   4   7   4       1265.71       1396.32        24.35 o                         
   5   7   4         40.39         68.85         9.87 o                         
   6   7   4        960.35       1001.34        24.26 o                         
   7   7   4        709.76        991.56        23.62 o                         
   8   7   4        674.16        661.39        25.26 o                         
   9   7   4          1.01        -13.91        13.91 o                         
  10   7   4        215.85        185.72        22.14 o                         
  11   7   4       1186.79       1208.90        41.77 o                         
  12   7   4         13.07         19.55        21.44 o                         
  13   7   4        450.49        469.05        35.59 o                         
  14   7   4         76.18        117.84        33.12 o                         
  15   7   4        783.08        705.63        54.14 o                         
  16   7   4         31.52         30.99        31.85 o                         
   0   8   4        759.28        753.58        31.29 o                         
   1   8   4       3331.35       3181.73        38.11 o                         
   2   8   4        133.81        229.02        11.08 o                         
   3   8   4       2838.41       2736.56        41.94 o                         
   4   8   4       2102.29       2198.77        35.21 o                         
   5   8   4        194.56        177.04        11.78 o                         
   6   8   4       2186.66       2137.12        31.68 o                         
   7   8   4        417.80        455.80        20.09 o                         
   8   8   4        964.66        943.41        27.51 o                         
   9   8   4         86.15         94.81        16.95 o                         
  10   8   4         59.95         64.65        18.02 o                         
  11   8   4          3.00        -17.72        17.72 o                         
  12   8   4         54.93         79.22        22.40 o                         
  13   8   4       1184.01       1163.12        45.01 o                         
  14   8   4          4.25         14.93        27.29 o                         
  15   8   4       2000.82       2112.06        82.99 o                         
  16   8   4        132.70        214.81        42.42 o                         
   1   9   4        499.77        652.18        18.75 o                         
   2   9   4        123.38        196.67        11.87 o                         
   3   9   4       7186.16       7439.53        76.76 o                         
   4   9   4          1.23         -0.24         5.84 o                         
   5   9   4       1223.08       1230.13        22.59 o                         
   6   9   4       2389.88       2504.38        37.05 o                         
   7   9   4         15.45         -7.39        11.42 o                         
   8   9   4       1385.56       1459.38        32.92 o                         
   9   9   4         88.56         90.20        18.85 o                         
  10   9   4         35.70         48.40        18.78 o                         
  11   9   4       2337.05       2223.30        51.96 o                         
  12   9   4         30.78         16.48        20.43 o                         
  13   9   4        200.28        160.69        27.03 o                         
  14   9   4        275.79        238.46        31.75 o                         
  15   9   4        173.79        289.24        36.67 o                         
  16   9   4         66.94         93.05        37.56 o                         
   0  10   4       4763.47       4900.31        76.17 o                         
   1  10   4        981.79        618.06        18.77 o                         
   2  10   4          5.18         24.39        10.09 o                         
   3  10   4      45425.20      45161.68       387.59 o                         
   4  10   4        867.51        870.68        18.21 o                         
   5  10   4      22484.92      21852.85       191.86 o                         
   6  10   4       2793.15       2633.37        41.02 o                         
   7  10   4      20071.14      19771.45       213.95 o                         
   8  10   4       1983.10       1840.65        36.69 o                         
   9  10   4        495.75        509.91        24.92 o                         
  10  10   4         46.41         38.51        18.21 o                         
  11  10   4       7458.70       6983.84       102.79 o                         
  12  10   4        759.46        723.44        33.15 o                         
  13  10   4       6497.68       6399.82       120.05 o                         
  14  10   4       1260.64       1215.63        52.83 o                         
  15  10   4       2396.41       2563.49        74.63 o                         
  16  10   4        280.63        310.34        36.81 o                         
   1  11   4          2.40         17.81        11.68 o                         
   2  11   4        435.28        532.13        17.72 o                         
   3  11   4        655.14        874.43        20.18 o                         
   4  11   4        165.90        166.43        11.15 o                         
   5  11   4       1290.84       1307.31        25.03 o                         
   6  11   4        798.14        832.49        23.20 o                         
   7  11   4        202.63        177.57        18.74 o                         
   8  11   4       4072.25       4035.19        66.00 o                         
   9  11   4       5731.29       5650.96        79.87 o                         
  10  11   4        576.08        599.79        29.43 o                         
  11  11   4       3016.26       2961.85        59.42 o                         
  12  11   4          4.99        -19.38        19.38 o                         
  13  11   4       1394.63       1527.21        56.99 o                         
  14  11   4         10.73        -10.72        23.51 o                         
  15  11   4         64.41         10.71        30.91 o                         
   0  12   4       6747.86       6835.85       101.77 o                         
   1  12   4         13.67         26.84        10.53 o                         
   2  12   4       1732.28       1801.05        29.61 o                         
   3  12   4         66.65         34.90        10.05 o                         
   4  12   4        176.80        153.72        12.37 o                         
   5  12   4       2315.88       2439.99        37.68 o                         
   6  12   4       1745.62       1569.36        32.75 o                         
   7  12   4       4318.13       4128.54        59.41 o                         
   8  12   4       1009.87       1010.45        33.94 o                         
   9  12   4       1493.37       1423.26        37.39 o                         
  10  12   4         63.63         66.85        18.21 o                         
  11  12   4         26.78         57.66        19.89 o                         
  12  12   4         35.26         45.35        21.40 o                         
  13  12   4        114.54        108.15        36.31 o                         
  14  12   4        123.58         62.73        26.40 o                         
  15  12   4         12.30         17.02        47.80 o                         
   1  13   4          7.64         -8.21        11.15 o                         
   2  13   4       1123.47       1093.08        25.87 o                         
   3  13   4       1652.22       1763.57        33.27 o                         
   4  13   4        338.36        401.41        17.93 o                         
   5  13   4         51.33         38.37        11.61 o                         
   6  13   4        744.90        779.21        24.23 o                         
   7  13   4        531.18        529.92        22.34 o                         
   8  13   4        154.05        170.60        19.46 o                         
   9  13   4       2737.25       2514.56        48.05 o                         
  10  13   4         45.37         36.96        16.73 o                         
  11  13   4        329.31        286.66        32.74 o                         
  12  13   4         76.10        128.13        22.43 o                         
  13  13   4        932.69        913.17        56.21 o                         
  14  13   4        136.18         89.36        32.35 o                         
  15  13   4       1136.28       1103.64        82.22 o                         
   0  14   4       1610.27       1673.62        47.09 o                         
   1  14   4       8215.63       8283.75        92.22 o                         
   2  14   4        318.67        268.61        17.60 o                         
   3  14   4      13964.80      13736.08       151.98 o                         
   4  14   4         20.45         -8.50        12.60 o                         
   5  14   4       3235.65       3318.45        51.12 o                         
   6  14   4       1040.90       1095.17        35.70 o                         
   7  14   4       5072.99       4905.54        70.11 o                         
   8  14   4        959.99       1006.43        33.79 o                         
   9  14   4       7743.32       7632.37       114.58 o                         
  10  14   4       1481.16       1525.98        40.51 o                         
  11  14   4       1847.47       1743.34        62.81 o                         
  12  14   4        600.40        545.36        30.66 o                         
  13  14   4         66.27        110.10        28.26 o                         
  14  14   4         10.92        -11.17        26.65 o                         
   1  15   4        799.11        870.86        27.71 o                         
   2  15   4       3943.57       4012.98        58.01 o                         
   3  15   4        595.35        620.36        25.07 o                         
   4  15   4         30.04         37.14        14.84 o                         
   5  15   4        331.73        326.29        18.98 o                         
   6  15   4          4.67          0.79        18.11 o                         
   7  15   4        128.24        168.85        15.38 o                         
   8  15   4         11.76         -1.92        23.77 o                         
   9  15   4       1539.01       1398.29        42.54 o                         
  10  15   4        211.52        184.52        24.13 o                         
  11  15   4         57.31         48.02        21.51 o                         
  12  15   4        227.90        180.71        23.73 o                         
  13  15   4        990.19        944.61        52.59 o                         
  14  15   4        238.07        230.24        41.77 o                         
   0  16   4       4681.64       4642.03        89.00 o                         
   1  16   4       6723.51       6372.62        81.29 o                         
   2  16   4       2304.04       2169.42        44.31 o                         
   3  16   4        608.47        656.86        27.08 o                         
   4  16   4          4.94         17.59        18.67 o                         
   5  16   4         14.62         32.10        15.85 o                         
   6  16   4        175.49        223.68        21.58 o                         
   7  16   4       3115.99       2974.03        64.00 o                         
   8  16   4          5.04         10.95        15.27 o                         
   9  16   4       3128.61       3088.19        55.63 o                         
  10  16   4        772.76        747.02        34.47 o                         
  11  16   4        700.18        802.02        45.94 o                         
  12  16   4        696.02        670.44        33.57 o                         
  13  16   4       1388.31       1475.58        70.86 o                         
   1  17   4        239.87        201.79        23.23 o                         
   2  17   4       1862.29       1869.42        42.73 o                         
   3  17   4       3584.55       3409.53        63.38 o                         
   4  17   4         19.56         10.77        16.39 o                         
   5  17   4        732.24        713.01        31.58 o                         
   6  17   4        708.07        663.05        24.87 o                         
   7  17   4         24.94         25.72        21.90 o                         
   8  17   4         74.51         64.84        27.63 o                         
   9  17   4        365.66        426.27        38.59 o                         
  10  17   4          0.78         -7.33        25.85 o                         
  11  17   4          2.87        -19.86        19.86 o                         
  12  17   4        620.33        445.02        34.64 o                         
  13  17   4        267.89        241.72        42.79 o                         
   0  18   4        155.84        130.52        44.51 o                         
   1  18   4        286.84        335.13        26.06 o                         
   2  18   4        113.21        111.04        21.43 o                         
   3  18   4       2293.40       2252.00        51.29 o                         
   4  18   4          5.36         21.51        18.15 o                         
   5  18   4       4391.98       4264.79        84.89 o                         
   6  18   4         97.34        101.71        18.22 o                         
   7  18   4        146.93        138.31        28.51 o                         
   8  18   4        811.28        791.29        46.25 o                         
   9  18   4        317.93        300.37        35.25 o                         
  10  18   4         36.58         22.00        28.99 o                         
  11  18   4        140.61         97.53        37.08 o                         
  12  18   4         19.59         71.32        40.75 o                         
   1  19   4       5349.52       5477.94        88.98 o                         
   2  19   4         13.40         14.09        22.33 o                         
   3  19   4       1132.64       1222.50        48.34 o                         
   4  19   4        386.47        445.15        33.66 o                         
   5  19   4       1202.14        975.03        40.46 o                         
   6  19   4         63.81         93.01        17.66 o                         
   7  19   4         35.25         -6.69        29.90 o                         
   8  19   4         31.33         14.96        26.77 o                         
   9  19   4        295.87        274.58        44.86 o                         
  10  19   4        732.99        770.59        53.94 o                         
  11  19   4        293.47        344.98        46.85 o                         
  12  19   4         33.42         37.67        41.49 o                         
   0  20   4       4326.76       4205.45       117.46 o                         
   1  20   4       2131.18       2211.95        55.29 o                         
   2  20   4        714.63        667.11        37.32 o                         
   3  20   4       4019.39       4155.43        80.05 o                         
   4  20   4          4.32          9.32        21.95 o                         
   5  20   4       3124.57       2988.26        70.37 o                         
   6  20   4        519.62        647.81        33.03 o                         
   7  20   4       2916.73       3045.99        84.93 o                         
   8  20   4        958.60        792.57        51.69 o                         
   9  20   4       1413.42       1581.18        59.97 o                         
  10  20   4        730.39        702.48        52.25 o                         
  11  20   4        169.82        134.87        41.01 o                         
   1  21   4        131.80        104.26        31.25 o                         
   2  21   4         62.26         -3.02        24.44 o                         
   3  21   4         53.10         24.79        24.10 o                         
   4  21   4         77.63        103.80        27.44 o                         
   5  21   4        168.10        206.73        24.11 o                         
   6  21   4         70.78         60.46        26.37 o                         
   7  21   4        638.93        701.78        72.46 o                         
   8  21   4        201.79        153.92        56.90 o                         
   9  21   4        208.66        230.99        53.92 o                         
  10  21   4        656.43        587.06        58.40 o                         
   0  22   4        210.72        203.43        69.84 o                         
   1  22   4       1368.28       1416.43        53.20 o                         
   2  22   4          2.84        -13.04        26.83 o                         
   3  22   4          3.26         29.39        24.57 o                         
   4  22   4         61.96         69.98        22.90 o                         
   5  22   4        121.68        172.96        26.95 o                         
   6  22   4          0.17        -34.67        34.67 o                         
   7  22   4         64.82        119.65        43.06 o                         
   8  22   4         74.22         91.25        38.14 o                         
   9  22   4        132.40        134.44        46.48 o                         
   1  23   4         50.12         20.36        38.24 o                         
   2  23   4         99.76        117.92        31.57 o                         
   3  23   4        172.09        113.01        27.31 o                         
   4  23   4        111.08        116.00        27.32 o                         
   5  23   4         94.24         61.27        37.57 o                         
   6  23   4        272.06        293.85        45.76 o                         
   7  23   4        277.48        260.95        48.62 o                         
   8  23   4          0.11        -34.57        37.56 o                         
   0  24   4          5.40        -33.05        41.96 o                         
   1  24   4       3105.45       3351.10        89.90 o                         
   2  24   4        689.91        645.72        41.73 o                         
   3  24   4       2764.57       2866.90        83.57 o                         
   4  24   4       2117.74       2220.59       102.48 o                         
   5  24   4       1869.86       2115.25       119.61 o                         
   6  24   4        873.73        825.18        70.67 o                         
   7  24   4       1105.02       1032.69        64.98 o                         
   1  25   4         16.22         28.74        34.63 o                         
   2  25   4        132.09        109.09        34.84 o                         
   3  25   4         24.96         55.70        33.47 o                         
   4  25   4        505.66        538.83        42.17 o                         
   5  25   4        232.17        153.73        48.50 o                         
   0  26   4        578.05        599.35        75.89 o                         
   1  26   4        401.96        388.22        42.74 o                         
   2  26   4        346.33        337.59        49.10 o                         
   1   1   5      25450.84      25003.74       200.15 o                         
   2   1   5       5854.18       6243.34        56.27 o                         
   3   1   5       1479.36       1354.67        19.98 o                         
   4   1   5       1576.32       1452.25        24.58 o                         
   5   1   5         53.44         30.20        11.71 o                         
   6   1   5       7975.06       8473.55        82.89 o                         
   7   1   5       5821.73       6262.06        67.40 o                         
   8   1   5        738.96        763.44        23.78 o                         
   9   1   5         84.50        101.12        15.93 o                         
  10   1   5          2.45          2.55        17.27 o                         
  11   1   5        297.05        208.10        25.67 o                         
  12   1   5       2037.49       2015.74        57.11 o                         
  13   1   5         11.21        -23.94        23.94 o                         
  14   1   5       1111.69       1290.24        57.79 o                         
  15   1   5        989.24        961.06        54.26 o                         
  16   1   5        184.59        262.29        37.28 o                         
  17   1   5        330.32        343.22        40.74 o                         
   0   2   5        123.13        225.41        12.63 o                         
   1   2   5       3760.71       4054.69        39.74 o                         
   2   2   5      29334.16      29450.74       250.22 o                         
   3   2   5      10630.30      10354.32        91.86 o                         
   4   2   5      17636.06      17524.59       150.74 o                         
   5   2   5        125.41         59.69        11.50 o                         
   6   2   5      17869.60      17824.88       157.65 o                         
   7   2   5      16622.84      17052.22       153.74 o                         
   8   2   5      20365.54      20422.86       182.31 o                         
   9   2   5      15935.25      15552.82       155.82 o                         
  10   2   5       4148.91       4035.01        78.78 o                         
  11   2   5         20.70        -15.69        19.17 o                         
  12   2   5       3808.91       3731.65        76.64 o                         
  13   2   5       1118.20       1132.85        53.38 o                         
  14   2   5       1239.64       1299.34        58.04 o                         
  15   2   5        484.24        606.68        49.12 o                         
  16   2   5       1038.30        998.58        57.54 o                         
  17   2   5        591.70        583.61        53.32 o                         
   1   3   5      10248.98      10609.24        92.07 o                         
   2   3   5       1628.11       1627.32        22.74 o                         
   3   3   5        399.87        354.68        12.84 o                         
   4   3   5       2780.12       3013.84        34.91 o                         
   5   3   5       3659.57       3813.97        44.06 o                         
   6   3   5         11.23         17.31        11.32 o                         
   7   3   5       1475.99       1424.25        27.77 o                         
   8   3   5         27.27          4.17        11.93 o                         
   9   3   5       1507.89       1533.35        33.97 o                         
  10   3   5        177.22        218.72        22.55 o                         
  11   3   5         48.66         78.40        22.20 o                         
  12   3   5       1799.12       1858.91        52.18 o                         
  13   3   5         19.81        -15.34        24.55 o                         
  14   3   5        668.09        716.00        46.21 o                         
  15   3   5       1706.42       1654.18        66.25 o                         
  16   3   5       2141.30       2247.07        75.83 o                         
  17   3   5         75.98        135.27        36.26 o                         
   0   4   5      20008.33      18984.88       224.59 o                         
   1   4   5       3830.64       3736.71        37.91 o                         
   2   4   5       3530.85       3477.26        39.79 o                         
   3   4   5      11737.59      11717.24       111.94 o                         
   4   4   5        202.56        188.17         9.03 o                         
   5   4   5       1577.03       1918.92        28.64 o                         
   6   4   5       1413.74       1240.81        24.45 o                         
   7   4   5       2574.34       2986.18        42.52 o                         
   8   4   5        793.31        805.32        23.55 o                         
   9   4   5       1878.05       1802.25        37.37 o                         
  10   4   5       4235.22       4008.71        66.11 o                         
  11   4   5        905.63        902.82        38.11 o                         
  12   4   5        513.90        551.43        33.96 o                         
  13   4   5        151.39        174.30        32.96 o                         
  14   4   5        251.10        237.08        34.76 o                         
  15   4   5        125.86         86.41        31.53 o                         
  16   4   5         10.35         24.26        30.93 o                         
  17   4   5        350.93        456.75        44.61 o                         
   1   5   5       1019.42        978.06        15.84 o                         
   2   5   5        521.98        528.89        14.24 o                         
   3   5   5       3326.23       3577.77        49.17 o                         
   4   5   5      10329.29      10826.15       106.95 o                         
   5   5   5       1866.09       1969.68        28.55 o                         
   6   5   5         48.13         47.47         9.90 o                         
   7   5   5         68.25        108.84        12.73 o                         
   8   5   5       2486.13       2438.62        39.69 o                         
   9   5   5       1439.75       1473.50        34.45 o                         
  10   5   5        121.33        133.94        21.57 o                         
  11   5   5        477.17        448.53        29.70 o                         
  12   5   5        297.35        344.79        29.38 o                         
  13   5   5       1227.80       1177.68        49.23 o                         
  14   5   5        335.49        312.25        41.09 o                         
  15   5   5          5.29        -13.13        28.64 o                         
  16   5   5         97.06         77.66        34.28 o                         
  17   5   5         12.34         35.97        32.67 o                         
   0   6   5       6948.67       6653.76        89.18 o                         
   1   6   5       1360.54       1270.97        22.64 o                         
   2   6   5      15803.94      15567.19       151.46 o                         
   3   6   5       1211.72       1108.49        20.72 o                         
   4   6   5      16276.54      16170.46       166.30 o                         
   5   6   5       1171.95       1428.30        23.80 o                         
   6   6   5       3487.34       3105.76        42.74 o                         
   7   6   5       7073.70       6879.27        73.13 o                         
   8   6   5       1375.54       1357.07        30.57 o                         
   9   6   5       1363.35       1312.71        34.69 o                         
  10   6   5        965.68        924.74        34.42 o                         
  11   6   5       1494.99       1570.95        45.55 o                         
  12   6   5        614.45        765.06        36.75 o                         
  13   6   5       1545.97       1560.57        52.38 o                         
  14   6   5       1539.12       1601.25        58.77 o                         
  15   6   5       2281.21       2252.51        73.15 o                         
  16   6   5        621.31        725.80        50.40 o                         
   1   7   5         15.96         25.95         9.24 o                         
   2   7   5        263.28        359.91        15.49 o                         
   3   7   5        418.87        466.28        18.19 o                         
   4   7   5        405.88        385.34        16.23 o                         
   5   7   5       3466.82       3940.65        46.89 o                         
   6   7   5       4732.09       4928.22        54.80 o                         
   7   7   5        238.30        330.97        17.94 o                         
   8   7   5        607.86        592.76        22.43 o                         
   9   7   5         31.57         24.93        14.73 o                         
  10   7   5         85.83         80.53        24.70 o                         
  11   7   5        500.79        575.07        31.53 o                         
  12   7   5        700.78        709.67        36.04 o                         
  13   7   5          3.17        -19.33        22.24 o                         
  14   7   5        233.69        214.31        31.86 o                         
  15   7   5        338.39        429.64        41.03 o                         
  16   7   5         39.27         66.67        33.05 o                         
   0   8   5      31735.93      33047.15       367.62 o                         
   1   8   5       3529.59       3048.95        38.37 o                         
   2   8   5         39.47        136.21        10.46 o                         
   3   8   5      19994.99      20141.16       181.73 o                         
   4   8   5         70.03         46.34        11.51 o                         
   5   8   5       2653.96       2512.23        38.62 o                         
   6   8   5      14369.15      13706.68       126.30 o                         
   7   8   5        617.19        447.93        20.06 o                         
   8   8   5       7166.25       6962.66        85.61 o                         
   9   8   5         18.36         -4.41        17.96 o                         
  10   8   5       1447.42       1427.49        41.97 o                         
  11   8   5       1556.23       1535.04        42.01 o                         
  12   8   5       1469.08       1399.58        43.08 o                         
  13   8   5       1994.97       1970.20        52.10 o                         
  14   8   5       1319.35       1318.68        50.25 o                         
  15   8   5        120.25        115.21        32.91 o                         
  16   8   5       1912.47       1923.56        89.54 o                         
   1   9   5       4304.28       4904.09        53.07 o                         
   2   9   5       5115.38       5649.20        58.79 o                         
   3   9   5        296.31        346.07        17.70 o                         
   4   9   5       2627.97       2434.49        37.90 o                         
   5   9   5          0.20         -9.91        11.17 o                         
   6   9   5         86.65         61.07        10.04 o                         
   7   9   5        426.15        545.22        19.85 o                         
   8   9   5        977.38        953.57        35.21 o                         
   9   9   5       2228.62       2150.81        43.46 o                         
  10   9   5       1594.81       1670.53        42.48 o                         
  11   9   5       1125.42       1087.59        39.22 o                         
  12   9   5         77.23         52.63        21.09 o                         
  13   9   5        244.86        238.19        28.36 o                         
  14   9   5          1.13        -22.22        28.85 o                         
  15   9   5         20.31         41.93        31.44 o                         
  16   9   5         16.93         72.87        31.14 o                         
   0  10   5       8658.92       8710.58       119.94 o                         
   1  10   5       2226.56       2392.70        35.33 o                         
   2  10   5        644.82        631.56        17.41 o                         
   3  10   5          2.29         25.75        13.75 o                         
   4  10   5         33.74         61.88        12.46 o                         
   5  10   5        179.96        243.12        16.17 o                         
   6  10   5         77.27         79.66        14.36 o                         
   7  10   5       1129.88       1187.07        28.21 o                         
   8  10   5         90.78        116.26        15.18 o                         
   9  10   5          1.67        -15.03        18.15 o                         
  10  10   5        147.56        199.52        32.99 o                         
  11  10   5          4.79          0.30        18.57 o                         
  12  10   5        114.98        135.62        22.95 o                         
  13  10   5         14.35         46.46        26.03 o                         
  14  10   5         24.68         27.16        25.77 o                         
  15  10   5          8.02         19.20        29.03 o                         
  16  10   5         57.90        113.68        39.20 o                         
   1  11   5       1437.91       1646.73        27.61 o                         
   2  11   5        309.08        434.31        19.08 o                         
   3  11   5       1170.77       1202.35        24.23 o                         
   4  11   5         60.85         53.68        13.23 o                         
   5  11   5        785.64        783.49        29.69 o                         
   6  11   5       1251.13       1259.49        39.82 o                         
   7  11   5         78.57         68.66        11.27 o                         
   8  11   5        622.14        699.25        24.43 o                         
   9  11   5       3377.37       3199.83        60.68 o                         
  10  11   5        506.47        522.76        29.84 o                         
  11  11   5       1950.17       1869.30        45.77 o                         
  12  11   5         19.34         83.51        20.94 o                         
  13  11   5          0.88        -20.13        20.13 o                         
  14  11   5          2.02        -28.06        28.06 o                         
  15  11   5        204.63        202.92        34.25 o                         
   0  12   5      23245.26      23069.28       285.23 o                         
   1  12   5       5727.38       5218.70        59.06 o                         
   2  12   5       4370.95       3984.95        48.34 o                         
   3  12   5      14781.55      14942.34       137.28 o                         
   4  12   5       1002.97        912.22        29.36 o                         
   5  12   5       5906.11       5924.88        85.86 o                         
   6  12   5       6914.03       6842.12       101.22 o                         
   7  12   5       3387.95       3455.16        76.02 o                         
   8  12   5        213.04        188.29        15.88 o                         
   9  12   5       1780.92       1781.24        51.16 o                         
  10  12   5       3870.20       3722.40        64.17 o                         
  11  12   5       4878.05       4534.35        75.17 o                         
  12  12   5       2861.68       2762.39        61.98 o                         
  13  12   5       1709.49       1621.65        47.68 o                         
  14  12   5        930.15        964.12        48.21 o                         
  15  12   5         45.11          9.79        30.70 o                         
   1  13   5          0.29         -2.68        10.73 o                         
   2  13   5       1063.18       1122.13        25.63 o                         
   3  13   5         29.99         17.90        10.37 o                         
   4  13   5       1862.38       1863.51        41.32 o                         
   5  13   5       2208.67       2175.95        45.63 o                         
   6  13   5         63.66         69.99        19.86 o                         
   7  13   5       4020.64       4067.36        72.85 o                         
   8  13   5       2175.96       2196.23        54.22 o                         
   9  13   5         48.42         46.62        14.26 o                         
  10  13   5       2163.83       2079.53        49.28 o                         
  11  13   5         15.61         19.87        16.85 o                         
  12  13   5        158.36        150.43        25.17 o                         
  13  13   5        244.04        183.48        24.91 o                         
  14  13   5          4.14          0.12        30.27 o                         
  15  13   5        902.08        925.19        56.14 o                         
   0  14   5       9465.92       9475.11       145.02 o                         
   1  14   5        114.96        197.47        16.98 o                         
   2  14   5        637.88        586.87        22.89 o                         
   3  14   5        862.99        914.79        27.04 o                         
   4  14   5       1336.97       1317.16        27.95 o                         
   5  14   5        363.93        379.59        27.28 o                         
   6  14   5        288.58        335.24        26.50 o                         
   7  14   5       4927.46       4880.11        89.76 o                         
   8  14   5        904.51        900.53        40.65 o                         
   9  14   5         18.44         24.51        22.64 o                         
  10  14   5        125.36        174.77        19.14 o                         
  11  14   5         67.92         46.79        26.45 o                         
  12  14   5       2951.28       2900.46        57.60 o                         
  13  14   5         25.70        -19.05        20.54 o                         
  14  14   5       1144.66       1118.60        50.61 o                         
   1  15   5          4.43          9.75        14.42 o                         
   2  15   5         81.01         81.82        15.52 o                         
   3  15   5       1548.60       1586.80        38.46 o                         
   4  15   5        812.04        814.53        23.93 o                         
   5  15   5        266.03        254.59        24.24 o                         
   6  15   5        220.30        174.89        26.43 o                         
   7  15   5          8.36          2.95        21.50 o                         
   8  15   5        787.89        710.73        52.15 o                         
   9  15   5        808.49        679.25        39.65 o                         
  10  15   5          3.62         47.72        23.68 o                         
  11  15   5        143.84        146.33        17.17 o                         
  12  15   5        338.47        284.36        33.20 o                         
  13  15   5         36.37         -2.99        35.28 o                         
  14  15   5          3.29         27.42        46.28 o                         
   0  16   5       5115.62       5229.43       111.27 o                         
   1  16   5       4702.55       4727.20        72.72 o                         
   2  16   5        251.31        293.68        22.33 o                         
   3  16   5       3910.23       3870.56        67.03 o                         
   4  16   5       2228.24       2198.06        42.81 o                         
   5  16   5       3234.31       3118.73        78.92 o                         
   6  16   5       1605.41       1687.11        53.54 o                         
   7  16   5       3277.21       3106.73        71.80 o                         
   8  16   5        727.55        763.28        40.30 o                         
   9  16   5        671.76        587.61        37.74 o                         
  10  16   5       1042.26       1170.78        49.02 o                         
  11  16   5        174.09        164.98        30.12 o                         
  12  16   5        791.11        720.47        45.55 o                         
  13  16   5        423.12        460.90        43.56 o                         
   1  17   5        995.41        955.70        35.33 o                         
   2  17   5        187.74        164.08        20.89 o                         
   3  17   5       1046.50       1037.75        33.43 o                         
   4  17   5       1473.65       1553.67        44.39 o                         
   5  17   5       1250.35       1259.31        53.63 o                         
   6  17   5       1109.42       1106.19        47.32 o                         
   7  17   5         29.46         15.59        27.21 o                         
   8  17   5        236.86        251.31        36.44 o                         
   9  17   5        122.67        105.80        42.34 o                         
  10  17   5         83.59        125.18        28.06 o                         
  11  17   5        192.42        180.13        32.70 o                         
  12  17   5        966.34        878.76        53.04 o                         
  13  17   5         96.52         73.23        39.47 o                         
   0  18   5      10948.66      10607.45       222.65 o                         
   1  18   5       4609.12       4370.49        76.19 o                         
   2  18   5      15559.16      15733.79       191.42 o                         
   3  18   5       1140.53       1248.38        39.17 o                         
   4  18   5        836.23        964.94        38.54 o                         
   5  18   5         16.76        -33.02        33.02 o                         
   6  18   5       1246.20       1273.19        49.06 o                         
   7  18   5       3079.13       2845.40        70.70 o                         
   8  18   5       1419.88       1516.52        56.35 o                         
   9  18   5       2671.40       2604.88        69.99 o                         
  10  18   5        852.04        872.43        46.08 o                         
  11  18   5        674.39        504.04        47.84 o                         
  12  18   5       2005.27       1947.94        76.04 o                         
   1  19   5         87.77        107.82        23.31 o                         
   2  19   5        610.99        769.36        39.38 o                         
   3  19   5          9.99         24.43        19.39 o                         
   4  19   5          2.77          3.18        21.78 o                         
   5  19   5        357.72        320.42        34.84 o                         
   6  19   5        419.94        472.33        39.49 o                         
   7  19   5        527.06        562.85        39.02 o                         
   8  19   5         23.44         35.08        27.72 o                         
   9  19   5         13.37         12.89        34.86 o                         
  10  19   5          7.48        -30.16        30.16 o                         
  11  19   5         37.92          7.30        36.62 o                         
   0  20   5        605.50        719.59        60.52 o                         
   1  20   5        609.65        606.42        34.52 o                         
   2  20   5        362.99        380.57        30.81 o                         
   3  20   5        131.86        123.92        23.44 o                         
   4  20   5         15.84         17.98        20.92 o                         
   5  20   5        227.51        254.93        34.76 o                         
   6  20   5        630.66        616.71        42.96 o                         
   7  20   5         21.08         43.29        34.95 o                         
   8  20   5          1.77        -26.61        28.49 o                         
   9  20   5         19.77        -20.53        32.23 o                         
  10  20   5         32.25        -16.13        35.61 o                         
  11  20   5        627.37        563.08        57.10 o                         
   1  21   5        850.69        751.15        48.17 o                         
   2  21   5         35.98         31.35        26.32 o                         
   3  21   5          4.19         13.75        26.36 o                         
   4  21   5          1.08        -20.66        36.05 o                         
   5  21   5        609.81        596.07        45.76 o                         
   6  21   5       1063.46       1182.26        84.51 o                         
   7  21   5          3.88        -16.34        31.27 o                         
   8  21   5        833.95        813.65        81.04 o                         
   9  21   5        404.77        443.25        61.64 o                         
  10  21   5          2.11        -21.71        35.36 o                         
   0  22   5       2075.63       2078.68        79.93 o                         
   1  22   5       2259.65       2253.40        68.65 o                         
   2  22   5       5444.50       5470.37       101.83 o                         
   3  22   5       1201.51       1199.23        44.53 o                         
   4  22   5       1889.41       1975.53        52.06 o                         
   5  22   5         83.08        133.76        41.16 o                         
   6  22   5        990.31       1067.25        80.02 o                         
   7  22   5       2715.88       2659.91       170.77 o                         
   8  22   5       4843.53       5070.77       142.26 o                         
   9  22   5       4315.98       4259.84       121.68 o                         
   1  23   5          0.03          4.77        26.73 o                         
   2  23   5         36.68         20.37        29.77 o                         
   3  23   5        206.85        183.62        38.66 o                         
   4  23   5        116.11        123.62        36.73 o                         
   5  23   5         43.70         38.41        55.48 o                         
   6  23   5        594.54        566.04        51.94 o                         
   7  23   5         26.15        -12.00        38.65 o                         
   8  23   5        643.19        585.31        59.55 o                         
   0  24   5        683.41        797.64        69.51 o                         
   1  24   5         39.56         -6.55        29.56 o                         
   2  24   5         71.36         62.87        32.39 o                         
   3  24   5        527.22        575.53        45.03 o                         
   4  24   5         30.04         35.53        33.30 o                         
   5  24   5        245.95        177.02        56.05 o                         
   6  24   5        691.05        771.88        58.21 o                         
   1  25   5        760.57        841.40        70.72 o                         
   2  25   5        439.49        404.38        41.52 o                         
   3  25   5         11.83          9.76        40.92 o                         
   4  25   5        243.68        400.99        49.65 o                         
   5  25   5        489.89        394.66       145.13 o                         
   0  26   5        977.21       1074.75        90.08 o                         
   1  26   5       2113.26       2332.12        83.91 o                         
   0   0   6     129560.34     131469.01      3332.78 o                         
   1   0   6      14944.18      15815.74       189.60 o                         
   2   0   6       3025.18       3334.47        50.35 o                         
   3   0   6       2379.26       3385.04        52.56 o                         
   4   0   6       4263.04       3712.77        59.13 o                         
   5   0   6          3.56         26.51        15.14 o                         
   6   0   6      34352.79      33545.80       399.64 o                         
   7   0   6       2024.08       2269.31        56.44 o                         
   8   0   6      35934.05      35717.00       430.20 o                         
   9   0   6       7537.35       8072.13       139.17 o                         
  10   0   6       1355.23       1225.54        57.65 o                         
  11   0   6       5934.12       5537.72       126.17 o                         
  12   0   6       5640.59       5780.20       133.60 o                         
  13   0   6         22.21         31.93        39.13 o                         
  14   0   6       1634.20       1776.10        92.74 o                         
  15   0   6        691.99        792.72        79.23 o                         
  16   0   6       4864.75       5091.25       157.27 o                         
  17   0   6       1483.47       1757.83       170.95 o                         
   1   1   6       4109.60       4043.35        40.91 o                         
   2   1   6       3296.50       3176.67        34.32 o                         
   3   1   6       2141.67       2145.68        27.30 o                         
   4   1   6       6900.35       7277.87        70.19 o                         
   5   1   6       4930.94       5111.33        55.06 o                         
   6   1   6       5870.89       6665.13        69.22 o                         
   7   1   6         29.30         53.60        13.22 o                         
   8   1   6        763.12        903.22        25.02 o                         
   9   1   6          4.64         -5.88        14.68 o                         
  10   1   6       2436.59       2526.23        48.75 o                         
  11   1   6        154.15        140.74        23.29 o                         
  12   1   6       3163.61       3108.40        67.51 o                         
  13   1   6        697.39        693.98        41.50 o                         
  14   1   6       1828.59       1934.74        66.69 o                         
  15   1   6         34.45         48.92        32.97 o                         
  16   1   6       3530.56       3530.59       106.43 o                         
  17   1   6        447.46        557.60        48.47 o                         
   0   2   6         41.30         43.13         9.90 o                         
   1   2   6      12996.62      13656.75       121.22 o                         
   2   2   6      30147.36      29878.92       246.57 o                         
   3   2   6       3995.64       3998.63        40.94 o                         
   4   2   6       1177.30       1320.60        22.19 o                         
   5   2   6        746.88        738.68        20.11 o                         
   6   2   6       9038.66       9589.35        92.39 o                         
   7   2   6        509.85        692.89        22.68 o                         
   8   2   6        683.05        621.85        22.06 o                         
   9   2   6        556.05        531.11        25.11 o                         
  10   2   6        114.54        137.27        20.75 o                         
  11   2   6        650.62        662.00        32.64 o                         
  12   2   6        522.04        562.79        36.71 o                         
  13   2   6         69.08          0.01        24.07 o                         
  14   2   6        872.76        838.35        49.43 o                         
  15   2   6         46.26         32.30        32.82 o                         
  16   2   6        293.55        374.94        42.02 o                         
  17   2   6        199.87        253.01        41.21 o                         
   1   3   6      12210.10      12655.70       117.16 o                         
   2   3   6       1941.01       1892.39        23.16 o                         
   3   3   6      12410.15      13223.31       125.19 o                         
   4   3   6       1765.15       1843.28        25.23 o                         
   5   3   6        205.46        150.45        12.37 o                         
   6   3   6        613.41        771.24        20.86 o                         
   7   3   6       1070.88       1143.18        28.17 o                         
   8   3   6       2163.81       2355.13        37.16 o                         
   9   3   6        297.95        253.94        20.19 o                         
  10   3   6       2805.18       2582.13        52.09 o                         
  11   3   6         27.73         40.86        21.00 o                         
  12   3   6       4261.70       4106.58        77.40 o                         
  13   3   6         20.90         23.89        25.13 o                         
  14   3   6        255.83        334.75        42.00 o                         
  15   3   6        824.28        873.10        54.44 o                         
  16   3   6         79.23        211.22        37.39 o                         
  17   3   6        319.08        310.25        42.47 o                         
   0   4   6       8820.22       8562.55       116.64 o                         
   1   4   6      14274.25      14768.84       131.01 o                         
   2   4   6      14207.19      14034.12       126.05 o                         
   3   4   6          2.15          2.01         9.17 o                         
   4   4   6      38475.52      38536.21       342.45 o                         
   5   4   6       5483.52       5885.93        61.35 o                         
   6   4   6      20705.66      20608.93       180.15 o                         
   7   4   6       3746.96       3751.37        48.44 o                         
   8   4   6       2192.27       1862.40        33.05 o                         
   9   4   6          8.88          9.56        15.09 o                         
  10   4   6       1698.53       1662.65        42.16 o                         
  11   4   6         16.04         37.47        21.46 o                         
  12   4   6       3720.56       3880.09        73.53 o                         
  13   4   6         44.77         13.39        24.74 o                         
  14   4   6       3016.55       3078.29       117.67 o                         
  15   4   6        227.35        250.22        36.87 o                         
  16   4   6       1730.51       1702.19        68.32 o                         
  17   4   6        234.47        328.66        48.51 o                         
   1   5   6       1625.19       1682.83        23.03 o                         
   2   5   6      17491.90      18165.08       154.74 o                         
   3   5   6        289.01        374.50        16.45 o                         
   4   5   6       2388.17       2560.30        37.65 o                         
   5   5   6       4151.41       4402.11        54.50 o                         
   6   5   6       6667.55       6743.73        69.31 o                         
   7   5   6          7.40         26.33        11.69 o                         
   8   5   6        240.37        380.56        19.52 o                         
   9   5   6        528.13        534.47        25.60 o                         
  10   5   6       1629.93       1711.95        43.77 o                         
  11   5   6        296.18        351.92        31.12 o                         
  12   5   6       2775.84       2730.78        60.42 o                         
  13   5   6         12.24         18.69        24.95 o                         
  14   5   6        172.58        105.53        38.27 o                         
  15   5   6        196.82        195.32        35.91 o                         
  16   5   6        627.05        805.27        59.21 o                         
   0   6   6       2098.16       1613.34        34.08 o                         
   1   6   6       9142.84       9219.19        82.13 o                         
   2   6   6      19063.56      18183.35       155.82 o                         
   3   6   6       1536.03       1693.61        32.60 o                         
   4   6   6       8866.06       8576.33        99.65 o                         
   5   6   6         34.54         14.18         9.97 o                         
   6   6   6      12633.52      12443.53       116.20 o                         
   7   6   6       1420.48       1319.63        25.90 o                         
   8   6   6       1815.51       1694.41        31.68 o                         
   9   6   6        313.04        334.13        24.47 o                         
  10   6   6         15.26         32.38        17.42 o                         
  11   6   6        246.68        282.31        25.18 o                         
  12   6   6       4951.73       4917.93        83.46 o                         
  13   6   6        884.00        829.06        42.27 o                         
  14   6   6       1526.03       1578.96        55.77 o                         
  15   6   6         14.83         11.94        32.51 o                         
  16   6   6        992.28        976.38        56.83 o                         
   1   7   6          0.73         17.11         9.81 o                         
   2   7   6         46.96         77.77        14.64 o                         
   3   7   6        101.60        108.55        10.68 o                         
   4   7   6      10459.82      11205.13       124.49 o                         
   5   7   6          1.77         -5.10        14.43 o                         
   6   7   6       1423.73       1407.99        24.07 o                         
   7   7   6          0.01          6.14         9.50 o                         
   8   7   6         68.09         41.92        16.12 o                         
   9   7   6        189.73        201.34        18.89 o                         
  10   7   6       1186.16       1184.28        35.85 o                         
  11   7   6        561.10        613.45        30.54 o                         
  12   7   6        757.74        826.30        37.83 o                         
  13   7   6          1.69        -26.35        26.35 o                         
  14   7   6         11.12          0.62        26.45 o                         
  15   7   6         45.22         30.28        33.52 o                         
  16   7   6        413.64        527.98        43.63 o                         
   0   8   6      14212.46      14123.24       177.36 o                         
   1   8   6         58.09         78.17        10.92 o                         
   2   8   6       3254.12       3100.53        42.34 o                         
   3   8   6       1631.46       1699.48        32.89 o                         
   4   8   6       8608.63       8638.32        91.19 o                         
   5   8   6        285.25        309.39        15.71 o                         
   6   8   6        888.62        814.93        18.93 o                         
   7   8   6          0.55         12.48         9.19 o                         
   8   8   6       1846.90       1860.87        42.49 o                         
   9   8   6       1691.31       1781.54        40.18 o                         
  10   8   6        545.79        600.71        28.28 o                         
  11   8   6       1658.74       1627.94        43.71 o                         
  12   8   6       2986.24       2878.50        60.20 o                         
  13   8   6         19.74         -1.81        23.40 o                         
  14   8   6        723.18        698.70        38.71 o                         
  15   8   6          1.46          6.92        26.44 o                         
  16   8   6        506.83        510.25        40.69 o                         
   1   9   6         28.25         53.57        10.50 o                         
   2   9   6         79.52        100.27         8.74 o                         
   3   9   6        309.53        411.25        17.39 o                         
   4   9   6       1148.80       1226.30        24.75 o                         
   5   9   6        368.02        415.87        17.54 o                         
   6   9   6       7512.45       7311.49        84.38 o                         
   7   9   6       3050.04       3118.13        48.07 o                         
   8   9   6         22.77          3.53        15.42 o                         
   9   9   6        277.49        245.18        21.04 o                         
  10   9   6        743.50        713.61        29.51 o                         
  11   9   6        177.36        166.52        20.82 o                         
  12   9   6       1166.58       1142.28        45.77 o                         
  13   9   6        277.57        296.20        29.99 o                         
  14   9   6        395.56        463.70        33.04 o                         
  15   9   6         71.40        160.28        36.17 o                         
  16   9   6         51.54        118.42        48.34 o                         
   0  10   6      15804.69      15349.47       195.37 o                         
   1  10   6        194.12        155.22        12.62 o                         
   2  10   6      15821.91      14797.36       133.56 o                         
   3  10   6       5683.02       5589.77        68.61 o                         
   4  10   6       5071.73       4487.98        55.50 o                         
   5  10   6        971.83        955.93        26.16 o                         
   6  10   6      11024.76      10622.54       126.24 o                         
   7  10   6        201.82        210.62        18.36 o                         
   8  10   6       4832.13       4644.44        70.16 o                         
   9  10   6        239.36        246.19        26.82 o                         
  10  10   6       2320.77       2360.77        48.15 o                         
  11  10   6       1245.13       1228.55        37.80 o                         
  12  10   6       1428.53       1358.37        42.45 o                         
  13  10   6        861.42        807.54        37.00 o                         
  14  10   6       4889.67       4927.25        87.57 o                         
  15  10   6        642.39        600.98        43.37 o                         
   1  11   6        519.25        647.31        19.30 o                         
   2  11   6        847.35        898.44        20.24 o                         
   3  11   6        124.56        119.83        14.78 o                         
   4  11   6       8720.29       9315.08       143.41 o                         
   5  11   6       2039.75       2035.63        42.58 o                         
   6  11   6        315.48        348.88        20.75 o                         
   7  11   6       2621.45       2471.71        57.34 o                         
   8  11   6       1948.45       2048.76        45.88 o                         
   9  11   6          4.40         -9.83        17.79 o                         
  10  11   6       4137.66       4099.10        66.24 o                         
  11  11   6          8.61          9.23        16.23 o                         
  12  11   6        333.22        308.26        24.84 o                         
  13  11   6         26.91         -7.77        26.97 o                         
  14  11   6        508.94        465.79        34.90 o                         
  15  11   6        226.36        241.40        38.75 o                         
   0  12   6       3642.95       3711.72        66.15 o                         
   1  12   6        743.37        804.31        22.77 o                         
   2  12   6       1053.79       1104.90        23.45 o                         
   3  12   6        284.86        631.10        35.14 o                         
   4  12   6        178.61        167.80        17.38 o                         
   5  12   6         27.29         31.95        18.05 o                         
   6  12   6       1431.55       1582.34        43.16 o                         
   7  12   6         85.75         68.89        19.38 o                         
   8  12   6         14.57         -8.30        20.27 o                         
   9  12   6        996.14        987.66        26.72 o                         
  10  12   6         28.83         30.49        19.74 o                         
  11  12   6       1278.17       1250.73        49.84 o                         
  12  12   6       2333.15       2326.69        51.02 o                         
  13  12   6         36.48         11.75        19.77 o                         
  14  12   6        269.40        286.88        33.33 o                         
  15  12   6        299.06        231.91        35.55 o                         
   1  13   6        362.44        371.85        18.36 o                         
   2  13   6        131.80        163.81        14.22 o                         
   3  13   6       1028.04       1064.60        32.13 o                         
   4  13   6        105.63        103.22        17.84 o                         
   5  13   6       2620.83       2496.82        61.24 o                         
   6  13   6        800.84        766.05        35.74 o                         
   7  13   6        264.96        254.66        30.26 o                         
   8  13   6         65.20         39.09        24.90 o                         
   9  13   6        243.22        216.49        26.41 o                         
  10  13   6       2615.20       2472.15        60.89 o                         
  11  13   6         17.07         10.83        20.62 o                         
  12  13   6        148.21        141.16        19.41 o                         
  13  13   6          2.03        -25.87        25.87 o                         
  14  13   6       1169.67       1153.87        51.63 o                         
   0  14   6         74.72         86.37        21.20 o                         
   1  14   6        140.47        118.89        15.18 o                         
   2  14   6       7146.52       6652.18        77.67 o                         
   3  14   6        413.91        421.05        16.88 o                         
   4  14   6       6871.85       6778.92        97.11 o                         
   5  14   6        123.48        115.52        21.79 o                         
   6  14   6       6249.16       6131.16        97.57 o                         
   7  14   6         12.83        -15.10        20.38 o                         
   8  14   6       5951.30       6122.60       109.57 o                         
   9  14   6         20.92         45.20        29.16 o                         
  10  14   6       3877.11       3875.96        79.13 o                         
  11  14   6         73.78         43.47        26.95 o                         
  12  14   6       1250.40       1344.83        56.11 o                         
  13  14   6         12.74        -17.98        31.43 o                         
  14  14   6        390.68        270.01        35.35 o                         
   1  15   6       1008.82       1085.34        31.83 o                         
   2  15   6       1000.49       1009.17        31.80 o                         
   3  15   6          7.31        138.38        19.04 o                         
   4  15   6         12.94         -0.22        19.68 o                         
   5  15   6        953.40        994.58        45.76 o                         
   6  15   6       1506.03       1438.83        48.01 o                         
   7  15   6         99.17        111.53        24.00 o                         
   8  15   6        247.07        236.42        26.93 o                         
   9  15   6         79.00        158.91        24.15 o                         
  10  15   6       1185.17       1054.87        54.44 o                         
  11  15   6         99.12        117.81        34.35 o                         
  12  15   6       2269.37       2343.93        79.77 o                         
  13  15   6          0.74        -13.74        37.30 o                         
  14  15   6       1041.84        961.89        71.60 o                         
   0  16   6      27991.19      27150.69       391.21 o                         
   1  16   6         22.68          6.82        16.56 o                         
   2  16   6       5673.87       5534.57        78.71 o                         
   3  16   6        445.99        387.38        29.24 o                         
   4  16   6        799.06        836.08        39.57 o                         
   5  16   6        680.00        747.52        38.96 o                         
   6  16   6       1807.93       1968.13        55.75 o                         
   7  16   6       1025.79       1093.29        44.66 o                         
   8  16   6       5973.62       5595.66       101.25 o                         
   9  16   6         66.64         84.27        24.28 o                         
  10  16   6       1206.08       1159.10        46.56 o                         
  11  16   6        675.28        711.26        39.39 o                         
  12  16   6       1623.49       1583.50        59.13 o                         
  13  16   6        338.72        352.35        39.65 o                         
   1  17   6          0.93         -2.45        18.13 o                         
   2  17   6       2701.53       2419.34        48.49 o                         
   3  17   6        763.46        790.41        36.55 o                         
   4  17   6          5.64        -22.47        25.49 o                         
   5  17   6       1580.22       1576.85        50.97 o                         
   6  17   6       2123.81       1953.07        63.75 o                         
   7  17   6        617.30        537.23        35.57 o                         
   8  17   6        157.91        164.25        27.73 o                         
   9  17   6        256.44        240.50        31.46 o                         
  10  17   6         42.41         -0.63        39.17 o                         
  11  17   6         21.01         10.48        27.19 o                         
  12  17   6        380.03        316.94        48.05 o                         
  13  17   6         27.48         59.88        59.37 o                         
   0  18   6        520.62        687.03        47.60 o                         
   1  18   6        480.45        474.90        27.77 o                         
   2  18   6       2987.41       3092.15        57.23 o                         
   3  18   6       1000.10        982.70        42.64 o                         
   4  18   6        168.11        189.27        31.20 o                         
   5  18   6          8.60          9.12        24.94 o                         
   6  18   6       2060.40       2008.88        60.17 o                         
   7  18   6        422.52        462.19        35.26 o                         
   8  18   6        918.76        920.28        45.18 o                         
   9  18   6        160.93        221.51        28.18 o                         
  10  18   6        527.86        407.89        46.54 o                         
  11  18   6        166.91        115.13        32.49 o                         
  12  18   6        734.48        846.91        66.95 o                         
   1  19   6          4.75         -4.44        20.64 o                         
   2  19   6        376.52        343.78        25.59 o                         
   3  19   6        137.72        221.39        25.59 o                         
   4  19   6         81.83         88.94        31.45 o                         
   5  19   6         52.28         51.89        26.91 o                         
   6  19   6          1.71        -22.42        25.14 o                         
   7  19   6         82.09         93.42        28.71 o                         
   8  19   6        134.16        135.87        29.00 o                         
   9  19   6         65.17          1.64        26.71 o                         
  10  19   6         42.01         24.60        44.83 o                         
  11  19   6         31.69        -29.07        45.22 o                         
   0  20   6       6640.32       6785.83       160.91 o                         
   1  20   6          9.39        -14.30        20.79 o                         
   2  20   6       3756.86       3812.93        77.92 o                         
   3  20   6        278.08        284.46        28.28 o                         
   4  20   6       8124.48       7920.52       150.38 o                         
   5  20   6         63.18         62.93        30.76 o                         
   6  20   6       6944.07       6979.94       127.84 o                         
   7  20   6         47.66          3.79        31.66 o                         
   8  20   6       4181.63       4345.77        99.13 o                         
   9  20   6       1668.08       1609.40        69.06 o                         
  10  20   6       2380.28       2478.79        81.82 o                         
   1  21   6        191.80        172.06        29.20 o                         
   2  21   6        174.28        203.05        26.91 o                         
   3  21   6        181.24        225.65        27.37 o                         
   4  21   6          9.35        -30.35        30.35 o                         
   5  21   6        145.40        132.41        34.75 o                         
   6  21   6        237.82        296.44        39.34 o                         
   7  21   6        263.23        296.61        47.12 o                         
   8  21   6         29.29         31.94        35.64 o                         
   9  21   6         77.52        -28.85        40.03 o                         
  10  21   6          1.74         32.33        42.90 o                         
   0  22   6        108.46         56.00        34.62 o                         
   1  22   6         68.63         17.93        25.94 o                         
   2  22   6          0.69         -3.73        22.26 o                         
   3  22   6        160.97        222.41        25.35 o                         
   4  22   6        370.78        318.47        46.99 o                         
   5  22   6          2.71        -29.92        49.57 o                         
   6  22   6        614.54        630.85        51.68 o                         
   7  22   6         31.81         18.82        37.42 o                         
   8  22   6        330.20        324.27        45.72 o                         
   9  22   6         72.72        203.61        59.28 o                         
   1  23   6         60.66         86.22        35.54 o                         
   2  23   6        319.94        295.71        30.46 o                         
   3  23   6          0.38        -28.27        29.01 o                         
   4  23   6        246.96        211.91        45.69 o                         
   5  23   6        185.94        142.53        43.36 o                         
   6  23   6          2.71        -15.12        36.32 o                         
   7  23   6          0.55        -49.69        49.69 o                         
   0  24   6       1880.73       2079.10       203.17 o                         
   1  24   6        584.83        654.73        46.59 o                         
   2  24   6        727.58        734.83        46.67 o                         
   3  24   6         32.49         38.75        28.21 o                         
   4  24   6       3655.55       3840.43       112.69 o                         
   5  24   6         51.37         41.05        38.75 o                         
   6  24   6       2310.47       2478.71       111.63 o                         
   1  25   6        132.17        165.08        36.28 o                         
   2  25   6        439.63        487.86        47.12 o                         
   3  25   6         37.21         68.40        32.45 o                         
   4  25   6         94.34         68.00        40.62 o                         
   1   1   7       4381.95       4572.08        46.48 o                         
   2   1   7      15306.01      16175.15       143.81 o                         
   3   1   7          0.95         10.22         8.54 o                         
   4   1   7        744.18        837.51        20.00 o                         
   5   1   7       3807.40       4196.22        48.33 o                         
   6   1   7       1567.89       1665.80        29.21 o                         
   7   1   7         51.79         62.30        12.63 o                         
   8   1   7        231.10        254.01        17.41 o                         
   9   1   7         58.31         63.16        16.94 o                         
  10   1   7         68.98        100.72        19.29 o                         
  11   1   7        699.00        740.90        35.26 o                         
  12   1   7        390.27        347.89        30.76 o                         
  13   1   7          1.32         23.30        26.87 o                         
  14   1   7       1546.10       1629.12        63.32 o                         
  15   1   7         25.54         48.92        30.67 o                         
  16   1   7          1.89         -8.11        33.36 o                         
  17   1   7         14.71         18.09        33.66 o                         
   0   2   7       4773.64       4692.83        71.36 o                         
   1   2   7        138.88         95.53         8.23 o                         
   2   2   7      35624.44      35180.92       289.87 o                         
   3   2   7       4108.54       4399.94        47.86 o                         
   4   2   7       5521.36       4724.30        51.10 o                         
   5   2   7         49.21        106.44        12.02 o                         
   6   2   7      24889.75      24097.82       208.38 o                         
   7   2   7         14.29         16.50        11.13 o                         
   8   2   7      20094.94      18736.81       182.05 o                         
   9   2   7        344.38        351.34        22.56 o                         
  10   2   7       4390.69       4181.49        69.56 o                         
  11   2   7         58.75         67.60        21.28 o                         
  12   2   7       6478.53       6319.42       107.04 o                         
  13   2   7       2504.12       2567.14        65.89 o                         
  14   2   7       4130.86       4276.55        94.52 o                         
  15   2   7        486.57        461.16        42.46 o                         
  16   2   7       5605.65       5610.22       119.43 o                         
  17   2   7        147.97        119.69        35.20 o                         
   1   3   7         89.65         93.35         8.75 o                         
   2   3   7        531.29        632.39        14.13 o                         
   3   3   7        363.12        454.66        13.06 o                         
   4   3   7         88.99        107.19         9.92 o                         
   5   3   7       6344.31       6817.41        67.18 o                         
   6   3   7         16.43          7.47        10.26 o                         
   7   3   7         15.23         20.54        11.03 o                         
   8   3   7       2735.71       2611.69        40.14 o                         
   9   3   7        195.77        189.05        18.79 o                         
  10   3   7        365.67        428.57        26.95 o                         
  11   3   7        314.99        316.55        27.48 o                         
  12   3   7        330.08        381.64        32.04 o                         
  13   3   7        244.58        253.75        31.87 o                         
  14   3   7       3450.14       3257.96        88.34 o                         
  15   3   7         17.15          5.60        29.89 o                         
  16   3   7       2547.03       2666.34        96.80 o                         
  17   3   7          1.11        -34.01        34.01 o                         
   0   4   7      10960.52      10033.09       120.12 o                         
   1   4   7       5495.87       5581.85        55.00 o                         
   2   4   7      18486.64      18374.06       157.22 o                         
   3   4   7        212.16        284.83        14.44 o                         
   4   4   7      13259.70      13452.45       126.15 o                         
   5   4   7        473.72        573.46        13.78 o                         
   6   4   7       2903.38       2680.90        37.21 o                         
   7   4   7        224.17        280.90        15.08 o                         
   8   4   7       6170.18       5927.92        77.74 o                         
   9   4   7         10.98         20.51        15.41 o                         
  10   4   7       9131.09       8893.29       113.98 o                         
  11   4   7         15.82         -3.14        21.65 o                         
  12   4   7       2729.91       2653.13        59.41 o                         
  13   4   7       1770.15       1818.14        61.77 o                         
  14   4   7         12.92         39.68        30.03 o                         
  15   4   7        347.25        321.44        39.15 o                         
  16   4   7        192.17        232.60        37.69 o                         
   1   5   7       5143.60       5527.66        55.26 o                         
   2   5   7       3415.37       3608.65        40.05 o                         
   3   5   7       1071.80       1210.59        29.59 o                         
   4   5   7       1122.36       1245.54        24.40 o                         
   5   5   7       1324.63       1473.51        28.71 o                         
   6   5   7         44.36         68.26        12.70 o                         
   7   5   7       7070.66       7077.57        72.17 o                         
   8   5   7        717.97        717.34        24.19 o                         
   9   5   7        330.21        347.62        21.94 o                         
  10   5   7        952.63        909.10        34.92 o                         
  11   5   7          1.58         -3.17        19.38 o                         
  12   5   7          5.19        -19.94        19.94 o                         
  13   5   7        106.15         97.79        24.82 o                         
  14   5   7       2306.23       2065.96        62.36 o                         
  15   5   7        127.32        166.43        41.97 o                         
  16   5   7         19.95         66.51        30.60 o                         
   0   6   7       1196.27       1646.31        36.59 o                         
   1   6   7         50.66         18.19         9.31 o                         
   2   6   7      11634.12      11567.85       104.24 o                         
   3   6   7        848.84        836.32        25.67 o                         
   4   6   7      22920.03      22613.18       210.56 o                         
   5   6   7       1931.73       2140.09        34.00 o                         
   6   6   7       5499.77       4998.75        64.06 o                         
   7   6   7       1752.85       1934.29        32.13 o                         
   8   6   7       4595.04       4631.19        65.67 o                         
   9   6   7         10.48          5.60        15.52 o                         
  10   6   7       2312.17       2271.16        48.82 o                         
  11   6   7         46.18         43.48        20.43 o                         
  12   6   7         94.88        139.62        27.82 o                         
  13   6   7         16.11         17.59        22.26 o                         
  14   6   7       2667.19       2587.35        72.66 o                         
  15   6   7          1.41        -26.27        26.70 o                         
  16   6   7       1357.36       1399.82        62.93 o                         
   1   7   7       2187.23       2548.16        32.51 o                         
   2   7   7       7623.57       8207.59        78.11 o                         
   3   7   7        350.94        460.60        22.41 o                         
   4   7   7       5842.22       6307.06        80.26 o                         
   5   7   7       3949.91       4125.39        66.94 o                         
   6   7   7         97.35         95.24        11.59 o                         
   7   7   7       1850.26       1995.78        44.66 o                         
   8   7   7         19.17         34.70        13.35 o                         
   9   7   7          5.61         -4.14        17.00 o                         
  10   7   7       4064.84       3956.97        65.78 o                         
  11   7   7         57.13         43.45        18.76 o                         
  12   7   7       2613.90       2778.09        61.61 o                         
  13   7   7        180.64        166.34        24.98 o                         
  14   7   7        338.36        351.03        32.77 o                         
  15   7   7         12.89          6.02        27.28 o                         
  16   7   7        697.16        756.40        52.20 o                         
   0   8   7       6535.00       5334.58        87.38 o                         
   1   8   7      19001.52      20466.53       176.86 o                         
   2   8   7       8981.34       8169.09        78.46 o                         
   3   8   7        175.17        106.66        10.60 o                         
   4   8   7      26551.42      25214.05       266.56 o                         
   5   8   7         88.12         57.36        16.75 o                         
   6   8   7      20794.21      20619.96       218.34 o                         
   7   8   7       6799.94       7180.50        93.67 o                         
   8   8   7      20176.74      19633.42       221.16 o                         
   9   8   7       1150.65       1193.08        32.47 o                         
  10   8   7        787.32        787.42        37.15 o                         
  11   8   7          5.54         -6.16        21.57 o                         
  12   8   7       2121.98       2126.01        50.54 o                         
  13   8   7          7.56        -25.54        37.26 o                         
  14   8   7       1333.98       1401.00        52.32 o                         
  15   8   7        102.43        119.78        31.75 o                         
  16   8   7        713.00        717.24        48.40 o                         
   1   9   7       2111.21       2395.12        32.97 o                         
   2   9   7       1580.65       1708.32        25.57 o                         
   3   9   7        904.82       1107.37        25.30 o                         
   4   9   7         40.16         85.72        12.27 o                         
   5   9   7       7423.30       7618.86        92.58 o                         
   6   9   7       2710.23       2761.23        60.08 o                         
   7   9   7       1356.94       1375.24        52.04 o                         
   8   9   7        436.66        441.65        19.87 o                         
   9   9   7       2098.72       2036.37        43.37 o                         
  10   9   7        460.12        431.23        28.62 o                         
  11   9   7        409.99        356.86        28.30 o                         
  12   9   7         99.74        111.82        21.06 o                         
  13   9   7         20.32         -6.06        20.97 o                         
  14   9   7         14.23         37.30        24.99 o                         
  15   9   7          3.51         73.09        28.92 o                         
  16   9   7        328.90        323.46        37.21 o                         
   0  10   7       1695.56       1740.02        49.98 o                         
   1  10   7        262.92        414.74        15.90 o                         
   2  10   7        542.93        661.58        16.49 o                         
   3  10   7       1428.71       1510.51        29.96 o                         
   4  10   7         36.18         33.66        10.25 o                         
   5  10   7         98.01        103.45        10.02 o                         
   6  10   7          2.54         30.76        21.72 o                         
   7  10   7       1602.71       1660.81        64.06 o                         
   8  10   7        794.56        648.47        34.40 o                         
   9  10   7        151.52        164.80        23.99 o                         
  10  10   7        266.19        258.21        25.56 o                         
  11  10   7        417.75        434.24        26.23 o                         
  12  10   7         20.71          5.05        36.93 o                         
  13  10   7        163.67        146.61        35.14 o                         
  14  10   7        155.29        228.63        28.70 o                         
  15  10   7          0.05         31.59        27.85 o                         
   1  11   7          0.88          2.25        10.89 o                         
   2  11   7        136.81        152.72        11.82 o                         
   3  11   7        132.56        140.90        15.97 o                         
   4  11   7        618.00        613.21        22.33 o                         
   5  11   7        117.94        132.42        14.25 o                         
   6  11   7       2693.01       2772.15        53.05 o                         
   7  11   7        469.46        393.93        34.62 o                         
   8  11   7        467.47        443.19        19.75 o                         
   9  11   7        190.17        199.77        18.21 o                         
  10  11   7       1554.55       1554.12        54.67 o                         
  11  11   7          3.92        -18.63        18.63 o                         
  12  11   7        153.28        198.06        26.16 o                         
  13  11   7        272.38        268.40        23.84 o                         
  14  11   7         49.53         42.59        40.12 o                         
  15  11   7         50.46         45.90        27.43 o                         
   0  12   7       5493.29       4691.86       102.54 o                         
   1  12   7       1142.86       1110.84        25.01 o                         
   2  12   7      24992.35      24651.37       222.27 o                         
   3  12   7         14.14         24.68        14.19 o                         
   4  12   7       9116.48       8672.26       108.51 o                         
   5  12   7        827.24        809.73        34.07 o                         
   6  12   7        955.96        960.45        30.72 o                         
   7  12   7       7152.52       7085.43       124.76 o                         
   8  12   7       1824.42       1927.62        44.16 o                         
   9  12   7        929.73        923.29        35.98 o                         
  10  12   7       3650.13       3638.12        70.66 o                         
  11  12   7        494.51        432.64        40.96 o                         
  12  12   7       3557.00       3618.21        83.49 o                         
  13  12   7        704.05        668.24        37.82 o                         
  14  12   7       2530.60       2620.04        71.82 o                         
  15  12   7        348.31        331.66        42.51 o                         
   1  13   7        247.50        305.55        17.83 o                         
   2  13   7         17.58         28.97        10.93 o                         
   3  13   7        226.08        240.03        20.65 o                         
   4  13   7        236.16        267.16        21.21 o                         
   5  13   7        311.12        337.10        28.06 o                         
   6  13   7          1.23        -18.13        20.37 o                         
   7  13   7        566.88        664.00        30.10 o                         
   8  13   7        198.83        213.06        24.55 o                         
   9  13   7         80.18         79.72        22.74 o                         
  10  13   7       3688.70       3529.35        88.76 o                         
  11  13   7       1495.41       1540.45        50.75 o                         
  12  13   7        451.99        330.46        33.08 o                         
  13  13   7        209.45        237.54        43.82 o                         
  14  13   7         44.40        -14.42        26.71 o                         
   0  14   7       5203.32       4945.81        96.49 o                         
   1  14   7        832.08        913.65        28.42 o                         
   2  14   7       2572.51       2495.69        47.66 o                         
   3  14   7        915.98        947.94        35.38 o                         
   4  14   7       4170.68       4165.06        73.49 o                         
   5  14   7          2.94        -18.75        18.84 o                         
   6  14   7        342.51        329.12        32.56 o                         
   7  14   7        268.58        293.52        29.28 o                         
   8  14   7       2135.72       2207.86        55.69 o                         
   9  14   7       2046.08       2005.61        55.60 o                         
  10  14   7        177.46        150.06        22.59 o                         
  11  14   7         64.70         46.80        32.13 o                         
  12  14   7       1568.04       1335.63        52.97 o                         
  13  14   7        149.50        126.93        48.29 o                         
  14  14   7       2270.50       2462.95       112.53 o                         
   1  15   7         24.62         26.18        14.97 o                         
   2  15   7       5775.00       5736.62        81.01 o                         
   3  15   7        930.11        883.73        35.80 o                         
   4  15   7        184.21        175.64        24.12 o                         
   5  15   7        667.49        652.43        34.96 o                         
   6  15   7         13.55         15.57        20.31 o                         
   7  15   7          0.20        -15.70        22.74 o                         
   8  15   7         48.37         62.33        23.65 o                         
   9  15   7        751.66        696.09        37.63 o                         
  10  15   7         24.51         -5.28        14.76 o                         
  11  15   7         15.14         10.64        33.18 o                         
  12  15   7        346.83        341.46        48.28 o                         
  13  15   7          2.92         26.61        39.21 o                         
   0  16   7       5677.28       5290.69       104.50 o                         
   1  16   7       2273.08       2249.26        50.23 o                         
   2  16   7       1058.06       1041.84        35.64 o                         
   3  16   7        125.46        152.11        24.24 o                         
   4  16   7       2806.43       2784.60        65.66 o                         
   5  16   7        137.43        111.55        31.62 o                         
   6  16   7       1054.62        977.04        41.05 o                         
   7  16   7        419.39        384.60        35.71 o                         
   8  16   7       1007.39       1074.44        53.15 o                         
   9  16   7       2560.39       2425.36        77.51 o                         
  10  16   7         15.98         30.07        19.98 o                         
  11  16   7        757.93        676.90        59.40 o                         
  12  16   7       2615.48       2554.56       108.61 o                         
  13  16   7         64.68         59.30        40.62 o                         
   1  17   7         19.24         28.49        17.42 o                         
   2  17   7       6104.46       5994.65        84.91 o                         
   3  17   7         19.53        -10.08        12.06 o                         
   4  17   7        139.83        135.36        32.79 o                         
   5  17   7          5.21        -21.93        21.93 o                         
   6  17   7       3754.04       3790.63        79.68 o                         
   7  17   7          0.10         11.50        21.87 o                         
   8  17   7       1332.34       1326.97        58.20 o                         
   9  17   7          3.53        -35.14        35.14 o                         
  10  17   7        173.35        179.46        25.33 o                         
  11  17   7          0.55         19.86        37.62 o                         
  12  17   7       1022.25       1018.11        69.65 o                         
   0  18   7      12419.09      11978.29       185.42 o                         
   1  18   7         62.04         69.90        19.60 o                         
   2  18   7      11489.23      11422.92       139.31 o                         
   3  18   7         33.20         57.25        25.34 o                         
   4  18   7        263.12        214.97        31.18 o                         
   5  18   7        558.16        527.52        35.57 o                         
   6  18   7       2226.70       2250.42        85.06 o                         
   7  18   7         10.28         34.20        22.88 o                         
   8  18   7       4115.36       4265.58        87.65 o                         
   9  18   7        622.63        647.69        49.63 o                         
  10  18   7       2679.70       2579.18        74.15 o                         
  11  18   7        505.38        434.94        53.87 o                         
  12  18   7       2822.93       3130.53       108.96 o                         
   1  19   7         52.70         61.91        21.79 o                         
   2  19   7         58.85         26.03        21.23 o                         
   3  19   7        191.23        193.31        21.26 o                         
   4  19   7        127.53        122.23        28.33 o                         
   5  19   7         40.89        101.57        31.28 o                         
   6  19   7          0.48        -25.20        26.52 o                         
   7  19   7        128.76         82.41        26.21 o                         
   8  19   7        317.99        381.23        33.02 o                         
   9  19   7        397.29        393.75        40.76 o                         
  10  19   7        315.32        302.82        50.39 o                         
  11  19   7         14.35        -39.52        39.52 o                         
   0  20   7        679.95        653.74        52.79 o                         
   1  20   7         79.30         58.58        22.88 o                         
   2  20   7        306.79        285.97        24.51 o                         
   3  20   7         70.38         79.39        31.46 o                         
   4  20   7          0.72         19.39        27.35 o                         
   5  20   7         16.85         45.53        33.47 o                         
   6  20   7       2142.06       2165.54        95.99 o                         
   7  20   7         43.38         47.58        27.29 o                         
   8  20   7          2.34        -26.21        26.21 o                         
   9  20   7          3.01         -4.56        41.72 o                         
  10  20   7        516.90        523.04        59.86 o                         
   1  21   7         13.67        -20.49        20.49 o                         
   2  21   7         32.13         -8.36        20.75 o                         
   3  21   7          0.02         31.50        34.48 o                         
   4  21   7        492.03        455.83        39.23 o                         
   5  21   7        192.45        174.92        53.32 o                         
   6  21   7         31.67         64.90        30.97 o                         
   7  21   7         50.76         60.34        37.31 o                         
   8  21   7         21.79         12.72        31.03 o                         
   9  21   7        126.56        147.20        60.83 o                         
   0  22   7        699.68        645.74        61.44 o                         
   1  22   7        252.38        236.88        30.18 o                         
   2  22   7       3041.57       3060.45        71.77 o                         
   3  22   7        980.54        994.87        44.65 o                         
   4  22   7       2006.00       2110.19        84.46 o                         
   5  22   7         88.63         40.19        55.02 o                         
   6  22   7       3154.92       3129.67       112.78 o                         
   7  22   7        153.38         80.21        42.08 o                         
   8  22   7       3439.82       4063.76       127.59 o                         
   1  23   7         13.47        -15.26        24.48 o                         
   2  23   7        125.24        125.83        25.10 o                         
   3  23   7        567.74        580.46        50.95 o                         
   4  23   7        320.47        436.62        50.07 o                         
   5  23   7         11.32          8.86        35.97 o                         
   6  23   7        131.29         62.32        39.82 o                         
   7  23   7         68.80         55.83        39.11 o                         
   0  24   7        697.35        749.19        74.23 o                         
   1  24   7        155.04        110.85        36.14 o                         
   2  24   7        417.02        460.83        37.82 o                         
   3  24   7        139.03        114.89        44.53 o                         
   4  24   7        145.33        182.96        42.08 o                         
   5  24   7        232.44        204.73        43.97 o                         
   6  24   7       1067.91       1192.53        84.24 o                         
   1  25   7         61.78        124.70        33.44 o                         
   2  25   7        456.54        535.67        41.42 o                         
   3  25   7        216.51        228.05        47.95 o                         
   0   0   8     107556.53     109244.04      4150.21 o                         
   1   0   8      17948.60      17480.34       212.08 o                         
   2   0   8      11546.68      11126.05       152.24 o                         
   3   0   8      16987.93      16971.93       209.08 o                         
   4   0   8       5436.07       4847.39        80.90 o                         
   5   0   8      19216.22      19296.20       238.72 o                         
   6   0   8       4599.65       4344.30        82.28 o                         
   7   0   8       6646.28       6364.53        98.02 o                         
   8   0   8       2308.10       2125.58        57.46 o                         
   9   0   8       2165.65       2082.57        67.05 o                         
  10   0   8       1372.68       1333.14        53.77 o                         
  11   0   8       3517.41       3583.15        97.02 o                         
  12   0   8        180.53        178.46        40.63 o                         
  13   0   8       1631.17       1682.37        79.18 o                         
  14   0   8        937.23       1051.90        75.43 o                         
  15   0   8        167.61        267.82        64.28 o                         
  16   0   8        942.85       1037.03       148.40 o                         
   1   1   8       3381.95       3305.20        36.35 o                         
   2   1   8       5798.11       6081.29        60.62 o                         
   3   1   8       2138.58       2512.94        32.94 o                         
   4   1   8       5171.19       5804.94        63.28 o                         
   5   1   8       1272.66       1413.41        25.60 o                         
   6   1   8       3551.97       3754.59        47.29 o                         
   7   1   8        663.27        898.36        24.29 o                         
   8   1   8       1745.54       1727.34        36.59 o                         
   9   1   8        446.85        477.29        24.83 o                         
  10   1   8         77.83         61.28        19.06 o                         
  11   1   8       2241.30       2168.25        53.43 o                         
  12   1   8        126.64        108.47        26.07 o                         
  13   1   8        684.91        674.67        40.35 o                         
  14   1   8       1449.83       1385.87        61.33 o                         
  15   1   8       2016.00       1853.55        69.00 o                         
  16   1   8       1219.25       1275.78        61.93 o                         
   0   2   8      22306.99      23600.79       280.91 o                         
   1   2   8       6350.75       6373.97        62.14 o                         
   2   2   8       1086.65       1132.80        21.39 o                         
   3   2   8        788.49        762.87        18.78 o                         
   4   2   8       5066.75       5208.24        53.81 o                         
   5   2   8        866.77        839.82        22.06 o                         
   6   2   8       2087.53       2253.91        34.04 o                         
   7   2   8        895.20       1015.30        24.51 o                         
   8   2   8       2527.70       2446.04        49.96 o                         
   9   2   8       2455.39       2499.34        46.20 o                         
  10   2   8        903.35        917.28        39.07 o                         
  11   2   8        624.67        676.19        41.55 o                         
  12   2   8        684.00        681.03        38.46 o                         
  13   2   8        573.90        630.71        47.03 o                         
  14   2   8        553.12        534.79        46.56 o                         
  15   2   8        766.43        710.91        48.62 o                         
  16   2   8         54.93        223.87        36.34 o                         
   1   3   8        182.61        202.41        11.45 o                         
   2   3   8       1021.06       1040.90        19.20 o                         
   3   3   8       1875.04       1941.85        27.97 o                         
   4   3   8       1675.70       1764.44        26.65 o                         
   5   3   8          8.77          2.16         8.60 o                         
   6   3   8        767.38        900.90        23.46 o                         
   7   3   8         57.70         59.40        12.20 o                         
   8   3   8        478.65        573.97        24.02 o                         
   9   3   8        428.62        548.69        26.49 o                         
  10   3   8        310.41        337.55        24.97 o                         
  11   3   8        683.59        620.96        33.34 o                         
  12   3   8         15.69         15.05        24.35 o                         
  13   3   8        597.17        543.64        40.13 o                         
  14   3   8         34.48         66.63        28.34 o                         
  15   3   8         41.60         49.27        30.56 o                         
  16   3   8         36.82         40.58        39.03 o                         
   0   4   8       5479.58       5009.77        73.89 o                         
   1   4   8         22.83         79.54        10.09 o                         
   2   4   8       2683.45       2533.90        31.35 o                         
   3   4   8        774.86        662.31        15.31 o                         
   4   4   8        700.14        996.45        24.05 o                         
   5   4   8      10483.86       9860.69        99.21 o                         
   6   4   8       8547.64       8070.36        78.51 o                         
   7   4   8       2594.85       2317.48        33.97 o                         
   8   4   8       3466.73       3195.85        55.72 o                         
   9   4   8       1733.79       1767.89        41.81 o                         
  10   4   8       6002.86       5834.73        84.21 o                         
  11   4   8       7091.59       7142.08       110.96 o                         
  12   4   8        673.88        773.16        37.48 o                         
  13   4   8       3690.88       3584.01        76.74 o                         
  14   4   8       2325.54       2362.88        65.70 o                         
  15   4   8        356.57        373.24        42.59 o                         
  16   4   8       1230.85       1118.62        57.60 o                         
   1   5   8        583.42        637.83        18.48 o                         
   2   5   8       1401.81       1655.81        25.10 o                         
   3   5   8       1802.31       1883.61        31.43 o                         
   4   5   8          0.57         20.31        10.54 o                         
   5   5   8       1414.67       1621.47        29.82 o                         
   6   5   8        124.45        159.89        14.76 o                         
   7   5   8        670.78        650.49        20.84 o                         
   8   5   8       2240.77       2210.48        38.43 o                         
   9   5   8        662.18        728.34        30.28 o                         
  10   5   8       2465.46       2461.40        51.43 o                         
  11   5   8        500.41        490.12        28.75 o                         
  12   5   8        137.73         81.18        23.02 o                         
  13   5   8        520.83        490.86        36.51 o                         
  14   5   8        177.11        257.81        32.09 o                         
  15   5   8         82.50         93.83        30.12 o                         
  16   5   8       1004.79       1188.54        61.86 o                         
   0   6   8       2833.70       2254.67        47.77 o                         
   1   6   8       7016.76       6647.24        68.67 o                         
   2   6   8       1471.05       1118.98        21.25 o                         
   3   6   8       6845.28       6308.99        67.70 o                         
   4   6   8       8002.22       7870.01        84.30 o                         
   5   6   8       1765.03       1500.23        29.23 o                         
   6   6   8       5813.51       5693.58        68.77 o                         
   7   6   8      10457.83      10061.25       125.68 o                         
   8   6   8      11547.94      11317.53       130.98 o                         
   9   6   8       8028.46       7996.45       104.44 o                         
  10   6   8         55.60         68.03        18.61 o                         
  11   6   8       1155.50       1209.69        37.87 o                         
  12   6   8       3854.85       3782.15        74.91 o                         
  13   6   8       1777.60       1706.79        64.53 o                         
  14   6   8        582.87        617.67        38.93 o                         
  15   6   8       1138.18       1106.46        54.93 o                         
  16   6   8        240.61        252.54        38.25 o                         
   1   7   8        190.15        246.30        13.11 o                         
   2   7   8        229.98        209.84        11.06 o                         
   3   7   8          2.74         13.00        13.70 o                         
   4   7   8       2952.64       3143.04        51.94 o                         
   5   7   8         41.56         36.89        14.27 o                         
   6   7   8       1336.24       1278.35        26.57 o                         
   7   7   8        652.17        585.83        25.95 o                         
   8   7   8        205.41        164.67        24.49 o                         
   9   7   8         20.58         22.33        19.00 o                         
  10   7   8        212.60        191.82        24.12 o                         
  11   7   8        803.84        768.07        31.33 o                         
  12   7   8          7.64          6.92        18.63 o                         
  13   7   8          6.44        -20.12        20.12 o                         
  14   7   8        137.03         83.75        25.83 o                         
  15   7   8        170.23        154.14        30.47 o                         
  16   7   8        159.37        201.70        51.54 o                         
   0   8   8        314.09        427.77        25.85 o                         
   1   8   8       1880.17       1889.80        28.69 o                         
   2   8   8       3140.16       3374.14        40.07 o                         
   3   8   8        928.36       1073.76        22.31 o                         
   4   8   8       7118.38       7366.06        92.44 o                         
   5   8   8       1540.43       1508.43        36.83 o                         
   6   8   8       1204.84       1216.53        39.96 o                         
   7   8   8         52.52         42.01        20.54 o                         
   8   8   8          3.22         44.77        23.86 o                         
   9   8   8       1595.48       1599.97        63.81 o                         
  10   8   8        533.98        584.05        27.89 o                         
  11   8   8        102.51         82.69        21.09 o                         
  12   8   8        967.68        849.71        33.92 o                         
  13   8   8        445.26        502.36        35.72 o                         
  14   8   8          1.21        -17.09        24.73 o                         
  15   8   8         84.16        117.11        29.91 o                         
  16   8   8        197.46        229.16        42.17 o                         
   1   9   8         69.55         79.64        10.72 o                         
   2   9   8       3514.06       3665.46        46.16 o                         
   3   9   8         33.25          6.42        10.29 o                         
   4   9   8       1000.79       1131.05        30.97 o                         
   5   9   8       1534.24       1574.51        37.87 o                         
   6   9   8        122.20        134.03        21.51 o                         
   7   9   8       1522.41       1366.65        58.16 o                         
   8   9   8         27.35         18.81        12.14 o                         
   9   9   8        213.42        257.13        28.79 o                         
  10   9   8         22.19         13.20        22.09 o                         
  11   9   8        683.67        546.45        33.43 o                         
  12   9   8       1960.80       2007.08        71.43 o                         
  13   9   8        470.67        387.86        27.41 o                         
  14   9   8        398.05        378.62        31.49 o                         
  15   9   8          2.28        -17.20        36.63 o                         
   0  10   8       6125.69       6144.05       113.78 o                         
   1  10   8       9635.13       9249.47        90.26 o                         
   2  10   8      16932.82      16662.95       154.30 o                         
   3  10   8      13609.61      13293.76       133.71 o                         
   4  10   8       9965.56       9413.36        98.02 o                         
   5  10   8       5637.15       5331.12        88.13 o                         
   6  10   8       1070.08       1011.08        46.08 o                         
   7  10   8      21417.75      21276.63       325.34 o                         
   8  10   8       3444.46       3416.37        91.96 o                         
   9  10   8        119.56        135.04        27.95 o                         
  10  10   8       1313.87       1201.74        67.55 o                         
  11  10   8       1377.24       1231.93        43.94 o                         
  12  10   8       3420.26       3239.23        67.20 o                         
  13  10   8       2292.71       2374.66        67.01 o                         
  14  10   8       1779.47       1850.91        61.62 o                         
  15  10   8       1249.67       1251.57        51.07 o                         
   1  11   8       2312.93       2583.96        38.40 o                         
   2  11   8          0.50          0.61         7.67 o                         
   3  11   8         11.70         12.57        14.04 o                         
   4  11   8         27.21          6.82        12.63 o                         
   5  11   8        339.45        333.12        33.43 o                         
   6  11   8         18.77        -12.98        26.96 o                         
   7  11   8       1342.40       1466.90        65.45 o                         
   8  11   8       2084.19       1993.38        73.39 o                         
   9  11   8        594.64        640.11        59.56 o                         
  10  11   8       1110.39       1057.79        63.26 o                         
  11  11   8       1064.23        982.85        46.39 o                         
  12  11   8       1170.80       1033.09        43.52 o                         
  13  11   8       1623.51       1596.34        68.95 o                         
  14  11   8        157.90        175.62        30.78 o                         
  15  11   8         35.18         54.40        44.22 o                         
   0  12   8        372.13        339.61        27.19 o                         
   1  12   8        108.25         75.16        13.01 o                         
   2  12   8       2719.85       2700.00        38.22 o                         
   3  12   8          0.73         29.94        14.92 o                         
   4  12   8        600.41        577.48        25.70 o                         
   5  12   8        973.65        903.05        26.96 o                         
   6  12   8       1895.49       1895.06        67.78 o                         
   7  12   8       1918.54       1900.67        70.92 o                         
   8  12   8       2715.40       2657.02        83.98 o                         
   9  12   8         66.23         25.49        31.46 o                         
  10  12   8         85.72        117.38        39.34 o                         
  11  12   8          4.22         43.49        36.62 o                         
  12  12   8       1780.74       1588.55        70.10 o                         
  13  12   8        203.76        221.90        32.72 o                         
  14  12   8        176.34        150.56        31.64 o                         
   1  13   8        412.99        432.13        22.24 o                         
   2  13   8       1115.09       1087.29        28.01 o                         
   3  13   8         67.47         78.69        17.90 o                         
   4  13   8        376.06        409.88        28.82 o                         
   5  13   8       5797.53       5659.93        88.53 o                         
   6  13   8       1297.89       1308.44        62.33 o                         
   7  13   8       3735.95       3546.69        96.22 o                         
   8  13   8       6150.04       5813.87       129.70 o                         
   9  13   8        245.26        214.16        46.33 o                         
  10  13   8        183.80        191.61        41.46 o                         
  11  13   8        234.13        221.71        43.73 o                         
  12  13   8        405.02        286.02        46.01 o                         
  13  13   8        913.37        846.93        65.62 o                         
  14  13   8         37.53          2.73        37.05 o                         
   0  14   8       5036.11       4930.29       149.03 o                         
   1  14   8      16838.28      16503.38       175.59 o                         
   2  14   8      10775.21      10512.16       115.10 o                         
   3  14   8       4243.36       4080.12        76.42 o                         
   4  14   8       7547.44       7547.41       110.54 o                         
   5  14   8        102.72        114.95        20.55 o                         
   6  14   8        164.78        192.69        18.44 o                         
   7  14   8       5252.62       5038.89       118.18 o                         
   8  14   8       5082.00       4900.38       149.23 o                         
   9  14   8       3705.30       3751.55       105.57 o                         
  10  14   8       1676.08       1533.53        79.09 o                         
  11  14   8        100.98        127.62        41.92 o                         
  12  14   8       1413.25       1435.91        78.34 o                         
  13  14   8         75.90         47.02        40.33 o                         
  14  14   8        315.84        248.61        48.91 o                         
   1  15   8          1.25         -5.59        14.80 o                         
   2  15   8         45.70         63.17        13.29 o                         
   3  15   8        233.86        228.72        25.38 o                         
   4  15   8        292.66        331.38        27.18 o                         
   5  15   8        316.47        313.36        25.98 o                         
   6  15   8          4.57        -15.42        27.13 o                         
   7  15   8       2507.13       2517.06        68.30 o                         
   8  15   8       1509.17       1530.33        71.52 o                         
   9  15   8        135.90         76.57        36.73 o                         
  10  15   8       1359.16       1371.95        79.15 o                         
  11  15   8        554.16        532.65        55.50 o                         
  12  15   8         15.91        -44.04        44.04 o                         
  13  15   8        483.74        511.98        58.12 o                         
   0  16   8      14358.55      13053.47       240.86 o                         
   1  16   8       2629.34       2662.52        46.78 o                         
   2  16   8       2474.26       2577.18        60.74 o                         
   3  16   8        160.61        134.55        24.45 o                         
   4  16   8       1666.29       1468.49        49.25 o                         
   5  16   8        298.48        346.18        34.37 o                         
   6  16   8       1278.88       1192.52        51.05 o                         
   7  16   8        382.58        398.99        27.43 o                         
   8  16   8       2356.87       2195.43        84.52 o                         
   9  16   8        238.19        241.38        48.41 o                         
  10  16   8       1833.46       1850.31        89.83 o                         
  11  16   8       1905.35       1818.99        87.50 o                         
  12  16   8        347.60        469.59        54.57 o                         
  13  16   8        870.38        807.88        77.14 o                         
   1  17   8          0.46          9.80        17.98 o                         
   2  17   8       2421.01       2169.33        48.61 o                         
   3  17   8        892.62        826.81        39.30 o                         
   4  17   8        265.98        289.68        33.58 o                         
   5  17   8        446.66        463.24        33.09 o                         
   6  17   8        356.64        349.55        31.09 o                         
   7  17   8         38.65         25.86        39.63 o                         
   8  17   8        818.46        773.88        68.74 o                         
   9  17   8         14.09         -6.29        36.44 o                         
  10  17   8        435.01        522.19        55.29 o                         
  11  17   8         73.66         79.09        42.20 o                         
  12  17   8          3.34         20.15        41.64 o                         
   0  18   8       1253.42       1296.92        61.18 o                         
   1  18   8         18.82          7.28        18.62 o                         
   2  18   8       2241.56       2240.06        65.68 o                         
   3  18   8       1047.15       1030.64        44.72 o                         
   4  18   8        752.21        687.47        49.32 o                         
   5  18   8       1717.91       1671.82        52.32 o                         
   6  18   8         26.14          1.83        33.17 o                         
   7  18   8         24.20         44.46        27.59 o                         
   8  18   8       1391.27       1428.32        73.82 o                         
   9  18   8        137.66         96.44        46.98 o                         
  10  18   8        704.49        768.72        62.66 o                         
  11  18   8        198.67        161.46        46.20 o                         
   1  19   8       3162.35       3134.87        71.52 o                         
   2  19   8        650.19        615.10        31.59 o                         
   3  19   8        345.22        281.62        34.56 o                         
   4  19   8        296.47        273.26        32.89 o                         
   5  19   8         67.77         32.73        29.07 o                         
   6  19   8         54.61         36.01        23.49 o                         
   7  19   8       1521.81       1477.00        50.07 o                         
   8  19   8         21.24         91.35        32.16 o                         
   9  19   8          0.70        -24.39        40.59 o                         
  10  19   8        590.80        601.23        59.37 o                         
  11  19   8        649.41        719.87        64.92 o                         
   0  20   8        202.43        146.35        34.14 o                         
   1  20   8        161.37        162.36        24.07 o                         
   2  20   8       1007.36       1051.43        36.40 o                         
   3  20   8        475.50        506.54        39.30 o                         
   4  20   8       3775.74       3753.43        86.69 o                         
   5  20   8       2138.23       2230.75        92.03 o                         
   6  20   8       1877.50       1950.30        69.01 o                         
   7  20   8        749.13        889.99        43.91 o                         
   8  20   8       1246.48       1289.67        63.27 o                         
   9  20   8         10.56        -11.66        39.63 o                         
  10  20   8       4310.48       4626.78       253.76 o                         
   1  21   8          6.95        -15.25        21.00 o                         
   2  21   8         39.73        -27.35        27.35 o                         
   3  21   8          0.23         65.89        31.49 o                         
   4  21   8         45.85         23.95        33.87 o                         
   5  21   8        768.82        958.25        74.38 o                         
   6  21   8        164.00        215.52        38.68 o                         
   7  21   8        130.44         49.51        34.36 o                         
   8  21   8          6.05        -24.40        24.40 o                         
   9  21   8        648.79        571.68        60.82 o                         
   0  22   8        376.71        352.40        45.41 o                         
   1  22   8        327.43        328.72        58.84 o                         
   2  22   8         29.62        -20.69        20.69 o                         
   3  22   8         56.58        -11.68        36.66 o                         
   4  22   8         90.82         98.17        33.90 o                         
   5  22   8        323.19        308.03        42.23 o                         
   6  22   8         76.39         10.99        33.16 o                         
   7  22   8        141.22        100.82        42.21 o                         
   8  22   8         23.90         61.96        45.58 o                         
   1  23   8         13.83        -16.63        33.65 o                         
   2  23   8         36.24         18.28        20.53 o                         
   3  23   8        459.73        458.09        46.93 o                         
   4  23   8        331.73        383.12        49.10 o                         
   5  23   8         26.13        -14.82        34.93 o                         
   6  23   8        258.28        236.70        57.49 o                         
   7  23   8         11.31        -36.38        36.38 o                         
   0  24   8       3368.40       3637.34       221.39 o                         
   1  24   8        583.90        739.21        60.35 o                         
   2  24   8       1251.36       1509.49        56.70 o                         
   3  24   8        329.52        284.84        51.36 o                         
   4  24   8        508.83        544.70        51.52 o                         
   5  24   8       1930.07       1950.48        90.73 o                         
   1  25   8        116.69        165.25        33.99 o                         
   2  25   8          0.26        -45.52        45.52 o                         
   1   1   9       7806.76       8481.87        77.92 o                         
   2   1   9        482.24        560.05        17.50 o                         
   3   1   9       1146.37       1120.98        22.96 o                         
   4   1   9          1.38          2.45         9.97 o                         
   5   1   9       2709.77       2983.58        39.55 o                         
   6   1   9        236.96        213.85        14.20 o                         
   7   1   9       2376.54       2593.68        39.10 o                         
   8   1   9          1.56         -0.02        14.11 o                         
   9   1   9         62.68         37.00        17.40 o                         
  10   1   9        145.87        132.84        21.43 o                         
  11   1   9         85.33         83.24        22.71 o                         
  12   1   9        139.68        104.25        25.53 o                         
  13   1   9        625.33        634.65        53.90 o                         
  14   1   9        409.89        418.77        42.93 o                         
  15   1   9        149.97        252.09        36.91 o                         
  16   1   9         31.19         60.13        32.63 o                         
   0   2   9        238.94        202.72        17.27 o                         
   1   2   9       8019.98       7425.46        74.67 o                         
   2   2   9          3.72         27.43        10.03 o                         
   3   2   9      10773.72      10400.76        96.96 o                         
   4   2   9       9608.87       9782.41        92.86 o                         
   5   2   9      11588.63      11146.77       102.12 o                         
   6   2   9        700.46        639.72        19.85 o                         
   7   2   9       7229.68       6722.74        77.88 o                         
   8   2   9        475.38        424.01        22.08 o                         
   9   2   9       1313.48       1206.36        34.43 o                         
  10   2   9          2.73        -17.96        19.09 o                         
  11   2   9       5230.68       5047.02        79.74 o                         
  12   2   9       1776.03       1721.25        53.70 o                         
  13   2   9       3567.91       3700.35        78.28 o                         
  14   2   9        130.85        114.58        32.97 o                         
  15   2   9       2161.85       2452.86        75.76 o                         
  16   2   9       2206.82       2277.14        85.24 o                         
   1   3   9       5208.32       5556.11        57.22 o                         
   2   3   9       8583.98       9334.40        85.20 o                         
   3   3   9         59.38         79.65        11.02 o                         
   4   3   9        835.67        955.99        20.41 o                         
   5   3   9       2167.74       2468.66        35.68 o                         
   6   3   9        112.58        166.30        11.52 o                         
   7   3   9         93.06         73.02        13.96 o                         
   8   3   9          0.74          9.26        14.84 o                         
   9   3   9         39.90         45.68        18.16 o                         
  10   3   9        519.01        525.81        28.16 o                         
  11   3   9        222.08        176.88        24.14 o                         
  12   3   9        219.82        321.30        30.15 o                         
  13   3   9       2306.55       2347.75        62.58 o                         
  14   3   9       2043.25       1964.30        66.45 o                         
  15   3   9        265.46        247.84        38.16 o                         
  16   3   9        490.02        510.61        45.03 o                         
   0   4   9      11454.26      12936.95       164.31 o                         
   1   4   9       5653.46       5404.62        56.38 o                         
   2   4   9       2614.64       3033.84        37.05 o                         
   3   4   9       2170.81       1959.23        30.18 o                         
   4   4   9       5332.86       5693.41        66.12 o                         
   5   4   9        852.73        640.45        28.68 o                         
   6   4   9        575.54        524.84        16.72 o                         
   7   4   9       3555.25       3359.88        43.69 o                         
   8   4   9       1574.50       1576.65        45.19 o                         
   9   4   9       1657.34       1635.68        42.55 o                         
  10   4   9       3828.83       3742.07        79.68 o                         
  11   4   9        983.49       1042.13        41.75 o                         
  12   4   9       1359.50       1344.46        44.64 o                         
  13   4   9        419.19        473.47        34.94 o                         
  14   4   9         47.25         10.95        39.27 o                         
  15   4   9        295.08        262.67        57.59 o                         
  16   4   9        661.16        596.24        46.13 o                         
   1   5   9        217.63        236.50        13.88 o                         
   2   5   9        344.19        354.34        14.78 o                         
   3   5   9       2585.98       2701.14        36.32 o                         
   4   5   9         24.88         29.11        11.13 o                         
   5   5   9        418.53        482.68        21.91 o                         
   6   5   9         22.68         16.32        12.71 o                         
   7   5   9        378.73        428.89        23.52 o                         
   8   5   9       1365.80       1328.82        29.60 o                         
   9   5   9        169.78        166.78        19.91 o                         
  10   5   9        163.20        157.98        19.68 o                         
  11   5   9       2018.89       1916.01        72.60 o                         
  12   5   9       1224.03       1152.24        41.55 o                         
  13   5   9       1365.87       1216.15        59.63 o                         
  14   5   9         19.02         63.32        33.15 o                         
  15   5   9          8.82         21.15        29.73 o                         
  16   5   9        286.00        221.50        35.35 o                         
   0   6   9        232.02        172.77        16.46 o                         
   1   6   9       2944.63       2779.00        35.76 o                         
   2   6   9        511.45        454.73        16.23 o                         
   3   6   9       6625.86       6656.15        71.68 o                         
   4   6   9          6.16         19.08         9.84 o                         
   5   6   9       2703.34       2390.71        37.65 o                         
   6   6   9         71.17         85.36        13.81 o                         
   7   6   9       8133.32       7641.98       115.56 o                         
   8   6   9        330.55        406.62        26.85 o                         
   9   6   9       1475.19       1549.50        38.64 o                         
  10   6   9        688.01        700.61        32.28 o                         
  11   6   9       2630.81       2574.48        51.23 o                         
  12   6   9       1411.36       1473.08        42.95 o                         
  13   6   9        526.45        621.69        33.79 o                         
  14   6   9        119.40        123.08        41.09 o                         
  15   6   9       1818.93       1739.03        61.21 o                         
  16   6   9        129.06        141.16        31.83 o                         
   1   7   9          0.09         -9.01         9.01 o                         
   2   7   9       2764.81       3191.89        38.98 o                         
   3   7   9        284.71        375.09        19.88 o                         
   4   7   9         83.85         59.05        16.05 o                         
   5   7   9         48.67         39.41        14.66 o                         
   6   7   9       3030.07       3150.71        49.15 o                         
   7   7   9       3571.49       3435.59        61.36 o                         
   8   7   9        633.10        608.76        42.79 o                         
   9   7   9        221.47        175.47        24.19 o                         
  10   7   9        242.81        267.76        27.62 o                         
  11   7   9       4361.46       4265.90        77.21 o                         
  12   7   9        573.55        573.45        31.67 o                         
  13   7   9        504.99        453.01        29.46 o                         
  14   7   9          1.28        -24.38        24.38 o                         
  15   7   9        460.00        549.93        40.25 o                         
  16   7   9        194.75        180.77        33.27 o                         
   0   8   9       5416.52       5578.82        97.40 o                         
   1   8   9      20781.75      20853.29       183.17 o                         
   2   8   9       1270.26       1182.10        22.41 o                         
   3   8   9       8770.93       8113.11        92.03 o                         
   4   8   9       4514.91       5168.73        72.57 o                         
   5   8   9      13234.97      12657.68       157.31 o                         
   6   8   9       3696.92       3718.09        72.33 o                         
   7   8   9       7473.47       7325.55       108.65 o                         
   8   8   9         75.08         97.34        16.28 o                         
   9   8   9       3523.25       3571.82        81.38 o                         
  10   8   9       2395.76       2405.32        66.74 o                         
  11   8   9        709.08        720.52        38.67 o                         
  12   8   9        886.91        915.10        36.51 o                         
  13   8   9       2619.14       2588.72        78.67 o                         
  14   8   9          6.48        -21.70        26.11 o                         
  15   8   9        498.88        490.37        38.54 o                         
   1   9   9       1136.33       1168.92        24.13 o                         
   2   9   9       3639.74       3840.04        47.22 o                         
   3   9   9       4024.14       4362.28        54.87 o                         
   4   9   9       1701.73       1641.02        37.93 o                         
   5   9   9       1634.66       1598.34        43.86 o                         
   6   9   9        247.58        283.37        31.04 o                         
   7   9   9       1466.99       1391.52        60.97 o                         
   8   9   9       2907.05       2959.61        84.42 o                         
   9   9   9        833.55        818.98        58.42 o                         
  10   9   9       1098.90       1052.17        46.99 o                         
  11   9   9       2273.24       2264.20        60.95 o                         
  12   9   9         10.52         83.76        25.79 o                         
  13   9   9          7.20         10.69        17.38 o                         
  14   9   9         33.13         74.18        30.95 o                         
  15   9   9         83.07        125.39        26.82 o                         
   0  10   9        412.45        395.55        23.26 o                         
   1  10   9       1665.33       1673.97        28.65 o                         
   2  10   9       2346.69       2449.73        35.13 o                         
   3  10   9        308.70        326.14        16.71 o                         
   4  10   9         99.26        111.55        20.06 o                         
   5  10   9        997.34       1007.98        46.54 o                         
   6  10   9       4301.06       4445.33       112.40 o                         
   7  10   9        100.33         78.75        33.67 o                         
   8  10   9       1175.64       1111.41        60.54 o                         
   9  10   9        629.35        702.29        52.71 o                         
  10  10   9        889.43        806.51        33.13 o                         
  11  10   9       1318.14       1331.79        54.67 o                         
  12  10   9        556.05        562.22        42.99 o                         
  13  10   9        213.03        166.91        29.25 o                         
  14  10   9        113.08        141.74        34.37 o                         
  15  10   9          0.13         38.51        34.93 o                         
   1  11   9       1754.34       1786.71        33.43 o                         
   2  11   9        213.00        207.95        16.07 o                         
   3  11   9       1450.93       1326.68        35.11 o                         
   4  11   9        523.41        439.29        28.77 o                         
   5  11   9       1141.97       1142.26        49.95 o                         
   6  11   9         98.26         80.29        30.91 o                         
   7  11   9        554.27        576.56        46.43 o                         
   8  11   9        276.29        288.67        39.20 o                         
   9  11   9        235.02        250.86        41.18 o                         
  10  11   9        118.74         43.09        36.99 o                         
  11  11   9       3732.54       3649.98       105.97 o                         
  12  11   9        433.12        386.58        46.20 o                         
  13  11   9        218.63        133.36        31.03 o                         
  14  11   9        220.12        275.24        34.89 o                         
  15  11   9         45.26        -11.31        39.75 o                         
   0  12   9       2695.23       2938.36        87.55 o                         
   1  12   9      19477.90      18777.97       193.32 o                         
   2  12   9       2801.91       2832.23        42.61 o                         
   3  12   9      11788.01      11894.11       147.54 o                         
   4  12   9       2594.59       2405.08        48.61 o                         
   5  12   9      13461.53      13237.71       219.41 o                         
   6  12   9       1961.75       2279.96        73.86 o                         
   7  12   9       5142.87       5430.31       120.75 o                         
   8  12   9        466.56        462.84        47.15 o                         
   9  12   9       3825.06       3558.81       120.70 o                         
  10  12   9       3085.41       3054.39        95.01 o                         
  11  12   9        949.91        822.70        67.61 o                         
  12  12   9       1553.55       1521.53        80.95 o                         
  13  12   9       3838.55       3828.66       123.62 o                         
  14  12   9        373.84        280.92        51.45 o                         
   1  13   9        134.79        132.15        17.34 o                         
   2  13   9         24.27         35.91         9.70 o                         
   3  13   9         46.44         54.38        19.00 o                         
   4  13   9       1012.04       1032.72        42.34 o                         
   5  13   9       1339.74       1372.04        61.04 o                         
   6  13   9        909.30        845.88        55.67 o                         
   7  13   9       1298.79       1344.89        66.64 o                         
   8  13   9       2295.40       2271.88        81.68 o                         
   9  13   9        377.80        299.03        43.70 o                         
  10  13   9         37.45        -10.39        32.45 o                         
  11  13   9       1603.21       1479.39        82.81 o                         
  12  13   9        335.43        256.19        47.14 o                         
  13  13   9        474.09        507.96        64.67 o                         
  14  13   9        467.36        624.96        61.15 o                         
   0  14   9       2010.70       1777.17        53.15 o                         
   1  14   9        121.19        131.85        17.80 o                         
   2  14   9       1138.93       1204.91        31.13 o                         
   3  14   9        614.22        547.84        29.08 o                         
   4  14   9        102.32        115.33        24.15 o                         
   5  14   9       1050.24       1077.20        33.07 o                         
   6  14   9        119.46        117.19        35.81 o                         
   7  14   9       4330.81       4338.75       109.20 o                         
   8  14   9        874.60        745.43        55.96 o                         
   9  14   9         94.47        165.43        41.28 o                         
  10  14   9         37.37         37.18        37.85 o                         
  11  14   9        318.93        283.60        48.40 o                         
  12  14   9        261.63        148.00        43.90 o                         
  13  14   9        454.77        554.75        59.84 o                         
   1  15   9         25.29         32.46        15.83 o                         
   2  15   9       1530.55       1513.36        31.36 o                         
   3  15   9        127.87        154.07        22.71 o                         
   4  15   9       1505.59       1485.84        45.19 o                         
   5  15   9        151.91        128.95        24.51 o                         
   6  15   9        511.22        597.77        58.50 o                         
   7  15   9       2119.73       2049.28        78.52 o                         
   8  15   9        530.99        610.51        54.74 o                         
   9  15   9         90.57        160.47        40.57 o                         
  10  15   9        221.13        191.20        44.47 o                         
  11  15   9         72.73         45.44        45.25 o                         
  12  15   9         89.26         81.26        43.51 o                         
  13  15   9         68.73         16.39        42.07 o                         
   0  16   9        643.84        618.44        38.34 o                         
   1  16   9       5868.71       5757.26        78.31 o                         
   2  16   9         36.49         37.32        12.26 o                         
   3  16   9       1951.31       1967.45        58.59 o                         
   4  16   9       2880.20       3019.88       119.67 o                         
   5  16   9       2481.07       2499.44        68.11 o                         
   6  16   9       2957.84       2919.04        71.12 o                         
   7  16   9       7367.08       7172.10       153.15 o                         
   8  16   9        325.05        273.94        43.20 o                         
   9  16   9       2809.06       2794.47       125.60 o                         
  10  16   9        101.45        123.25        46.73 o                         
  11  16   9       1474.00       1565.14       109.97 o                         
  12  16   9          3.15         37.62        41.11 o                         
   1  17   9         48.53         30.53        17.36 o                         
   2  17   9       2197.22       2242.55        50.41 o                         
   3  17   9         20.42         26.59        20.88 o                         
   4  17   9        147.56        199.18        26.68 o                         
   5  17   9        264.60        237.29        26.49 o                         
   6  17   9        256.04        227.65        27.63 o                         
   7  17   9          1.80        -36.73        36.73 o                         
   8  17   9         25.83         69.23        39.69 o                         
   9  17   9          1.89         43.86        42.08 o                         
  10  17   9         10.98        -29.25        36.49 o                         
  11  17   9        656.20        766.28        64.48 o                         
  12  17   9          1.38        -18.88        43.74 o                         
   0  18   9        317.81        272.30        32.07 o                         
   1  18   9       1669.19       1678.90        60.68 o                         
   2  18   9        243.47        206.84        16.90 o                         
   3  18   9       1448.20       1567.71        51.58 o                         
   4  18   9        199.18        159.55        25.83 o                         
   5  18   9       2104.61       2200.16        57.92 o                         
   6  18   9        121.99         95.61        26.58 o                         
   7  18   9       4900.76       4989.18       138.37 o                         
   8  18   9        797.80        894.63        69.03 o                         
   9  18   9       2570.63       2537.95       108.01 o                         
  10  18   9       1151.42       1078.19        72.95 o                         
  11  18   9       3647.64       3478.02       129.39 o                         
   1  19   9        205.51        155.29        24.48 o                         
   2  19   9        213.32        146.80        24.98 o                         
   3  19   9         73.91         70.49        28.07 o                         
   4  19   9         30.55         12.88        25.81 o                         
   5  19   9          5.44        -22.44        22.44 o                         
   6  19   9         14.89         35.32        22.05 o                         
   7  19   9          8.09        -18.69        20.40 o                         
   8  19   9       1068.39       1004.41        69.54 o                         
   9  19   9          1.93        -38.29        38.29 o                         
  10  19   9        261.24        256.58        49.88 o                         
   0  20   9         97.17         46.23        34.29 o                         
   1  20   9         23.13         37.43        22.01 o                         
   2  20   9          6.61        -18.61        18.61 o                         
   3  20   9        284.11        279.27        34.19 o                         
   4  20   9         30.86         44.13        27.81 o                         
   5  20   9       1254.57       1286.66        61.13 o                         
   6  20   9         28.92         10.84        22.80 o                         
   7  20   9        278.49        302.64        43.96 o                         
   8  20   9        486.08        423.86        61.09 o                         
   9  20   9         26.58          6.41        49.76 o                         
  10  20   9        131.16        155.10        53.79 o                         
   1  21   9        156.01        106.50        30.40 o                         
   2  21   9         53.85         26.26        25.90 o                         
   3  21   9         97.96         80.47        36.22 o                         
   4  21   9         71.08         62.91        34.02 o                         
   5  21   9         12.87         58.94        29.22 o                         
   6  21   9         84.29        177.87        30.41 o                         
   7  21   9         59.94        102.73        31.66 o                         
   8  21   9        548.30        480.25        54.98 o                         
   9  21   9          2.89         29.19        50.31 o                         
   0  22   9       1044.34       1084.23        71.81 o                         
   1  22   9       3004.91       2879.62       113.89 o                         
   2  22   9        280.45        291.94        33.65 o                         
   3  22   9       2686.83       3294.84        95.17 o                         
   4  22   9       1621.90       1586.26        62.78 o                         
   5  22   9       2708.27       2996.18        88.62 o                         
   6  22   9         20.97         44.82        37.63 o                         
   7  22   9       4487.79       4433.36       257.53 o                         
   8  22   9        107.48        163.96        72.90 o                         
   1  23   9         19.40         46.12        24.44 o                         
   2  23   9        129.96         99.38        38.83 o                         
   3  23   9          4.64         10.19        35.61 o                         
   4  23   9        246.77        241.82        53.28 o                         
   5  23   9         40.85         13.32        38.88 o                         
   6  23   9         30.39         99.48        40.57 o                         
   0  24   9        115.85        174.27        58.71 o                         
   1  24   9       1227.16       1410.45        60.68 o                         
   2  24   9         44.12         57.42        38.20 o                         
   3  24   9       1747.30       1929.25       101.07 o                         
   4  24   9       1048.72       1132.46        64.95 o                         
   1  25   9          1.54         19.33        37.86 o                         
   0   0  10       2810.77       4022.65        91.81 o                         
   1   0  10      37557.07      37350.76       439.10 o                         
   2   0  10          1.17        -11.07        14.87 o                         
   3   0  10       6626.81       5547.31        78.54 o                         
   4   0  10        659.62        794.92        28.74 o                         
   5   0  10       4582.63       4087.04        69.34 o                         
   6   0  10          3.52         -7.54        14.61 o                         
   7   0  10      12046.25      11845.10       184.86 o                         
   8   0  10         32.84          6.88        19.08 o                         
   9   0  10      10051.39       9667.27       163.52 o                         
  10   0  10       1039.63       1093.69        51.70 o                         
  11   0  10      16078.51      15635.93       273.14 o                         
  12   0  10       2568.58       2553.44        99.39 o                         
  13   0  10       3376.16       3408.06       102.01 o                         
  14   0  10        887.57        856.49        67.63 o                         
  15   0  10        332.49        500.03        59.88 o                         
  16   0  10         44.60         53.86        43.58 o                         
   1   1  10       4445.52       5222.25        54.03 o                         
   2   1  10        920.29        933.09        21.45 o                         
   3   1  10        342.70        480.10        16.81 o                         
   4   1  10        924.39       1070.42        24.74 o                         
   5   1  10       2813.84       2857.41        37.81 o                         
   6   1  10        103.74        147.61        13.60 o                         
   7   1  10       2287.65       2377.32        41.60 o                         
   8   1  10         18.19          8.33        14.31 o                         
   9   1  10          4.46        -16.38        16.38 o                         
  10   1  10        150.53        146.91        21.79 o                         
  11   1  10         95.86        131.01        22.25 o                         
  12   1  10        485.02        536.70        35.15 o                         
  13   1  10        573.49        575.38        38.01 o                         
  14   1  10         24.35          5.84        28.28 o                         
  15   1  10        945.16        964.05        54.13 o                         
  16   1  10        169.06        292.81        42.62 o                         
   0   2  10       2745.78       3092.16        54.55 o                         
   1   2  10       3500.42       3769.31        42.67 o                         
   2   2  10        213.26        234.45        14.59 o                         
   3   2  10       4969.62       4800.08        53.25 o                         
   4   2  10       8703.31       9447.94        94.73 o                         
   5   2  10       2896.56       2780.43        39.80 o                         
   6   2  10         99.33         98.52        11.95 o                         
   7   2  10       1526.56       1486.10        33.54 o                         
   8   2  10       1053.41       1022.52        30.27 o                         
   9   2  10       1217.41       1199.84        35.28 o                         
  10   2  10          8.64         -0.90        19.00 o                         
  11   2  10        118.68        149.53        22.75 o                         
  12   2  10        108.75        153.61        25.93 o                         
  13   2  10        210.61        202.28        30.62 o                         
  14   2  10         17.12         37.33        26.67 o                         
  15   2  10          6.64         62.93        32.31 o                         
  16   2  10         55.21         74.43        33.41 o                         
   1   3  10       2241.80       2270.72        32.15 o                         
   2   3  10        667.78        731.50        18.63 o                         
   3   3  10       2624.89       2943.14        37.78 o                         
   4   3  10        128.81        133.62        11.63 o                         
   5   3  10        712.68        894.44        20.88 o                         
   6   3  10        437.29        489.42        17.24 o                         
   7   3  10        825.60        832.29        25.03 o                         
   8   3  10         42.33         50.02        16.43 o                         
   9   3  10         23.08         14.78        16.70 o                         
  10   3  10       1327.94       1283.84        43.10 o                         
  11   3  10        548.09        656.07        33.40 o                         
  12   3  10        402.27        435.19        33.37 o                         
  13   3  10       1237.26       1124.89        48.45 o                         
  14   3  10        397.08        356.88        37.65 o                         
  15   3  10        294.99        381.70        39.73 o                         
  16   3  10         22.46         62.23        32.33 o                         
   0   4  10        813.26        856.72        29.42 o                         
   1   4  10       9966.35       9146.92        87.41 o                         
   2   4  10       6066.29       6968.65        70.30 o                         
   3   4  10       6837.23       6519.44        66.68 o                         
   4   4  10       1191.80       1311.63        22.82 o                         
   5   4  10      16380.42      15986.03       157.05 o                         
   6   4  10        218.23        244.51        17.59 o                         
   7   4  10       6464.79       6141.56        75.69 o                         
   8   4  10        911.56       1034.15        28.07 o                         
   9   4  10       6613.61       6625.06        86.17 o                         
  10   4  10        364.07        419.73        25.85 o                         
  11   4  10       2162.90       2213.76        55.14 o                         
  12   4  10       1315.25       1214.18        45.91 o                         
  13   4  10       4402.07       4627.07       121.31 o                         
  14   4  10         98.84         66.17        35.24 o                         
  15   4  10       1047.23       1046.79        54.34 o                         
  16   4  10        362.81        360.42        58.03 o                         
   1   5  10       1772.87       2154.68        32.65 o                         
   2   5  10        488.16        467.70        16.44 o                         
   3   5  10        737.08        767.86        18.31 o                         
   4   5  10        281.39        289.15        16.70 o                         
   5   5  10        120.54        141.22        14.16 o                         
   6   5  10        368.63        375.99        19.45 o                         
   7   5  10        431.26        480.25        26.92 o                         
   8   5  10         24.82          9.60        17.97 o                         
   9   5  10       4011.07       3846.31        59.14 o                         
  10   5  10       2159.72       2234.77        49.63 o                         
  11   5  10        288.43        324.14        28.49 o                         
  12   5  10       1052.65       1116.63        38.61 o                         
  13   5  10       1756.49       1683.51        51.01 o                         
  14   5  10          6.05         46.17        24.22 o                         
  15   5  10        716.81        842.57        46.34 o                         
  16   5  10          3.89         71.02        32.86 o                         
   0   6  10        122.05        135.61        16.89 o                         
   1   6  10      12029.97      11936.55       114.33 o                         
   2   6  10       3447.85       3680.39        43.85 o                         
   3   6  10       4647.94       4074.01        48.03 o                         
   4   6  10        408.31        407.74        17.70 o                         
   5   6  10       3968.24       3522.25        49.10 o                         
   6   6  10       1230.56       1236.95        36.13 o                         
   7   6  10      15233.60      14653.10       198.56 o                         
   8   6  10        163.87        162.27        19.53 o                         
   9   6  10       4368.34       4457.13        84.15 o                         
  10   6  10       3466.01       3294.41        54.80 o                         
  11   6  10       3044.83       3195.80        74.42 o                         
  12   6  10        565.40        478.65        29.95 o                         
  13   6  10       3945.17       3929.45        70.42 o                         
  14   6  10          0.28         62.14        31.73 o                         
  15   6  10       1700.81       1789.04        61.25 o                         
  16   6  10        184.50        248.81        33.42 o                         
   1   7  10        423.37        380.01        15.73 o                         
   2   7  10        224.21        234.98        12.71 o                         
   3   7  10       3075.99       3173.45        45.83 o                         
   4   7  10         77.94         91.59        12.33 o                         
   5   7  10        556.69        577.55        18.54 o                         
   6   7  10          1.60         12.72        12.93 o                         
   7   7  10        221.80        187.41        17.89 o                         
   8   7  10          6.64        -10.09        22.04 o                         
   9   7  10        920.17        804.22        37.30 o                         
  10   7  10        738.64        810.26        39.49 o                         
  11   7  10         65.62         56.57        24.21 o                         
  12   7  10       1477.00       1447.38        42.52 o                         
  13   7  10         43.65         50.89        40.46 o                         
  14   7  10         11.96          4.88        19.03 o                         
  15   7  10          1.33         32.10        24.97 o                         
   0   8  10        630.79        632.75        26.47 o                         
   1   8  10       1409.05       1297.76        25.71 o                         
   2   8  10         76.21        104.96        10.68 o                         
   3   8  10       2077.76       2060.71        32.93 o                         
   4   8  10          0.16         -1.52        15.46 o                         
   5   8  10       2021.23       1914.89        46.37 o                         
   6   8  10       1399.24       1356.47        58.83 o                         
   7   8  10         22.30          8.02        30.17 o                         
   8   8  10       1358.67       1401.87        39.13 o                         
   9   8  10       3993.97       4070.34        88.99 o                         
  10   8  10       1294.51       1203.19        46.96 o                         
  11   8  10        573.87        561.68        35.92 o                         
  12   8  10       1120.13       1036.39        48.35 o                         
  13   8  10        784.40        702.86        48.36 o                         
  14   8  10          0.10         47.28        30.21 o                         
  15   8  10        133.55        181.93        47.78 o                         
   1   9  10       2955.77       3303.60        41.54 o                         
   2   9  10       2562.66       2615.79        36.27 o                         
   3   9  10         42.56         40.14        10.41 o                         
   4   9  10       1892.60       1859.15        64.24 o                         
   5   9  10       2771.43       2673.35        68.56 o                         
   6   9  10       2164.03       2265.10        71.23 o                         
   7   9  10         86.42         74.83        33.28 o                         
   8   9  10       2370.91       2431.09        79.78 o                         
   9   9  10        975.17        965.99        41.65 o                         
  10   9  10        561.07        472.42        34.05 o                         
  11   9  10       2331.12       2188.22        56.63 o                         
  12   9  10          1.72        -21.82        21.82 o                         
  13   9  10        163.31        150.95        40.69 o                         
  14   9  10        303.64        358.64        43.34 o                         
  15   9  10        461.81        487.37        47.68 o                         
   0  10  10       6000.18       5847.87       102.74 o                         
   1  10  10       8162.91       7669.59        83.60 o                         
   2  10  10        196.70        183.35        13.12 o                         
   3  10  10      29888.25      28630.05       329.04 o                         
   4  10  10       2611.72       2787.72        63.40 o                         
   5  10  10       6669.41       6327.48       116.05 o                         
   6  10  10       1431.78       1487.80        64.35 o                         
   7  10  10       2783.11       2879.95        84.18 o                         
   8  10  10       5835.93       5688.30       126.52 o                         
   9  10  10       3105.49       3020.86        92.13 o                         
  10  10  10        315.83        363.85        44.89 o                         
  11  10  10       2787.10       2675.62        58.46 o                         
  12  10  10        322.03        258.42        44.17 o                         
  13  10  10       3567.45       3409.49       142.10 o                         
  14  10  10         43.26         79.63        38.57 o                         
  15  10  10       1855.70       1912.00        95.90 o                         
   1  11  10        144.73        155.17        15.55 o                         
   2  11  10         22.34         -9.30        10.44 o                         
   3  11  10         67.25         98.77        17.95 o                         
   4  11  10          0.19         12.97        21.41 o                         
   5  11  10        514.70        467.24        40.54 o                         
   6  11  10       3143.97       3212.63        93.40 o                         
   7  11  10       1015.90        932.54        58.03 o                         
   8  11  10        356.27        403.94        46.66 o                         
   9  11  10        766.05        805.96        56.55 o                         
  10  11  10        285.20        382.00        46.84 o                         
  11  11  10         50.28         65.17        38.45 o                         
  12  11  10        363.22        298.87        46.46 o                         
  13  11  10        366.84        304.69        53.93 o                         
  14  11  10        538.82        535.21        62.21 o                         
   0  12  10       1173.19       1119.54        40.03 o                         
   1  12  10         88.59        160.65        16.72 o                         
   2  12  10         17.32         19.25        11.05 o                         
   3  12  10        162.61        190.94        19.74 o                         
   4  12  10          6.52        -21.07        22.97 o                         
   5  12  10        793.93        789.52        51.04 o                         
   6  12  10         10.23         19.92        30.90 o                         
   7  12  10         76.87         70.21        35.44 o                         
   8  12  10          1.22        -31.85        31.85 o                         
   9  12  10       3233.27       3191.91        97.96 o                         
  10  12  10          2.92        -33.24        34.44 o                         
  11  12  10          2.34        -37.24        37.24 o                         
  12  12  10          3.39          2.20        46.27 o                         
  13  12  10         57.62         79.71        43.76 o                         
  14  12  10         67.91        103.45        46.27 o                         
   1  13  10         38.74         26.85        15.00 o                         
   2  13  10        138.50        156.02        18.15 o                         
   3  13  10        514.42        455.68        31.42 o                         
   4  13  10        211.71        217.04        16.92 o                         
   5  13  10          4.42          6.59        35.68 o                         
   6  13  10        248.38        292.16        40.02 o                         
   7  13  10        524.87        504.62        47.46 o                         
   8  13  10       3123.00       3235.77        95.78 o                         
   9  13  10       2256.59       2212.72       107.04 o                         
  10  13  10       2153.30       1994.14        84.53 o                         
  11  13  10       1353.35       1245.49        74.40 o                         
  12  13  10       1225.63       1234.98        75.05 o                         
  13  13  10         12.21         32.79        39.18 o                         
  14  13  10         30.39         -7.41        57.44 o                         
   0  14  10         22.50         45.42        21.50 o                         
   1  14  10      14945.10      14479.59       166.76 o                         
   2  14  10         18.87         24.11        11.91 o                         
   3  14  10       4218.33       4063.19        71.73 o                         
   4  14  10         13.35        -18.04        23.88 o                         
   5  14  10         36.80         10.66        32.72 o                         
   6  14  10         76.97         87.81        35.45 o                         
   7  14  10       4858.91       4838.44       121.35 o                         
   8  14  10       1401.84       1252.81        69.45 o                         
   9  14  10       7422.55       7257.74       157.55 o                         
  10  14  10       1332.77       1241.94        75.91 o                         
  11  14  10        435.79        477.29        58.06 o                         
  12  14  10         44.07          4.05        41.19 o                         
  13  14  10        125.47        110.78        42.78 o                         
   1  15  10        113.04         74.36        16.61 o                         
   2  15  10        679.78        693.83        31.25 o                         
   3  15  10       2401.33       2520.49        56.18 o                         
   4  15  10        197.20        149.02        25.43 o                         
   5  15  10        457.79        352.50        21.70 o                         
   6  15  10         35.65          2.49        32.93 o                         
   7  15  10       1405.76       1351.10        71.02 o                         
   8  15  10       3400.40       3242.61       105.09 o                         
   9  15  10       1107.75       1213.43        70.84 o                         
  10  15  10        377.50        388.58        52.83 o                         
  11  15  10        165.47        118.46        43.16 o                         
  12  15  10         31.74         66.76        44.59 o                         
  13  15  10         61.99         28.66        39.55 o                         
   0  16  10       2709.34       2509.74        70.74 o                         
   1  16  10       5194.27       4842.66        77.92 o                         
   2  16  10         21.68         17.79        24.74 o                         
   3  16  10       1058.01       1131.03        40.91 o                         
   4  16  10       1314.56       1282.55        43.83 o                         
   5  16  10       3798.27       3893.53        74.37 o                         
   6  16  10       2308.62       2168.06        80.05 o                         
   7  16  10       2959.41       2903.58        91.53 o                         
   8  16  10        633.87        611.98        56.54 o                         
   9  16  10       5106.41       4945.68       128.47 o                         
  10  16  10        147.91        141.72        45.32 o                         
  11  16  10        632.34        742.31        62.93 o                         
  12  16  10         23.66        107.12        46.26 o                         
   1  17  10         18.38         57.31        16.48 o                         
   2  17  10        205.64        150.38        31.83 o                         
   3  17  10       2262.07       2222.47        54.40 o                         
   4  17  10        539.27        584.99        42.11 o                         
   5  17  10        218.03        219.88        44.59 o                         
   6  17  10        161.87        219.52        48.86 o                         
   7  17  10        117.61         96.67        47.26 o                         
   8  17  10       1939.21       1987.27        83.24 o                         
   9  17  10        191.21        253.04        49.96 o                         
  10  17  10         23.24         66.65        43.06 o                         
  11  17  10        308.93        238.34        48.92 o                         
   0  18  10        124.62         97.53        27.89 o                         
   1  18  10        275.20        278.81        23.34 o                         
   2  18  10        525.42        520.30        39.13 o                         
   3  18  10       1257.25       1235.29        50.61 o                         
   4  18  10          1.62         13.59        21.93 o                         
   5  18  10        500.31        523.36        30.98 o                         
   6  18  10         26.85          0.59        35.22 o                         
   7  18  10        426.27        522.71        53.07 o                         
   8  18  10        459.94        497.23        54.58 o                         
   9  18  10        471.77        468.99        53.48 o                         
  10  18  10          0.11         59.45        45.18 o                         
  11  18  10       1053.67       1155.10        78.08 o                         
   1  19  10        136.53        102.43        18.94 o                         
   2  19  10        102.33        137.38        41.33 o                         
   3  19  10          5.11         -1.60        25.53 o                         
   4  19  10         42.80         73.84        25.41 o                         
   5  19  10         56.26         47.10        23.04 o                         
   6  19  10         12.47        -36.72        36.72 o                         
   7  19  10         29.85         14.14        40.96 o                         
   8  19  10         29.02         15.81        50.60 o                         
   9  19  10        831.95        742.97        75.97 o                         
  10  19  10        382.94        446.62        58.05 o                         
   0  20  10        131.93        115.36        48.23 o                         
   1  20  10       3449.65       3493.72        75.22 o                         
   2  20  10        365.61        302.52        36.66 o                         
   3  20  10       4048.64       4360.65       101.96 o                         
   4  20  10        307.11        291.89        32.51 o                         
   5  20  10       3424.80       3433.10        78.03 o                         
   6  20  10       2417.92       2494.34        93.70 o                         
   7  20  10       2781.62       2962.65       102.98 o                         
   8  20  10         23.09         -1.47        43.55 o                         
   9  20  10       1962.32       2181.60       135.09 o                         
   1  21  10        879.03        766.24        42.22 o                         
   2  21  10          4.39        -18.43        34.56 o                         
   3  21  10          1.81         22.25        31.93 o                         
   4  21  10         42.29         37.28        28.41 o                         
   5  21  10        500.92        525.04        39.54 o                         
   6  21  10        129.57        107.14        28.26 o                         
   7  21  10       1051.97       1068.49        68.38 o                         
   8  21  10        351.93        349.42        52.46 o                         
   0  22  10         58.11         50.95        32.73 o                         
   1  22  10        153.34        157.83        24.76 o                         
   2  22  10          1.74        -23.96        35.53 o                         
   3  22  10         19.78         20.61        33.15 o                         
   4  22  10        315.97        270.74        43.03 o                         
   5  22  10         94.46        171.55        40.64 o                         
   6  22  10         12.54        -18.64        27.84 o                         
   7  22  10         71.18        104.87        64.88 o                         
   1  23  10         68.21         58.45        25.36 o                         
   2  23  10        211.59        298.02        60.55 o                         
   3  23  10          3.74         31.65        36.83 o                         
   4  23  10         18.08         24.79        37.90 o                         
   5  23  10          1.24        -38.66        38.66 o                         
   6  23  10        144.32         94.98        49.98 o                         
   0  24  10        164.04        242.56        45.45 o                         
   1  24  10       2179.46       2354.83       123.38 o                         
   2  24  10        232.74        235.81        42.59 o                         
   3  24  10        761.65        842.10        62.05 o                         
   1   1  11       4773.36       5086.41        54.04 o                         
   2   1  11        203.81        180.85        13.39 o                         
   3   1  11        903.84       1076.27        22.10 o                         
   4   1  11         30.08         36.10        11.09 o                         
   5   1  11        627.27        597.63        19.16 o                         
   6   1  11        142.91        136.95        14.17 o                         
   7   1  11       4382.66       4539.06        65.82 o                         
   8   1  11        859.77        920.25        29.53 o                         
   9   1  11          1.29         -3.19        15.54 o                         
  10   1  11          1.12        -16.63        16.63 o                         
  11   1  11         15.69         20.94        21.52 o                         
  12   1  11        617.04        648.88        35.45 o                         
  13   1  11         28.38         26.15        31.43 o                         
  14   1  11         99.86        120.81        31.40 o                         
  15   1  11         66.62         83.49        32.11 o                         
  16   1  11          4.18         -3.84        31.22 o                         
   0   2  11      16346.37      16275.27       204.65 o                         
   1   2  11       1787.94       1394.01        24.85 o                         
   2   2  11      11325.13      11371.51       106.17 o                         
   3   2  11      22294.48      21912.95       191.62 o                         
   4   2  11       6087.53       6130.95        65.84 o                         
   5   2  11      12162.94      11568.04       110.32 o                         
   6   2  11       3919.95       3692.57        49.45 o                         
   7   2  11       7599.24       7332.60        86.61 o                         
   8   2  11       2400.74       2445.06        44.30 o                         
   9   2  11       6961.94       6684.14        85.67 o                         
  10   2  11       2453.12       2491.58        54.05 o                         
  11   2  11       2881.50       2762.53        56.50 o                         
  12   2  11       8196.59       7740.28       115.55 o                         
  13   2  11       2023.32       1968.80        69.17 o                         
  14   2  11       3094.41       2781.75        71.08 o                         
  15   2  11       1213.44       1285.39        67.16 o                         
  16   2  11        537.09        624.59        47.14 o                         
   1   3  11          0.13         -5.23        10.21 o                         
   2   3  11       3380.55       3673.93        44.46 o                         
   3   3  11        488.17        610.18        19.35 o                         
   4   3  11          1.41         24.92         9.93 o                         
   5   3  11          5.34         -6.59         9.08 o                         
   6   3  11        524.04        531.39        19.85 o                         
   7   3  11        903.34        854.14        25.58 o                         
   8   3  11        275.12        305.87        19.09 o                         
   9   3  11       1061.17       1105.09        37.60 o                         
  10   3  11       2087.55       2122.41        46.14 o                         
  11   3  11        720.32        660.77        31.52 o                         
  12   3  11       2842.54       2948.12        64.89 o                         
  13   3  11       2390.45       2455.59        67.48 o                         
  14   3  11         23.51         70.18        26.86 o                         
  15   3  11       1480.79       1492.67        67.10 o                         
  16   3  11          2.83         63.79        36.85 o                         
   0   4  11       4876.24       5177.26        80.08 o                         
   1   4  11      13051.49      13334.88       121.88 o                         
   2   4  11       1016.64       1036.64        21.33 o                         
   3   4  11       2862.34       2806.85        37.22 o                         
   4   4  11       3121.88       3227.37        40.99 o                         
   5   4  11       1483.95       1412.50        24.28 o                         
   6   4  11       1822.25       1724.37        37.61 o                         
   7   4  11       2411.82       2214.89        36.69 o                         
   8   4  11        686.88        662.72        22.36 o                         
   9   4  11       2115.32       2108.27        43.61 o                         
  10   4  11       1562.90       1608.66        53.27 o                         
  11   4  11       1573.02       1671.13        45.20 o                         
  12   4  11        957.47       1000.37        43.40 o                         
  13   4  11        242.63        227.45        29.31 o                         
  14   4  11       1463.78       1532.90        54.01 o                         
  15   4  11       1490.09       1458.21        64.37 o                         
  16   4  11        222.63        197.55        34.79 o                         
   1   5  11        759.71        796.30        21.28 o                         
   2   5  11          1.39         25.03         9.97 o                         
   3   5  11         52.08         54.13         9.85 o                         
   4   5  11        179.32        264.48        17.04 o                         
   5   5  11        171.47        215.77        17.01 o                         
   6   5  11        182.50        192.74        18.62 o                         
   7   5  11        295.98        255.58        22.41 o                         
   8   5  11        843.94        846.53        36.32 o                         
   9   5  11        571.59        498.08        38.76 o                         
  10   5  11       3798.07       3721.74        61.79 o                         
  11   5  11        163.46        145.80        21.55 o                         
  12   5  11        307.39        265.01        28.63 o                         
  13   5  11        313.23        299.74        39.33 o                         
  14   5  11        231.41        240.43        32.60 o                         
  15   5  11         55.92        152.42        29.98 o                         
   0   6  11         45.34         88.54        16.03 o                         
   1   6  11       6890.43       6598.81        66.48 o                         
   2   6  11         15.18         22.73         9.85 o                         
   3   6  11      14176.34      14357.63       127.53 o                         
   4   6  11       1884.71       1747.72        44.99 o                         
   5   6  11       2536.05       2332.47        45.63 o                         
   6   6  11       7146.67       6864.98        99.13 o                         
   7   6  11        346.51        304.73        22.60 o                         
   8   6  11       1539.89       1464.01        44.79 o                         
   9   6  11       3330.35       3223.60        71.55 o                         
  10   6  11       1066.38       1002.82        44.52 o                         
  11   6  11        897.60        939.99        49.97 o                         
  12   6  11        572.30        548.52        22.79 o                         
  13   6  11       1400.65       1433.99       102.76 o                         
  14   6  11        269.87        277.77        43.84 o                         
  15   6  11        482.12        516.00        37.13 o                         
   1   7  11        110.44         85.29        11.25 o                         
   2   7  11         32.27         27.20        11.53 o                         
   3   7  11       1612.71       1694.99        25.85 o                         
   4   7  11       1390.02       1385.43        29.53 o                         
   5   7  11        171.67        124.05        13.89 o                         
   6   7  11        151.98        169.25        22.98 o                         
   7   7  11          3.11        -15.45        15.45 o                         
   8   7  11         43.43         45.12        29.01 o                         
   9   7  11       2663.01       2670.70        61.88 o                         
  10   7  11         39.41         53.16        23.53 o                         
  11   7  11       2816.59       2703.94        79.72 o                         
  12   7  11       1787.23       1646.45        65.86 o                         
  13   7  11        561.80        535.37        43.13 o                         
  14   7  11        242.36        300.35        38.87 o                         
  15   7  11        375.03        419.03        46.86 o                         
   0   8  11      12901.47      13026.39       171.59 o                         
   1   8  11       9405.92       8640.32        85.93 o                         
   2   8  11       1697.32       1529.64        30.32 o                         
   3   8  11       2361.80       2115.53        30.66 o                         
   4   8  11        618.11        479.95        29.02 o                         
   5   8  11      10883.18      10702.14       167.39 o                         
   6   8  11      10761.37      10376.85       181.22 o                         
   7   8  11        831.58        930.68        53.52 o                         
   8   8  11       3937.00       3878.30        71.20 o                         
   9   8  11       2086.73       2029.95        61.30 o                         
  10   8  11         12.02          8.29        19.06 o                         
  11   8  11       2579.39       2515.66        63.29 o                         
  12   8  11         37.02         82.74        30.74 o                         
  13   8  11       1703.83       1863.55        83.86 o                         
  14   8  11        405.41        487.33        45.13 o                         
  15   8  11       1906.60       1840.69        76.85 o                         
   1   9  11       1347.21       1448.55        26.98 o                         
   2   9  11        427.36        485.81        18.21 o                         
   3   9  11       1164.75       1227.73        23.81 o                         
   4   9  11          0.21          5.24        19.69 o                         
   5   9  11         31.03         28.88        24.00 o                         
   6   9  11       2125.86       2106.77        70.51 o                         
   7   9  11       4589.85       4322.45       114.78 o                         
   8   9  11       1825.68       1929.46        85.58 o                         
   9   9  11        811.35        893.14        57.65 o                         
  10   9  11        248.90        248.67        33.16 o                         
  11   9  11         15.81         15.75        26.21 o                         
  12   9  11         44.57         57.72        23.70 o                         
  13   9  11         12.39         31.67        27.20 o                         
  14   9  11        213.91        244.70        62.12 o                         
  15   9  11         13.32         14.69        41.30 o                         
   0  10  11        136.58        154.71        21.71 o                         
   1  10  11        538.46        612.52        24.28 o                         
   2  10  11        428.94        464.91        19.06 o                         
   3  10  11         64.52         84.81        12.76 o                         
   4  10  11        795.65        737.67        38.96 o                         
   5  10  11         23.06         37.26        28.59 o                         
   6  10  11        763.52        670.88        48.09 o                         
   7  10  11        234.38        212.52        38.05 o                         
   8  10  11        368.24        388.50        44.67 o                         
   9  10  11          1.85         32.15        35.15 o                         
  10  10  11         26.86         -0.85        36.08 o                         
  11  10  11          6.08          7.86        35.40 o                         
  12  10  11        155.62         78.09        22.97 o                         
  13  10  11         29.32         56.03        39.70 o                         
  14  10  11        212.76        179.35        54.53 o                         
   1  11  11         57.54         35.45        14.32 o                         
   2  11  11       1243.97       1229.00        30.01 o                         
   3  11  11        415.36        414.94        20.59 o                         
   4  11  11         28.90         18.37        23.30 o                         
   5  11  11        189.68        206.88        36.03 o                         
   6  11  11       3582.19       3651.11        95.26 o                         
   7  11  11       1253.08       1211.23        63.01 o                         
   8  11  11        645.17        495.38        47.36 o                         
   9  11  11       1619.40       1598.31        74.96 o                         
  10  11  11        172.02        163.74        41.49 o                         
  11  11  11        451.35        516.52        65.81 o                         
  12  11  11         63.63         68.32        41.29 o                         
  13  11  11         20.05         24.77        38.35 o                         
  14  11  11          4.45        109.87        45.32 o                         
   0  12  11       3316.41       2956.87        63.99 o                         
   1  12  11       7516.82       7450.01        95.23 o                         
   2  12  11       2159.32       2028.05        35.17 o                         
   3  12  11        867.63        933.74        34.28 o                         
   4  12  11        471.89        439.94        36.93 o                         
   5  12  11       2957.11       2915.34        86.04 o                         
   6  12  11       7059.35       7184.69       145.12 o                         
   7  12  11         37.75         28.93        36.04 o                         
   8  12  11        123.88        164.65        40.37 o                         
   9  12  11       4452.32       4461.66       138.77 o                         
  10  12  11        349.77        277.30        45.61 o                         
  11  12  11       2503.05       2592.64        93.24 o                         
  12  12  11        409.09        634.52        67.26 o                         
  13  12  11        621.18        668.00        60.58 o                         
  14  12  11        461.11        666.07        66.20 o                         
   1  13  11        127.03         99.67        21.08 o                         
   2  13  11       3229.11       3026.53        45.44 o                         
   3  13  11         45.65         35.67        19.21 o                         
   4  13  11       3096.47       2905.22        76.35 o                         
   5  13  11        325.45        278.27        40.44 o                         
   6  13  11        289.61        251.09        39.30 o                         
   7  13  11         45.44         67.52        36.50 o                         
   8  13  11         17.94         55.45        35.61 o                         
   9  13  11        760.24        739.23        58.79 o                         
  10  13  11         70.59         82.48        46.51 o                         
  11  13  11         49.80         26.72        38.67 o                         
  12  13  11        629.65        519.23        56.64 o                         
  13  13  11         15.56        -21.37        38.47 o                         
   0  14  11        349.77        301.01        29.04 o                         
   1  14  11        430.88        456.85        24.94 o                         
   2  14  11         36.00         20.44        18.52 o                         
   3  14  11       1990.70       1854.86        54.38 o                         
   4  14  11       1546.11       1520.54        38.77 o                         
   5  14  11       2118.66       2144.06        77.48 o                         
   6  14  11       6008.40       6071.29       134.60 o                         
   7  14  11       1067.71       1012.45        63.09 o                         
   8  14  11       2602.32       2480.58        87.19 o                         
   9  14  11       2225.13       2280.83       106.88 o                         
  10  14  11         12.35         48.83        44.25 o                         
  11  14  11        364.24        379.21        50.91 o                         
  12  14  11        722.64        669.26        62.36 o                         
  13  14  11        228.04        222.74        51.25 o                         
   1  15  11          0.02         14.11        15.96 o                         
   2  15  11        716.23        753.29        34.17 o                         
   3  15  11          6.79          3.26        18.79 o                         
   4  15  11         61.30         54.54        29.99 o                         
   5  15  11         32.35         28.81        36.75 o                         
   6  15  11         38.22         39.95        34.51 o                         
   7  15  11        884.41        882.11        59.25 o                         
   8  15  11         18.63         60.17        37.75 o                         
   9  15  11         70.81         80.09        45.89 o                         
  10  15  11        992.82        987.72        68.80 o                         
  11  15  11         46.17         58.48        47.43 o                         
  12  15  11         76.21         73.02        41.96 o                         
   0  16  11       8318.41       7749.24       139.76 o                         
   1  16  11         66.77         55.78        16.38 o                         
   2  16  11       1292.51       1268.08        42.74 o                         
   3  16  11         10.26        -10.18        19.36 o                         
   4  16  11       1651.29       1551.99        57.50 o                         
   5  16  11       3522.09       3664.69       102.47 o                         
   6  16  11         54.65         95.48        43.85 o                         
   7  16  11       4378.63       4014.12       113.53 o                         
   8  16  11        106.56         52.47        40.01 o                         
   9  16  11         38.45         19.77        38.25 o                         
  10  16  11         10.90        -34.03        37.97 o                         
  11  16  11        285.62        399.47        53.68 o                         
  12  16  11          3.15          2.61        44.66 o                         
   1  17  11        365.80        317.19        23.15 o                         
   2  17  11         29.92         36.60        22.95 o                         
   3  17  11        467.37        463.55        29.86 o                         
   4  17  11        145.21        131.79        21.92 o                         
   5  17  11        518.01        433.67        53.83 o                         
   6  17  11        111.14        121.02        39.30 o                         
   7  17  11        269.85        278.10        48.30 o                         
   8  17  11         86.42        147.70        49.07 o                         
   9  17  11        739.28        642.32        68.01 o                         
  10  17  11         58.15         80.91        46.87 o                         
  11  17  11        208.41        223.79        51.63 o                         
   0  18  11        621.77        538.33        44.27 o                         
   1  18  11       3826.87       3818.66        64.37 o                         
   2  18  11       1642.85       1637.27        55.93 o                         
   3  18  11       4772.02       5056.62        96.65 o                         
   4  18  11        998.73       1104.58        41.97 o                         
   5  18  11       3254.55       3337.92        86.12 o                         
   6  18  11       3525.91       3671.88       121.22 o                         
   7  18  11       2094.26       2140.26       108.10 o                         
   8  18  11        940.61        961.21        70.95 o                         
   9  18  11       1530.55       1570.96        93.93 o                         
  10  18  11         92.95         44.27        42.68 o                         
   1  19  11          2.73        -19.24        19.24 o                         
   2  19  11        482.51        562.31        37.25 o                         
   3  19  11        247.70        222.40        30.40 o                         
   4  19  11          8.30         41.04        25.18 o                         
   5  19  11        307.97        318.81        46.25 o                         
   6  19  11        147.66        114.56        42.38 o                         
   7  19  11        693.74        586.90        59.00 o                         
   8  19  11         73.50        105.67        51.15 o                         
   9  19  11        133.48        181.35        47.22 o                         
  10  19  11        281.35        250.31        53.88 o                         
   0  20  11        610.89        564.41        66.30 o                         
   1  20  11        126.57         84.47        21.30 o                         
   2  20  11        381.26        419.70        53.00 o                         
   3  20  11         78.62        111.18        32.69 o                         
   4  20  11        292.58        330.89        34.95 o                         
   5  20  11        636.29        629.37        50.98 o                         
   6  20  11        225.17        277.20        48.97 o                         
   7  20  11        331.56        322.41        55.86 o                         
   8  20  11        602.61        576.70        61.30 o                         
   9  20  11         75.45        152.39        52.37 o                         
   1  21  11          0.19         31.85        21.66 o                         
   2  21  11         18.46         40.47        33.04 o                         
   3  21  11       1974.93       1977.29        73.84 o                         
   4  21  11          6.79         -8.60        28.23 o                         
   5  21  11        101.77        129.36        27.74 o                         
   6  21  11        125.77         79.67        49.42 o                         
   7  21  11        137.77        229.82        47.82 o                         
   8  21  11          8.21          5.68        65.02 o                         
   0  22  11         45.61         54.97        38.22 o                         
   1  22  11       1728.07       1700.68        73.71 o                         
   2  22  11        581.85        724.33        52.06 o                         
   3  22  11       3003.02       3238.77       152.37 o                         
   4  22  11       1932.06       2096.54       101.13 o                         
   5  22  11        871.58        981.09        60.16 o                         
   6  22  11        342.84        464.53        57.35 o                         
   1  23  11        139.83        108.57        35.58 o                         
   2  23  11         33.64        -35.28        35.28 o                         
   3  23  11        283.03        423.68        48.25 o                         
   4  23  11         21.87         44.89        36.52 o                         
   5  23  11         16.72        -36.08        37.18 o                         
   0  24  11        651.31        962.28        96.30 o                         
   1  24  11        100.60        200.83        41.14 o                         
   2  24  11         31.47         66.94        37.99 o                         
   0   0  12      88895.29      91758.53      1332.29 o                         
   1   0  12       3037.91       2789.21        54.01 o                         
   2   0  12       4789.68       4155.98        69.87 o                         
   3   0  12        404.71        448.20        26.12 o                         
   4   0  12      18362.32      17449.70       222.36 o                         
   5   0  12       4415.92       4018.88        67.87 o                         
   6   0  12        105.38        334.06        28.00 o                         
   7   0  12       3297.07       3224.46        73.81 o                         
   8   0  12       6780.45       6829.12       123.77 o                         
   9   0  12       3398.01       3480.86        98.37 o                         
  10   0  12       8961.35       8858.39       171.68 o                         
  11   0  12        832.91        873.11        52.06 o                         
  12   0  12       7200.98       6787.02       195.38 o                         
  13   0  12         90.18        160.41        56.27 o                         
  14   0  12       3864.57       3905.75       127.11 o                         
  15   0  12         20.30         66.69        44.87 o                         
   1   1  12       1269.47       1425.22        26.51 o                         
   2   1  12       4283.16       4897.35        55.46 o                         
   3   1  12        200.01        229.91        14.48 o                         
   4   1  12          8.62         13.79        10.29 o                         
   5   1  12       5292.24       5480.14        63.81 o                         
   6   1  12       5090.60       5192.58        66.72 o                         
   7   1  12       1572.64       1547.33        33.87 o                         
   8   1  12        485.01        486.61        24.49 o                         
   9   1  12         12.96         -2.40        16.30 o                         
  10   1  12        458.90        471.00        26.86 o                         
  11   1  12         38.56         18.57        19.71 o                         
  12   1  12        179.84        142.65        23.09 o                         
  13   1  12         19.25         41.84        28.02 o                         
  14   1  12         18.54         15.60        27.03 o                         
  15   1  12          3.29         13.62        29.75 o                         
   0   2  12        252.73        292.24        21.60 o                         
   1   2  12        518.13        556.29        17.86 o                         
   2   2  12       1609.47       1390.57        26.53 o                         
   3   2  12        416.82        410.73        16.40 o                         
   4   2  12        590.48        787.53        21.43 o                         
   5   2  12         22.63         37.54        12.34 o                         
   6   2  12        228.77        255.94        19.49 o                         
   7   2  12         87.95         71.88        15.03 o                         
   8   2  12        142.46        155.92        17.17 o                         
   9   2  12        787.50        763.18        30.49 o                         
  10   2  12       5884.94       5663.34        83.36 o                         
  11   2  12         19.99         13.77        19.85 o                         
  12   2  12        494.78        540.49        30.40 o                         
  13   2  12        611.99        523.94        35.09 o                         
  14   2  12        523.89        681.39        54.98 o                         
  15   2  12         42.31         97.92        29.70 o                         
   1   3  12       1674.15       1670.28        28.51 o                         
   2   3  12       1577.45       1592.07        26.88 o                         
   3   3  12        207.20        242.68        14.74 o                         
   4   3  12         79.82         62.06        12.19 o                         
   5   3  12         45.33         67.23        11.93 o                         
   6   3  12         65.26         56.54        13.54 o                         
   7   3  12        134.67        131.49        15.49 o                         
   8   3  12        141.51        117.75        20.12 o                         
   9   3  12        567.83        581.36        28.62 o                         
  10   3  12        102.55         74.54        18.39 o                         
  11   3  12        274.84        287.68        23.07 o                         
  12   3  12       1284.75       1319.97        46.45 o                         
  13   3  12       1611.73       1644.16        52.61 o                         
  14   3  12          6.62         30.37        27.61 o                         
  15   3  12         11.94         60.01        29.88 o                         
   0   4  12      18769.22      18970.95       253.08 o                         
   1   4  12       4409.97       4319.33        52.17 o                         
   2   4  12       9205.91       8846.99        87.54 o                         
   3   4  12        489.71        547.39        19.14 o                         
   4   4  12       8056.07       7717.41        79.25 o                         
   5   4  12       5290.17       5509.08        64.74 o                         
   6   4  12       7132.19       6875.32        82.74 o                         
   7   4  12       2054.75       1920.47        52.24 o                         
   8   4  12       1858.07       1790.18        34.93 o                         
   9   4  12        744.94        773.21        25.32 o                         
  10   4  12       3061.00       2963.32        56.51 o                         
  11   4  12         71.74         70.62        21.71 o                         
  12   4  12       2693.60       2546.44        70.64 o                         
  13   4  12          2.52         -4.26        17.78 o                         
  14   4  12       1530.22       1687.97        51.32 o                         
  15   4  12        894.81        873.84        45.93 o                         
   1   5  12       1937.96       1856.55        30.15 o                         
   2   5  12        704.48        649.60        20.07 o                         
   3   5  12       1400.59       1235.22        24.12 o                         
   4   5  12        164.96        216.37        13.27 o                         
   5   5  12          2.46          2.93        12.69 o                         
   6   5  12          8.13         -4.12        15.45 o                         
   7   5  12        565.81        582.95        30.17 o                         
   8   5  12       1367.35       1334.27        42.55 o                         
   9   5  12        822.16        913.57        40.06 o                         
  10   5  12       2193.45       2149.28        60.49 o                         
  11   5  12        109.91        122.60        13.00 o                         
  12   5  12         49.33         62.59        28.01 o                         
  13   5  12        870.94        749.14        45.65 o                         
  14   5  12        244.75        216.07        27.58 o                         
  15   5  12        186.33        250.49        44.24 o                         
   0   6  12      19461.61      20571.90       256.37 o                         
   1   6  12       1597.44       1584.33        27.73 o                         
   2   6  12       8708.91       8316.21        81.58 o                         
   3   6  12       1647.68       1643.57        27.67 o                         
   4   6  12       5177.02       4741.40        70.74 o                         
   5   6  12       2555.77       2502.32        53.47 o                         
   6   6  12       4327.51       3968.62        75.69 o                         
   7   6  12       1251.39       1201.86        38.53 o                         
   8   6  12       1137.53       1082.25        58.71 o                         
   9   6  12       1800.12       1737.61        54.97 o                         
  10   6  12        193.06        219.84        29.02 o                         
  11   6  12        223.44        227.36        38.38 o                         
  12   6  12        287.80        282.32        36.81 o                         
  13   6  12       1035.26       1121.39        59.99 o                         
  14   6  12       1289.49       1419.22        80.23 o                         
  15   6  12        377.32        436.57        47.37 o                         
   1   7  12        170.04        176.72        13.06 o                         
   2   7  12         23.56         47.24        10.76 o                         
   3   7  12        985.14       1008.82        22.47 o                         
   4   7  12        217.38        182.10        18.73 o                         
   5   7  12       1291.60       1263.31        32.93 o                         
   6   7  12        344.94        368.48        27.06 o                         
   7   7  12       2671.92       2612.41        65.08 o                         
   8   7  12         74.19         61.95        24.01 o                         
   9   7  12          8.31         -6.79        19.18 o                         
  10   7  12          7.38          6.49        20.87 o                         
  11   7  12        306.32        309.33        33.15 o                         
  12   7  12          0.41         22.44        29.51 o                         
  13   7  12        208.59        252.00        45.96 o                         
  14   7  12        774.05        736.54        51.73 o                         
  15   7  12         21.50         54.33        43.96 o                         
   0   8  12        299.88        403.07        24.95 o                         
   1   8  12       4395.05       4373.03        55.53 o                         
   2   8  12        172.60        150.41        14.45 o                         
   3   8  12       3176.93       3275.86        46.08 o                         
   4   8  12       2155.62       2157.30        41.27 o                         
   5   8  12       1161.31       1169.17        34.35 o                         
   6   8  12       1445.45       1437.25        63.48 o                         
   7   8  12        258.28        286.03        16.07 o                         
   8   8  12        581.04        584.51        40.89 o                         
   9   8  12          2.72        -18.58        18.58 o                         
  10   8  12        766.10        676.62        34.34 o                         
  11   8  12       1424.81       1464.95        60.09 o                         
  12   8  12       3431.70       3152.53        75.17 o                         
  13   8  12        438.86        435.33        39.99 o                         
  14   8  12         75.61        113.88        40.95 o                         
  15   8  12         79.04        160.63        38.69 o                         
   1   9  12         16.82          1.44        12.33 o                         
   2   9  12       2343.87       2486.46        40.80 o                         
   3   9  12        639.09        642.98        18.07 o                         
   4   9  12       1482.13       1441.47        50.17 o                         
   5   9  12        309.76        354.16        34.78 o                         
   6   9  12        794.77        838.19        51.89 o                         
   7   9  12          0.26        -25.95        25.95 o                         
   8   9  12        958.50        982.92        59.74 o                         
   9   9  12         22.72         50.73        35.73 o                         
  10   9  12        332.21        297.14        27.51 o                         
  11   9  12        152.69        155.79        31.45 o                         
  12   9  12        572.15        501.99        33.89 o                         
  13   9  12        339.75        314.32        42.90 o                         
  14   9  12        419.50        503.27        43.59 o                         
   0  10  12       9203.18       9260.61       149.95 o                         
   1  10  12          9.35          4.53        12.29 o                         
   2  10  12       9204.52       9093.74       116.48 o                         
   3  10  12        137.93        150.14        17.51 o                         
   4  10  12       2149.72       2021.88        61.67 o                         
   5  10  12       2391.77       2421.76        75.09 o                         
   6  10  12      13636.64      13132.64       223.31 o                         
   7  10  12        182.50        144.69        34.17 o                         
   8  10  12       4494.32       4389.07       110.11 o                         
   9  10  12         91.30        108.45        37.64 o                         
  10  10  12       5968.39       6044.08       138.97 o                         
  11  10  12       3541.86       3476.21       125.81 o                         
  12  10  12        239.72        284.64        46.55 o                         
  13  10  12        450.35        362.60        55.39 o                         
  14  10  12       1234.76       1378.11        82.60 o                         
   1  11  12        238.07        280.80        18.27 o                         
   2  11  12       2340.18       2414.82        40.36 o                         
   3  11  12        162.47        208.32        16.37 o                         
   4  11  12       5968.83       5804.45       111.81 o                         
   5  11  12       1021.54       1033.80        57.57 o                         
   6  11  12        300.79        350.71        41.52 o                         
   7  11  12         98.33        101.69        45.04 o                         
   8  11  12       2501.18       2450.37       106.83 o                         
   9  11  12        574.03        516.93        51.30 o                         
  10  11  12          4.08         35.82        35.58 o                         
  11  11  12          1.77        -14.20        40.93 o                         
  12  11  12        578.13        585.73        57.90 o                         
  13  11  12        110.05        116.80        44.40 o                         
  14  11  12        554.48        562.12        62.15 o                         
   0  12  12       2344.51       2410.27        74.94 o                         
   1  12  12         41.36         49.41        14.35 o                         
   2  12  12        274.68        285.85        19.33 o                         
   3  12  12        114.26        135.01        16.37 o                         
   4  12  12       4619.94       4163.06        91.94 o                         
   5  12  12         10.26         -5.92        32.25 o                         
   6  12  12        875.68       1005.30        59.98 o                         
   7  12  12         25.14          2.56        29.35 o                         
   8  12  12          5.88        -25.13        30.71 o                         
   9  12  12        243.13        229.33        39.21 o                         
  10  12  12          0.82         45.54        42.00 o                         
  11  12  12         50.20        112.23        41.63 o                         
  12  12  12         93.82        267.46        49.04 o                         
  13  12  12        105.06        162.11        44.47 o                         
   1  13  12          7.68          9.44        14.18 o                         
   2  13  12       1020.14       1024.55        28.07 o                         
   3  13  12        803.40        934.90        42.15 o                         
   4  13  12          1.12        -29.43        29.43 o                         
   5  13  12       4190.04       4249.00       106.33 o                         
   6  13  12         21.97         -7.60        33.91 o                         
   7  13  12         84.95         95.07        45.07 o                         
   8  13  12       1225.54       1288.02        71.11 o                         
   9  13  12        958.90       1012.10       115.91 o                         
  10  13  12         58.60         55.43        42.24 o                         
  11  13  12         78.70         -8.61        41.57 o                         
  12  13  12          2.36         17.92        40.53 o                         
  13  13  12         90.25        120.23        47.23 o                         
   0  14  12       8229.25       8049.09       168.72 o                         
   1  14  12        472.16        474.60        22.46 o                         
   2  14  12       5687.65       5739.54        88.19 o                         
   3  14  12        357.39        350.83        28.59 o                         
   4  14  12       1183.85       1199.94        60.71 o                         
   5  14  12       3695.69       3668.85        98.62 o                         
   6  14  12       3202.38       3017.38        93.69 o                         
   7  14  12        664.87        652.52        54.54 o                         
   8  14  12       2703.76       2687.07        91.53 o                         
   9  14  12        764.30        840.00        63.80 o                         
  10  14  12       3257.81       3252.55       108.45 o                         
  11  14  12        713.07        648.39        59.60 o                         
  12  14  12       1048.92       1226.84        79.23 o                         
   1  15  12        561.15        550.42        31.53 o                         
   2  15  12         71.43         96.75        24.11 o                         
   3  15  12       1348.46       1502.16        47.99 o                         
   4  15  12        216.86        212.76        21.73 o                         
   5  15  12        407.79        482.07        48.61 o                         
   6  15  12        299.90        332.48        64.39 o                         
   7  15  12         32.97        -24.42        40.32 o                         
   8  15  12          1.60        -35.83        35.83 o                         
   9  15  12         13.33         25.69        37.82 o                         
  10  15  12         51.45         74.33        45.31 o                         
  11  15  12          1.17        -21.77        37.77 o                         
  12  15  12         21.55          4.69        43.21 o                         
   0  16  12       4419.22       4115.30        90.81 o                         
   1  16  12       3973.35       3941.38        65.18 o                         
   2  16  12        223.43        274.95        28.63 o                         
   3  16  12         10.15         18.21        19.16 o                         
   4  16  12        209.15        363.57        42.07 o                         
   5  16  12       1825.27       1813.28        76.13 o                         
   6  16  12       3377.07       3329.85       100.98 o                         
   7  16  12       2300.44       2130.92        92.84 o                         
   8  16  12       4332.25       4193.18       117.41 o                         
   9  16  12        233.81        176.43        46.98 o                         
  10  16  12        651.20        598.57        59.71 o                         
  11  16  12         14.99         31.16        42.47 o                         
   1  17  12         94.97        100.33        23.46 o                         
   2  17  12          2.02          6.07        27.53 o                         
   3  17  12         36.56         23.52        28.86 o                         
   4  17  12         51.33         16.89        35.70 o                         
   5  17  12        531.93        534.99        74.96 o                         
   6  17  12         19.57        -31.69        36.92 o                         
   7  17  12        831.30        724.11        60.39 o                         
   8  17  12          2.29        -51.03        51.03 o                         
   9  17  12        347.12        357.97        53.49 o                         
  10  17  12       1153.18       1020.16        73.55 o                         
  11  17  12          3.08        -42.31        42.31 o                         
   0  18  12       1650.62       1610.79        55.20 o                         
   1  18  12        584.07        593.57        35.39 o                         
   2  18  12       1206.58       1197.46        60.92 o                         
   3  18  12         11.29        149.20        28.67 o                         
   4  18  12        364.71        287.37        47.01 o                         
   5  18  12          3.13         73.91        38.01 o                         
   6  18  12        216.96        268.33        45.91 o                         
   7  18  12        349.07        282.75        47.01 o                         
   8  18  12        808.78        830.30        67.23 o                         
   9  18  12       1621.34       1499.41        83.04 o                         
  10  18  12       1048.68        998.57        95.36 o                         
   1  19  12         33.58         21.13        28.66 o                         
   2  19  12         39.71         48.89        27.29 o                         
   3  19  12         49.27         61.26        29.28 o                         
   4  19  12         63.21         60.78        32.06 o                         
   5  19  12       1150.09       1163.27        66.65 o                         
   6  19  12        400.70        324.96        50.18 o                         
   7  19  12        428.02        379.54        54.68 o                         
   8  19  12          4.20        -44.16        44.16 o                         
   9  19  12         96.51         35.41        50.45 o                         
   0  20  12       3392.52       3233.67       161.70 o                         
   1  20  12       1213.21       1071.68        55.82 o                         
   2  20  12        351.49        397.11        37.06 o                         
   3  20  12       2358.74       2408.32        68.42 o                         
   4  20  12       7861.10       8505.99       148.07 o                         
   5  20  12       2010.84       2223.49        96.37 o                         
   6  20  12       1739.52       1815.22        89.85 o                         
   7  20  12        574.43        592.96        60.61 o                         
   8  20  12       1048.39       1055.21        73.93 o                         
   1  21  12        152.57         94.65        22.75 o                         
   2  21  12         20.41        -30.53        30.53 o                         
   3  21  12        502.81        551.22        40.93 o                         
   4  21  12         46.38        140.28        33.23 o                         
   5  21  12         24.77         80.24        65.51 o                         
   6  21  12        189.09        164.93        44.64 o                         
   7  21  12        639.53        609.70        84.92 o                         
   0  22  12        324.68        397.91        48.98 o                         
   1  22  12          9.63        -40.02        40.02 o                         
   2  22  12        207.30        168.88        42.99 o                         
   3  22  12          5.12         24.84        44.68 o                         
   4  22  12         65.76         69.07        44.83 o                         
   5  22  12         52.17         82.75        42.12 o                         
   6  22  12         15.65        -18.42        41.13 o                         
   1  23  12        603.92        521.45        48.04 o                         
   2  23  12        316.68        276.27        41.34 o                         
   3  23  12        421.51        483.17        46.04 o                         
   4  23  12         54.10        106.76        37.31 o                         
   1   1  13          0.11          0.57        10.28 o                         
   2   1  13       2166.52       2488.44        36.66 o                         
   3   1  13       3957.46       4183.43        51.09 o                         
   4   1  13        256.79        289.37        16.41 o                         
   5   1  13        231.51        241.65        17.30 o                         
   6   1  13       1639.45       1553.96        34.88 o                         
   7   1  13         81.94         70.55        16.10 o                         
   8   1  13       2221.87       2210.05        44.68 o                         
   9   1  13        671.69        655.20        29.66 o                         
  10   1  13       1054.88       1039.03        37.64 o                         
  11   1  13          8.15         15.74        24.75 o                         
  12   1  13        546.11        678.30        36.20 o                         
  13   1  13         71.82         57.50        26.72 o                         
  14   1  13       1109.51       1162.27        49.89 o                         
  15   1  13         82.73         64.84        42.22 o                         
   0   2  13       2781.46       2349.27        50.47 o                         
   1   2  13          8.39          6.67        10.55 o                         
   2   2  13      19795.49      19525.38       174.25 o                         
   3   2  13        634.12        692.52        21.17 o                         
   4   2  13      13329.67      13041.57       127.74 o                         
   5   2  13       1051.04       1125.87        28.62 o                         
   6   2  13       6563.43       6420.48        81.18 o                         
   7   2  13        230.85        210.40        19.06 o                         
   8   2  13       5033.36       5170.11        70.64 o                         
   9   2  13       1493.11       1393.85        46.50 o                         
  10   2  13       3399.85       3446.46        80.13 o                         
  11   2  13        288.05        248.44        24.31 o                         
  12   2  13       3239.01       3215.13        73.00 o                         
  13   2  13       1165.67       1174.96        46.19 o                         
  14   2  13       1899.38       2001.74        61.78 o                         
  15   2  13        229.83        301.55        38.09 o                         
   1   3  13         43.03         64.10        11.88 o                         
   2   3  13        113.41        123.29        12.35 o                         
   3   3  13        782.03        890.39        23.33 o                         
   4   3  13        426.97        440.64        20.13 o                         
   5   3  13        226.93        258.51        17.95 o                         
   6   3  13         45.49         81.38        15.34 o                         
   7   3  13       2058.32       1974.85        41.66 o                         
   8   3  13       4077.79       3921.90        70.80 o                         
   9   3  13        657.54        705.16        34.48 o                         
  10   3  13        831.99        846.29        30.41 o                         
  11   3  13       1453.12       1215.11        47.24 o                         
  12   3  13        256.43        310.41        28.44 o                         
  13   3  13         87.80        148.24        23.33 o                         
  14   3  13       1422.59       1504.72        53.35 o                         
  15   3  13       1147.03       1090.14        52.46 o                         
   0   4  13      12669.12      12313.59       175.44 o                         
   1   4  13         18.61         24.03        10.65 o                         
   2   4  13        215.67        145.97        12.84 o                         
   3   4  13          6.11         22.92        11.29 o                         
   4   4  13       2887.49       2788.97        44.35 o                         
   5   4  13       1291.90       1245.22        26.63 o                         
   6   4  13       2110.11       1971.56        35.06 o                         
   7   4  13       1788.60       1865.09        48.61 o                         
   8   4  13       1057.28       1041.49        40.34 o                         
   9   4  13       2719.38       2635.17        45.29 o                         
  10   4  13       2021.18       1953.31        41.72 o                         
  11   4  13          1.99        -16.57        16.57 o                         
  12   4  13        182.04        191.45        30.30 o                         
  13   4  13         72.61         86.81        20.23 o                         
  14   4  13       1184.24       1350.89        56.01 o                         
  15   4  13         26.53         83.77        30.71 o                         
   1   5  13        195.62        231.43        14.65 o                         
   2   5  13        259.92        288.07        15.37 o                         
   3   5  13       1634.08       1641.85        32.41 o                         
   4   5  13        602.50        575.39        22.92 o                         
   5   5  13       2577.96       2610.39        52.06 o                         
   6   5  13        249.52        275.31        24.24 o                         
   7   5  13        165.89        197.25        22.67 o                         
   8   5  13       1270.31       1188.25        44.17 o                         
   9   5  13         26.59          7.78        22.60 o                         
  10   5  13        126.77        129.43        26.49 o                         
  11   5  13        250.99        224.04        31.58 o                         
  12   5  13         53.39         24.02        30.81 o                         
  13   5  13        357.35        486.96        46.53 o                         
  14   5  13         37.66         33.15        17.25 o                         
  15   5  13         36.42         83.38        40.59 o                         
   0   6  13        620.13        479.75        26.18 o                         
   1   6  13        110.54         77.81        12.07 o                         
   2   6  13      12262.41      11515.63       116.99 o                         
   3   6  13        221.68        215.90        14.96 o                         
   4   6  13       3433.06       3312.37        55.99 o                         
   5   6  13          9.14          2.34        15.27 o                         
   6   6  13        108.49        120.22        19.71 o                         
   7   6  13       1654.16       1673.01        44.84 o                         
   8   6  13        346.74        382.04        29.21 o                         
   9   6  13        556.01        552.99        38.93 o                         
  10   6  13       5645.44       5541.86       101.77 o                         
  11   6  13       1409.11       1312.97        52.05 o                         
  12   6  13       2606.33       2591.01        75.15 o                         
  13   6  13        111.75         65.08        31.07 o                         
  14   6  13       1845.05       1861.07        87.71 o                         
  15   6  13          1.91         21.53        34.68 o                         
   1   7  13        875.05        961.77        25.61 o                         
   2   7  13       1846.97       1821.98        33.18 o                         
   3   7  13        793.31        765.24        24.77 o                         
   4   7  13        927.04        868.09        33.50 o                         
   5   7  13       4648.84       4599.87        81.70 o                         
   6   7  13        278.74        311.17        29.46 o                         
   7   7  13       1202.45       1146.92        39.73 o                         
   8   7  13        523.99        584.09        32.35 o                         
   9   7  13          9.31         -7.66        20.57 o                         
  10   7  13        290.03        296.66        28.14 o                         
  11   7  13        136.61        192.57        28.49 o                         
  12   7  13          5.23         29.64        27.47 o                         
  13   7  13          7.51        -24.66        29.34 o                         
  14   7  13         48.50         80.09        35.74 o                         
   0   8  13      36580.07      36141.96       498.93 o                         
   1   8  13        769.96        833.96        25.95 o                         
   2   8  13       2797.92       2663.02        44.80 o                         
   3   8  13        375.86        415.90        17.17 o                         
   4   8  13       1187.03       1132.96        32.13 o                         
   5   8  13        209.33        204.75        19.26 o                         
   6   8  13       4193.62       4097.81        71.60 o                         
   7   8  13        539.05        496.82        27.79 o                         
   8   8  13       9703.83       9702.89       158.69 o                         
   9   8  13        592.03        548.88        34.73 o                         
  10   8  13       4197.75       4286.96       103.93 o                         
  11   8  13         61.87        121.51        27.52 o                         
  12   8  13       2649.42       2858.54        73.78 o                         
  13   8  13        216.47        205.85        37.58 o                         
  14   8  13       2634.39       2741.43        85.36 o                         
   1   9  13       1432.15       1475.87        31.12 o                         
   2   9  13        947.69        947.62        28.64 o                         
   3   9  13        358.35        380.43        15.99 o                         
   4   9  13          6.08         -2.95        18.65 o                         
   5   9  13       3748.96       3772.70        95.15 o                         
   6   9  13          3.18         -5.74        31.30 o                         
   7   9  13        307.67        377.96        42.47 o                         
   8   9  13        103.49         82.25        39.01 o                         
   9   9  13        179.59        147.77        39.11 o                         
  10   9  13       1426.91       1390.35        73.80 o                         
  11   9  13        127.36         95.42        22.18 o                         
  12   9  13        216.62        180.80        32.99 o                         
  13   9  13         22.19        -23.18        34.92 o                         
  14   9  13        733.51        721.92        46.82 o                         
   0  10  13        751.93        728.04        35.98 o                         
   1  10  13       3073.51       3170.32        51.78 o                         
   2  10  13        118.79        103.52        15.36 o                         
   3  10  13       1170.43       1073.52        22.95 o                         
   4  10  13        129.62        185.68        30.14 o                         
   5  10  13        873.47        948.56        56.92 o                         
   6  10  13          3.04         19.74        33.24 o                         
   7  10  13         86.66        107.76        36.72 o                         
   8  10  13       1176.57       1100.38        64.38 o                         
   9  10  13        463.59        460.87        50.05 o                         
  10  10  13         60.97         89.84        39.64 o                         
  11  10  13        454.22        362.85        54.13 o                         
  12  10  13          1.36         23.57        41.37 o                         
  13  10  13         43.24         31.66        36.56 o                         
  14  10  13         11.54         11.15        42.07 o                         
   1  11  13       1007.54       1009.20        28.61 o                         
   2  11  13         26.87         33.34        15.17 o                         
   3  11  13        996.62       1038.22        34.51 o                         
   4  11  13       2659.48       2568.60        78.71 o                         
   5  11  13         10.98         10.60        33.73 o                         
   6  11  13       1002.17       1138.43        63.38 o                         
   7  11  13       1702.79       1592.64        73.73 o                         
   8  11  13         36.24         44.72        35.42 o                         
   9  11  13         30.20          9.91        40.64 o                         
  10  11  13        701.72        707.89        62.47 o                         
  11  11  13          0.02         -6.36        34.27 o                         
  12  11  13         29.00         20.95        44.59 o                         
  13  11  13        100.66         56.40        38.99 o                         
   0  12  13       9482.45       9622.88       149.12 o                         
   1  12  13        281.96        322.00        22.91 o                         
   2  12  13       8129.85       8202.23        97.43 o                         
   3  12  13        196.93        233.76        17.67 o                         
   4  12  13       7451.84       7346.26       136.39 o                         
   5  12  13       3266.77       3403.03        95.10 o                         
   6  12  13      10584.44      10595.31       195.00 o                         
   7  12  13        208.95        208.78        40.26 o                         
   8  12  13       6302.19       6080.17       138.88 o                         
   9  12  13        139.73         80.61        40.00 o                         
  10  12  13       7467.80       7381.25       178.60 o                         
  11  12  13        560.62        571.08        63.29 o                         
  12  12  13        750.98        840.44        66.47 o                         
  13  12  13         30.12         84.41        44.78 o                         
   1  13  13        374.40        349.61        20.81 o                         
   2  13  13         17.79          6.90        10.62 o                         
   3  13  13        357.96        367.44        23.91 o                         
   4  13  13       2914.19       2792.00        84.57 o                         
   5  13  13       1787.73       1844.39       106.95 o                         
   6  13  13        119.16         32.57        36.25 o                         
   7  13  13        811.08        922.11        60.99 o                         
   8  13  13        993.23        996.24        65.27 o                         
   9  13  13        290.92        275.94        50.18 o                         
  10  13  13       1512.02       1426.42        88.58 o                         
  11  13  13        631.71        783.56        63.66 o                         
  12  13  13         89.44         64.86        43.18 o                         
   0  14  13         14.16        -21.43        21.43 o                         
   1  14  13         21.55         38.70        15.11 o                         
   2  14  13        244.36        230.93        22.69 o                         
   3  14  13        210.90        147.60        23.39 o                         
   4  14  13       3821.45       3735.47        99.73 o                         
   5  14  13        224.29        212.32        37.54 o                         
   6  14  13        934.58        953.73        61.19 o                         
   7  14  13        166.43        169.68        40.27 o                         
   8  14  13       1139.87       1080.26        70.48 o                         
   9  14  13         18.25         24.94        42.70 o                         
  10  14  13        197.49        278.42        49.14 o                         
  11  14  13        104.03         59.71        43.78 o                         
  12  14  13        261.10        306.41        53.30 o                         
   1  15  13          0.55         12.02        15.81 o                         
   2  15  13          0.02         16.11        21.96 o                         
   3  15  13         15.93         19.07        20.34 o                         
   4  15  13        596.19        655.25        50.60 o                         
   5  15  13        568.97        569.31        50.82 o                         
   6  15  13         45.23          4.87        35.31 o                         
   7  15  13        264.22        288.57        48.29 o                         
   8  15  13         19.00          3.94        39.85 o                         
   9  15  13         33.41        102.04        42.75 o                         
  10  15  13        674.00        622.28        61.94 o                         
  11  15  13        634.05        543.18        58.59 o                         
   0  16  13      11606.02      11139.36       218.66 o                         
   1  16  13        412.99        483.40        26.24 o                         
   2  16  13        718.58        785.71        35.39 o                         
   3  16  13          0.42         13.56        18.36 o                         
   4  16  13       5814.17       6034.56       142.46 o                         
   5  16  13         86.58         94.79        35.00 o                         
   6  16  13       3209.21       2997.23       100.55 o                         
   7  16  13        187.09        151.19        50.87 o                         
   8  16  13       2584.81       2765.66       110.68 o                         
   9  16  13        110.91        -22.63        39.93 o                         
  10  16  13        598.94        933.33        70.69 o                         
  11  16  13       1225.77       1035.16        75.02 o                         
   1  17  13         65.03         79.69        22.70 o                         
   2  17  13        377.05        352.86        35.89 o                         
   3  17  13        342.20        307.98        27.38 o                         
   4  17  13        820.85        776.49        58.65 o                         
   5  17  13        676.07        633.88        63.31 o                         
   6  17  13         16.19         19.04        36.73 o                         
   7  17  13        318.05        339.33        62.30 o                         
   8  17  13        186.61        195.20        45.55 o                         
   9  17  13          0.01        -18.60        38.14 o                         
  10  17  13          4.77         62.48        46.01 o                         
   0  18  13       1112.89       1167.49        67.90 o                         
   1  18  13        359.89        311.81        29.52 o                         
   2  18  13       6800.70       6925.32       126.69 o                         
   3  18  13          0.34          7.10        22.20 o                         
   4  18  13       2567.95       2681.79        71.19 o                         
   5  18  13         23.85         33.08        38.51 o                         
   6  18  13       4115.24       4329.19       131.21 o                         
   7  18  13         19.71        -17.07        37.15 o                         
   8  18  13       1453.95       1450.83        83.95 o                         
   9  18  13          6.74          0.40        43.74 o                         
   1  19  13        185.76        130.70        21.87 o                         
   2  19  13       1102.98       1158.83        45.90 o                         
   3  19  13         27.16         43.86        29.34 o                         
   4  19  13        247.62        309.42        48.70 o                         
   5  19  13          0.14         -0.37        40.13 o                         
   6  19  13          0.30        -37.14        37.14 o                         
   7  19  13         10.65         10.75        41.18 o                         
   8  19  13         50.61         53.68        44.04 o                         
   9  19  13        432.36        333.50        56.69 o                         
   0  20  13        465.04        410.29        63.81 o                         
   1  20  13        189.53        181.20        41.84 o                         
   2  20  13         97.63         86.81        31.87 o                         
   3  20  13        485.46        502.69        37.13 o                         
   4  20  13        407.42        423.09        51.02 o                         
   5  20  13        125.77        108.26        41.93 o                         
   6  20  13         26.66         92.95        39.75 o                         
   7  20  13          3.45          7.90        44.53 o                         
   8  20  13        100.60         31.16        50.12 o                         
   1  21  13        872.46        821.97        78.09 o                         
   2  21  13        169.43        140.09        50.79 o                         
   3  21  13        708.48        753.27        62.52 o                         
   4  21  13          4.56        -27.52        27.52 o                         
   5  21  13        989.58       1045.48        92.63 o                         
   6  21  13         14.80        -20.46        49.40 o                         
   0  22  13        982.55       1128.64        81.98 o                         
   1  22  13         64.65         70.97        53.67 o                         
   2  22  13       3879.77       4156.91       122.57 o                         
   3  22  13          7.66         21.99        35.23 o                         
   4  22  13       3871.44       3981.61       106.38 o                         
   5  22  13         17.26         -5.49        40.41 o                         
   1  23  13         10.63         25.46        35.25 o                         
   2  23  13         69.08         69.76        43.59 o                         
   0   0  14      36532.74      38493.55       651.32 o                         
   1   0  14        122.68        100.30        18.62 o                         
   2   0  14       3499.03       3381.65        63.87 o                         
   3   0  14       3953.84       3722.18        68.45 o                         
   4   0  14       1907.83       1642.57        50.46 o                         
   5   0  14       1535.60       1601.35        51.97 o                         
   6   0  14       5446.09       5340.48       113.11 o                         
   7   0  14        323.86        377.99        30.63 o                         
   8   0  14       3371.24       3280.14        74.66 o                         
   9   0  14        849.56        908.41        46.42 o                         
  10   0  14       5882.73       5842.18       155.99 o                         
  11   0  14       2529.56       2550.92       100.69 o                         
  12   0  14       4457.95       4732.97       137.42 o                         
  13   0  14         26.61         44.75        33.57 o                         
  14   0  14       3116.88       3320.67       160.41 o                         
  15   0  14       1302.11       1357.52        96.20 o                         
   1   1  14        252.20        341.42        17.87 o                         
   2   1  14       2642.69       2865.09        42.21 o                         
   3   1  14        754.72        892.30        24.73 o                         
   4   1  14        327.79        353.98        19.40 o                         
   5   1  14        170.30        178.51        24.59 o                         
   6   1  14        224.97        235.42        18.37 o                         
   7   1  14         44.23         10.64        14.89 o                         
   8   1  14       1101.73        981.14        33.31 o                         
   9   1  14          3.35        -12.13        15.96 o                         
  10   1  14       1138.62       1160.29        38.15 o                         
  11   1  14        518.99        577.04        32.11 o                         
  12   1  14        885.94        892.83        37.94 o                         
  13   1  14       1215.61       1250.00        47.80 o                         
  14   1  14         22.48         83.52        28.77 o                         
  15   1  14         11.10         45.55        34.41 o                         
   0   2  14       2446.97       2653.50        60.07 o                         
   1   2  14       3788.04       3919.62        48.21 o                         
   2   2  14       3786.94       3810.22        48.76 o                         
   3   2  14       1461.55       1474.71        29.56 o                         
   4   2  14       3173.00       3021.16        47.21 o                         
   5   2  14        641.88        695.86        25.29 o                         
   6   2  14        520.62        495.64        23.52 o                         
   7   2  14          0.59          2.18        15.23 o                         
   8   2  14        204.60        211.35        20.36 o                         
   9   2  14        164.73        150.96        28.78 o                         
  10   2  14       1331.00       1310.93        39.67 o                         
  11   2  14         24.38         31.06        19.00 o                         
  12   2  14       1082.94       1135.07        42.43 o                         
  13   2  14         21.60         45.19        22.94 o                         
  14   2  14        433.42        423.30        37.95 o                         
  15   2  14         58.95        110.50        33.37 o                         
   1   3  14       3687.69       3818.05        47.65 o                         
   2   3  14        255.85        352.63        17.90 o                         
   3   3  14        840.83        861.73        24.29 o                         
   4   3  14        537.73        566.90        28.72 o                         
   5   3  14       1325.85       1364.42        34.63 o                         
   6   3  14        568.71        579.36        24.57 o                         
   7   3  14        220.65        247.32        21.01 o                         
   8   3  14        185.20        200.31        20.76 o                         
   9   3  14        305.42        318.73        26.04 o                         
  10   3  14        500.65        491.19        35.43 o                         
  11   3  14        153.28        130.65        20.81 o                         
  12   3  14        502.81        487.69        29.33 o                         
  13   3  14        717.34        618.95        33.20 o                         
  14   3  14        401.96        413.71        34.23 o                         
  15   3  14        116.53        147.95        30.14 o                         
   0   4  14       8836.16       8076.26       118.34 o                         
   1   4  14       1775.87       1628.99        31.05 o                         
   2   4  14      11831.91      11679.91       120.84 o                         
   3   4  14          9.80         25.94        12.70 o                         
   4   4  14       6758.58       6409.97        79.36 o                         
   5   4  14       3436.61       3280.64        52.74 o                         
   6   4  14       6799.77       6778.04        87.30 o                         
   7   4  14        768.87        783.89        44.13 o                         
   8   4  14         18.84         36.00        21.34 o                         
   9   4  14        848.42        787.43        39.58 o                         
  10   4  14       2164.63       2084.86        62.44 o                         
  11   4  14        795.86        791.31        27.60 o                         
  12   4  14        107.67        122.06        17.86 o                         
  13   4  14       1877.65       2042.69        64.13 o                         
  14   4  14        701.44        686.61        45.32 o                         
  15   4  14        511.89        650.01        53.81 o                         
   1   5  14         17.06         30.97        12.05 o                         
   2   5  14       1151.05       1051.66        26.62 o                         
   3   5  14        655.67        658.34        23.94 o                         
   4   5  14          5.38         16.46        16.58 o                         
   5   5  14        194.48        192.01        22.38 o                         
   6   5  14         54.81         84.29        20.63 o                         
   7   5  14        525.38        519.97        30.01 o                         
   8   5  14        989.45        985.82        39.54 o                         
   9   5  14        316.26        272.86        29.29 o                         
  10   5  14        432.53        481.76        36.39 o                         
  11   5  14          7.48        -24.77        24.77 o                         
  12   5  14         58.39         39.30        27.13 o                         
  13   5  14        963.99        959.82        65.14 o                         
  14   5  14        692.44        667.50        54.34 o                         
   0   6  14      12222.49      11990.03       186.62 o                         
   1   6  14       2439.67       2330.37        41.45 o                         
   2   6  14       6405.99       6390.33        76.95 o                         
   3   6  14          5.43        -10.63        12.38 o                         
   4   6  14       5545.48       5481.39        68.70 o                         
   5   6  14       1963.00       1969.72        47.86 o                         
   6   6  14       2330.02       2357.46        53.78 o                         
   7   6  14       3284.42       3199.93        68.87 o                         
   8   6  14       6101.11       5712.95       100.12 o                         
   9   6  14       3961.53       3857.48        79.90 o                         
  10   6  14       1795.35       1675.52        55.84 o                         
  11   6  14       1271.27       1148.96        53.19 o                         
  12   6  14       4764.70       4831.68       111.90 o                         
  13   6  14          2.61        -30.65        30.65 o                         
  14   6  14       1176.84       1184.84        73.96 o                         
   1   7  14        457.24        467.21        21.88 o                         
   2   7  14          2.02         -2.10        14.45 o                         
   3   7  14        423.83        453.62        19.17 o                         
   4   7  14         39.26         28.05        17.89 o                         
   5   7  14        438.65        499.85        30.05 o                         
   6   7  14        350.68        297.19        29.45 o                         
   7   7  14        749.17        785.90        43.37 o                         
   8   7  14       1108.53       1101.82        40.72 o                         
   9   7  14        903.64        920.38        39.10 o                         
  10   7  14        204.73        155.63        32.01 o                         
  11   7  14         76.22         38.81        26.12 o                         
  12   7  14        184.95        271.22        36.10 o                         
  13   7  14         21.34        103.06        34.24 o                         
  14   7  14        180.07        252.62        40.43 o                         
   0   8  14         38.42         64.27        20.77 o                         
   1   8  14       1568.73       1467.28        32.92 o                         
   2   8  14         56.92         44.53        13.10 o                         
   3   8  14         23.06          5.33        11.58 o                         
   4   8  14       1854.59       1810.34        53.44 o                         
   5   8  14       3873.29       3780.81        70.38 o                         
   6   8  14          4.91         25.13        16.31 o                         
   7   8  14        181.89        192.66        22.29 o                         
   8   8  14         10.63         14.91        18.37 o                         
   9   8  14         66.12         56.98        26.09 o                         
  10   8  14        413.97        450.04        39.33 o                         
  11   8  14        271.58        226.53        25.25 o                         
  12   8  14        532.66        620.82        46.94 o                         
  13   8  14          1.00         54.87        28.96 o                         
  14   8  14        179.59        220.73        43.67 o                         
   1   9  14          1.20         -0.93        13.99 o                         
   2   9  14       1421.63       1398.35        33.59 o                         
   3   9  14        351.76        329.04        16.43 o                         
   4   9  14       6852.20       6747.65       100.34 o                         
   5   9  14        476.49        411.72        42.62 o                         
   6   9  14        946.22        943.42        58.77 o                         
   7   9  14        461.94        534.55        50.04 o                         
   8   9  14        371.11        422.07        44.83 o                         
   9   9  14         65.27         13.44        31.40 o                         
  10   9  14          1.68        -13.52        35.11 o                         
  11   9  14         14.09         15.52        49.69 o                         
  12   9  14        469.79        502.95        33.11 o                         
  13   9  14        318.25        317.93        50.71 o                         
  14   9  14        506.27        514.21        72.19 o                         
   0  10  14         22.04         53.90        22.59 o                         
   1  10  14       1677.97       1669.68        35.33 o                         
   2  10  14       3740.19       3592.51        54.36 o                         
   3  10  14       1248.03       1309.54        30.43 o                         
   4  10  14      20518.97      20236.52       339.68 o                         
   5  10  14       7130.17       6870.01       141.59 o                         
   6  10  14       7716.31       7516.04       171.23 o                         
   7  10  14       1181.65       1188.54        65.25 o                         
   8  10  14       6877.83       6702.20       146.04 o                         
   9  10  14        507.52        503.62        51.93 o                         
  10  10  14       2779.57       3001.63       109.56 o                         
  11  10  14       1093.46       1064.88        69.27 o                         
  12  10  14       1162.13       1335.76        79.05 o                         
  13  10  14         26.15         38.17        41.89 o                         
   1  11  14         78.52         58.90        14.41 o                         
   2  11  14       3714.91       3555.26        57.51 o                         
   3  11  14        618.00        648.05        20.62 o                         
   4  11  14        924.56        722.70        50.64 o                         
   5  11  14          5.04         -8.27        32.24 o                         
   6  11  14       1414.18       1450.33        95.12 o                         
   7  11  14        292.19        305.37        43.84 o                         
   8  11  14         27.98         -4.42        32.63 o                         
   9  11  14        357.62        344.82        49.03 o                         
  10  11  14        548.50        501.43        65.38 o                         
  11  11  14         78.39         93.86        42.83 o                         
  12  11  14       1002.59       1096.53        71.68 o                         
  13  11  14       1513.87       1525.44        86.04 o                         
   0  12  14         19.18         -2.94        20.37 o                         
   1  12  14        116.99         78.41        16.02 o                         
   2  12  14        313.83        349.15        22.64 o                         
   3  12  14          0.31         17.26        11.91 o                         
   4  12  14       2326.93       2438.68        80.12 o                         
   5  12  14        734.40        861.86        56.44 o                         
   6  12  14        490.99        462.53        49.03 o                         
   7  12  14        158.04        176.51        39.75 o                         
   8  12  14        828.56        696.52        57.68 o                         
   9  12  14        169.91        235.22        46.43 o                         
  10  12  14        256.62        246.33        46.79 o                         
  11  12  14         37.20        -38.66        38.66 o                         
  12  12  14        117.16        101.82        46.00 o                         
   1  13  14         36.45         25.21        15.56 o                         
   2  13  14        675.45        631.51        22.60 o                         
   3  13  14        317.41        319.40        24.12 o                         
   4  13  14       3302.31       3194.35        91.42 o                         
   5  13  14       1098.99       1156.53        65.40 o                         
   6  13  14       1138.52       1138.50        64.18 o                         
   7  13  14         66.87         67.89        36.76 o                         
   8  13  14       3213.62       3196.86       111.85 o                         
   9  13  14         82.07        185.20        53.90 o                         
  10  13  14         33.58         26.02        38.63 o                         
  11  13  14        301.02        374.96        57.05 o                         
  12  13  14         18.42          8.80        43.14 o                         
   0  14  14       1826.38       1935.77        58.26 o                         
   1  14  14       5715.61       5540.25        73.80 o                         
   2  14  14       2703.23       2692.70        79.91 o                         
   3  14  14        321.26        324.53        32.11 o                         
   4  14  14       2912.45       2920.42        89.97 o                         
   5  14  14        641.57        691.19        54.24 o                         
   6  14  14        521.26        583.74        53.42 o                         
   7  14  14       1964.37       1938.97        89.32 o                         
   8  14  14       5545.15       5749.99       159.15 o                         
   9  14  14       1150.14       1225.87        89.43 o                         
  10  14  14       2473.79       2655.22       100.51 o                         
  11  14  14        535.09        572.55        61.03 o                         
  12  14  14        728.02        737.92        87.18 o                         
   1  15  14        309.85        240.81        19.60 o                         
   2  15  14        301.93        366.78        27.66 o                         
   3  15  14         36.66         53.66        25.45 o                         
   4  15  14          8.52          1.68        39.74 o                         
   5  15  14         28.97         -4.88        35.03 o                         
   6  15  14         18.78         -4.34        34.03 o                         
   7  15  14       1498.38       1449.28        83.55 o                         
   8  15  14        259.49        215.51        48.79 o                         
   9  15  14        340.78        233.02        48.14 o                         
  10  15  14        594.75        463.09        57.50 o                         
  11  15  14         12.84          3.89        52.50 o                         
   0  16  14       4977.38       5059.23       102.76 o                         
   1  16  14       1559.16       1403.97        42.18 o                         
   2  16  14       1131.11       1198.77        42.88 o                         
   3  16  14        440.11        393.07        31.95 o                         
   4  16  14        126.85        163.63        42.95 o                         
   5  16  14       2313.21       2291.56        99.07 o                         
   6  16  14       2011.20       1984.85        97.91 o                         
   7  16  14         36.50        100.15        44.92 o                         
   8  16  14        837.70        882.66       102.15 o                         
   9  16  14        351.01        422.66        53.93 o                         
  10  16  14        367.30        320.26        62.27 o                         
   1  17  14       2039.04       1937.12        76.28 o                         
   2  17  14        635.81        506.64        31.22 o                         
   3  17  14          0.79         18.43        22.63 o                         
   4  17  14          2.82         17.72        37.88 o                         
   5  17  14        300.12        351.65        49.20 o                         
   6  17  14        272.24        206.80        56.26 o                         
   7  17  14          0.76         -3.89        40.46 o                         
   8  17  14        173.85        213.73        53.69 o                         
   9  17  14         18.75         74.83        43.41 o                         
  10  17  14        154.25        134.87        60.25 o                         
   0  18  14       1148.03       1299.73        57.46 o                         
   1  18  14        157.45        157.12        26.45 o                         
   2  18  14       1085.58       1165.51        50.64 o                         
   3  18  14       1369.34       1401.69        85.19 o                         
   4  18  14         22.14         49.13        38.44 o                         
   5  18  14        902.92        984.71        73.50 o                         
   6  18  14        298.61        344.88        49.10 o                         
   7  18  14        210.51        233.61        48.17 o                         
   8  18  14        211.09        187.39        50.24 o                         
   9  18  14         58.71         86.56        45.46 o                         
   1  19  14          5.87        -15.02        23.57 o                         
   2  19  14         30.00        -22.66        22.66 o                         
   3  19  14          0.66         14.51        22.68 o                         
   4  19  14        167.70        186.35        41.60 o                         
   5  19  14         15.25          3.90        39.96 o                         
   6  19  14         45.86         36.05        43.23 o                         
   7  19  14         83.83        106.70        44.24 o                         
   8  19  14          4.75        -46.91        46.91 o                         
   0  20  14       1518.37       1628.35       103.39 o                         
   1  20  14       2293.19       2303.36        70.60 o                         
   2  20  14       1633.38       1769.89        60.40 o                         
   3  20  14        778.93        854.21        43.57 o                         
   4  20  14       2346.99       2591.09        97.40 o                         
   5  20  14        480.04        542.00        61.18 o                         
   6  20  14       2224.99       2381.74       119.17 o                         
   7  20  14        124.83        113.16        51.53 o                         
   1  21  14        146.54        181.76        49.95 o                         
   2  21  14         11.46        -48.15        60.77 o                         
   3  21  14         71.64         74.06        32.18 o                         
   4  21  14        201.60        200.03        51.67 o                         
   5  21  14        242.63        273.15        51.39 o                         
   6  21  14        313.17        206.08        44.92 o                         
   0  22  14        167.20        117.17        57.58 o                         
   1  22  14         37.63         20.58        42.87 o                         
   2  22  14          0.69         15.37        45.78 o                         
   3  22  14          5.76        -15.79        42.43 o                         
   4  22  14        331.96        289.26        58.89 o                         
   1   1  15        613.21        677.20        22.38 o                         
   2   1  15       6696.06       7057.66        79.23 o                         
   3   1  15       1015.16       1091.02        29.16 o                         
   4   1  15        386.96        442.12        23.02 o                         
   5   1  15       2321.01       2282.78        43.96 o                         
   6   1  15       2142.52       2388.64        47.42 o                         
   7   1  15        207.78        174.44        19.86 o                         
   8   1  15       2344.41       2183.43        47.43 o                         
   9   1  15       1135.58       1097.63        38.57 o                         
  10   1  15          8.37          3.35        17.38 o                         
  11   1  15        129.95        181.12        25.70 o                         
  12   1  15          9.06         14.69        19.96 o                         
  13   1  15         99.69        127.12        23.90 o                         
  14   1  15         17.92         89.27        30.00 o                         
   0   2  15       3057.05       3022.43        61.86 o                         
   1   2  15       6999.71       6618.23        75.41 o                         
   2   2  15       3042.23       2969.53        42.87 o                         
   3   2  15      12113.23      11501.68       124.49 o                         
   4   2  15       1690.69       1635.85        36.64 o                         
   5   2  15       7810.27       7654.74        94.84 o                         
   6   2  15          6.89        -12.57        14.61 o                         
   7   2  15       2081.95       2137.02        43.49 o                         
   8   2  15        175.03        185.07        20.26 o                         
   9   2  15       2565.16       2592.27        52.06 o                         
  10   2  15        613.21        597.57        30.20 o                         
  11   2  15       3831.12       3923.24        85.09 o                         
  12   2  15       1213.06       1274.65        44.33 o                         
  13   2  15       2031.06       2166.31        66.54 o                         
  14   2  15         35.60         36.69        26.85 o                         
   1   3  15         50.82         36.50        13.32 o                         
   2   3  15        289.79        298.66        18.22 o                         
   3   3  15         73.47        244.85        17.36 o                         
   4   3  15        968.64       1071.85        32.24 o                         
   5   3  15       2780.25       2906.67        49.15 o                         
   6   3  15          3.06         39.75        18.52 o                         
   7   3  15          1.09         19.37        16.66 o                         
   8   3  15       3504.82       3298.40        69.59 o                         
   9   3  15       1245.87       1211.78        38.81 o                         
  10   3  15        108.86        123.81        25.56 o                         
  11   3  15        217.67        158.49        47.44 o                         
  12   3  15          9.90         48.20        23.95 o                         
  13   3  15        403.63        489.20        34.81 o                         
  14   3  15         15.42         12.61        24.19 o                         
   0   4  15        735.64        723.75        35.31 o                         
   1   4  15       8989.54       8923.16       101.69 o                         
   2   4  15       6691.99       6669.36        81.16 o                         
   3   4  15       1596.30       1518.41        32.20 o                         
   4   4  15        370.59        367.13        21.38 o                         
   5   4  15       1151.85       1131.96        33.60 o                         
   6   4  15         56.79         52.92        17.66 o
[truncated: 150,906 more chars]
