# Supplementary material for: Mol­ecular structures of the penta­phenyl­cyclo­penta­dienyl iron com­plexes [(C5Ph5)Fe(CO)2 R] (R = Me, Ph, iPr and Bu)
Source: Acta Crystallogr C Struct Chem. 2021 Jun 16;77(Pt 7):374–82. doi: 10.1107/S2053229621006057 (PMC8254530; doi:10.1107/S2053229621006057)
Supplement: Supplementary file 3 [file c-77-00374-compd-2sup3.hkl]

data_compd-2                                                                    
_shelx_title ' shelxt_a.res in P2(1)/n'                                         
_shelx_refln_list_code          4                                               
_shelx_F_calc_maximum      249.48                                               
_exptl_crystal_F_000      1320.00                                               
_reflns_d_resolution_high  0.7997                                               
                                                                                
loop_                                                                           
 _space_group_symop_operation_xyz                                               
 'x, y, z'                                                                      
 '-x+1/2, y+1/2, -z+1/2'                                                        
 '-x, -y, -z'                                                                   
 'x-1/2, -y-1/2, z-1/2'                                                         
                                                                                
_cell_length_a    12.1860                                                       
_cell_length_b    16.9411                                                       
_cell_length_c    15.0691                                                       
_cell_angle_alpha  90.000                                                       
_cell_angle_beta   93.320                                                       
_cell_angle_gamma  90.000                                                       
                                                                                
_shelx_F_squared_multiplier     1.000                                           
                                                                                
loop_                                                                           
 _refln_index_h                                                                 
 _refln_index_k                                                                 
 _refln_index_l                                                                 
 _refln_F_squared_calc                                                          
 _refln_F_squared_meas                                                          
 _refln_F_squared_sigma                                                         
 _refln_observed_status                                                         
   2   0   0       1226.82       1189.90        31.92 o                         
   4   0   0       2017.15       1946.96        31.86 o                         
   6   0   0       7020.56       6646.92        85.51 o                         
   8   0   0       5596.24       5398.55        82.68 o                         
  10   0   0        195.72        195.00        26.91 o                         
  12   0   0         35.39         49.96        35.06 o                         
  14   0   0        599.58        490.56        64.30 o                         
   2   1   0         64.49         62.16         6.31 o                         
   3   1   0      25481.34      25096.97       143.03 o                         
   4   1   0          4.39         -0.54         8.68 o                         
   5   1   0       9699.18       9826.84        80.86 o                         
   6   1   0         13.77          5.63        10.98 o                         
   7   1   0       1581.71       1371.61        26.51 o                         
   8   1   0        638.73        642.71        22.70 o                         
   9   1   0        646.21        655.48        26.10 o                         
  10   1   0          2.01         -2.43        14.45 o                         
  11   1   0       5425.73       5147.29        82.63 o                         
  12   1   0        401.52        478.22        40.40 o                         
  13   1   0          7.30          3.17        24.07 o                         
  14   1   0          1.42         28.54        26.79 o                         
  15   1   0          2.83        -26.91        30.18 o                         
   1   2   0         72.92         52.04         7.95 o                         
   2   2   0        864.81        976.43        13.31 o                         
   3   2   0        391.84        400.83        12.22 o                         
   4   2   0       5898.38       5973.24        49.34 o                         
   5   2   0         77.88         64.26        11.24 o                         
   6   2   0         77.82        195.19        14.66 o                         
   7   2   0         78.13        102.97        13.36 o                         
   8   2   0       1074.05        927.92        26.47 o                         
   9   2   0        252.89        266.26        25.54 o                         
  10   2   0       2927.45       2820.52        50.01 o                         
  11   2   0        173.22        203.58        23.58 o                         
  12   2   0       1753.85       1864.21        61.05 o                         
  13   2   0          0.39          2.51        23.86 o                         
  14   2   0        107.66        102.44        32.22 o                         
  15   2   0        232.60        214.74        34.74 o                         
   1   3   0       3059.29       2990.43        25.72 o                         
   2   3   0       4142.06       4118.43        37.91 o                         
   4   3   0       1620.42       1699.63        23.24 o                         
   5   3   0        183.25        313.94        16.36 o                         
   6   3   0          1.95          2.14        11.28 o                         
   7   3   0       3676.27       3619.95        43.99 o                         
   8   3   0        562.82        590.67        23.76 o                         
   9   3   0       2229.92       2373.94        40.29 o                         
  10   3   0       2317.07       2256.44        45.22 o                         
  11   3   0        168.60        143.32        23.41 o                         
  12   3   0         20.72         19.25        21.24 o                         
  13   3   0        472.78        462.18        40.21 o                         
  14   3   0         77.26         88.86        34.06 o                         
  15   3   0         94.15        112.09        32.45 o                         
   0   4   0      17321.13      17235.99       182.87 o                         
   1   4   0       1729.19       1743.11        19.07 o                         
   2   4   0       4540.71       4543.66        47.20 o                         
   3   4   0       2099.17       2103.14        22.09 o                         
   4   4   0       2231.51       2215.83        28.41 o                         
   5   4   0       1689.83       1720.51        27.64 o                         
   6   4   0        265.59        162.39        13.69 o                         
   7   4   0          4.20          5.34        10.62 o                         
   8   4   0        587.42        587.72        32.56 o                         
   9   4   0        975.82        923.46        28.49 o                         
  10   4   0        670.79        691.87        33.84 o                         
  11   4   0        101.72        127.00        22.82 o                         
  12   4   0        297.32        425.93        41.33 o                         
  13   4   0        357.07        383.89        41.66 o                         
  14   4   0        113.31         67.13        29.49 o                         
   1   5   0         61.46         64.70         8.23 o                         
   2   5   0       1648.37       1562.96        18.29 o                         
   3   5   0       9048.99       9154.75        80.50 o                         
   4   5   0       5909.89       6067.13        54.75 o                         
   5   5   0       2829.51       2519.35        33.69 o                         
   6   5   0        732.85        652.39        19.22 o                         
   7   5   0        684.03        601.22        21.45 o                         
   8   5   0       1327.93       1274.27        28.36 o                         
   9   5   0        964.81       1029.79        32.01 o                         
  10   5   0       1195.94       1170.95        40.09 o                         
  11   5   0         45.13        105.42        20.34 o                         
  12   5   0        163.12        233.39        34.49 o                         
  13   5   0        476.40        567.93        36.96 o                         
  14   5   0        214.54        202.93        33.48 o                         
   0   6   0       2031.14       2292.69        37.19 o                         
   1   6   0        350.96        402.10        13.33 o                         
   2   6   0      12858.78      12813.72        85.81 o                         
   3   6   0         38.16         31.88        13.21 o                         
   4   6   0         59.34        174.50        16.79 o                         
   5   6   0        967.87        895.67        21.84 o                         
   6   6   0       1420.66       1301.88        22.90 o                         
   7   6   0       4656.23       4680.85        49.14 o                         
   8   6   0        639.25        649.57        32.06 o                         
   9   6   0       1195.47       1162.13        32.12 o                         
  10   6   0         10.18         40.55        16.42 o                         
  11   6   0       2881.86       2714.01        51.56 o                         
  12   6   0         15.30         30.72        19.62 o                         
  13   6   0       1816.33       1912.04        64.05 o                         
  14   6   0        399.71        404.53        39.41 o                         
   1   7   0       3284.99       3280.67        34.46 o                         
   2   7   0          3.06         10.12        12.97 o                         
   3   7   0        211.45        152.42        16.46 o                         
   4   7   0        298.71        292.54        21.66 o                         
   5   7   0       1164.65       1038.43        33.11 o                         
   6   7   0        990.06        938.95        18.78 o                         
   7   7   0         17.64          9.82         9.22 o                         
   8   7   0       3311.98       3284.66        51.91 o                         
   9   7   0         87.07         88.48        21.50 o                         
  10   7   0       1909.07       1749.39        39.17 o                         
  11   7   0        989.78        943.47        33.68 o                         
  12   7   0         85.82        113.58        25.23 o                         
  13   7   0        568.80        599.56        35.29 o                         
  14   7   0       1062.18       1002.09        56.00 o                         
   0   8   0       3620.63       4126.78        62.71 o                         
   1   8   0        303.01        413.73        16.76 o                         
   2   8   0       1676.49       1536.19        24.01 o                         
   3   8   0         33.44         35.56         9.64 o                         
   4   8   0        143.36        284.97        19.51 o                         
   5   8   0        315.86        321.97        36.89 o                         
   6   8   0        579.49        640.50        28.32 o                         
   7   8   0        103.82         75.03        19.20 o                         
   8   8   0        523.91        592.92        24.60 o                         
   9   8   0       2242.38       2103.62        44.37 o                         
  10   8   0        168.70        226.27        22.94 o                         
  11   8   0        556.00        546.73        47.64 o                         
  12   8   0        131.99        178.30        21.79 o                         
  13   8   0        336.21        370.48        27.65 o                         
  14   8   0        417.51        430.71        38.28 o                         
   1   9   0       1430.31       1630.33        26.79 o                         
   2   9   0        120.77        138.30        11.86 o                         
   3   9   0         58.17         62.99         8.98 o                         
   4   9   0       1299.01       1317.68        32.62 o                         
   5   9   0        267.14        288.17        21.65 o                         
   6   9   0        131.40        159.79        19.44 o                         
   7   9   0        903.81        906.26        39.43 o                         
   8   9   0       4045.46       3837.41        74.42 o                         
   9   9   0        215.73        239.59        29.85 o                         
  10   9   0        116.07         91.27        24.38 o                         
  11   9   0       1162.82       1120.34        37.32 o                         
  12   9   0        267.51        309.11        30.97 o                         
  13   9   0         62.79         44.17        19.03 o                         
   0  10   0       1461.87       1543.97        39.16 o                         
   1  10   0        181.54        218.37        16.00 o                         
   2  10   0         38.91         68.13        11.05 o                         
   3  10   0        283.97        393.03        17.88 o                         
   4  10   0         37.94         45.79        16.04 o                         
   5  10   0        336.81        381.96        23.69 o                         
   6  10   0        498.40        512.07        48.67 o                         
   7  10   0       6223.61       6015.95        92.52 o                         
   8  10   0       1941.93       1900.26        54.93 o                         
   9  10   0       1939.09       1804.78        69.94 o                         
  10  10   0        854.86        869.24        48.01 o                         
  11  10   0        108.08        158.40        36.88 o                         
  12  10   0         78.77         61.39        37.55 o                         
  13  10   0        710.68        693.88       120.84 o                         
   1  11   0        505.68        589.37        20.89 o                         
   2  11   0         71.68        116.54        12.92 o                         
   3  11   0          8.62          1.70        11.44 o                         
   4  11   0        480.91        541.36        27.82 o                         
   5  11   0        712.72        676.92        33.04 o                         
   6  11   0       2314.03       2386.78        57.32 o                         
   7  11   0        506.03        495.31        35.00 o                         
   8  11   0       4244.32       3931.51        76.43 o                         
   9  11   0        490.72        479.49        36.91 o                         
  10  11   0          4.89         44.71        52.22 o                         
  11  11   0          2.75          1.14        33.01 o                         
  12  11   0        712.25        555.51        55.69 o                         
   0  12   0        291.99        457.45        34.06 o                         
   1  12   0         65.05         69.76        13.38 o                         
   2  12   0       1297.00       1351.63        31.23 o                         
   3  12   0          8.50         19.46        10.72 o                         
   4  12   0        529.76        573.54        35.13 o                         
   5  12   0        208.34        194.65        27.65 o                         
   6  12   0        183.19        222.66        27.33 o                         
   7  12   0        618.55        575.65        38.14 o                         
   8  12   0        106.56         86.49        25.69 o                         
   9  12   0        995.11       1045.56        55.86 o                         
  10  12   0        331.70        301.26        37.29 o                         
  11  12   0        965.41       1042.86       101.51 o                         
  12  12   0         95.90         66.06        46.34 o                         
   1  13   0         79.90         67.82        14.50 o                         
   2  13   0          4.59        -12.70        12.70 o                         
   3  13   0       2026.80       2001.28        32.47 o                         
   4  13   0        747.21        762.96        38.46 o                         
   5  13   0        637.07        691.99        41.06 o                         
   6  13   0        115.66        116.33        25.01 o                         
   7  13   0       1604.33       1542.97        73.30 o                         
   8  13   0       2025.24       1983.22        88.95 o                         
   9  13   0       1551.09       1484.18        76.14 o                         
  10  13   0         45.73         87.21        43.85 o                         
  11  13   0          1.26        -17.85        32.10 o                         
  12  13   0        268.06        174.19        51.08 o                         
   0  14   0        810.49        886.54        40.15 o                         
   1  14   0          0.23         15.98        15.61 o                         
   2  14   0       2429.17       2398.92        39.12 o                         
   3  14   0        624.74        625.05        23.98 o                         
   4  14   0       1069.75       1104.70        47.07 o                         
   5  14   0        229.85        207.48        27.99 o                         
   6  14   0          1.01         -8.43        21.66 o                         
   7  14   0         88.50         37.98        24.87 o                         
   8  14   0        347.64        349.16        35.79 o                         
   9  14   0       1052.36       1024.63        52.24 o                         
  10  14   0        585.81        647.64        78.44 o                         
  11  14   0        216.22        214.92        43.94 o                         
   1  15   0       1285.31       1208.42        39.07 o                         
   2  15   0        193.77        194.74        19.80 o                         
   3  15   0         49.27         46.75        16.15 o                         
   4  15   0         68.14        121.46        27.90 o                         
   5  15   0        557.51        593.07        40.54 o                         
   6  15   0        475.06        403.80        42.01 o                         
   7  15   0        217.24        192.56        31.74 o                         
   8  15   0        277.07        270.29        32.14 o                         
   9  15   0        947.35       1034.59        69.62 o                         
  10  15   0        112.63        110.96        52.26 o                         
   0  16   0       1514.33       1460.95        55.89 o                         
   1  16   0       1245.51       1226.62        45.25 o                         
   2  16   0       1926.87       1883.47        39.71 o                         
   3  16   0        488.47        550.99        30.92 o                         
   4  16   0        966.30       1076.14        53.19 o                         
   5  16   0        503.95        500.61        53.38 o                         
   6  16   0        977.76        940.65       184.61 o                         
   7  16   0         27.04        145.14        38.97 o                         
   8  16   0        247.54        214.84        43.42 o                         
   9  16   0       1097.04       1277.32       149.33 o                         
   1  17   0       2430.69       2392.44        51.77 o                         
   2  17   0        115.05        133.61        20.51 o                         
   3  17   0        641.86        630.00        33.17 o                         
   4  17   0        155.97        183.35        32.19 o                         
   5  17   0        226.07        172.36        34.40 o                         
   6  17   0        237.96        264.30        36.23 o                         
   7  17   0        469.75        423.85        41.32 o                         
   8  17   0        643.72        860.64        84.81 o                         
   9  17   0        754.80        976.29        73.24 o                         
   0  18   0       1263.59       1416.31        74.75 o                         
   1  18   0         54.54         44.78        20.38 o                         
   2  18   0        523.45        579.28        47.89 o                         
   3  18   0          0.26         19.65        28.07 o                         
   4  18   0        496.79        415.21        68.70 o                         
   5  18   0        216.94        229.78        53.89 o                         
   6  18   0        168.90        202.77        74.62 o                         
   7  18   0         20.81         19.80        46.12 o                         
   8  18   0        678.73       1246.12        93.05 o                         
   1  19   0        244.92        360.57        31.62 o                         
   2  19   0          0.11         32.26        27.31 o                         
   3  19   0        380.58        401.20        31.69 o                         
   4  19   0        136.78        158.32        37.42 o                         
   5  19   0        289.54        379.82        46.81 o                         
   6  19   0         32.59         49.05        59.49 o                         
   0  20   0       1391.58       1487.49        75.62 o                         
   1  20   0         13.31         29.17        25.51 o                         
   2  20   0        253.42        249.93        26.12 o                         
   3  20   0        157.68        129.72        29.44 o                         
   4  20   0        515.72        486.53        51.21 o                         
   5  20   0          2.38        171.34        52.82 o                         
   1  21   0        442.21        397.75        41.86 o                         
   2  21   0          1.65        110.06        56.49 o                         
 -15   0   1       1405.57       1341.28        85.65 o                         
 -13   0   1       1816.83       1855.98        90.65 o                         
 -11   0   1         90.26         79.89        34.94 o                         
  -9   0   1        563.10        545.89        36.90 o                         
  -7   0   1       1302.51       1298.74        39.57 o                         
  -5   0   1       5487.43       6258.84        77.08 o                         
  -3   0   1      15193.15      15508.12       139.33 o                         
   3   0   1      34601.76      33942.97       518.56 o                         
   5   0   1       1036.14       1194.46        32.86 o                         
   7   0   1         14.34         24.74        16.62 o                         
   9   0   1       1169.73       1296.91        44.79 o                         
  11   0   1       2759.30       2877.88       126.61 o                         
  13   0   1        146.61        241.63        48.66 o                         
  15   0   1        351.89        329.24       110.18 o                         
 -15   1   1        117.70        142.00        38.25 o                         
 -14   1   1        258.06        356.44        39.85 o                         
 -13   1   1        119.60        125.18        29.20 o                         
 -12   1   1       1621.04       1777.59        59.36 o                         
 -11   1   1         15.86         28.03        23.76 o                         
 -10   1   1        148.49        148.02        17.59 o                         
  -9   1   1        893.99        945.13        26.71 o                         
  -8   1   1        279.06        201.02        15.12 o                         
  -7   1   1       1339.98       1345.51        27.80 o                         
  -6   1   1       1776.91       1565.25        28.23 o                         
  -5   1   1         96.36         65.05        11.10 o                         
  -4   1   1          3.71          8.92         8.28 o                         
  -3   1   1          7.66         -1.50         7.51 o                         
  -2   1   1       6568.54       6429.20        47.67 o                         
   2   1   1        237.24        325.01        19.96 o                         
   3   1   1       1410.60       1351.69        19.70 o                         
   4   1   1        458.91        448.69        15.20 o                         
   5   1   1       1356.35       1473.75        27.39 o                         
   6   1   1        875.39       1109.05        24.84 o                         
   7   1   1         12.66         -6.62        10.88 o                         
   8   1   1          9.64         29.07        12.33 o                         
   9   1   1       1857.92       1933.11        38.42 o                         
  10   1   1         13.32         13.37        16.01 o                         
  11   1   1         15.97         57.10        21.43 o                         
  12   1   1        732.42        727.32        49.66 o                         
  13   1   1        148.45        151.37        29.38 o                         
  14   1   1        623.61        611.98        53.81 o                         
  15   1   1        125.71         69.28        35.44 o                         
 -15   2   1        262.16        318.40        46.26 o                         
 -14   2   1          0.62        -25.00        25.00 o                         
 -13   2   1       1614.66       1635.83        61.03 o                         
 -12   2   1         16.63         21.01        24.28 o                         
 -11   2   1        134.87        175.74        23.12 o                         
 -10   2   1        294.04        351.64        26.66 o                         
  -9   2   1       2929.32       2932.59        44.58 o                         
  -8   2   1       1793.87       1844.97        31.70 o                         
  -7   2   1       6760.66       6874.44        61.26 o                         
  -6   2   1        316.51        266.06        16.50 o                         
  -5   2   1         33.26         13.91        10.37 o                         
  -4   2   1       8053.53       7834.32        59.63 o                         
  -3   2   1       9647.51       9841.80       108.50 o                         
  -2   2   1       2905.80       2804.92        26.40 o                         
  -1   2   1      10848.96      10524.79       116.12 o                         
   1   2   1       3275.51       3175.42        46.54 o                         
   2   2   1        710.58        640.09        11.94 o                         
   3   2   1        373.17        434.65        12.74 o                         
   4   2   1       4142.41       4044.67        38.69 o                         
   5   2   1       1686.22       1950.95        29.46 o                         
   6   2   1        112.98        116.96        13.24 o                         
   7   2   1       1041.79        981.71        23.84 o                         
   8   2   1          1.69         -3.10        12.16 o                         
   9   2   1       1484.64       1447.36        35.74 o                         
  10   2   1        529.91        679.60        29.89 o                         
  11   2   1        299.59        305.22        28.52 o                         
  12   2   1         98.88        124.30        28.33 o                         
  13   2   1       1098.81       1086.78        57.66 o                         
  14   2   1        245.27        296.60        40.15 o                         
  15   2   1        154.68        135.19        33.15 o                         
 -15   3   1        337.22        315.77        40.33 o                         
 -14   3   1       1767.46       1958.15        92.36 o                         
 -13   3   1         45.92         36.48        30.15 o                         
 -12   3   1        688.76        856.97        59.08 o                         
 -11   3   1         16.11         54.27        18.36 o                         
 -10   3   1        948.55        974.11        42.55 o                         
  -9   3   1       3447.33       3409.74        47.91 o                         
  -8   3   1       2777.18       2709.27        39.98 o                         
  -7   3   1         10.71          8.87        11.18 o                         
  -6   3   1       4781.59       4705.44        45.89 o                         
  -5   3   1       7624.70       7634.66        62.53 o                         
  -4   3   1       2441.87       2505.86        28.34 o                         
  -3   3   1        682.24        614.38        17.74 o                         
  -2   3   1       1606.03       1759.64        18.31 o                         
  -1   3   1         14.71          8.39         5.71 o                         
   0   3   1      14651.29      14647.07       151.89 o                         
   1   3   1       3244.25       3251.41        26.38 o                         
   2   3   1      15276.68      15520.67       115.41 o                         
   3   3   1       5435.18       5184.25        64.06 o                         
   4   3   1       8741.50       8935.88        63.35 o                         
   5   3   1       2580.65       2534.48        32.26 o                         
   6   3   1       2158.32       2490.61        32.46 o                         
   7   3   1        138.23        197.98        15.06 o                         
   8   3   1        966.53       1055.81        26.27 o                         
   9   3   1        799.87        760.45        28.59 o                         
  10   3   1       4030.25       3956.96        62.31 o                         
  11   3   1        232.04        256.18        31.46 o                         
  12   3   1          3.03         -6.94        19.81 o                         
  13   3   1          0.52         30.06        28.53 o                         
  14   3   1         30.08         16.10        33.20 o                         
 -14   4   1        280.54        342.80        38.49 o                         
 -13   4   1       1116.61       1222.37        66.29 o                         
 -12   4   1       1312.27       1407.33        44.85 o                         
 -11   4   1        517.84        629.03        44.05 o                         
 -10   4   1        258.59        260.63        23.04 o                         
  -9   4   1       1523.62       1474.74        33.42 o                         
  -8   4   1       2903.10       2845.59        40.83 o                         
  -7   4   1        353.53        318.22        17.49 o                         
  -6   4   1          1.42         -9.72         9.72 o                         
  -5   4   1       1994.21       2030.27        32.26 o                         
  -4   4   1        579.38        497.91        17.71 o                         
  -3   4   1       1019.45       1095.35        16.66 o                         
  -2   4   1          2.37         15.83         6.47 o                         
  -1   4   1      11705.66      12182.98        77.86 o                         
   0   4   1       4107.96       4269.54        36.86 o                         
   1   4   1       3486.61       3543.87        29.95 o                         
   2   4   1       2657.22       2574.26        33.15 o                         
   3   4   1        565.47        627.25        20.11 o                         
   4   4   1       3810.82       3501.08        34.64 o                         
   5   4   1          7.26          6.55        10.09 o                         
   6   4   1       2697.23       2526.74        33.68 o                         
   7   4   1       1422.42       1547.19        30.36 o                         
   8   4   1        769.67        755.99        24.32 o                         
   9   4   1       1838.40       1808.97        36.31 o                         
  10   4   1        879.34        963.66        34.63 o                         
  11   4   1        151.94        202.03        26.66 o                         
  12   4   1        789.97        879.57        41.29 o                         
  13   4   1        914.85        944.56        48.16 o                         
  14   4   1        307.98        318.44        43.44 o                         
 -14   5   1        916.89       1172.80        56.09 o                         
 -13   5   1        984.82       1061.91        45.12 o                         
 -12   5   1         22.81         35.78        20.35 o                         
 -11   5   1        321.37        326.70        25.93 o                         
 -10   5   1        761.16        753.94        32.10 o                         
  -9   5   1        382.34        413.44        24.19 o                         
  -8   5   1         55.96         40.86        12.86 o                         
  -7   5   1        735.06        744.47        32.21 o                         
  -6   5   1       2375.94       2296.20        32.36 o                         
  -5   5   1          4.78         -4.01         9.30 o                         
  -4   5   1       1476.33       1449.93        21.53 o                         
  -3   5   1         11.67         10.03         8.68 o                         
  -2   5   1       3387.30       3353.15        32.99 o                         
  -1   5   1        914.62        868.43        15.76 o                         
   0   5   1          0.87          1.55         7.37 o                         
   1   5   1        580.85        601.88        14.22 o                         
   2   5   1        259.52        309.30        16.11 o                         
   3   5   1       4584.28       4519.87        50.76 o                         
   4   5   1       2850.11       3023.25        43.34 o                         
   5   5   1       4430.66       4100.88        42.71 o                         
   6   5   1        272.46        332.65        15.59 o                         
   7   5   1       1636.95       1591.85        28.57 o                         
   8   5   1        206.78        219.58        16.42 o                         
   9   5   1       3103.76       3024.18        51.47 o                         
  10   5   1       2240.24       2251.72        44.50 o                         
  11   5   1        768.65        777.60        34.48 o                         
  12   5   1        112.31        180.40        27.77 o                         
  13   5   1        567.89        658.56        47.55 o                         
  14   5   1        816.61        935.05        78.58 o                         
 -14   6   1       1005.32        997.01        50.42 o                         
 -13   6   1        394.19        441.62        31.15 o                         
 -12   6   1         11.22         56.04        26.75 o                         
 -11   6   1        127.22        132.00        22.99 o                         
 -10   6   1          4.21         22.86        19.07 o                         
  -9   6   1       1050.58        978.31        30.86 o                         
  -8   6   1       1945.58       1883.52        33.33 o                         
  -7   6   1       1646.33       1672.81        28.80 o                         
  -6   6   1         20.83         22.11        10.55 o                         
  -5   6   1        343.78        330.46        17.12 o                         
  -4   6   1        552.10        775.64        44.74 o                         
  -3   6   1       5697.51       5610.44        45.97 o                         
  -2   6   1       1201.28       1165.60        19.06 o                         
  -1   6   1       3202.90       3491.34        33.37 o                         
   0   6   1      12200.99      12476.64        84.26 o                         
   1   6   1       2195.78       2252.73        35.59 o                         
   2   6   1       1236.06       1163.83        29.78 o                         
   3   6   1        205.10        213.29        17.25 o                         
   4   6   1        898.47        737.80        26.01 o                         
   5   6   1       2960.67       3273.35        48.62 o                         
   6   6   1        159.73        120.47        13.15 o                         
   7   6   1         15.96          6.68         9.64 o                         
   8   6   1        614.15        636.15        24.72 o                         
   9   6   1       3442.99       3543.08        63.78 o                         
  10   6   1       1609.98       1562.44        39.10 o                         
  11   6   1          2.67          9.40        16.01 o                         
  12   6   1         11.24         25.15        20.13 o                         
  13   6   1        736.78        808.68        61.82 o                         
  14   6   1        457.78        547.51        52.12 o                         
 -14   7   1        776.82        786.11        48.87 o                         
 -13   7   1         43.98         -2.74        22.91 o                         
 -12   7   1       1303.76       1420.55        63.43 o                         
 -11   7   1        315.93        367.62        29.06 o                         
 -10   7   1       2350.34       2227.18        43.40 o                         
  -9   7   1        972.38        966.46        29.94 o                         
  -8   7   1        614.19        566.44        24.37 o                         
  -7   7   1         44.34         38.57        12.71 o                         
  -6   7   1       1424.40       1514.91        28.77 o                         
  -5   7   1        279.74        244.50        14.70 o                         
  -4   7   1       1551.91       1508.73        22.04 o                         
  -3   7   1        100.32         66.15        12.67 o                         
  -2   7   1          1.11         11.34        10.63 o                         
  -1   7   1         21.04          1.33        11.23 o                         
   0   7   1        379.04        397.72        16.45 o                         
   1   7   1      11083.86      10873.18        77.80 o                         
   2   7   1        121.05        145.70        10.08 o                         
   3   7   1          6.87         18.22        12.77 o                         
   4   7   1       3414.33       3677.83        50.86 o                         
   5   7   1       3470.00       3287.59        54.26 o                         
   6   7   1        244.58        298.88        21.60 o                         
   7   7   1        215.61        202.15        17.71 o                         
   8   7   1        723.11        771.41        23.45 o                         
   9   7   1       1239.75       1141.21        31.24 o                         
  10   7   1        851.36        881.18        30.67 o                         
  11   7   1         60.80         59.80        27.01 o                         
  12   7   1        766.23        764.09        35.46 o                         
  13   7   1        239.43        235.83        26.79 o                         
  14   7   1        361.39        383.66        51.72 o                         
 -14   8   1        234.73        230.68        32.30 o                         
 -13   8   1         47.83         56.80        26.61 o                         
 -12   8   1         27.97         42.00        20.05 o                         
 -11   8   1       1084.77       1120.03        40.81 o                         
 -10   8   1        972.19       1032.83        31.38 o                         
  -9   8   1       3511.18       3375.68        56.18 o                         
  -8   8   1        212.76        254.41        21.18 o                         
  -7   8   1       2030.51       1958.04        34.53 o                         
  -6   8   1        324.47        274.95        20.21 o                         
  -5   8   1          4.25          1.29         7.51 o                         
  -4   8   1       4375.85       4307.52        40.56 o                         
  -3   8   1       5535.84       5703.05        49.45 o                         
  -2   8   1       1254.74        972.86        22.76 o                         
  -1   8   1        148.20        210.02        14.55 o                         
   0   8   1       2706.51       2436.74        31.39 o                         
   1   8   1       2072.21       2320.38        31.52 o                         
   2   8   1       1190.63       1025.74        20.13 o                         
   3   8   1          1.15        -13.67        13.67 o                         
   4   8   1       3647.62       3632.70        51.56 o                         
   5   8   1        370.48        443.94        36.22 o                         
   6   8   1       2565.74       2418.42        45.89 o                         
   7   8   1         20.11         34.05        20.48 o                         
   8   8   1        672.15        716.85        41.75 o                         
   9   8   1       1834.24       1663.81        30.58 o                         
  10   8   1         24.97         41.79        13.99 o                         
  11   8   1         46.90         57.28        17.26 o                         
  12   8   1        742.19        731.24        33.72 o                         
  13   8   1        207.68        207.42        24.01 o                         
  14   8   1         17.55        -42.36        42.36 o                         
 -13   9   1        107.23         71.54        20.05 o                         
 -12   9   1          7.84          2.64        23.96 o                         
 -11   9   1        151.09        253.38        31.54 o                         
 -10   9   1          6.85         41.16        13.90 o                         
  -9   9   1       1889.67       1807.10        38.72 o                         
  -8   9   1       3188.31       3045.74        64.54 o                         
  -7   9   1       1236.63       1170.27        39.51 o                         
  -6   9   1        564.29        543.61        25.62 o                         
  -5   9   1        346.25        403.07        24.34 o                         
  -4   9   1        486.29        477.97        24.12 o                         
  -3   9   1       3714.08       3544.89        40.56 o                         
  -2   9   1        997.11       1140.72        25.00 o                         
  -1   9   1       2123.06       1819.45        30.78 o                         
   0   9   1          0.49        -10.14        10.14 o                         
   1   9   1        509.03        409.10        18.11 o                         
   2   9   1        122.91        183.53        11.89 o                         
   3   9   1       1222.26       1069.14        32.89 o                         
   4   9   1        163.01        220.61        19.60 o                         
   5   9   1       3368.39       3427.30        53.65 o                         
   6   9   1        772.33        766.41        31.43 o                         
   7   9   1       3480.07       3528.48        70.32 o                         
   8   9   1        288.06        240.40        29.68 o                         
   9   9   1        600.72        673.32        43.72 o                         
  10   9   1        666.56        719.14        65.24 o                         
  11   9   1        483.80        564.74        49.05 o                         
  12   9   1         11.96        -14.19        17.48 o                         
  13   9   1          6.96        -18.72        18.72 o                         
 -13  10   1         55.60         58.11        36.78 o                         
 -12  10   1          7.71         11.37        34.49 o                         
 -11  10   1        179.55        145.36        36.92 o                         
 -10  10   1        835.50        922.82        73.69 o                         
  -9  10   1         51.69         43.24        24.16 o                         
  -8  10   1        238.03        272.78        35.14 o                         
  -7  10   1       1280.85       1227.88        60.24 o                         
  -6  10   1       3195.59       3198.11        79.07 o                         
  -5  10   1         16.86         31.67        14.92 o                         
  -4  10   1       2152.91       2131.50        33.87 o                         
  -3  10   1       1286.29       1379.05        26.59 o                         
  -2  10   1        525.60        436.99        17.38 o                         
  -1  10   1          0.18         -3.18         9.86 o                         
   0  10   1       3717.28       3513.58        40.53 o                         
   1  10   1          0.07         -1.98         9.57 o                         
   2  10   1       5248.82       4912.75        48.08 o                         
   3  10   1        147.79        141.59        17.94 o                         
   4  10   1       1044.98       1016.13        35.15 o                         
   5  10   1        790.68        735.25        30.38 o                         
   6  10   1        732.12        725.49        38.46 o                         
   7  10   1        235.34        254.13        29.46 o                         
   8  10   1       1513.37       1507.04        52.53 o                         
   9  10   1        327.72        343.44        37.43 o                         
  10  10   1       1754.89       1782.40        63.49 o                         
  11  10   1        398.88        434.94        49.54 o                         
  12  10   1         37.45         26.69        36.79 o                         
  13  10   1        429.30        416.83        48.48 o                         
 -13  11   1          9.53        -59.69        89.63 o                         
 -12  11   1        185.53        214.70        63.22 o                         
 -11  11   1        548.08        525.57        50.61 o                         
 -10  11   1         15.68         41.99        23.02 o                         
  -9  11   1        549.10        664.82        40.17 o                         
  -8  11   1         33.49         24.20        20.70 o                         
  -7  11   1       1900.49       1806.32        49.44 o                         
  -6  11   1          0.67          0.79        17.81 o                         
  -5  11   1        602.59        608.86        30.24 o                         
  -4  11   1       3589.24       3439.31        52.82 o                         
  -3  11   1         50.76         28.54        14.70 o                         
  -2  11   1        256.70        277.43        18.17 o                         
  -1  11   1       3998.73       3986.48        45.23 o                         
   0  11   1        233.63        199.21        15.07 o                         
   1  11   1       3559.18       3458.25        41.73 o                         
   2  11   1        417.19        397.03        17.75 o                         
   3  11   1        224.52        188.59        15.03 o                         
   4  11   1         20.47          6.76        15.82 o                         
   5  11   1       6901.12       7022.47       128.79 o                         
   6  11   1         93.68        115.44        26.02 o                         
   7  11   1       4538.73       4521.11        83.73 o                         
   8  11   1        528.34        575.09        40.21 o                         
   9  11   1       1062.37       1151.39        62.52 o                         
  10  11   1         61.08         77.42        45.90 o                         
  11  11   1        671.16        750.40        59.31 o                         
  12  11   1          0.74        -32.60        32.60 o                         
 -12  12   1         52.26         72.74        73.68 o                         
 -11  12   1          3.56        -30.73        32.06 o                         
 -10  12   1        741.40        866.70        46.35 o                         
  -9  12   1         12.70         57.95        25.51 o                         
  -8  12   1        166.39        187.86        25.42 o                         
  -7  12   1        422.31        404.48        31.77 o                         
  -6  12   1       3713.30       3637.70        68.14 o                         
  -5  12   1          1.80          5.97        19.20 o                         
  -4  12   1        913.63        891.38        24.26 o                         
  -3  12   1        136.88        128.60        14.43 o                         
  -2  12   1        709.15        668.86        22.62 o                         
  -1  12   1        483.52        484.36        22.04 o                         
   0  12   1       3267.35       3140.73        41.66 o                         
   1  12   1          0.27         -4.14        11.77 o                         
   2  12   1       4702.05       4557.55        52.25 o                         
   3  12   1        432.03        441.53        20.40 o                         
   4  12   1       3088.90       3081.17        55.00 o                         
   5  12   1         14.78         27.09        23.19 o                         
   6  12   1       4119.10       4074.47        78.93 o                         
   7  12   1        122.80        124.04        27.26 o                         
   8  12   1       1146.42       1226.65        51.00 o                         
   9  12   1        107.14         41.43        37.25 o                         
  10  12   1        884.34        926.93        52.29 o                         
  11  12   1        474.23        437.25        73.42 o                         
  12  12   1        642.78        531.77        55.63 o                         
 -12  13   1        195.03        247.23        44.87 o                         
 -11  13   1          7.82         20.68        47.87 o                         
 -10  13   1         91.74         69.62        34.42 o                         
  -9  13   1        684.94        719.85        55.81 o                         
  -8  13   1        559.64        540.75        35.89 o                         
  -7  13   1        308.76        318.38        49.23 o                         
  -6  13   1        370.30        387.47        30.97 o                         
  -5  13   1       4139.46       4048.98        73.54 o                         
  -4  13   1         53.03         72.42        13.03 o                         
  -3  13   1         30.92         17.93        13.26 o                         
  -2  13   1        461.76        509.67        22.17 o                         
  -1  13   1       5713.10       5689.41        59.81 o                         
   0  13   1        179.87        173.74        17.59 o                         
   1  13   1       4298.99       4210.96        53.06 o                         
   2  13   1         17.13         33.70        15.28 o                         
   3  13   1       4858.17       4660.88        68.56 o                         
   4  13   1          9.83         -4.71        22.41 o                         
   5  13   1       3020.45       2857.30        67.08 o                         
   6  13   1          3.33         -3.05        22.70 o                         
   7  13   1        571.38        639.57        41.97 o                         
   8  13   1         28.98         -6.00        35.56 o                         
   9  13   1        271.56        327.92        46.02 o                         
  10  13   1          2.03        -26.23        26.23 o                         
  11  13   1        296.81        282.68        46.93 o                         
 -11  14   1        437.52        485.67        47.38 o                         
 -10  14   1         18.40         24.52        29.83 o                         
  -9  14   1          3.20         39.40        31.17 o                         
  -8  14   1        406.82        524.38        38.57 o                         
  -7  14   1         24.42         19.76        21.82 o                         
  -6  14   1        399.02        481.68        35.17 o                         
  -5  14   1         14.92         18.11        21.36 o                         
  -4  14   1       3800.44       3682.25        47.54 o                         
  -3  14   1       2099.46       2070.33        42.31 o                         
  -2  14   1       2700.27       2657.10        43.22 o                         
  -1  14   1        271.04        298.03        20.17 o                         
   0  14   1       3401.72       3351.77        48.33 o                         
   1  14   1         13.52         18.06        14.46 o                         
   2  14   1       8817.66       8720.28        84.29 o                         
   3  14   1        193.83        190.19        16.33 o                         
   4  14   1       3283.32       3169.35        72.32 o                         
   5  14   1        325.91        302.48        33.21 o                         
   6  14   1        952.00        925.98        56.46 o                         
   7  14   1        342.12        297.40        43.42 o                         
   8  14   1         27.43         39.29        26.55 o                         
   9  14   1        283.26        278.52        54.03 o                         
  10  14   1        207.18        242.29        52.29 o                         
  11  14   1         42.13         86.30        40.43 o                         
 -10  15   1         63.86         76.07        55.76 o                         
  -9  15   1        797.54        914.33        73.75 o                         
  -8  15   1       1724.84       1682.79        53.44 o                         
  -7  15   1        114.72        169.99        26.57 o                         
  -6  15   1        141.01        116.97        46.06 o                         
  -5  15   1       1388.21       1424.27        50.43 o                         
  -4  15   1        862.86        800.88        24.88 o                         
  -3  15   1       2092.14       2079.06        48.84 o                         
  -2  15   1        700.55        711.09        28.54 o                         
  -1  15   1       2759.59       2802.18        50.55 o                         
   0  15   1        461.07        514.11        25.11 o                         
   1  15   1       1096.26       1089.01        30.80 o                         
   2  15   1        302.69        361.01        25.66 o                         
   3  15   1       5709.26       5503.98        63.54 o                         
   4  15   1        191.77        135.75        28.18 o                         
   5  15   1       2112.97       2011.33        67.56 o                         
   6  15   1          4.61        -21.88        24.90 o                         
   7  15   1       1548.84       1639.27       100.49 o                         
   8  15   1        452.06        483.44        60.72 o                         
   9  15   1         79.59        109.64        31.34 o                         
  10  15   1        167.58        152.57        34.67 o                         
  -9  16   1         33.23         90.47        36.22 o                         
  -8  16   1       1219.21       1346.24       106.59 o                         
  -7  16   1        111.20        105.93        26.04 o                         
  -6  16   1        647.44        728.00        44.58 o                         
  -5  16   1        298.58        321.30        33.43 o                         
  -4  16   1        796.44        800.89        36.37 o                         
  -3  16   1       1119.26       1037.88        34.63 o                         
  -2  16   1        246.09        276.02        24.31 o                         
  -1  16   1        196.07        196.29        21.67 o                         
   0  16   1         58.94        109.45        20.86 o                         
   1  16   1         17.79          4.76        17.19 o                         
   2  16   1       5185.01       5061.00        66.88 o                         
   3  16   1       2487.92       2398.79        53.67 o                         
   4  16   1         34.61          3.20        25.67 o                         
   5  16   1        332.76        309.71        35.59 o                         
   6  16   1        719.58        718.35        47.74 o                         
   7  16   1        279.34        242.02        34.27 o                         
   8  16   1       1776.21       1671.74        65.92 o                         
   9  16   1        223.22        144.79        33.31 o                         
  -9  17   1        257.60        344.50        56.12 o                         
  -8  17   1       1541.28       1409.78        99.25 o                         
  -7  17   1        188.58        186.44        35.91 o                         
  -6  17   1         80.93        139.34        65.17 o                         
  -5  17   1        468.27        424.77        37.37 o                         
  -4  17   1        211.06        160.19        54.74 o                         
  -3  17   1         29.50         30.65        24.68 o                         
  -2  17   1          8.71         -7.32        17.53 o                         
  -1  17   1        206.11        317.15        43.31 o                         
   0  17   1          9.47         16.66        21.44 o                         
   1  17   1       1088.22       1147.06        37.38 o                         
   2  17   1        639.03        721.73        46.05 o                         
   3  17   1         56.74         80.96        26.25 o                         
   4  17   1         23.87         10.86        40.91 o                         
   5  17   1        262.86        251.70        35.16 o                         
   6  17   1        174.71        189.55        58.12 o                         
   7  17   1         44.67         39.56        28.48 o                         
   8  17   1        907.80        924.56        83.93 o                         
  -8  18   1         24.97         64.03        82.03 o                         
  -7  18   1        204.06        234.71        38.63 o                         
  -6  18   1         63.61         -0.31        47.33 o                         
  -5  18   1         24.46         87.39        34.22 o                         
  -4  18   1        397.88        454.04        86.44 o                         
  -3  18   1        114.13        115.55        34.68 o                         
  -2  18   1        255.79        327.78        27.58 o                         
  -1  18   1        720.20        778.74        36.36 o                         
   0  18   1        162.72        239.14        28.22 o                         
   1  18   1         13.86         24.28        19.93 o                         
   2  18   1         11.36         27.49        18.54 o                         
   3  18   1          0.10          2.04        37.55 o                         
   4  18   1        759.32        798.96        61.02 o                         
   5  18   1         48.14        145.25        45.76 o                         
   6  18   1        327.64        440.85        49.39 o                         
   7  18   1         61.02        128.21        37.09 o                         
  -6  19   1        214.11        275.09        41.84 o                         
  -5  19   1          1.08         15.30        59.99 o                         
  -4  19   1        772.59        782.57        86.20 o                         
  -3  19   1         10.60         30.48        20.96 o                         
  -2  19   1         37.83         35.60        25.28 o                         
  -1  19   1       1186.60       1297.39        50.45 o                         
   0  19   1         19.15         58.06        28.15 o                         
   1  19   1        553.90        623.96        35.32 o                         
   2  19   1        535.13        558.45        43.95 o                         
   3  19   1        196.64        125.99        38.07 o                         
   4  19   1        494.14        533.11        53.27 o                         
   5  19   1        169.84        175.70        40.84 o                         
   6  19   1        142.27        187.14        39.01 o                         
  -4  20   1         66.45        110.88        39.28 o                         
  -3  20   1         34.87         51.36        21.04 o                         
  -2  20   1        115.78        142.93        32.16 o                         
  -1  20   1         67.51         95.29        25.74 o                         
   0  20   1       1931.28       2054.72        68.00 o                         
   1  20   1          0.68         67.21        28.12 o                         
   2  20   1         36.11         41.46        22.56 o                         
   3  20   1          9.94         17.02        48.26 o                         
   4  20   1         14.88        134.88        38.33 o                         
  -1  21   1        111.62        132.93        28.89 o                         
   0  21   1        217.64        299.59        34.12 o                         
   1  21   1        522.01        498.60        57.79 o                         
 -14   0   2          3.29        -15.21        34.75 o                         
 -12   0   2        109.57        133.04        39.74 o                         
 -10   0   2         74.67        100.02        23.41 o                         
  -8   0   2       1786.13       2063.00        50.56 o                         
  -6   0   2        513.92        419.62        26.81 o                         
  -4   0   2      10779.10      10592.79       147.09 o                         
  -2   0   2        181.01        211.22        13.37 o                         
   4   0   2        731.67        761.08        23.76 o                         
   6   0   2        620.37        544.29        28.43 o                         
   8   0   2       2531.44       2461.60        64.63 o                         
  10   0   2      13445.55      13589.97       188.99 o                         
  12   0   2        707.96        797.20        64.35 o                         
  14   0   2       1733.51       1646.54        90.50 o                         
 -15   1   2        388.40        404.06        51.03 o                         
 -14   1   2          4.28         -7.71        26.25 o                         
 -13   1   2         50.69         37.44        25.54 o                         
 -12   1   2        360.28        323.28        35.30 o                         
 -11   1   2        839.47        855.97        35.91 o                         
 -10   1   2         62.59         76.87        16.57 o                         
  -9   1   2        254.20        286.52        21.22 o                         
  -8   1   2        304.16        361.78        20.14 o                         
  -7   1   2        186.63        172.24        15.03 o                         
  -6   1   2       3112.29       3144.95        38.94 o                         
  -5   1   2       2712.92       2419.40        31.72 o                         
  -4   1   2       1552.03       1356.19        23.43 o                         
  -3   1   2       6415.76       6178.87        51.02 o                         
  -2   1   2       1444.53       1322.55        16.70 o                         
  -1   1   2      13197.33      13107.03        85.31 o                         
   0   1   2        508.26        498.69        13.43 o                         
   1   1   2      23074.74      22735.34       156.05 o                         
   2   1   2       2668.38       2874.80        32.49 o                         
   3   1   2       1830.10       2016.83        24.67 o                         
   4   1   2       1833.23       2093.03        28.89 o                         
   5   1   2       6898.19       6913.00        57.03 o                         
   6   1   2         23.37         43.49        12.25 o                         
   7   1   2       6341.42       6016.21        60.78 o                         
   8   1   2        707.89        768.75        25.05 o                         
   9   1   2       4225.07       4102.61        54.30 o                         
  10   1   2        977.23       1005.23        39.18 o                         
  11   1   2        424.33        486.18        33.82 o                         
  12   1   2        424.46        447.59        39.64 o                         
  13   1   2       1108.87       1145.25        53.76 o                         
  14   1   2          1.80          5.34        25.57 o                         
  15   1   2        515.20        574.92        75.10 o                         
 -15   2   2          0.69         10.56        30.22 o                         
 -14   2   2        661.98        768.34        78.15 o                         
 -13   2   2       1194.76       1081.18        51.70 o                         
 -12   2   2          6.37         -2.08        23.01 o                         
 -11   2   2         28.79         41.29        18.29 o                         
 -10   2   2        737.41        740.18        30.74 o                         
  -9   2   2          3.21         18.63        12.91 o                         
  -8   2   2        845.34        894.63        27.72 o                         
  -7   2   2       1857.99       1809.76        31.54 o                         
  -6   2   2       1227.40       1528.46        28.07 o                         
  -5   2   2       4217.16       4034.70        41.60 o                         
  -4   2   2      10075.36      10091.84        72.64 o                         
  -3   2   2        568.46        657.49        20.22 o                         
  -2   2   2      62242.25      61365.70      1043.12 o                         
  -1   2   2        886.27        809.08        13.06 o                         
   0   2   2      13110.31      13061.67        80.58 o                         
   1   2   2       3480.96       3444.23        30.46 o                         
   2   2   2       2119.76       2243.19        22.48 o                         
   3   2   2       1708.15       1474.97        21.32 o                         
   4   2   2       9069.21       8847.53        67.61 o                         
   5   2   2         38.42         83.72        12.25 o                         
   6   2   2       4343.11       4121.61        43.59 o                         
   7   2   2          7.69         24.64        11.40 o                         
   8   2   2       1741.38       1629.12        33.03 o                         
   9   2   2         36.18         45.27        14.31 o                         
  10   2   2       5466.94       5380.31        75.39 o                         
  11   2   2        140.89        145.79        24.54 o                         
  12   2   2       1657.69       1651.77        58.21 o                         
  13   2   2          0.40         20.57        40.71 o                         
  14   2   2       1498.58       1620.64        66.41 o                         
 -15   3   2        257.74        249.06        41.43 o                         
 -14   3   2        349.37        360.93        39.14 o                         
 -13   3   2         89.23         79.68        29.02 o                         
 -12   3   2          6.48         34.13        21.85 o                         
 -11   3   2        135.04        169.02        22.23 o                         
 -10   3   2        695.90        742.58        30.41 o                         
  -9   3   2        992.04        982.37        27.75 o                         
  -8   3   2         77.58         68.94        14.50 o                         
  -7   3   2        593.44        588.86        21.18 o                         
  -6   3   2       4466.71       4346.18        56.67 o                         
  -5   3   2       5258.93       5247.38        49.08 o                         
  -4   3   2         49.88         20.52         8.72 o                         
  -3   3   2       2314.17       2367.49        24.22 o                         
  -2   3   2       6294.33       6141.07        54.76 o                         
  -1   3   2       9552.51       9643.91        62.81 o                         
   0   3   2        717.68        635.14        13.39 o                         
   1   3   2      46353.12      45657.81       528.94 o                         
   2   3   2       1658.89       1575.11        22.90 o                         
   3   3   2       4818.04       4612.49        45.58 o                         
   4   3   2       5295.54       5120.87        45.84 o                         
   5   3   2        302.49        173.37        13.42 o                         
   6   3   2       2249.54       2373.24        43.04 o                         
   7   3   2       5976.74       5796.95        56.36 o                         
   8   3   2         98.47        104.44        14.24 o                         
   9   3   2       4188.76       4063.19        56.47 o                         
  10   3   2        154.64        169.86        22.07 o                         
  11   3   2       3115.44       3262.97        74.67 o                         
  12   3   2         32.96         54.25        21.91 o                         
  13   3   2        844.86        875.77        49.99 o                         
  14   3   2          1.14        -14.03        27.06 o                         
 -14   4   2         46.73          3.26        46.33 o                         
 -13   4   2        855.09        736.77        50.13 o                         
 -12   4   2        995.57        978.18        55.47 o                         
 -11   4   2        233.48        238.74        27.45 o                         
 -10   4   2         75.27         87.28        19.32 o                         
  -9   4   2       3892.36       3773.56        53.03 o                         
  -8   4   2        129.77        193.53        15.85 o                         
  -7   4   2        543.24        543.64        22.71 o                         
  -6   4   2       1292.04       1566.74        31.46 o                         
  -5   4   2        778.53        659.17        19.09 o                         
  -4   4   2       3725.63       3798.18        36.70 o                         
  -3   4   2      11665.18      11993.77        92.77 o                         
  -2   4   2         14.92         45.12         9.64 o                         
  -1   4   2        412.90        401.87        15.47 o                         
   0   4   2      22151.42      21896.46       190.98 o                         
   1   4   2        880.86        949.91        16.16 o                         
   2   4   2       7870.83       7901.97        57.31 o                         
   3   4   2        129.22        139.12         9.07 o                         
   4   4   2         81.13        318.28        31.98 o                         
   5   4   2       2114.25       2173.85        29.70 o                         
   6   4   2       3281.85       3266.51        39.42 o                         
   7   4   2         57.71         59.06        13.40 o                         
   8   4   2       2587.32       2566.52        37.77 o                         
   9   4   2         19.81          7.44        14.74 o                         
  10   4   2       2371.30       2351.09        48.04 o                         
  11   4   2        993.03        995.79        39.98 o                         
  12   4   2       2415.49       2391.51        58.18 o                         
  13   4   2        344.45        375.97        36.10 o                         
  14   4   2        512.09        481.52        44.92 o                         
 -14   5   2         26.13          2.09        30.13 o                         
 -13   5   2        601.40        639.11        42.54 o                         
 -12   5   2        390.99        521.82        31.57 o                         
 -11   5   2        137.22        165.95        22.59 o                         
 -10   5   2       1567.65       1623.26        41.00 o                         
  -9   5   2        944.15        921.01        31.74 o                         
  -8   5   2        803.18        784.93        23.50 o                         
  -7   5   2          9.20          9.09        11.05 o                         
  -6   5   2       4574.58       4450.06        50.11 o                         
  -5   5   2        421.11        423.87        19.03 o                         
  -4   5   2       5777.97       5838.52        53.33 o                         
  -3   5   2       1011.88       1036.25        16.66 o                         
  -2   5   2        652.71        668.56        13.79 o                         
  -1   5   2       5403.37       5279.81        42.70 o                         
   0   5   2       8317.45       8155.45        61.17 o                         
   1   5   2       1580.23       1702.22        28.81 o                         
   2   5   2       2548.49       2733.92        27.51 o                         
   3   5   2       2684.49       2619.60        39.26 o                         
   4   5   2         71.54         62.80        10.30 o                         
   5   5   2        464.04        393.25        30.45 o                         
   6   5   2         46.18         82.48        11.00 o                         
   7   5   2       5154.41       5229.74        54.38 o                         
   8   5   2        456.93        502.20        22.18 o                         
   9   5   2        197.19        221.77        19.51 o                         
  10   5   2        211.11        276.25        22.85 o                         
  11   5   2        675.36        706.66        35.20 o                         
  12   5   2        174.34        194.47        26.71 o                         
  13   5   2        277.23        271.76        28.59 o                         
  14   5   2        291.44        317.18        37.05 o                         
 -14   6   2         31.92         47.28        40.70 o                         
 -13   6   2        333.03        348.57        36.12 o                         
 -12   6   2         52.70         56.48        30.04 o                         
 -11   6   2        304.23        414.39        31.43 o                         
 -10   6   2         16.36         23.22        17.92 o                         
  -9   6   2       4271.77       4152.26        57.88 o                         
  -8   6   2        239.75        212.00        17.95 o                         
  -7   6   2       1420.30       1420.59        27.46 o                         
  -6   6   2       1488.87       1442.14        25.48 o                         
  -5   6   2        297.39        298.72        17.87 o                         
  -4   6   2        109.41        120.61        11.75 o                         
  -3   6   2         88.71         93.09         9.63 o                         
  -2   6   2       1246.13       1428.15        23.32 o                         
  -1   6   2        114.05        131.15        10.43 o                         
   0   6   2       9306.01       9224.08        67.00 o                         
   1   6   2         21.01         31.98        10.53 o                         
   2   6   2       5052.21       5223.23        43.93 o                         
   3   6   2       1648.39       1789.97        33.98 o                         
   4   6   2       2456.99       2379.63        40.94 o                         
   5   6   2        697.38        744.23        25.32 o                         
   6   6   2       2652.88       2912.90        51.74 o                         
   7   6   2         94.36        121.92        12.21 o                         
   8   6   2       1334.21       1372.45        31.12 o                         
   9   6   2        484.27        497.91        31.84 o                         
  10   6   2       1519.65       1585.69        41.96 o                         
  11   6   2        482.04        525.70        31.55 o                         
  12   6   2        159.93        221.70        46.83 o                         
  13   6   2       1327.76       1670.94        61.22 o                         
  14   6   2          8.90         25.53        32.34 o                         
 -14   7   2        380.06        452.14        38.24 o                         
 -13   7   2       1276.78       1176.46        49.04 o                         
 -12   7   2       2536.13       2401.92        83.68 o                         
 -11   7   2         94.95         98.23        19.59 o                         
 -10   7   2       1505.32       1473.67        37.33 o                         
  -9   7   2         75.01        121.41        17.41 o                         
  -8   7   2       3791.78       3700.13        50.18 o                         
  -7   7   2        410.14        418.24        21.55 o                         
  -6   7   2       5271.82       5200.57        47.74 o                         
  -5   7   2        156.69        145.62        11.62 o                         
  -4   7   2       1848.32       1769.67        24.41 o                         
  -3   7   2        582.14        737.34        29.53 o                         
  -2   7   2          3.64         15.93         9.83 o                         
  -1   7   2        204.62        371.93        15.26 o                         
   0   7   2         11.23         16.04        10.31 o                         
   1   7   2       1514.12       1540.32        24.32 o                         
   2   7   2        235.03        295.20        24.50 o                         
   3   7   2       2745.08       2745.51        43.58 o                         
   4   7   2        393.30        536.75        25.62 o                         
   5   7   2        385.45        395.83        21.30 o                         
   6   7   2        102.44        169.40        19.38 o                         
   7   7   2          9.33          2.62         8.75 o                         
   8   7   2         10.66         -0.80        10.81 o                         
   9   7   2         33.48         25.28        13.27 o                         
  10   7   2        298.14        356.75        21.88 o                         
  11   7   2        467.12        484.57        29.57 o                         
  12   7   2        553.20        676.43        34.18 o                         
  13   7   2         31.11         51.68        25.88 o                         
  14   7   2        359.23        362.08        44.92 o                         
 -14   8   2         48.64         26.81        37.51 o                         
 -13   8   2        850.73        822.33        39.81 o                         
 -12   8   2        112.11         78.28        23.44 o                         
 -11   8   2       2046.22       2122.86        58.57 o                         
 -10   8   2        642.72        642.23        28.20 o                         
  -9   8   2       3511.85       3348.58        55.58 o                         
  -8   8   2        314.86        338.52        32.86 o                         
  -7   8   2       6023.34       5990.08        74.15 o                         
  -6   8   2         63.29         93.85        11.13 o                         
  -5   8   2        411.90        367.06        15.89 o                         
  -4   8   2          0.56         -1.43         8.43 o                         
  -3   8   2       5982.20       6037.72        49.48 o                         
  -2   8   2        501.38        653.60        18.18 o                         
  -1   8   2       6858.77       6976.01        56.98 o                         
   0   8   2       1787.14       1572.90        26.28 o                         
   1   8   2       2834.57       2768.75        33.54 o                         
   2   8   2       1196.08       1117.14        21.96 o                         
   3   8   2         44.80         57.10        15.70 o                         
   4   8   2        462.96        471.48        24.84 o                         
   5   8   2        345.07        397.28        26.03 o                         
   6   8   2        301.16        427.85        25.78 o                         
   7   8   2        389.13        538.73        35.77 o                         
   8   8   2        138.05        151.81        27.39 o                         
   9   8   2        291.91        293.15        33.94 o                         
  10   8   2          1.15         -2.38        12.54 o                         
  11   8   2        349.26        400.85        42.66 o                         
  12   8   2        127.67        169.69        35.40 o                         
  13   8   2         21.52         24.58        25.90 o                         
 -13   9   2         79.87         12.02        20.98 o                         
 -12   9   2        789.85        822.54        35.65 o                         
 -11   9   2          0.16        -16.40        16.40 o                         
 -10   9   2       1329.77       1233.13        51.95 o                         
  -9   9   2        223.99        228.10        20.96 o                         
  -8   9   2       6072.64       5992.17        64.00 o                         
  -7   9   2        908.83        878.03        25.97 o                         
  -6   9   2       2057.48       1980.78        28.45 o                         
  -5   9   2         90.21        108.57        10.91 o                         
  -4   9   2       1894.45       1824.21        36.69 o                         
  -3   9   2          4.64         -6.95         9.22 o                         
  -2   9   2       4675.41       4594.27        49.87 o                         
  -1   9   2        914.10        962.48        21.97 o                         
   0   9   2       7877.36       8083.47        70.60 o                         
   1   9   2        972.88       1157.51        23.83 o                         
   2   9   2        843.47        787.60        19.20 o                         
   3   9   2       2190.40       2163.80        41.11 o                         
   4   9   2        387.27        467.85        25.83 o                         
   5   9   2         94.13         85.76        22.63 o                         
   6   9   2        984.20       1025.57        35.23 o                         
   7   9   2         73.90         96.69        24.93 o                         
   8   9   2          0.30         -0.82        23.92 o                         
   9   9   2        593.39        530.92        43.29 o                         
  10   9   2         55.09         51.88        23.56 o                         
  11   9   2        102.27         81.36        36.35 o                         
  12   9   2          1.91         23.95        33.94 o                         
  13   9   2        164.13        104.21        42.21 o                         
 -13  10   2       1072.60       1087.36       125.49 o                         
 -12  10   2         16.45         40.01        22.49 o                         
 -11  10   2       1636.15       1787.28        67.89 o                         
 -10  10   2          0.11         24.94        13.83 o                         
  -9  10   2        113.76        102.85        13.33 o                         
  -8  10   2         72.36         91.10        14.99 o                         
  -7  10   2       2150.48       1967.22        35.38 o                         
  -6  10   2       1691.15       1553.36        34.93 o                         
  -5  10   2       2605.71       2663.83        38.48 o                         
  -4  10   2        181.89        206.64        13.29 o                         
  -3  10   2        343.07        354.35        16.77 o                         
  -2  10   2       2283.27       2440.49        33.29 o                         
  -1  10   2       2790.18       2685.48        35.29 o                         
   0  10   2       1065.08       1078.90        24.41 o                         
   1  10   2       5327.87       5398.83        52.42 o                         
   2  10   2       1013.27       1022.53        22.07 o                         
   3  10   2       1138.89       1186.28        33.34 o                         
   4  10   2         94.18        127.99        18.51 o                         
   5  10   2        819.96        943.77        33.94 o                         
   6  10   2         20.37         20.89        21.90 o                         
   7  10   2          0.45         -0.81        22.80 o                         
   8  10   2        190.62        164.45        38.82 o                         
   9  10   2        845.95        926.79        59.44 o                         
  10  10   2        249.00        228.57        43.29 o                         
  11  10   2          4.45          3.08        32.83 o                         
  12  10   2        229.55        251.14        40.66 o                         
  13  10   2        225.33        126.70        45.91 o                         
 -12  11   2       1125.99       1223.39       181.35 o                         
 -11  11   2          0.58        -23.46        30.55 o                         
 -10  11   2        985.90       1111.31        51.90 o                         
  -9  11   2        377.81        452.47        33.03 o                         
  -8  11   2       5780.09       5673.32        85.21 o                         
  -7  11   2         15.11          5.24        22.94 o                         
  -6  11   2        177.50        196.21        17.40 o                         
  -5  11   2        276.51        278.43        16.71 o                         
  -4  11   2       2716.08       2782.13        37.16 o                         
  -3  11   2        433.85        500.01        21.79 o                         
  -2  11   2        476.06        494.83        20.41 o                         
  -1  11   2        626.97        729.51        22.32 o                         
   0  11   2        366.16        314.54        17.23 o                         
   1  11   2        670.82        722.24        21.73 o                         
   2  11   2       1168.98       1141.88        24.25 o                         
   3  11   2        628.69        748.67        35.88 o                         
   4  11   2         13.48          0.01        16.66 o                         
   5  11   2        590.72        591.13        37.27 o                         
   6  11   2        144.37        180.97        27.32 o                         
   7  11   2        127.17        120.94        29.39 o                         
   8  11   2          0.08         12.34        26.80 o                         
   9  11   2          8.03         16.68        25.68 o                         
  10  11   2        282.42        260.16        37.93 o                         
  11  11   2        107.28        108.03        48.67 o                         
  12  11   2         24.11         28.68        40.01 o                         
 -12  12   2         35.70         68.60        44.87 o                         
 -11  12   2       1866.40       2073.12       146.00 o                         
 -10  12   2        411.11        344.31        38.46 o                         
  -9  12   2       2167.42       2209.24        68.46 o                         
  -8  12   2          0.45        -18.08        18.08 o                         
  -7  12   2       3311.15       3092.52        74.04 o                         
  -6  12   2          5.73          3.92        17.38 o                         
  -5  12   2         72.14         65.67        11.50 o                         
  -4  12   2          1.97          5.43        11.34 o                         
  -3  12   2       2338.57       2312.76        39.94 o                         
  -2  12   2          0.41          0.67        11.71 o                         
  -1  12   2        350.59        359.53        20.29 o                         
   0  12   2        164.90        166.02        16.30 o                         
   1  12   2        152.67        153.66        14.83 o                         
   2  12   2       1198.03       1184.15        25.35 o                         
   3  12   2       2542.13       2588.02        50.24 o                         
   4  12   2        592.24        676.25        33.36 o                         
   5  12   2        706.54        739.76        42.48 o                         
   6  12   2        459.97        465.87        38.72 o                         
   7  12   2          8.65         -9.66        30.81 o                         
   8  12   2        161.39        170.19        31.62 o                         
   9  12   2        420.96        434.95        55.25 o                         
  10  12   2        133.63        112.45        37.96 o                         
  11  12   2         19.08        -12.44        62.52 o                         
  12  12   2         78.66        157.93        58.54 o                         
 -11  13   2         73.90         76.17        32.74 o                         
 -10  13   2        708.51        840.61        39.88 o                         
  -9  13   2        719.72        760.29        37.41 o                         
  -8  13   2       1876.65       1916.85        63.41 o                         
  -7  13   2        321.43        322.74        26.86 o                         
  -6  13   2       2183.59       2142.08        50.99 o                         
  -5  13   2        249.45        236.21        24.42 o                         
  -4  13   2        228.66        249.28        22.37 o                         
  -3  13   2         10.70         18.75        13.41 o                         
  -2  13   2        146.96        162.62        16.78 o                         
  -1  13   2       3017.23       2939.15        42.18 o                         
   0  13   2        118.03        154.18        15.54 o                         
   1  13   2        641.09        655.97        24.67 o                         
   2  13   2       2921.85       2886.29        42.84 o                         
   3  13   2        241.53        261.13        19.43 o                         
   4  13   2        345.97        404.29        41.43 o                         
   5  13   2       1097.85       1137.01        53.94 o                         
   6  13   2        555.75        542.83        42.23 o                         
   7  13   2        175.50        141.93        29.75 o                         
   8  13   2        318.63        262.46        35.13 o                         
   9  13   2          3.89         14.84        33.32 o                         
  10  13   2        139.16        106.46        39.75 o                         
  11  13   2        222.87        231.31        46.81 o                         
 -11  14   2        851.49       1005.70        52.97 o                         
 -10  14   2          0.28         58.83        28.46 o                         
  -9  14   2        555.96        731.52        36.48 o                         
  -8  14   2          1.88         13.76        23.05 o                         
  -7  14   2       1326.17       1235.66        42.28 o                         
  -6  14   2        553.98        571.67        33.76 o                         
  -5  14   2        163.81        203.44        18.16 o                         
  -4  14   2        322.78        368.97        24.52 o                         
  -3  14   2         33.44         19.82        14.32 o                         
  -2  14   2       2490.10       2527.30        44.12 o                         
  -1  14   2        917.76        927.77        30.13 o                         
   0  14   2        390.30        387.03        21.92 o                         
   1  14   2       1445.25       1442.42        34.53 o                         
   2  14   2         39.54         64.65        16.69 o                         
   3  14   2         51.46         33.26        15.85 o                         
   4  14   2       2141.13       2068.27        62.05 o                         
   5  14   2       2908.72       2732.39        69.49 o                         
   6  14   2          1.91          4.70        26.88 o                         
   7  14   2        307.56        297.75        39.16 o                         
   8  14   2          2.29        -12.12        25.13 o                         
   9  14   2        598.27        660.02        57.55 o                         
  10  14   2        113.06         66.15        37.53 o                         
  11  14   2         23.95          1.71        38.55 o                         
 -10  15   2        282.12        245.98        66.45 o                         
  -9  15   2         66.48        168.87        34.70 o                         
  -8  15   2        386.74        457.98        39.70 o                         
  -7  15   2        107.24        106.70        33.68 o                         
  -6  15   2        806.36        803.67        50.52 o                         
  -5  15   2       1103.84       1053.72        51.66 o                         
  -4  15   2        171.61        200.86        21.84 o                         
  -3  15   2          2.93         17.84        15.89 o                         
  -2  15   2         30.84         16.66        16.01 o                         
  -1  15   2        496.35        480.50        26.04 o                         
   0  15   2        396.21        467.59        25.97 o                         
   1  15   2        149.95        169.12        18.84 o                         
   2  15   2       1247.66       1235.21        44.33 o                         
   3  15   2        111.00        126.54        18.69 o                         
   4  15   2        244.92        268.16        33.44 o                         
   5  15   2        121.42        115.81        29.62 o                         
   6  15   2          0.45        -14.58        29.54 o                         
   7  15   2         66.22         45.75        38.49 o                         
   8  15   2        312.43        392.52        68.90 o                         
   9  15   2       1829.25       1997.24        82.65 o                         
  10  15   2         46.97         92.97        39.67 o                         
  -9  16   2          3.11        -40.33        57.64 o                         
  -8  16   2         36.50         46.19        27.99 o                         
  -7  16   2        463.55        526.59        57.52 o                         
  -6  16   2        221.39        239.59        27.79 o                         
  -5  16   2        847.27        769.14        45.59 o                         
  -4  16   2        116.80        111.46        20.10 o                         
  -3  16   2         45.25         46.57        17.83 o                         
  -2  16   2        523.92        556.98        27.44 o                         
  -1  16   2         14.12        -14.33        16.05 o                         
   0  16   2        458.33        454.07        26.25 o                         
   1  16   2        408.25        387.55        25.24 o                         
   2  16   2         15.19         35.10        17.16 o                         
   3  16   2         58.08         76.27        18.38 o                         
   4  16   2         36.62         76.35        32.50 o                         
   5  16   2         55.33        121.50        36.34 o                         
   6  16   2        497.29        493.47        54.06 o                         
   7  16   2        671.40        688.56        56.90 o                         
   8  16   2        110.57        134.92        38.38 o                         
   9  16   2        986.37       1196.66        79.74 o                         
  -9  17   2        523.00        877.71       182.24 o                         
  -8  17   2         31.15         70.74        31.81 o                         
  -7  17   2         38.74         78.56        45.37 o                         
  -6  17   2          3.08         33.29        40.67 o                         
  -5  17   2         21.32         21.43        22.78 o                         
  -4  17   2        205.13        148.19        22.09 o                         
  -3  17   2          1.69         14.62        19.35 o                         
  -2  17   2        132.80        121.20        21.08 o                         
  -1  17   2       2231.02       2296.41        58.01 o                         
   0  17   2        164.66        189.24        23.01 o                         
   1  17   2         22.73         44.61        19.89 o                         
   2  17   2          3.50         15.21        17.30 o                         
   3  17   2        497.41        564.07        69.91 o                         
   4  17   2        198.92        164.16        38.09 o                         
   5  17   2        729.83        719.77        56.59 o                         
   6  17   2         18.56         53.48        46.98 o                         
   7  17   2         38.36        137.11        38.75 o                         
   8  17   2        546.27        587.95        55.40 o                         
  -7  18   2         76.10         78.22        46.44 o                         
  -6  18   2        446.72        414.01        52.65 o                         
  -5  18   2         41.58         42.16        27.40 o                         
  -4  18   2        488.36        492.74        48.77 o                         
  -3  18   2         51.51         48.04        23.58 o                         
  -2  18   2       1303.11       1256.06        69.37 o                         
  -1  18   2        119.59        127.93        21.55 o                         
   0  18   2        225.13        255.45        28.48 o                         
   1  18   2         33.50         15.58        19.36 o                         
   2  18   2       1084.62       1192.53        38.30 o                         
   3  18   2         27.04         43.22        31.91 o                         
   4  18   2        784.40        959.99        62.65 o                         
   5  18   2          7.93         10.42        31.78 o                         
   6  18   2        468.58        462.79        49.79 o                         
   7  18   2          1.78         40.46        35.89 o                         
  -6  19   2         21.84         84.25        41.72 o                         
  -5  19   2         93.00         46.60        36.52 o                         
  -4  19   2        295.42        359.73        44.83 o                         
  -3  19   2         59.08         80.18        47.07 o                         
  -2  19   2        447.15        540.36        36.78 o                         
  -1  19   2       1471.86       1459.50        47.98 o                         
   0  19   2        246.13        257.32        27.46 o                         
   1  19   2        514.39        601.17        40.07 o                         
   2  19   2        418.99        362.15        38.22 o                         
   3  19   2        547.23        703.56        57.54 o                         
   4  19   2         75.46        109.06        45.57 o                         
   5  19   2       1658.35       1715.32        76.70 o                         
   6  19   2          7.67         66.69        49.97 o                         
  -4  20   2        628.78        795.28       128.49 o                         
  -3  20   2        139.53        229.40        32.43 o                         
  -2  20   2          7.39         92.39        34.99 o                         
  -1  20   2        146.53        205.00        37.44 o                         
   0  20   2        850.84        835.15        72.54 o                         
   1  20   2         28.89         32.53        30.26 o                         
   2  20   2       1221.66       1311.59        41.44 o                         
   3  20   2        105.55        143.79        39.07 o                         
   4  20   2        616.87        621.27        55.64 o                         
  -1  21   2        138.96        273.11        38.97 o                         
   0  21   2        290.62        320.24        38.17 o                         
   1  21   2       1034.34       1159.77        80.22 o                         
 -15   0   3        246.60        170.44        53.81 o                         
 -13   0   3       1729.43       1708.09        86.14 o                         
 -11   0   3        872.53       1028.03        60.10 o                         
  -9   0   3       2121.93       2266.80        56.60 o                         
  -7   0   3       4413.20       4334.07        69.53 o                         
  -5   0   3      12398.67      11657.27       121.95 o                         
  -3   0   3      27099.89      26702.75       249.70 o                         
  -1   0   3      25324.39      25889.30       216.35 o                         
   1   0   3      12704.86      12124.19       111.59 o                         
   3   0   3       2323.04       2476.43        51.01 o                         
   5   0   3        972.64        966.52        29.90 o                         
   7   0   3        787.91        768.03        33.42 o                         
   9   0   3        311.50        506.72        67.89 o                         
  11   0   3       3558.32       3516.25       111.08 o                         
  13   0   3         20.34        -21.36        38.87 o                         
 -15   1   3         36.52         51.22        28.19 o                         
 -14   1   3        808.91        910.10        56.48 o                         
 -13   1   3          0.02         -6.93        24.10 o                         
 -12   1   3        753.17        789.47        46.14 o                         
 -11   1   3        211.82        219.09        23.14 o                         
 -10   1   3        709.87        753.25        38.28 o                         
  -9   1   3        635.74        619.12        27.43 o                         
  -8   1   3       3877.50       3902.21        49.57 o                         
  -7   1   3        992.27       1075.75        25.90 o                         
  -6   1   3       7496.17       7075.31        63.12 o                         
  -5   1   3         76.92         73.06        13.23 o                         
  -4   1   3       8186.72       7885.03        61.52 o                         
  -3   1   3      30005.69      30024.99       180.35 o                         
  -2   1   3      13298.12      13008.80        97.05 o                         
  -1   1   3       1873.70       1877.44        20.78 o                         
   0   1   3      13762.05      13966.87        87.82 o                         
   1   1   3        357.89        370.53        12.49 o                         
   2   1   3         60.83         67.74         8.63 o                         
   3   1   3      17030.61      16916.39       130.39 o                         
   4   1   3        803.77        751.01        19.01 o                         
   5   1   3       1086.74       1141.88        24.39 o                         
   6   1   3       2017.84       2066.66        37.25 o                         
   7   1   3         58.92         68.71        12.09 o                         
   8   1   3       1482.27       1452.56        36.10 o                         
   9   1   3        422.21        452.13        27.16 o                         
  10   1   3        763.29        724.83        32.00 o                         
  11   1   3          6.52          8.08        19.49 o                         
  12   1   3         14.43         37.69        26.27 o                         
  13   1   3         87.68        127.24        29.94 o                         
  14   1   3        195.94        196.91        35.06 o                         
 -15   2   3        344.33        199.00        74.52 o                         
 -14   2   3        209.77        168.47        33.30 o                         
 -13   2   3        540.07        537.01        42.61 o                         
 -12   2   3         62.14         66.97        21.22 o                         
 -11   2   3         50.29         32.04        18.27 o                         
 -10   2   3        193.32        258.49        22.27 o                         
  -9   2   3       1008.20        922.40        28.34 o                         
  -8   2   3        274.13        318.12        19.43 o                         
  -7   2   3       2999.58       2928.17        36.82 o                         
  -6   2   3        396.35        414.78        20.50 o                         
  -5   2   3       4626.45       4389.50        43.98 o                         
  -4   2   3       6883.92       6603.90        54.03 o                         
  -3   2   3       5056.85       4838.12        40.08 o                         
  -2   2   3       2259.14       2482.71        24.34 o                         
  -1   2   3       2553.47       2460.06        23.83 o                         
   0   2   3         60.97        106.92         9.70 o                         
   1   2   3      15070.51      14870.46        94.89 o                         
   2   2   3       6578.43       6489.52        47.64 o                         
   3   2   3        644.66        689.78        16.41 o                         
   4   2   3       1302.54       1259.65        22.73 o                         
   5   2   3        323.09        347.81        18.61 o                         
   6   2   3        410.84        451.30        19.45 o                         
   7   2   3       4496.71       4677.65        49.83 o                         
   8   2   3         48.32         48.47        15.16 o                         
   9   2   3       1026.07       1064.13        31.91 o                         
  10   2   3         48.90         54.13        20.23 o                         
  11   2   3        658.94        663.88        41.65 o                         
  12   2   3        787.41        744.61        62.78 o                         
  13   2   3        274.65        289.76        61.65 o                         
  14   2   3         27.16        -13.26        25.99 o                         
 -14   3   3        568.10        673.22        61.01 o                         
 -13   3   3        120.55        175.83        29.62 o                         
 -12   3   3        817.06        868.91        46.18 o                         
 -11   3   3         35.42         43.18        22.48 o                         
 -10   3   3        104.15         93.61        22.41 o                         
  -9   3   3         18.99         35.49        14.82 o                         
  -8   3   3        284.65        193.34        17.75 o                         
  -7   3   3          2.91          5.58        11.14 o                         
  -6   3   3       5937.68       6161.74        56.89 o                         
  -5   3   3        847.95        823.06        20.55 o                         
  -4   3   3      10462.28      10762.76        77.55 o                         
  -3   3   3        996.11       1131.20        18.37 o                         
  -2   3   3       2313.92       2205.74        36.78 o                         
  -1   3   3          8.42         12.60         7.20 o                         
   0   3   3       4778.69       4656.86        44.92 o                         
   1   3   3      39738.91      39291.39       266.25 o                         
   2   3   3        514.76        546.84        14.94 o                         
   3   3   3        471.99        476.21        20.73 o                         
   4   3   3        852.28        852.27        23.96 o                         
   5   3   3       1474.06       1665.16        27.64 o                         
   6   3   3       2604.56       2796.75        37.63 o                         
   7   3   3        577.13        554.50        21.05 o                         
   8   3   3        506.38        530.45        24.45 o                         
   9   3   3        553.21        593.17        29.85 o                         
  10   3   3         33.64         48.20        19.80 o                         
  11   3   3         73.80         73.34        24.88 o                         
  12   3   3       1660.87       1600.89        71.53 o                         
  13   3   3          5.99          2.92        24.81 o                         
  14   3   3          0.66        -33.07        33.07 o                         
 -14   4   3        170.70        159.71        32.07 o                         
 -13   4   3        979.33        972.54        52.03 o                         
 -12   4   3         41.39         37.17        22.28 o                         
 -11   4   3        146.73        160.12        24.65 o                         
 -10   4   3        482.04        488.04        26.47 o                         
  -9   4   3          8.11         28.70        15.31 o                         
  -8   4   3         89.68        110.35        14.89 o                         
  -7   4   3       4062.92       3775.98        52.01 o                         
  -6   4   3       1006.08       1064.01        23.28 o                         
  -5   4   3       6144.03       6092.62        52.92 o                         
  -4   4   3       1152.08       1223.29        19.06 o                         
  -3   4   3         75.47         74.45        12.84 o                         
  -2   4   3      16192.16      16599.77       125.94 o                         
  -1   4   3        811.51        730.28        17.25 o                         
   0   4   3        746.15        875.10        16.93 o                         
   1   4   3      13524.91      13591.04        90.31 o                         
   2   4   3      16149.82      15929.51       255.87 o                         
   3   4   3       5815.70       6051.22        55.97 o                         
   4   4   3          3.40         20.77         9.24 o                         
   5   4   3       2581.29       2823.39        33.94 o                         
   6   4   3       2103.85       2091.04        31.93 o                         
   7   4   3         46.94         58.51        13.11 o                         
   8   4   3        113.53        119.90        15.89 o                         
   9   4   3        121.30        123.52        18.41 o                         
  10   4   3        550.95        591.36        33.15 o                         
  11   4   3         73.39         74.44        22.25 o                         
  12   4   3        349.00        367.72        32.00 o                         
  13   4   3        245.27        296.87        31.92 o                         
  14   4   3        760.72        749.01        56.49 o                         
 -14   5   3         73.21         80.66        28.48 o                         
 -13   5   3         83.17        106.24        32.03 o                         
 -12   5   3        169.54        215.65        25.41 o                         
 -11   5   3        269.57        323.25        48.79 o                         
 -10   5   3        149.68        121.04        20.19 o                         
  -9   5   3        341.60        429.39        25.15 o                         
  -8   5   3       1911.94       1806.98        33.21 o                         
  -7   5   3         20.27         41.25        13.23 o                         
  -6   5   3       5108.18       4973.14        48.60 o                         
  -5   5   3        141.71        173.05        11.62 o                         
  -4   5   3         80.21         65.81        14.38 o                         
  -3   5   3        692.11        640.33        22.36 o                         
  -2   5   3       3586.07       3586.77        36.02 o                         
  -1   5   3        746.36        619.53        19.84 o                         
   0   5   3       3203.00       3029.95        44.14 o                         
   1   5   3      13642.45      13474.78        91.12 o                         
   2   5   3        300.69        406.75        16.23 o                         
   3   5   3        141.06        111.05        10.29 o                         
   4   5   3       2436.98       2518.31        31.75 o                         
   5   5   3       4076.56       4061.58        47.80 o                         
   6   5   3        452.14        515.73        19.23 o                         
   7   5   3        201.15        189.56        14.08 o                         
   8   5   3        240.76        260.11        19.96 o                         
   9   5   3        537.91        576.90        26.25 o                         
  10   5   3         27.88         37.98        19.34 o                         
  11   5   3        136.83        165.93        24.42 o                         
  12   5   3        205.07        259.93        30.17 o                         
  13   5   3          4.14          5.49        20.88 o                         
  14   5   3          9.68         24.94        26.21 o                         
 -14   6   3         21.25        -11.71        27.46 o                         
 -13   6   3         94.47        112.19        26.71 o                         
 -12   6   3         48.76         94.37        25.49 o                         
 -11   6   3       1309.57       1235.73        38.39 o                         
 -10   6   3        669.51        685.64        31.04 o                         
  -9   6   3         43.53         72.36        16.22 o                         
  -8   6   3          0.90         -6.11        12.24 o                         
  -7   6   3       8264.49       8101.77        70.42 o                         
  -6   6   3        126.84        153.32        12.98 o                         
  -5   6   3       3744.81       3881.25        43.18 o                         
  -4   6   3        173.12        234.40        18.06 o                         
  -3   6   3        714.33        761.42        24.27 o                         
  -2   6   3         76.76         38.77         8.67 o                         
  -1   6   3         73.37         51.73        10.47 o                         
   0   6   3       3330.48       3303.74        34.69 o                         
   1   6   3       4612.50       4607.74        43.03 o                         
   2   6   3       9465.99       9447.94        77.68 o                         
   3   6   3       2634.30       2638.33        29.84 o                         
   4   6   3       1153.02        961.53        17.81 o                         
   5   6   3        175.94        225.90        12.23 o                         
   6   6   3        483.95        476.06        19.61 o                         
   7   6   3        751.98        880.17        22.61 o                         
   8   6   3          5.66          7.37        14.97 o                         
   9   6   3        298.43        343.42        22.58 o                         
  10   6   3        887.89        936.72        35.95 o                         
  11   6   3        615.12        599.85        34.51 o                         
  12   6   3         47.39         89.74        22.53 o                         
  13   6   3         18.93         25.98        27.39 o                         
  14   6   3         29.52        -16.94        25.32 o                         
 -14   7   3          1.45        -25.62        25.62 o                         
 -13   7   3          0.70        -29.44        32.24 o                         
 -12   7   3        363.55        300.82        42.41 o                         
 -11   7   3         59.31        105.51        19.41 o                         
 -10   7   3       4380.76       4238.03        61.51 o                         
  -9   7   3          7.08         12.06        14.92 o                         
  -8   7   3       2297.70       2207.88        39.15 o                         
  -7   7   3        533.68        521.13        25.75 o                         
  -6   7   3       3225.34       3224.49        37.77 o                         
  -5   7   3         76.60        132.56        10.17 o                         
  -4   7   3       5362.99       5718.08        63.39 o                         
  -3   7   3        463.91        629.79        15.36 o                         
  -2   7   3        340.39        334.95        17.57 o                         
  -1   7   3        815.72        912.75        20.61 o                         
   0   7   3       2109.70       2174.38        29.36 o                         
   1   7   3       2935.60       2873.15        33.85 o                         
   2   7   3        467.68        467.35        24.15 o                         
   3   7   3       4163.02       3993.66        44.42 o                         
   4   7   3       1169.34       1275.53        33.24 o                         
   5   7   3       5856.21       5741.87        79.19 o                         
   6   7   3        244.39        397.81        25.90 o                         
   7   7   3        576.57        552.64        22.65 o                         
   8   7   3          7.43          1.66        12.57 o                         
   9   7   3        126.98        135.01        16.28 o                         
  10   7   3        102.21        107.51        31.73 o                         
  11   7   3        383.36        420.03        30.40 o                         
  12   7   3        147.49        141.25        26.71 o                         
  13   7   3        157.77        169.88        29.63 o                         
  14   7   3        219.23        154.64        36.95 o                         
 -14   8   3          2.49        -38.92        38.92 o                         
 -13   8   3         59.71        139.30        44.28 o                         
 -12   8   3        117.89        178.16        22.47 o                         
 -11   8   3        141.00        131.67        20.75 o                         
 -10   8   3        184.39        184.33        19.88 o                         
  -9   8   3       2275.81       2162.36        39.99 o                         
  -8   8   3        415.07        414.51        23.07 o                         
  -7   8   3       4694.16       4720.82        50.67 o                         
  -6   8   3         97.85         84.93        13.09 o                         
  -5   8   3        657.19        662.86        20.25 o                         
  -4   8   3        183.06        218.74        11.31 o                         
  -3   8   3         13.70          7.43        11.77 o                         
  -2   8   3        301.34        265.57        14.07 o                         
  -1   8   3       1072.45       1128.20        24.02 o                         
   0   8   3        555.49        573.02        19.44 o                         
   1   8   3       2447.46       2361.60        31.99 o                         
   2   8   3        250.84        209.51        13.14 o                         
   3   8   3       2682.45       2891.16        46.79 o                         
   4   8   3       1036.76        952.21        30.90 o                         
   5   8   3         67.89         73.24        17.38 o                         
   6   8   3       5282.54       5434.50        68.39 o                         
   7   8   3          9.45        -10.76        21.36 o                         
   8   8   3        906.69        881.30        47.41 o                         
   9   8   3         12.53         20.23        13.87 o                         
  10   8   3        798.52        788.75        54.24 o                         
  11   8   3         48.60         29.53        32.53 o                         
  12   8   3       1220.32       1183.89        53.63 o                         
  13   8   3        973.68        970.20        69.25 o                         
 -13   9   3          3.09          2.39        53.43 o                         
 -12   9   3        110.73         26.00        20.24 o                         
 -11   9   3          3.35          2.21        15.63 o                         
 -10   9   3         25.48         20.73        17.02 o                         
  -9   9   3         22.11         15.85        17.27 o                         
  -8   9   3        304.54        336.15        18.65 o                         
  -7   9   3        204.42        217.46        15.85 o                         
  -6   9   3        279.39        286.99        17.03 o                         
  -5   9   3       1428.39       1338.13        28.96 o                         
  -4   9   3         89.18        149.42        14.44 o                         
  -3   9   3         69.63         79.22        10.77 o                         
  -2   9   3       2979.81       3108.30        36.59 o                         
  -1   9   3        729.02        704.68        22.18 o                         
   0   9   3       2382.96       2658.61        34.87 o                         
   1   9   3       2635.68       2612.91        34.47 o                         
   2   9   3        160.33        184.98        13.12 o                         
   3   9   3       5776.62       5572.91        68.66 o                         
   4   9   3        504.86        556.06        28.56 o                         
   5   9   3       5228.21       5038.61        69.15 o                         
   6   9   3        291.81        348.75        28.82 o                         
   7   9   3       1753.58       1694.79        59.07 o                         
   8   9   3       1078.11       1097.59        63.81 o                         
   9   9   3        481.88        618.04        44.33 o                         
  10   9   3        390.64        449.62        43.51 o                         
  11   9   3       1233.01       1199.83        67.65 o                         
  12   9   3          3.69         15.98        36.69 o                         
  13   9   3        658.45        676.71        64.58 o                         
 -13  10   3        665.72        654.18        39.94 o                         
 -12  10   3        435.82        409.56        26.95 o                         
 -11  10   3          9.24          4.00        21.48 o                         
 -10  10   3       1349.36       1353.09        53.00 o                         
  -9  10   3        724.59        714.92        33.14 o                         
  -8  10   3        708.27        700.36        33.66 o                         
  -7  10   3       1468.09       1426.05        27.98 o                         
  -6  10   3         22.96         39.17        15.97 o                         
  -5  10   3         32.52         50.07        10.46 o                         
  -4  10   3       3185.07       3124.37        37.47 o                         
  -3  10   3        318.80        354.53        15.66 o                         
  -2  10   3        463.40        423.61        19.31 o                         
  -1  10   3        613.87        599.49        19.26 o                         
   0  10   3       2529.23       2506.77        34.72 o                         
   1  10   3       3049.23       3173.70        43.11 o                         
   2  10   3       3425.86       3449.30        39.95 o                         
   3  10   3        685.24        693.41        31.67 o                         
   4  10   3       4635.79       4395.81        63.73 o                         
   5  10   3         58.91         54.74        16.48 o                         
   6  10   3       1266.76       1230.38        51.05 o                         
   7  10   3         67.53         60.77        24.92 o                         
   8  10   3        144.64        114.05        28.65 o                         
   9  10   3        620.71        629.78        45.21 o                         
  10  10   3       1541.41       1497.74        74.10 o                         
  11  10   3         31.17         24.27        29.40 o                         
  12  10   3        683.79        659.94        71.58 o                         
  13  10   3         19.21         51.36        40.63 o                         
 -12  11   3          9.05        -29.80        35.20 o                         
 -11  11   3         94.92        110.53        39.82 o                         
 -10  11   3        768.96        704.53        31.17 o                         
  -9  11   3         55.65         54.54        21.07 o                         
  -8  11   3        212.64        234.23        19.30 o                         
  -7  11   3          2.12         11.34        10.66 o                         
  -6  11   3        135.35        171.88        13.41 o                         
  -5  11   3        120.11        135.65        13.48 o                         
  -4  11   3        250.99        314.63        16.16 o                         
  -3  11   3          8.92         -3.95        10.96 o                         
  -2  11   3        347.35        440.37        19.38 o                         
  -1  11   3          6.75         -0.01        11.27 o                         
   0  11   3        132.39        119.75        14.23 o                         
   1  11   3       1210.02       1165.40        26.19 o                         
   2  11   3        347.45        384.75        18.70 o                         
   3  11   3       7074.94       6983.28        85.86 o                         
   4  11   3        173.99        171.78        22.02 o                         
   5  11   3        128.93        113.46        28.45 o                         
   6  11   3        162.05        140.77        30.19 o                         
   7  11   3        230.67        279.44        33.31 o                         
   8  11   3        927.95        972.72        51.95 o                         
   9  11   3        616.99        665.30        59.11 o                         
  10  11   3        471.57        510.13        69.37 o                         
  11  11   3         87.71        102.85        33.24 o                         
  12  11   3          9.59         12.57        39.16 o                         
 -12  12   3        211.48        260.35        52.14 o                         
 -11  12   3          8.96        -33.04        45.66 o                         
 -10  12   3         23.65         79.24        19.02 o                         
  -9  12   3        280.72        375.93        47.75 o                         
  -8  12   3        603.15        680.06        31.23 o                         
  -7  12   3         33.20         39.20        11.16 o                         
  -6  12   3          0.17         18.95        11.63 o                         
  -5  12   3       1500.63       1492.65        32.85 o                         
  -4  12   3         10.78         13.43        13.75 o                         
  -3  12   3         11.61         63.43        13.69 o                         
  -2  12   3        152.95        177.19        15.85 o                         
  -1  12   3          1.32         -3.81        12.16 o                         
   0  12   3       1466.67       1500.68        30.58 o                         
   1  12   3        320.99        361.56        19.46 o                         
   2  12   3        831.22        826.86        25.01 o                         
   3  12   3       1547.61       1532.63        45.73 o                         
   4  12   3       2493.53       2379.79        62.98 o                         
   5  12   3          4.98         16.27        23.26 o                         
   6  12   3          6.16         -7.21        23.22 o                         
   7  12   3          4.64          2.71        25.69 o                         
   8  12   3       2321.50       2366.12        78.78 o                         
   9  12   3          2.71        -15.58        33.13 o                         
  10  12   3        284.81        274.19        44.80 o                         
  11  12   3         27.92         10.91        33.95 o                         
  12  12   3        514.57        613.49       104.75 o                         
 -11  13   3          5.97        -47.07        47.07 o                         
 -10  13   3          7.29          3.48        88.79 o                         
  -9  13   3        475.10        444.00        68.64 o                         
  -8  13   3        929.70        975.24       117.72 o                         
  -7  13   3       1025.93        921.14        42.37 o                         
  -6  13   3        112.94        119.18        12.95 o                         
  -5  13   3          0.61        -13.05        13.83 o                         
  -4  13   3         66.14         68.72        14.45 o                         
  -3  13   3        350.83        332.30        22.87 o                         
  -2  13   3          3.08          8.38        14.02 o                         
  -1  13   3         14.94         -8.43        13.24 o                         
   0  13   3        181.78        193.43        17.50 o                         
   1  13   3        711.36        718.05        26.20 o                         
   2  13   3         84.67         79.50        14.81 o                         
   3  13   3      10935.57      10833.06       116.30 o                         
   4  13   3       1394.74       1306.12        51.72 o                         
   5  13   3       4448.68       4302.77        85.43 o                         
   6  13   3        636.48        625.76        54.93 o                         
   7  13   3        100.08        103.27        29.92 o                         
   8  13   3        135.30         97.79        47.35 o                         
   9  13   3       1014.68       1054.79        69.17 o                         
  10  13   3        307.61        277.99        49.24 o                         
  11  13   3       1104.25       1120.96        77.52 o                         
 -11  14   3         49.26         75.76        57.63 o                         
 -10  14   3         80.71         82.62        54.06 o                         
  -9  14   3        238.44        181.89        59.55 o                         
  -8  14   3          0.59        -40.14        40.14 o                         
  -7  14   3        997.39       1019.13        47.10 o                         
  -6  14   3         61.50         68.62        14.47 o                         
  -5  14   3          1.96          8.95        16.40 o                         
  -4  14   3        235.73        189.03        17.98 o                         
  -3  14   3        618.32        648.91        26.13 o                         
  -2  14   3         20.37         19.15        15.30 o                         
  -1  14   3       2045.27       2049.14        39.36 o                         
   0  14   3       3649.31       3566.42        51.34 o                         
   1  14   3          0.87        -13.66        13.66 o                         
   2  14   3       4879.93       4803.50        58.16 o                         
   3  14   3        576.10        541.35        40.49 o                         
   4  14   3       1478.55       1405.02        55.59 o                         
   5  14   3         32.46         36.69        32.44 o                         
   6  14   3       2752.40       2592.83        71.68 o                         
   7  14   3       1426.69       1357.18        69.17 o                         
   8  14   3       1067.42       1164.81        71.81 o                         
   9  14   3        120.37        129.01        40.01 o                         
  10  14   3        671.28        848.24        65.71 o                         
  11  14   3         12.90        -44.99        44.99 o                         
 -10  15   3          3.52         71.26        52.21 o                         
  -9  15   3        641.40        641.08       121.17 o                         
  -8  15   3       2714.44       2617.76       123.13 o                         
  -7  15   3         27.18         21.08        15.18 o                         
  -6  15   3        606.70        647.73        43.66 o                         
  -5  15   3         44.61         44.03        15.99 o                         
  -4  15   3        544.87        562.66        36.79 o                         
  -3  15   3          8.86         12.45        16.14 o                         
  -2  15   3       2431.34       2410.64        43.69 o                         
  -1  15   3        192.21        233.99        21.30 o                         
   0  15   3          9.26         21.00        16.80 o                         
   1  15   3       2488.93       2433.61        44.01 o                         
   2  15   3        349.44        391.32        24.29 o                         
   3  15   3         10.10        -19.60        28.63 o                         
   4  15   3          0.92         -9.68        30.00 o                         
   5  15   3       1074.63       1046.28        61.83 o                         
   6  15   3        126.26        147.03        37.74 o                         
   7  15   3       1560.91       1701.40        78.62 o                         
   8  15   3         24.64         41.77        36.88 o                         
   9  15   3        685.73        750.66        88.30 o                         
  10  15   3         28.04        -38.95        38.95 o                         
  -9  16   3        496.29        389.51        70.50 o                         
  -8  16   3         13.74         67.15        49.84 o                         
  -7  16   3        385.85        479.69        36.09 o                         
  -6  16   3        113.96        137.00        29.35 o                         
  -5  16   3        757.62        730.62        30.29 o                         
  -4  16   3         99.34         97.60        17.40 o                         
  -3  16   3       3775.85       3544.39        55.57 o                         
  -2  16   3         61.96         46.40        26.24 o                         
  -1  16   3        433.43        471.64        33.14 o                         
   0  16   3        213.71        262.43        22.63 o                         
   1  16   3          1.54         15.77        16.60 o                         
   2  16   3        635.65        608.53        37.87 o                         
   3  16   3       1131.91       1016.11        59.11 o                         
   4  16   3         77.46         41.26        32.43 o                         
   5  16   3          1.10         28.75        35.90 o                         
   6  16   3        576.97        539.14        72.03 o                         
   7  16   3        559.69        528.47        53.65 o                         
   8  16   3        360.39        430.56        50.24 o                         
   9  16   3         68.04         96.61        40.79 o                         
  -8  17   3        944.59        896.93        91.47 o                         
  -7  17   3         19.55         31.55        41.73 o                         
  -6  17   3         64.72         58.15        24.99 o                         
  -5  17   3        375.46        385.63        36.61 o                         
  -4  17   3        960.27       1075.36        46.86 o                         
  -3  17   3        483.96        502.07        38.68 o                         
  -2  17   3        875.29        876.16        38.70 o                         
  -1  17   3         68.02         86.28        19.28 o                         
   0  17   3         11.55         77.02        20.91 o                         
   1  17   3       2609.30       2641.14        54.97 o                         
   2  17   3        175.21        198.27        21.70 o                         
   3  17   3        347.76        304.00        42.71 o                         
   4  17   3        146.15        157.11        37.48 o                         
   5  17   3        146.93        234.09        50.37 o                         
   6  17   3        411.21        392.90        47.79 o                         
   7  17   3        143.19        133.26        48.06 o                         
   8  17   3         11.93         39.70        37.36 o                         
  -7  18   3        403.17        341.64        67.15 o                         
  -6  18   3         10.64         15.57        26.77 o                         
  -5  18   3         61.62         54.29        17.36 o                         
  -4  18   3          1.36         -8.15        18.23 o                         
  -3  18   3        931.71        940.19        59.15 o                         
  -2  18   3       1281.26       1348.45        53.84 o                         
  -1  18   3        125.43        116.85        21.77 o                         
   0  18   3        264.53        354.69        35.83 o                         
   1  18   3        925.64        967.20        39.48 o                         
   2  18   3        233.23        207.95        22.18 o                         
   3  18   3         78.08        148.35        36.72 o                         
   4  18   3        337.61        322.41        44.86 o                         
   5  18   3        250.41        272.18        42.67 o                         
   6  18   3       1558.89       1634.49       102.39 o                         
   7  18   3        224.62        233.23        44.47 o                         
  -6  19   3        298.90        543.97        93.77 o                         
  -5  19   3        269.78        330.82        36.86 o                         
  -4  19   3        389.68        427.16        39.26 o                         
  -3  19   3          3.00        -22.16        33.40 o                         
  -2  19   3        879.84        948.46        81.96 o                         
  -1  19   3        101.04        210.32        58.32 o                         
   0  19   3         59.93        118.68        39.62 o                         
   1  19   3         22.53         78.49        21.75 o                         
   2  19   3        576.59        564.80        31.00 o                         
   3  19   3         95.90        108.18        41.67 o                         
   4  19   3        455.76        504.80        52.70 o                         
   5  19   3        380.25        410.31        50.14 o                         
   6  19   3        164.13        149.07        40.09 o                         
  -4  20   3         46.18        202.50        69.64 o                         
  -3  20   3        431.74        490.69        74.40 o                         
  -2  20   3          1.13         12.23        27.53 o                         
  -1  20   3       1006.34       1130.20        53.39 o                         
   0  20   3        279.46        324.40        30.03 o                         
   1  20   3         12.30         30.74        22.84 o                         
   2  20   3        305.90        306.40        32.37 o                         
   3  20   3        107.01        205.68        68.08 o                         
   4  20   3        105.72        233.75        48.53 o                         
 -14   0   4        426.41        474.11        81.72 o                         
 -12   0   4        830.91        888.50        69.97 o                         
 -10   0   4        996.81        992.62        49.17 o                         
  -8   0   4       2219.14       2353.80        56.11 o                         
  -6   0   4       4234.09       4586.19        68.75 o                         
  -4   0   4        331.51        364.21        22.05 o                         
  -2   0   4        353.81        396.79        22.51 o                         
   0   0   4      39460.97      40776.52       336.87 o                         
   2   0   4      29863.24      29995.10       305.25 o                         
   4   0   4      10960.56      11133.70       119.40 o                         
   6   0   4        146.27        111.30        17.40 o                         
   8   0   4       2609.72       2689.95        53.32 o                         
  10   0   4       7376.07       7322.88       128.83 o                         
  12   0   4        262.65        318.77        50.10 o                         
  14   0   4        716.04        829.39        72.27 o                         
 -15   1   4        289.12        275.62        37.44 o                         
 -14   1   4        230.49        207.50        32.86 o                         
 -13   1   4        622.83        770.29        56.59 o                         
 -12   1   4        316.53        315.70        29.79 o                         
 -11   1   4       1187.70       1231.32        67.15 o                         
 -10   1   4          2.54         -3.14        15.16 o                         
  -9   1   4       1680.08       1662.11        35.02 o                         
  -8   1   4       1538.59       1519.02        32.36 o                         
  -7   1   4          6.20         24.76        11.99 o                         
  -6   1   4       2246.83       2414.54        34.62 o                         
  -5   1   4       9171.64       9760.62        76.06 o                         
  -4   1   4        262.65        338.55        15.38 o                         
  -3   1   4        163.17        152.83        11.02 o                         
  -2   1   4       2256.51       2379.35        34.55 o                         
  -1   1   4        317.58        382.10        13.64 o                         
   0   1   4       1562.24       1590.11        21.40 o                         
   1   1   4       8065.14       8153.27        60.13 o                         
   2   1   4       4545.92       4716.90        42.24 o                         
   3   1   4      15764.68      15563.29       106.09 o                         
   4   1   4       3906.60       4019.98        42.99 o                         
   5   1   4       5018.64       4793.81        49.98 o                         
   6   1   4       1951.40       1909.61        32.58 o                         
   7   1   4       4651.84       4505.50        54.65 o                         
   8   1   4        470.37        456.84        22.44 o                         
   9   1   4       3391.66       3400.58        56.90 o                         
  10   1   4         70.72        109.73        25.50 o                         
  11   1   4       1101.49       1150.60        44.84 o                         
  12   1   4        282.22        342.81        36.96 o                         
  13   1   4        479.90        446.07        41.27 o                         
  14   1   4         76.99         -0.09        34.75 o                         
 -14   2   4        791.99        744.73        49.54 o                         
 -13   2   4        504.76        550.84        38.95 o                         
 -12   2   4       1071.28       1104.20        42.89 o                         
 -11   2   4       1640.95       1695.55        58.84 o                         
 -10   2   4        705.13        740.49        31.77 o                         
  -9   2   4        163.45        183.63        19.39 o                         
  -8   2   4         57.27         40.46        13.56 o                         
  -7   2   4       1554.50       1534.48        29.37 o                         
  -6   2   4        120.80        127.97        14.54 o                         
  -5   2   4         47.32         17.95        11.85 o                         
  -4   2   4          3.42          0.01         9.70 o                         
  -3   2   4       5871.13       6322.87        50.41 o                         
  -2   2   4        400.28        434.05        14.22 o                         
  -1   2   4       1462.04       1461.27        20.76 o                         
   0   2   4        201.39        204.21        11.17 o                         
   1   2   4         70.72         84.08        10.29 o                         
   2   2   4         96.80         69.24         9.50 o                         
   3   2   4       1644.73       1906.12        25.61 o                         
   4   2   4         30.75         11.43        11.73 o                         
   5   2   4        138.37        170.27        14.81 o                         
   6   2   4       3885.37       4174.72        58.06 o                         
   7   2   4        595.95        650.66        24.46 o                         
   8   2   4       2467.28       2463.76        38.37 o                         
   9   2   4       1561.08       1574.81        48.50 o                         
  10   2   4       6173.11       6087.46       101.32 o                         
  11   2   4       1737.87       1656.64        49.78 o                         
  12   2   4        801.47        817.78        56.06 o                         
  13   2   4        112.67        137.02        32.41 o                         
  14   2   4       1556.13       1500.09        86.75 o                         
 -14   3   4        569.39        528.64        45.50 o                         
 -13   3   4         27.85         27.30        29.51 o                         
 -12   3   4        598.35        576.31        39.46 o                         
 -11   3   4        397.77        430.18        29.17 o                         
 -10   3   4         40.92         57.40        18.65 o                         
  -9   3   4        443.84        443.51        24.77 o                         
  -8   3   4       3262.45       3150.73        45.85 o                         
  -7   3   4         58.67         34.98        12.60 o                         
  -6   3   4         52.36         51.12        11.67 o                         
  -5   3   4       1457.40       1577.16        25.90 o                         
  -4   3   4        336.11        384.15        27.69 o                         
  -3   3   4      10113.98      10246.25        72.10 o                         
  -2   3   4       7052.64       7246.02        57.19 o                         
  -1   3   4        257.04        308.09        18.43 o                         
   0   3   4      16335.20      16385.66       106.00 o                         
   1   3   4         94.53        130.77         9.93 o                         
   2   3   4       4141.58       4345.90        40.60 o                         
   3   3   4       1584.26       1447.14        24.19 o                         
   4   3   4       1830.24       1805.89        28.40 o                         
   5   3   4       4628.24       4511.05        49.34 o                         
   6   3   4          2.65        -10.43        10.43 o                         
   7   3   4       1497.57       1374.60        31.82 o                         
   8   3   4         42.25         39.67        12.92 o                         
   9   3   4        143.90        166.85        22.26 o                         
  10   3   4         67.13         88.23        35.00 o                         
  11   3   4       3668.62       3706.36        69.96 o                         
  12   3   4        110.85        150.23        26.04 o                         
  13   3   4        205.60        166.99        47.59 o                         
  14   3   4        162.74        169.36        32.25 o                         
 -14   4   4        666.05        786.78        47.62 o                         
 -13   4   4        382.20        292.54        36.51 o                         
 -12   4   4        499.20        488.45        56.91 o                         
 -11   4   4        275.41        290.61        25.69 o                         
 -10   4   4          9.45         35.90        17.85 o                         
  -9   4   4        135.85        110.62        17.16 o                         
  -8   4   4        116.98        114.19        15.11 o                         
  -7   4   4        880.80        820.69        23.31 o                         
  -6   4   4          0.56         -9.25         9.70 o                         
  -5   4   4        614.78        712.36        17.80 o                         
  -4   4   4       6937.36       7240.62        74.43 o                         
  -3   4   4       1405.11       1328.03        29.46 o                         
  -2   4   4        310.48        292.82        14.33 o                         
  -1   4   4       7645.83       7494.92        68.69 o                         
   0   4   4       7346.06       7415.57        57.14 o                         
   1   4   4      12038.37      11799.03        82.62 o                         
   2   4   4       2601.60       2502.00        29.89 o                         
   3   4   4        417.84        439.48        16.75 o                         
   4   4   4        586.45        851.18        20.84 o                         
   5   4   4       1108.69       1066.11        23.81 o                         
   6   4   4        949.01        920.01        24.57 o                         
   7   4   4       2216.88       2295.13        38.82 o                         
   8   4   4       1664.14       1654.87        33.75 o                         
   9   4   4        286.55        322.63        23.99 o                         
  10   4   4       1713.58       1629.72        47.63 o                         
  11   4   4          7.02         -0.43        19.63 o                         
  12   4   4        301.64        278.15        28.50 o                         
  13   4   4       1009.82       1053.12       107.84 o                         
  14   4   4        251.88        244.33        35.95 o                         
 -14   5   4          5.10         30.07        27.87 o                         
 -13   5   4        530.97        604.51        51.30 o                         
 -12   5   4         22.80         51.97        24.55 o                         
 -11   5   4        553.35        622.93        30.22 o                         
 -10   5   4         50.32         55.42        18.68 o                         
  -9   5   4         35.90         53.30        16.54 o                         
  -8   5   4       1597.52       1535.27        38.45 o                         
  -7   5   4         21.04         11.52        11.25 o                         
  -6   5   4       1222.93       1172.62        27.08 o                         
  -5   5   4        259.39        259.15        20.79 o                         
  -4   5   4       2647.11       2617.79        41.84 o                         
  -3   5   4         93.49        101.68        16.07 o                         
  -2   5   4       1324.43       1232.48        20.87 o                         
  -1   5   4        208.26        259.99        13.01 o                         
   0   5   4       6239.81       6070.05        50.82 o                         
   1   5   4       6872.77       6983.80        60.81 o                         
   2   5   4       4866.65       4864.07        48.93 o                         
   3   5   4          2.05          3.25        10.01 o                         
   4   5   4      10605.77      11052.92        84.40 o                         
   5   5   4       4221.28       4116.86        44.67 o                         
   6   5   4       1782.73       1699.22        31.31 o                         
   7   5   4       2457.23       2387.79        39.44 o                         
   8   5   4        416.98        468.56        24.96 o                         
   9   5   4       1972.13       1914.91        43.79 o                         
  10   5   4        100.15         99.83        22.10 o                         
  11   5   4       1267.04       1238.66        58.31 o                         
  12   5   4          0.12         14.39        29.57 o                         
  13   5   4         93.35        174.88        41.54 o                         
  14   5   4        292.86        253.45        35.98 o                         
 -14   6   4        587.47        572.03        45.00 o                         
 -13   6   4        536.73        536.02        44.40 o                         
 -12   6   4        133.97        171.88        33.77 o                         
 -11   6   4       1059.01       1045.72        36.38 o                         
 -10   6   4       1400.76       1371.16        45.54 o                         
  -9   6   4        866.86        884.26        34.29 o                         
  -8   6   4       1175.28       1123.10        28.01 o                         
  -7   6   4       2636.96       2521.63        33.97 o                         
  -6   6   4        801.96        730.83        30.81 o                         
  -5   6   4       7100.62       7308.27        77.74 o                         
  -4   6   4        639.19        670.34        25.50 o                         
  -3   6   4       1660.52       1572.18        33.12 o                         
  -2   6   4       1478.88       1725.96        29.44 o                         
  -1   6   4       2922.20       2709.67        31.84 o                         
   0   6   4       3289.52       3416.01        40.06 o                         
   1   6   4       5425.94       5285.43        48.68 o                         
   2   6   4         35.06        102.28        12.27 o                         
   3   6   4       4807.60       4773.89        46.26 o                         
   4   6   4       3517.51       3553.60        38.86 o                         
   5   6   4       4397.53       4401.24        44.43 o                         
   6   6   4       1897.40       1870.16        34.50 o                         
   7   6   4       2963.06       2955.26        53.39 o                         
   8   6   4       2616.44       2637.17        47.86 o                         
   9   6   4        194.81        188.10        27.74 o                         
  10   6   4       1169.93       1201.95        39.03 o                         
  11   6   4        399.89        402.90        32.98 o                         
  12   6   4        905.22        874.79        77.09 o                         
  13   6   4        113.79        112.74        42.68 o                         
  14   6   4         36.30          1.59        32.84 o                         
 -14   7   4         61.24         32.19        29.06 o                         
 -13   7   4         63.91         22.04        30.51 o                         
 -12   7   4       2672.12       2723.60        94.20 o                         
 -11   7   4       1194.76       1177.00        70.21 o                         
 -10   7   4        942.36       1020.15        39.10 o                         
  -9   7   4        186.94        182.81        21.40 o                         
  -8   7   4       3836.27       3673.55        47.91 o                         
  -7   7   4       3754.27       3608.82        47.22 o                         
  -6   7   4       5637.20       5636.11        69.08 o                         
  -5   7   4        473.21        480.54        30.11 o                         
  -4   7   4       1628.55       1576.55        33.88 o                         
  -3   7   4       2636.61       2852.18        43.25 o                         
  -2   7   4       5030.75       4969.44        50.30 o                         
  -1   7   4       5591.74       6234.35        54.34 o                         
   0   7   4         90.43        138.64        13.36 o                         
   1   7   4        790.78        883.12        21.69 o                         
   2   7   4       3319.22       3175.29        36.91 o                         
   3   7   4       3347.88       3666.93        39.26 o                         
   4   7   4       1527.90       1299.93        23.47 o                         
   5   7   4        790.16        744.14        19.52 o                         
   6   7   4       3380.40       3428.63        44.31 o                         
   7   7   4        538.42        555.17        20.67 o                         
   8   7   4       1124.50       1190.57        30.19 o                         
   9   7   4        199.66        143.30        22.78 o                         
  10   7   4        574.51        537.61        29.24 o                         
  11   7   4        687.45        604.34        50.38 o                         
  12   7   4         79.20         74.84        25.78 o                         
  13   7   4         97.39        167.04        29.96 o                         
 -13   8   4        245.40        166.52        36.01 o                         
 -12   8   4          2.38        -19.18        25.74 o                         
 -11   8   4        282.95        259.41        26.38 o                         
 -10   8   4          0.31        -21.62        21.62 o                         
  -9   8   4        354.03        384.32        28.99 o                         
  -8   8   4       1290.65       1244.22        45.53 o                         
  -7   8   4       1478.46       1437.14        65.47 o                         
  -6   8   4       1421.68       1494.38        36.20 o                         
  -5   8   4       3346.58       3133.66        48.80 o                         
  -4   8   4         99.71         97.14        16.32 o                         
  -3   8   4       5147.68       4960.94        59.74 o                         
  -2   8   4        964.38       1163.02        22.46 o                         
  -1   8   4       5711.90       5752.33        53.00 o                         
   0   8   4       5037.24       5381.84        51.43 o                         
   1   8   4        940.00        898.42        22.41 o                         
   2   8   4         33.25         42.59        10.94 o                         
   3   8   4       6683.23       6652.27        59.62 o                         
   4   8   4          0.70         18.88        16.20 o                         
   5   8   4        133.71        120.72        19.65 o                         
   6   8   4        221.15        302.33        29.31 o                         
   7   8   4        232.87        255.54        28.18 o                         
   8   8   4        170.49        147.23        26.83 o                         
   9   8   4        889.57        894.25        28.55 o                         
  10   8   4         36.29         35.68        16.88 o                         
  11   8   4        127.35        111.78        22.44 o                         
  12   8   4          7.12         29.18        17.40 o                         
  13   8   4        108.73        136.48        21.70 o                         
 -13   9   4        109.60         15.23        32.73 o                         
 -12   9   4        633.09        570.16        36.85 o                         
 -11   9   4        153.33        103.92        21.25 o                         
 -10   9   4         89.15        110.23        16.36 o                         
  -9   9   4          2.81         25.08        15.26 o                         
  -8   9   4       1382.13       1277.60        40.71 o                         
  -7   9   4        125.47        103.59        22.01 o                         
  -6   9   4       1796.29       1720.04        42.72 o                         
  -5   9   4          0.06         13.37        14.34 o                         
  -4   9   4        915.48        798.90        29.82 o                         
  -3   9   4        444.02        517.32        20.21 o                         
  -2   9   4       5082.04       4919.11        48.25 o                         
  -1   9   4        335.61        373.42        17.62 o                         
   0   9   4        311.67        385.27        17.99 o                         
   1   9   4         23.20         26.00        12.23 o                         
   2   9   4       5340.27       5308.17        62.48 o                         
   3   9   4        299.91        319.17        18.55 o                         
   4   9   4        921.50        875.38        34.52 o                         
   5   9   4          2.29         13.26        16.76 o                         
   6   9   4       2331.94       2246.20        60.86 o                         
   7   9   4        400.85        424.73        37.06 o                         
   8   9   4       1082.14       1068.57        46.62 o                         
   9   9   4         97.21         47.57        31.15 o                         
  10   9   4          0.72         18.31        58.36 o                         
  11   9   4         43.16          0.61        38.54 o                         
  12   9   4        143.56        160.90        42.18 o                         
  13   9   4        143.88        166.60        57.69 o                         
 -13  10   4       1081.51        865.26        43.30 o                         
 -12  10   4          0.13        -11.36        25.03 o                         
 -11  10   4        875.38        779.01        51.19 o                         
 -10  10   4         83.03         84.84        24.63 o                         
  -9  10   4       1957.27       1917.52        53.11 o                         
  -8  10   4         87.72         45.07        20.30 o                         
  -7  10   4        416.32        426.49        26.76 o                         
  -6  10   4         92.56         81.45        19.40 o                         
  -5  10   4       5073.04       4897.09        68.62 o                         
  -4  10   4         53.57         87.53        18.96 o                         
  -3  10   4       6024.93       6130.61        56.18 o                         
  -2  10   4          0.94         -1.19        10.26 o                         
  -1  10   4       1429.87       1289.49        27.34 o                         
   0  10   4       1270.31       1280.92        27.00 o                         
   1  10   4       4269.11       4062.65        46.04 o                         
   2  10   4          0.21         -2.21        10.66 o                         
   3  10   4       6681.87       6629.12        67.55 o                         
   4  10   4        294.92        325.78        26.37 o                         
   5  10   4       2434.04       2349.18        56.73 o                         
   6  10   4       1349.41       1296.68        51.79 o                         
   7  10   4        607.49        631.60        42.91 o                         
   8  10   4        441.04        443.94        50.12 o                         
   9  10   4        780.69        777.47        52.43 o                         
  10  10   4         45.38         22.39        34.50 o                         
  11  10   4         11.64         59.11        33.90 o                         
  12  10   4          1.15        -15.17        35.90 o                         
 -12  11   4        464.08        434.11        73.79 o                         
 -11  11   4         21.74         -3.80        30.64 o                         
 -10  11   4       1396.53       1384.20        56.34 o                         
  -9  11   4        656.37        605.36        33.72 o                         
  -8  11   4       1768.78       1730.27        62.66 o                         
  -7  11   4        731.36        697.70        41.96 o                         
  -6  11   4       2562.40       2439.92        49.39 o                         
  -5  11   4          5.61        -10.15        16.51 o                         
  -4  11   4       2238.62       2143.95        43.03 o                         
  -3  11   4        125.53        119.32        13.94 o                         
  -2  11   4       7974.36       8107.97        82.96 o                         
  -1  11   4          0.39         -7.01        11.22 o                         
   0  11   4       2168.86       2104.32        34.32 o                         
   1  11   4         99.60         97.98        14.23 o                         
   2  11   4      10501.93      10021.42       111.53 o                         
   3  11   4        618.88        651.36        31.35 o                         
   4  11   4        647.67        689.21        35.54 o                         
   5  11   4        724.86        765.59        44.96 o                         
   6  11   4       4098.10       4069.83        84.13 o                         
   7  11   4        367.17        333.73        45.35 o                         
   8  11   4        811.42        802.36        59.75 o                         
   9  11   4        135.22        160.09        59.92 o                         
  10  11   4         15.07         -2.08        32.85 o                         
  11  11   4         31.51         37.82        38.01 o                         
  12  11   4         16.22        -25.43        38.69 o                         
 -12  12   4          4.67         10.69        21.37 o                         
 -11  12   4        318.12        311.24        31.33 o                         
 -10  12   4          1.05         54.15        52.58 o                         
  -9  12   4        787.15        812.88        72.06 o                         
  -8  12   4         18.54         14.20        20.24 o                         
  -7  12   4       2666.32       2507.04        52.84 o                         
  -6  12   4        495.94        468.69        30.04 o                         
  -5  12   4       2286.53       2278.08        51.98 o                         
  -4  12   4        606.77        593.22        20.87 o                         
  -3  12   4       4748.31       4672.24        53.64 o                         
  -2  12   4         49.36         35.60        13.74 o                         
  -1  12   4       4436.28       4314.11        50.62 o                         
   0  12   4          7.27         15.81        14.32 o                         
   1  12   4       2547.02       2537.61        39.96 o                         
   2  12   4        133.28        119.65        15.48 o                         
   3  12   4       3931.42       3932.45        50.98 o                         
   4  12   4       1146.95       1127.01        43.93 o                         
   5  12   4         19.22         40.86        26.98 o                         
   6  12   4        197.20        199.31        32.12 o                         
   7  12   4        411.87        400.94        55.20 o                         
   8  12   4         47.50        125.74        39.27 o                         
   9  12   4         91.59         55.78        35.57 o                         
  10  12   4         96.09        105.68        39.30 o                         
  11  12   4          0.67          8.31        38.48 o                         
 -11  13   4         32.10         77.02        53.63 o                         
 -10  13   4       2253.59       2138.77       118.05 o                         
  -9  13   4         38.49         75.27        28.82 o                         
  -8  13   4        867.78        863.68        37.41 o                         
  -7  13   4         62.50         32.55        25.92 o                         
  -6  13   4        615.04        600.38        32.06 o                         
  -5  13   4          1.28          8.33        12.30 o                         
  -4  13   4       1418.09       1523.13        31.80 o                         
  -3  13   4         31.26         42.23        14.88 o                         
  -2  13   4       1098.48       1042.88        30.81 o                         
  -1  13   4        501.54        533.67        24.95 o                         
   0  13   4        102.95        129.22        17.34 o                         
   1  13   4       2775.07       2761.98        49.85 o                         
   2  13   4         17.89         29.82        14.72 o                         
   3  13   4       1870.43       1848.95        37.76 o                         
   4  13   4          4.48          8.95        25.37 o                         
   5  13   4         87.79         90.55        28.89 o                         
   6  13   4        641.99        622.04        53.23 o                         
   7  13   4        412.70        421.03        48.47 o                         
   8  13   4        342.06        327.19       105.17 o                         
   9  13   4         14.70          4.18        34.36 o                         
  10  13   4          4.29         19.89        31.94 o                         
  11  13   4        122.54        115.15        51.18 o                         
 -11  14   4        862.17        852.02       112.08 o                         
 -10  14   4        293.40        252.87        64.89 o                         
  -9  14   4        287.33        322.12        60.49 o                         
  -8  14   4        105.98         70.43        49.14 o                         
  -7  14   4       2354.18       2354.31       163.49 o                         
  -6  14   4        123.33        109.86        21.64 o                         
  -5  14   4         34.43         51.78        12.52 o                         
  -4  14   4         21.96          9.85        16.17 o                         
  -3  14   4        151.41        207.59        28.46 o                         
  -2  14   4        216.37        212.03        22.66 o                         
  -1  14   4          8.29          1.13        15.65 o                         
   0  14   4         61.32         74.82        17.08 o                         
   1  14   4       1009.61        985.90        33.00 o                         
   2  14   4       1547.74       1534.06        36.64 o                         
   3  14   4         26.55         -3.36        15.53 o                         
   4  14   4         53.73         34.26        33.54 o                         
   5  14   4        386.21        441.95        47.61 o                         
   6  14   4       1110.78       1117.47        94.14 o                         
   7  14   4        913.42        940.38        89.91 o                         
   8  14   4        969.38       1069.31        69.08 o                         
   9  14   4        695.50        617.36       109.21 o                         
  10  14   4         86.81         64.44        36.03 o                         
 -10  15   4        156.30        138.65        61.77 o                         
  -9  15   4         10.81        -42.67        43.66 o                         
  -8  15   4        243.25        233.04        59.25 o                         
  -7  15   4        309.90        388.66        41.36 o                         
  -6  15   4        994.30        946.10        44.36 o                         
  -5  15   4         66.20         49.78        13.21 o                         
  -4  15   4        643.72        619.01        26.91 o                         
  -3  15   4        100.24         79.81        22.68 o                         
  -2  15   4         80.63         80.19        18.21 o                         
  -1  15   4         13.39        -10.78        19.68 o                         
   0  15   4       1659.48       1724.03        40.54 o                         
   1  15   4        473.10        508.24        26.46 o                         
   2  15   4         84.45         89.61        17.24 o                         
   3  15   4         72.02         45.51        29.94 o                         
   4  15   4        917.30        893.23        59.18 o                         
   5  15   4        337.82        378.38        46.96 o                         
   6  15   4        124.96        138.26        37.61 o                         
   7  15   4        121.36        145.17        39.48 o                         
   8  15   4        215.24        172.32        40.82 o                         
   9  15   4       1004.39       1033.80        74.18 o                         
  10  15   4        290.59        254.20        48.76 o                         
  -9  16   4         81.57        213.95        62.78 o                         
  -8  16   4        142.18         89.27        55.34 o                         
  -7  16   4        746.04        733.70        80.76 o                         
  -6  16   4         49.93         83.67        24.23 o                         
  -5  16   4        313.32        375.22        33.06 o                         
  -4  16   4         42.11         31.54        16.05 o                         
  -3  16   4       1525.99       1391.57        49.89 o                         
  -2  16   4        512.63        531.84        41.42 o                         
  -1  16   4       1601.53       1588.02        39.28 o                         
   0  16   4         14.73         19.63        17.23 o                         
   1  16   4        145.86        178.71        21.41 o                         
   2  16   4        146.41        163.71        20.56 o                         
   3  16   4       1139.76       1150.21        63.59 o                         
   4  16   4        130.26        119.94        35.10 o                         
   5  16   4        264.37        244.28        42.28 o                         
   6  16   4          1.38         62.01        42.42 o                         
   7  16   4         96.84        117.87        38.09 o                         
   8  16   4       1050.34       1277.30        93.06 o                         
   9  16   4        109.77        108.85        39.73 o                         
  -8  17   4        107.91        111.57        54.91 o                         
  -7  17   4         66.46        149.06        55.59 o                         
  -6  17   4        768.69        876.05        56.13 o                         
  -5  17   4        190.49        222.35        24.62 o                         
  -4  17   4         45.25         42.44        19.27 o                         
  -3  17   4         10.01        -14.39        20.06 o                         
  -2  17   4         99.62         48.66        22.41 o                         
  -1  17   4         85.08        130.28        29.44 o                         
   0  17   4       3362.14       3285.29        59.24 o                         
   1  17   4        991.64       1008.04        39.08 o                         
   2  17   4         17.98         23.07        17.44 o                         
   3  17   4        125.68        133.79        35.86 o                         
   4  17   4         14.41          7.35        31.41 o                         
   5  17   4        463.28        444.23        51.27 o                         
   6  17   4        316.94        365.39        49.06 o                         
   7  17   4         10.60         33.51        36.31 o                         
   8  17   4         40.55         28.89        38.15 o                         
  -7  18   4        297.91        378.57        71.26 o                         
  -6  18   4         14.59         10.51        48.84 o                         
  -5  18   4          7.84         14.56        26.72 o                         
  -4  18   4        113.79        110.61        22.71 o                         
  -3  18   4        501.63        552.63        58.55 o                         
  -2  18   4          3.28         -0.27        34.41 o                         
  -1  18   4        109.41        159.62        21.93 o                         
   0  18   4        269.20        243.59        32.53 o                         
   1  18   4         57.79         71.80        21.71 o                         
   2  18   4        142.97        196.11        22.21 o                         
   3  18   4        191.81        198.00        39.32 o                         
   4  18   4        787.55        848.96        74.94 o                         
   5  18   4        184.78        273.58        44.16 o                         
   6  18   4        586.74        602.91        57.77 o                         
   7  18   4        209.27        216.18        43.91 o                         
  -6  19   4        232.38        411.14       103.48 o                         
  -5  19   4         17.36         58.51        34.33 o                         
  -4  19   4        644.93        557.64        73.09 o                         
  -3  19   4          2.20         39.59        47.91 o                         
  -2  19   4        185.95        183.65        29.43 o                         
  -1  19   4        198.55        199.21        56.57 o                         
   0  19   4         69.90        128.16        24.76 o                         
   1  19   4        973.90        986.61        41.97 o                         
   2  19   4        173.07        127.64        20.57 o                         
   3  19   4        528.55        614.26        56.46 o                         
   4  19   4          3.10         41.80        34.07 o                         
   5  19   4        345.10        364.95        48.19 o                         
  -4  20   4          1.92         19.50        74.99 o                         
  -3  20   4        125.10        142.50        32.86 o                         
  -2  20   4          2.79         17.26        43.20 o                         
  -1  20   4         10.78         81.19        28.24 o                         
   0  20   4        328.45        374.59        32.51 o                         
   1  20   4         92.11        125.73        26.83 o                         
   2  20   4        396.75        392.50        41.79 o                         
   3  20   4          6.36         92.18        34.62 o                         
 -13   0   5          4.77          3.24        37.18 o                         
 -11   0   5          2.52        -10.43        25.16 o                         
  -9   0   5       2627.82       2435.91        58.89 o                         
  -7   0   5       4455.48       4176.71        69.20 o                         
  -5   0   5       6443.21       6328.28        93.33 o                         
  -3   0   5       4490.85       4310.03        58.75 o                         
  -1   0   5       2997.69       3405.68        48.44 o                         
   1   0   5       2695.05       2938.63        46.16 o                         
   3   0   5       6356.20       6219.15        78.85 o                         
   5   0   5       6317.19       6102.17        84.15 o                         
   7   0   5       3622.48       3542.93        67.10 o                         
   9   0   5        595.51        559.07        43.08 o                         
  11   0   5       6848.55       6998.96       162.73 o                         
  13   0   5         56.41         22.16        37.13 o                         
 -14   1   5          2.01        -24.67        29.92 o                         
 -13   1   5          0.15        -18.51        24.95 o                         
 -12   1   5        937.94       1057.16        49.52 o                         
 -11   1   5         10.95         30.62        19.81 o                         
 -10   1   5         34.80         81.25        21.15 o                         
  -9   1   5        314.66        389.49        22.26 o                         
  -8   1   5       5259.71       5177.10        63.13 o                         
  -7   1   5        651.42        595.05        22.51 o                         
  -6   1   5       5771.35       5479.20        54.49 o                         
  -5   1   5       1475.38       1720.22        29.16 o                         
  -4   1   5      15867.93      15785.43       108.46 o                         
  -3   1   5        126.48        148.19        12.65 o                         
  -2   1   5       1291.13       1514.36        23.63 o                         
  -1   1   5         57.05         74.78        10.18 o                         
   0   1   5       4743.75       5317.08        45.80 o                         
   1   1   5        555.20        571.12        16.78 o                         
   2   1   5       5125.73       4780.84        45.27 o                         
   3   1   5         36.56         61.81        12.05 o                         
   4   1   5        893.32        791.02        21.95 o                         
   5   1   5         57.02         94.03        13.34 o                         
   6   1   5       2759.98       2668.60        39.26 o                         
   7   1   5        374.67        425.23        21.80 o                         
   8   1   5       3111.52       3124.50        58.17 o                         
   9   1   5        261.16        317.92        25.98 o                         
  10   1   5         99.33        154.47        23.93 o                         
  11   1   5         82.30         73.30        26.42 o                         
  12   1   5        146.70        169.00        33.91 o                         
  13   1   5         12.19         21.51        25.85 o                         
  14   1   5        129.29        117.35        31.21 o                         
 -14   2   5          8.39         28.26        27.56 o                         
 -13   2   5          1.64        -10.92        29.26 o                         
 -12   2   5        193.66        253.70        29.48 o                         
 -11   2   5         28.45         71.79        26.76 o                         
 -10   2   5        683.86        743.17        31.02 o                         
  -9   2   5        611.24        580.70        27.29 o                         
  -8   2   5       1559.44       1485.86        32.17 o                         
  -7   2   5       8976.58       8752.07        81.25 o                         
  -6   2   5        865.73       1035.65        24.76 o                         
  -5   2   5       9344.44       9276.72        74.05 o                         
  -4   2   5       3648.75       3576.96        38.68 o                         
  -3   2   5       4465.48       4202.98        40.40 o                         
  -2   2   5         23.33         47.09         9.96 o                         
  -1   2   5        727.02        654.29        17.31 o                         
   0   2   5       1296.23       1455.56        22.68 o                         
   1   2   5       2069.04       2052.24        28.56 o                         
   2   2   5        264.88        295.31        15.28 o                         
   3   2   5       5564.15       5612.40        52.55 o                         
   4   2   5       2172.81       2430.18        32.77 o                         
   5   2   5         33.77         17.66        11.36 o                         
   6   2   5        163.12        177.71        15.85 o                         
   7   2   5        225.67        239.14        18.61 o                         
   8   2   5       1252.27       1274.53        31.64 o                         
   9   2   5          4.00         18.57        14.98 o                         
  10   2   5         60.66         60.57        21.53 o                         
  11   2   5         38.01          2.80        21.72 o                         
  12   2   5        737.94        730.62        46.01 o                         
  13   2   5        200.90        214.22        33.41 o                         
  14   2   5        259.33        252.16        36.97 o                         
 -14   3   5          9.99         12.90        28.56 o                         
 -13   3   5          6.91        -15.21        24.06 o                         
 -12   3   5         30.22         84.79        37.45 o                         
 -11   3   5        847.06        794.90        53.34 o                         
 -10   3   5       2218.52       2211.33        47.41 o                         
  -9   3   5       1356.71       1389.59        43.58 o                         
  -8   3   5        647.46        648.76        25.65 o                         
  -7   3   5       1731.69       1812.53        45.83 o                         
  -6   3   5       1101.41       1106.28        24.15 o                         
  -5   3   5       3270.04       3202.83        37.02 o                         
  -4   3   5       5639.54       5179.32        58.46 o                         
  -3   3   5       2022.07       2118.68        30.34 o                         
  -2   3   5       6970.42       6792.41        59.70 o                         
  -1   3   5        472.62        495.72        16.19 o                         
   0   3   5         34.33         24.30         9.61 o                         
   1   3   5        938.76       1017.60        30.10 o                         
   2   3   5      10717.28      10419.90        79.25 o                         
   3   3   5          5.64         18.47        12.66 o                         
   4   3   5       8930.19       9292.12        87.98 o                         
   5   3   5        686.61        701.93        22.00 o                         
   6   3   5        417.04        391.12        20.55 o                         
   7   3   5        141.95        161.51        15.97 o                         
   8   3   5       3357.22       3391.38        51.51 o                         
   9   3   5        459.88        473.68        30.38 o                         
  10   3   5        123.61        164.25        27.02 o                         
  11   3   5        178.74        201.45        25.79 o                         
  12   3   5        791.69        748.34        60.09 o                         
  13   3   5         56.69         71.96        27.83 o                         
  14   3   5          3.78         33.80        27.93 o                         
 -14   4   5       1056.12       1018.44        56.33 o                         
 -13   4   5         70.72         50.14        28.97 o                         
 -12   4   5       1459.54       1403.24        48.88 o                         
 -11   4   5        646.47        656.71        45.44 o                         
 -10   4   5          9.89          4.92        17.63 o                         
  -9   4   5         87.36         96.31        18.49 o                         
  -8   4   5       3295.80       3177.72        46.23 o                         
  -7   4   5       1540.84       1590.95        29.39 o                         
  -6   4   5         89.58        112.70        12.14 o                         
  -5   4   5       3875.93       3473.96        41.90 o                         
  -4   4   5       4161.31       4419.23        55.93 o                         
  -3   4   5       9865.15       9601.96        88.99 o                         
  -2   4   5         70.39         75.57         9.94 o                         
  -1   4   5       1068.48        962.97        19.88 o                         
   0   4   5       2359.17       2543.65        31.35 o                         
   1   4   5       3862.80       3630.69        41.77 o                         
   2   4   5         26.66         40.82        11.47 o                         
   3   4   5      16018.69      16989.04       136.67 o                         
   4   4   5         22.10         46.66        11.95 o                         
   5   4   5       9356.89       9348.98        79.02 o                         
   6   4   5         87.22         81.97        14.20 o                         
   7   4   5        449.40        488.64        21.97 o                         
   8   4   5         55.29         75.99        17.37 o                         
   9   4   5       1324.03       1350.88        41.58 o                         
  10   4   5        254.43        263.40        25.94 o                         
  11   4   5       1104.42       1048.75        57.70 o                         
  12   4   5        234.61        290.28        34.57 o                         
  13   4   5          1.43          1.99        25.32 o                         
  14   4   5         14.55         -0.15        27.11 o                         
 -14   5   5         32.32         20.09        38.35 o                         
 -13   5   5        800.13        726.85        56.23 o                         
 -12   5   5        801.43        778.97        44.25 o                         
 -11   5   5        618.59        657.28        43.12 o                         
 -10   5   5        150.46        176.17        21.05 o                         
  -9   5   5        135.83        145.98        18.65 o                         
  -8   5   5         45.32         65.45        18.56 o                         
  -7   5   5        421.96        381.09        17.50 o                         
  -6   5   5      11912.91      11988.58        99.15 o                         
  -5   5   5        140.18        281.38        20.46 o                         
  -4   5   5        605.46        539.50        37.32 o                         
  -3   5   5        142.12        179.15        18.67 o                         
  -2   5   5       6217.41       6146.95        51.47 o                         
  -1   5   5         32.10         46.76        10.86 o                         
   0   5   5      11266.02      11503.30        84.29 o                         
   1   5   5       2197.17       2347.65        34.46 o                         
   2   5   5       1304.27       1221.83        34.19 o                         
   3   5   5        290.38        338.20        16.73 o                         
   4   5   5       4833.11       5218.68        52.15 o                         
   5   5   5        213.46        270.57        16.38 o                         
   6   5   5        868.37        925.16        25.46 o                         
   7   5   5        682.08        694.21        24.50 o                         
   8   5   5       5632.77       5442.47        69.70 o                         
   9   5   5        660.30        641.36        31.61 o                         
  10   5   5        318.21        343.26        26.81 o                         
  11   5   5          3.71         49.15        21.34 o                         
  12   5   5        512.65        485.18        36.56 o                         
  13   5   5        111.99        166.49        27.62 o                         
 -14   6   5        321.95        358.28        40.69 o                         
 -13   6   5          0.48        -17.82        26.33 o                         
 -12   6   5         67.35        103.74        21.39 o                         
 -11   6   5        267.72        289.72        32.84 o                         
 -10   6   5        136.18        118.58        19.85 o                         
  -9   6   5         24.27         15.27        15.21 o                         
  -8   6   5        276.63        251.12        17.04 o                         
  -7   6   5       4752.36       4768.32        66.62 o                         
  -6   6   5        101.54        171.13        19.95 o                         
  -5   6   5        110.36        154.02        19.79 o                         
  -4   6   5         87.88        131.94        17.44 o                         
  -3   6   5       3766.52       3746.52        51.50 o                         
  -2   6   5        776.46        863.15        18.42 o                         
  -1   6   5       4609.51       4755.92        45.82 o                         
   0   6   5       1843.44       2063.89        30.24 o                         
   1   6   5       3254.73       3088.04        37.80 o                         
   2   6   5       4484.49       4644.64        47.15 o                         
   3   6   5        212.01        167.80        13.56 o                         
   4   6   5         18.02         31.26        10.69 o                         
   5   6   5        433.19        375.11        18.19 o                         
   6   6   5        135.53        199.99        15.62 o                         
   7   6   5       2036.99       2027.64        45.35 o                         
   8   6   5          5.57          6.42        15.43 o                         
   9   6   5       1901.42       1892.15        44.92 o                         
  10   6   5        549.72        586.92        33.24 o                         
  11   6   5        625.59        582.32        44.87 o                         
  12   6   5        901.60        990.16        42.21 o                         
  13   6   5        378.51        375.35        39.09 o                         
 -14   7   5         76.83        -37.17        66.58 o                         
 -13   7   5         17.21          6.36        26.39 o                         
 -12   7   5         20.68        -19.40        21.16 o                         
 -11   7   5        151.10        191.95        28.01 o                         
 -10   7   5       3208.92       3077.92        58.81 o                         
  -9   7   5         17.59         23.86        22.52 o                         
  -8   7   5       1066.20       1036.49        43.56 o                         
  -7   7   5         36.89         32.85        19.71 o                         
  -6   7   5        829.22        779.22        30.76 o                         
  -5   7   5       1134.37       1078.11        32.60 o                         
  -4   7   5        538.64        569.64        26.13 o                         
  -3   7   5        993.14       1105.43        30.30 o                         
  -2   7   5       3743.63       3835.32        45.07 o                         
  -1   7   5       2891.24       3183.19        37.25 o                         
   0   7   5         87.19         61.23        13.11 o                         
   1   7   5          1.97          2.29        10.90 o                         
   2   7   5         69.05        111.46        12.83 o                         
   3   7   5       2451.46       2571.99        34.47 o                         
   4   7   5       1671.46       1639.04        30.38 o                         
   5   7   5        923.95        887.38        22.81 o                         
   6   7   5       2717.26       2688.99        40.95 o                         
   7   7   5        631.24        646.95        24.71 o                         
   8   7   5       1822.60       1706.12        48.85 o                         
   9   7   5         12.53         58.14        17.25 o                         
  10   7   5        332.31        327.02        25.30 o                         
  11   7   5        303.30        388.93        31.97 o                         
  12   7   5         19.94         52.17        25.11 o                         
  13   7   5        399.58        449.14        37.55 o                         
 -13   8   5         67.69        -13.23        52.83 o                         
 -12   8   5        591.03        600.40        58.30 o                         
 -11   8   5        155.29        105.74        30.18 o                         
 -10   8   5        764.89        764.35        30.59 o                         
  -9   8   5        292.61        332.84        44.52 o                         
  -8   8   5        136.64        123.24        25.08 o                         
  -7   8   5       1824.26       1827.04        51.62 o                         
  -6   8   5         48.79         24.21        18.15 o                         
  -5   8   5        183.56        207.35        20.72 o                         
  -4   8   5         16.38         23.57        14.64 o                         
  -3   8   5          1.79         -7.85        14.55 o                         
  -2   8   5          1.91          0.41         9.18 o                         
  -1   8   5       1162.54       1132.68        23.77 o                         
   0   8   5        794.97        777.36        22.20 o                         
   1   8   5       5986.17       5752.69        55.39 o                         
   2   8   5        641.58        675.31        21.21 o                         
   3   8   5        694.56        746.79        21.17 o                         
   4   8   5        977.32        924.93        21.53 o                         
   5   8   5       1412.21       1440.28        27.23 o                         
   6   8   5        282.02        255.74        30.00 o                         
   7   8   5        799.12        762.73        28.70 o                         
   8   8   5        544.59        598.55        33.88 o                         
   9   8   5        492.50        449.37        24.64 o                         
  10   8   5       1914.47       1837.58        61.93 o                         
  11   8   5         94.99        107.98        23.66 o                         
  12   8   5        118.52        185.83        29.99 o                         
  13   8   5         55.39         11.01        24.87 o                         
 -13   9   5        338.44        291.64        38.50 o                         
 -12   9   5        284.07        276.28        39.07 o                         
 -11   9   5       1127.49       1080.90        52.06 o                         
 -10   9   5        495.47        441.23        35.65 o                         
  -9   9   5        816.14        836.94        66.85 o                         
  -8   9   5       2069.73       2042.76        54.60 o                         
  -7   9   5          2.90         -9.09        19.65 o                         
  -6   9   5       2021.91       1957.33        50.80 o                         
  -5   9   5        595.77        658.95        29.74 o                         
  -4   9   5       1849.45       1824.59        39.53 o                         
  -3   9   5        179.91        191.72        19.25 o                         
  -2   9   5        913.87        887.26        21.48 o                         
  -1   9   5        314.99        420.36        20.99 o                         
   0   9   5       3355.54       3256.47        40.73 o                         
   1   9   5       3161.10       3326.84        41.49 o                         
   2   9   5        423.06        458.53        19.63 o                         
   3   9   5       2466.74       2648.32        37.60 o                         
   4   9   5        268.85        316.30        19.70 o                         
   5   9   5        540.14        544.84        31.29 o                         
   6   9   5          0.75        -20.50        20.50 o                         
   7   9   5         19.53         26.53        26.51 o                         
   8   9   5        251.18        249.89        40.06 o                         
   9   9   5        692.59        676.22        54.58 o                         
  10   9   5          3.54        -18.19        33.65 o                         
  11   9   5       1024.35       1121.16        71.60 o                         
  12   9   5         73.19        102.52        41.97 o                         
 -13  10   5          7.49         -5.42        76.24 o                         
 -12  10   5        522.26        488.37        54.44 o                         
 -11  10   5         20.30          6.22        23.32 o                         
 -10  10   5       1593.67       1592.41        54.44 o                         
  -9  10   5        310.16        325.03        33.88 o                         
  -8  10   5        713.56        636.33        37.58 o                         
  -7  10   5       1580.31       1564.50        48.16 o                         
  -6  10   5       3084.44       2980.72        61.73 o                         
  -5  10   5        245.62        274.05        24.78 o                         
  -4  10   5         23.83         -5.50        16.53 o                         
  -3  10   5       2301.10       2371.66        36.44 o                         
  -2  10   5         36.36         30.62        13.30 o                         
  -1  10   5        411.47        470.11        22.86 o                         
   0  10   5        165.71        248.36        16.71 o                         
   1  10   5       1216.87       1304.78        28.27 o                         
   2  10   5        655.10        701.72        24.99 o                         
   3  10   5       4011.36       4039.98        46.12 o                         
   4  10   5         36.08         27.08        14.79 o                         
   5  10   5          4.79         16.29        21.35 o                         
   6  10   5        953.95        926.77        47.32 o                         
   7  10   5          0.20         11.23        27.48 o                         
   8  10   5        123.04        123.98        35.32 o                         
   9  10   5         27.58         51.15        37.03 o                         
  10  10   5        778.51        886.02       105.60 o                         
  11  10   5         66.50         54.49        36.40 o                         
  12  10   5       1409.57       1369.43        98.30 o                         
 -12  11   5         14.70        -12.53        60.94 o                         
 -11  11   5       1110.99       1118.21        69.63 o                         
 -10  11   5         68.02         51.06        22.77 o                         
  -9  11   5        112.63        142.23        25.49 o                         
  -8  11   5         16.40         11.51        19.41 o                         
  -7  11   5        108.60        132.85        24.35 o                         
  -6  11   5       1552.88       1474.29        45.83 o                         
  -5  11   5        488.27        531.07        33.73 o                         
  -4  11   5        316.20        325.53        25.95 o                         
  -3  11   5        485.21        507.84        23.51 o                         
  -2  11   5         67.91         84.40        13.86 o                         
  -1  11   5        167.32        194.31        16.31 o                         
   0  11   5        119.16        105.72        14.71 o                         
   1  11   5       1492.55       1481.76        32.67 o                         
   2  11   5        574.08        623.37        26.24 o                         
   3  11   5       1441.78       1561.31        34.50 o                         
   4  11   5          5.12         15.96        21.03 o                         
   5  11   5         43.02        104.16        28.50 o                         
   6  11   5         26.60         26.29        40.86 o                         
   7  11   5        145.70        144.47        32.96 o                         
   8  11   5          0.06         21.37        28.13 o                         
   9  11   5        349.09        371.73        49.14 o                         
  10  11   5         83.86         85.65        37.69 o                         
  11  11   5        783.76        765.12        63.98 o                         
  12  11   5          3.59        -10.49        38.95 o                         
 -12  12   5        731.24        623.03        48.46 o                         
 -11  12   5          9.40         35.32        23.54 o                         
 -10  12   5        307.75        402.78        45.27 o                         
  -9  12   5         12.08         22.01        20.08 o                         
  -8  12   5        134.07        101.04        30.22 o                         
  -7  12   5        117.14        107.35        24.68 o                         
  -6  12   5        844.71        776.77        36.34 o                         
  -5  12   5         81.76         71.57        29.43 o                         
  -4  12   5        729.27        670.08        39.15 o                         
  -3  12   5        560.46        605.39        22.72 o                         
  -2  12   5        506.52        592.51        24.50 o                         
  -1  12   5        922.97        860.96        27.69 o                         
   0  12   5        392.94        384.41        22.74 o                         
   1  12   5        294.16        332.85        20.60 o                         
   2  12   5         84.67         96.56        15.62 o                         
   3  12   5        131.34        107.55        18.09 o                         
   4  12   5        237.52        219.17        30.99 o                         
   5  12   5       1913.09       1930.42        73.11 o                         
   6  12   5          1.95          0.50        30.54 o                         
   7  12   5         72.21         42.72        33.14 o                         
   8  12   5        107.59         87.28        35.79 o                         
   9  12   5         59.94         48.76        36.65 o                         
  10  12   5       1066.88       1057.28        72.34 o                         
  11  12   5        311.33        275.21        63.23 o                         
 -11  13   5        147.38        133.15        62.59 o                         
 -10  13   5        115.45        144.08        21.05 o                         
  -9  13   5        536.79        602.74        41.38 o                         
  -8  13   5        562.21        624.46        44.47 o                         
  -7  13   5        461.70        506.42        49.26 o                         
  -6  13   5         50.12         43.90        23.29 o                         
  -5  13   5       4203.53       4109.49        75.05 o                         
  -4  13   5        310.58        341.58        19.79 o                         
  -3  13   5        718.67        647.88        23.77 o                         
  -2  13   5         39.01         26.39        14.12 o                         
  -1  13   5       1327.48       1382.14        36.48 o                         
   0  13   5          1.23         18.41        15.33 o                         
   1  13   5         16.23         13.48        15.03 o                         
   2  13   5        706.59        690.55        33.36 o                         
   3  13   5         20.93         41.08        13.26 o                         
   4  13   5        924.90        935.96        57.84 o                         
   5  13   5       2218.42       2093.06        77.20 o                         
   6  13   5        564.42        599.96        52.78 o                         
   7  13   5        650.63        628.14        56.20 o                         
   8  13   5        496.35        511.80        47.34 o                         
   9  13   5         59.34         38.30        36.84 o                         
  10  13   5         98.69         54.41        43.32 o                         
  11  13   5        373.85        374.94        61.26 o                         
 -10  14   5        298.16        328.72        67.63 o                         
  -9  14   5         25.52         93.85        24.60 o                         
  -8  14   5        762.12        708.90        34.64 o                         
  -7  14   5        896.51        857.15        53.53 o                         
  -6  14   5       2102.57       1993.08        52.90 o                         
  -5  14   5        106.36         91.03        23.82 o                         
  -4  14   5       1109.21       1042.84        31.88 o                         
  -3  14   5        422.08        447.66        28.17 o                         
  -2  14   5        682.01        612.34        27.01 o                         
  -1  14   5        846.81        899.16        30.61 o                         
   0  14   5        281.11        336.55        23.09 o                         
   1  14   5        381.91        420.42        25.29 o                         
   2  14   5        375.40        442.82        25.37 o                         
   3  14   5        155.81        180.59        20.56 o                         
   4  14   5       1916.64       1895.04        73.66 o                         
   5  14   5        438.54        448.62        49.08 o                         
   6  14   5        594.44        603.26        54.45 o                         
   7  14   5        367.13        462.83        53.96 o                         
   8  14   5        416.10        369.75        49.11 o                         
   9  14   5         22.35         12.99        31.88 o                         
  10  14   5        345.73        400.20        64.13 o                         
 -10  15   5        541.08        555.05        81.38 o                         
  -9  15   5        530.97        445.29        72.04 o                         
  -8  15   5        202.14        231.33        29.40 o                         
  -7  15   5         98.16         91.79        20.87 o                         
  -6  15   5        879.21        848.35        48.46 o                         
  -5  15   5         87.13         88.70        23.85 o                         
  -4  15   5        121.81        118.88        18.93 o                         
  -3  15   5        790.78        619.94        35.72 o                         
  -2  15   5        524.83        572.90        28.19 o                         
  -1  15   5        524.49        509.86        26.98 o                         
   0  15   5          2.19         20.63        16.43 o                         
   1  15   5       4105.84       3919.09        59.96 o                         
   2  15   5        102.40         78.48        18.17 o                         
   3  15   5         40.15         42.69        14.15 o                         
   4  15   5          8.88        -10.13        31.61 o                         
   5  15   5       1014.83        950.56        62.35 o                         
   6  15   5        189.55        214.53        44.63 o                         
   7  15   5        451.15        498.13        55.24 o                         
   8  15   5        329.20        301.31        49.11 o                         
   9  15   5        658.08        625.60        53.20 o                         
  -9  16   5        266.65        380.51        73.02 o                         
  -8  16   5        193.61        211.82        58.27 o                         
  -7  16   5        123.77        110.09        21.71 o                         
  -6  16   5         31.25         31.07        20.55 o                         
  -5  16   5        670.44        694.01        39.09 o                         
  -4  16   5        152.10        181.43        22.62 o                         
  -3  16   5        317.97        278.11        25.00 o                         
  -2  16   5         15.48          8.62        18.32 o                         
  -1  16   5        782.14        777.55        31.20 o                         
   0  16   5         12.71          4.86        23.90 o                         
   1  16   5         52.30         80.85        19.47 o                         
   2  16   5          5.69        -16.72        16.72 o                         
   3  16   5         32.09         35.41        32.36 o                         
   4  16   5        397.24        562.14        53.34 o                         
   5  16   5        987.65        903.50        79.86 o                         
   6  16   5        430.99        455.88        53.87 o                         
   7  16   5        458.60        491.03        55.92 o                         
   8  16   5         31.27         61.62        39.56 o                         
  -8  17   5        664.50        650.68        85.99 o                         
  -7  17   5        511.28        599.47        56.09 o                         
  -6  17   5        710.89        664.36        35.92 o                         
  -5  17   5         76.58         75.31        23.25 o                         
  -4  17   5        273.10        263.92        25.37 o                         
  -3  17   5         34.80          9.18        18.47 o                         
  -2  17   5          7.69        -18.37        18.37 o                         
  -1  17   5        259.88        237.51        28.64 o                         
   0  17   5        845.37        941.40        42.83 o                         
   1  17   5         95.90        113.04        22.78 o                         
   2  17   5       1058.07       1012.39        36.48 o                         
   3  17   5          9.39         48.24        33.43 o                         
   4  17   5        490.41        456.02        51.53 o                         
   5  17   5        439.43        370.91        73.60 o                         
   6  17   5       1855.15       2100.27       105.61 o                         
   7  17   5          2.30        -34.81        34.81 o                         
  -7  18   5        281.93        281.18        68.33 o                         
  -6  18   5         16.00         55.36        30.55 o                         
  -5  18   5       1342.50       1314.77        70.51 o                         
  -4  18   5        174.33        134.14        21.43 o                         
  -3  18   5        443.22        624.26        45.63 o                         
  -2  18   5         32.71        -14.90        19.58 o                         
  -1  18   5       2232.28       2229.83        53.18 o                         
   0  18   5         36.94         42.10        24.01 o                         
   1  18   5         57.55         74.20        22.64 o                         
   2  18   5        226.69        200.36        36.52 o                         
   3  18   5       1461.65       1484.47        71.57 o                         
   4  18   5          2.97         -3.30        32.44 o                         
   5  18   5        213.32        293.80        47.43 o                         
   6  18   5          9.59         28.21        42.68 o                         
  -5  19   5         49.23         65.57        37.59 o                         
  -4  19   5        817.16        869.12       112.88 o                         
  -3  19   5          1.01         12.72        31.90 o                         
  -2  19   5       1359.09       1455.75        68.77 o                         
  -1  19   5         42.35         25.05        35.02 o                         
   0  19   5         24.48         48.92        23.95 o                         
   1  19   5         55.64         95.63        33.46 o                         
   2  19   5       1100.14       1110.78        68.25 o                         
   3  19   5         29.70         89.99        36.28 o                         
   4  19   5       1209.25       1469.36        75.68 o                         
   5  19   5         60.35         83.06        42.93 o                         
  -3  20   5       1027.21       1167.87        60.95 o                         
  -2  20   5          5.44        -15.44        25.74 o                         
  -1  20   5       1257.09       1363.82        57.71 o                         
   0  20   5        580.38        493.29        40.12 o                         
   1  20   5        259.85        252.62        41.93 o                         
   2  20   5        291.66        278.87        67.43 o                         
 -14   0   6       1770.77       1764.01        95.15 o                         
 -12   0   6        936.16       1110.26        78.07 o                         
 -10   0   6       4915.29       4701.99       136.03 o                         
  -8   0   6         56.90         57.48        21.40 o                         
  -6   0   6       5903.23       6043.20        83.83 o                         
  -4   0   6       6662.28       6333.76        80.87 o                         
  -2   0   6       4190.63       4455.67        63.95 o                         
   0   0   6       1152.34       1548.79        36.17 o                         
   2   0   6        545.39        562.68        28.06 o                         
   4   0   6       2879.15       2819.28        54.65 o                         
   6   0   6       4216.20       4859.70        78.56 o                         
   8   0   6       5046.52       4944.24        98.65 o                         
  10   0   6         93.57        201.12        73.18 o                         
  12   0   6       1425.26       1268.01        79.87 o                         
  14   0   6         31.10         65.33        44.71 o                         
 -14   1   6          5.94         25.27        26.24 o                         
 -13   1   6       1861.19       1977.44        77.37 o                         
 -12   1   6          0.28         16.53        22.66 o                         
 -11   1   6       2250.20       2143.90        52.50 o                         
 -10   1   6          4.76         17.12        19.17 o                         
  -9   1   6       2466.12       2419.80        44.95 o                         
  -8   1   6        136.34        158.81        17.67 o                         
  -7   1   6       1432.66       1316.57        30.37 o                         
  -6   1   6        185.81        219.78        16.57 o                         
  -5   1   6       6051.21       5993.63        57.41 o                         
  -4   1   6        896.50        977.79        23.71 o                         
  -3   1   6       1149.05       1074.84        27.89 o                         
  -2   1   6          9.51         37.23        11.52 o                         
  -1   1   6       1713.32       1936.84        27.91 o                         
   0   1   6       2521.06       2664.72        33.08 o                         
   1   1   6       7173.92       7795.78        64.02 o                         
   2   1   6       3624.52       3809.48        42.23 o                         
   3   1   6       4170.94       4417.81        47.45 o                         
   4   1   6        512.66        598.27        22.09 o                         
   5   1   6        267.33        273.27        17.43 o                         
   6   1   6       2803.07       2829.59        45.05 o                         
   7   1   6       4675.09       4725.03        60.42 o                         
   8   1   6          0.14         13.50        15.65 o                         
   9   1   6        315.10        325.88        25.48 o                         
  10   1   6        483.23        498.54        34.44 o                         
  11   1   6        769.30        719.47        45.65 o                         
  12   1   6         50.24         70.50        26.87 o                         
  13   1   6        500.12        492.51        43.70 o                         
  14   1   6         81.91         62.35        30.95 o                         
 -14   2   6        263.92        220.24        32.85 o                         
 -13   2   6          0.02        -26.18        35.81 o                         
 -12   2   6       2633.86       2574.81       112.88 o                         
 -11   2   6        170.78        207.99        27.33 o                         
 -10   2   6       1904.24       1817.40        45.64 o                         
  -9   2   6        109.56        123.35        18.85 o                         
  -8   2   6        376.06        443.13        22.66 o                         
  -7   2   6         53.09         56.52        13.72 o                         
  -6   2   6       2745.77       2484.48        42.32 o                         
  -5   2   6         98.36        124.98        13.84 o                         
  -4   2   6       2592.87       2369.70        32.82 o                         
  -3   2   6       4268.46       4661.23        45.50 o                         
  -2   2   6      13065.17      13666.98        96.13 o                         
  -1   2   6        151.33        182.64        13.77 o                         
   0   2   6       3585.82       3809.35        41.00 o                         
   1   2   6         15.32         21.05        11.58 o                         
   2   2   6       7319.92       7658.04        65.28 o                         
   3   2   6        131.47        151.78        14.38 o                         
   4   2   6       1092.84       1241.49        26.85 o                         
   5   2   6        621.47        655.03        21.27 o                         
   6   2   6       1073.85       1192.57        28.72 o                         
   7   2   6        358.31        380.37        21.03 o                         
   8   2   6        118.19        136.70        19.26 o                         
   9   2   6        961.82        977.13        45.20 o                         
  10   2   6        457.59        461.50        33.83 o                         
  11   2   6          9.82          0.10        23.15 o                         
  12   2   6        241.37        252.80        39.46 o                         
  13   2   6        129.99        114.88        32.69 o                         
  14   2   6        269.96        331.44        55.14 o                         
 -14   3   6         79.25         59.56        30.00 o                         
 -13   3   6        405.43        455.26        49.73 o                         
 -12   3   6         21.85          5.34        29.22 o                         
 -11   3   6       1727.42       1748.81        85.24 o                         
 -10   3   6        391.08        382.31        29.29 o                         
  -9   3   6       2854.35       2834.66        47.49 o                         
  -8   3   6         14.43          8.48        15.64 o                         
  -7   3   6       5550.83       5240.17        62.08 o                         
  -6   3   6        209.32        233.88        16.07 o                         
  -5   3   6       3152.36       2949.86        36.19 o                         
  -4   3   6        725.95        631.58        19.49 o                         
  -3   3   6        205.18        257.47        16.02 o                         
  -2   3   6        222.05        213.71        14.28 o                         
  -1   3   6       5670.78       5872.42        52.54 o                         
   0   3   6       1787.01       1868.17        31.40 o                         
   1   3   6       4468.98       4549.94        45.99 o                         
   2   3   6       1881.45       1817.67        29.92 o                         
   3   3   6        641.28        867.94        23.61 o                         
   4   3   6        165.41        218.10        18.45 o                         
   5   3   6         36.41         44.69        12.39 o                         
   6   3   6       4441.57       4332.87        53.86 o                         
   7   3   6        313.98        355.98        24.20 o                         
   8   3   6        128.70        162.88        21.95 o                         
   9   3   6         66.61         77.66        21.56 o                         
  10   3   6        113.91        138.80        23.84 o                         
  11   3   6          2.35         -7.79        19.88 o                         
  12   3   6         85.97        126.95        30.70 o                         
  13   3   6         57.86         71.13        29.47 o                         
 -14   4   6        289.79        338.34        40.51 o                         
 -13   4   6          0.09         10.05        28.27 o                         
 -12   4   6       1028.56       1070.70        58.79 o                         
 -11   4   6         67.55        101.51        24.84 o                         
 -10   4   6       1538.88       1604.98        41.16 o                         
  -9   4   6        770.77        805.58        29.40 o                         
  -8   4   6        224.56        208.47        23.06 o                         
  -7   4   6        201.16        211.55        21.33 o                         
  -6   4   6       1409.93       1198.41        24.08 o                         
  -5   4   6       1631.15       1557.79        24.84 o                         
  -4   4   6       1959.15       1999.49        26.59 o                         
  -3   4   6          6.96         20.51         9.92 o                         
  -2   4   6         35.30         16.55        14.64 o                         
  -1   4   6       5294.00       5372.48        49.90 o                         
   0   4   6         62.70         73.25        13.99 o                         
   1   4   6        462.10        436.59        18.52 o                         
   2   4   6        473.93        502.14        19.74 o                         
   3   4   6       2394.99       2530.20        35.72 o                         
   4   4   6       2042.23       2310.03        34.77 o                         
   5   4   6          2.72         28.30        14.28 o                         
   6   4   6        901.65        896.87        26.09 o                         
   7   4   6        431.41        460.65        24.49 o                         
   8   4   6          1.06          1.87        16.96 o                         
   9   4   6        849.67        788.10        35.83 o                         
  10   4   6        900.35        905.98        39.17 o                         
  11   4   6        804.36        813.59        60.86 o                         
  12   4   6        123.06        172.56        37.80 o                         
  13   4   6         56.61         14.05        35.75 o                         
 -14   5   6         15.73         12.70        29.41 o                         
 -13   5   6         18.35         12.34        25.77 o                         
 -12   5   6         18.63         77.87        27.73 o                         
 -11   5   6        323.63        371.63        42.92 o                         
 -10   5   6          9.18          1.65        17.22 o                         
  -9   5   6       2151.45       2114.04        48.36 o                         
  -8   5   6         67.18         91.28        17.47 o                         
  -7   5   6        429.25        497.93        21.97 o                         
  -6   5   6       1084.34       1097.98        47.85 o                         
  -5   5   6       2186.71       2217.57        44.77 o                         
  -4   5   6        622.81        568.97        31.88 o                         
  -3   5   6        171.12        130.55         9.88 o                         
  -2   5   6       5673.57       5630.38        51.06 o                         
  -1   5   6        972.54        983.60        22.74 o                         
   0   5   6       2563.75       2415.58        36.20 o                         
   1   5   6         83.65        145.36        14.10 o                         
   2   5   6         37.06         23.07        11.76 o                         
   3   5   6       2150.80       2222.45        33.72 o                         
   4   5   6       3097.38       3259.89        41.64 o                         
   5   5   6       1309.90       1410.42        31.67 o                         
   6   5   6       2325.43       2364.90        38.17 o                         
   7   5   6         10.85         31.64        15.47 o                         
   8   5   6       1596.66       1542.45        42.08 o                         
   9   5   6        158.60        159.75        22.58 o                         
  10   5   6         13.99         23.64        19.80 o                         
  11   5   6       1144.11       1097.79        53.46 o                         
  12   5   6        112.86        149.33        25.91 o                         
  13   5   6         83.95        131.75        27.25 o                         
 -14   6   6        672.21        780.94        54.76 o                         
 -13   6   6          8.75         27.49        32.75 o                         
 -12   6   6        739.72        826.62        59.94 o                         
 -11   6   6         75.55        116.78        21.39 o                         
 -10   6   6        183.66        168.30        22.93 o                         
  -9   6   6        465.80        450.27        26.32 o                         
  -8   6   6         12.10         -7.83        26.51 o                         
  -7   6   6       3817.62       3690.97        65.17 o                         
  -6   6   6          2.18        341.14        36.51 o                         
  -5   6   6       2532.29       2484.43        50.02 o                         
  -4   6   6         31.89         40.77        15.68 o                         
  -3   6   6       9937.15      10436.20        99.54 o                         
  -2   6   6        727.07        780.49        20.93 o                         
  -1   6   6       4974.59       4830.52        47.92 o                         
   0   6   6         28.95        108.62        13.49 o                         
   1   6   6       3494.61       3150.33        39.08 o                         
   2   6   6        651.39        820.75        22.72 o                         
   3   6   6       2371.97       2306.83        34.33 o                         
   4   6   6        539.05        498.04        20.39 o                         
   5   6   6       1757.33       1764.39        31.68 o                         
   6   6   6       2264.23       2379.86        38.12 o                         
   7   6   6       1987.47       1980.91        41.20 o                         
   8   6   6          0.86          8.92        20.09 o                         
   9   6   6        376.51        457.12        29.52 o                         
  10   6   6        208.53        271.31        28.29 o                         
  11   6   6        279.81        369.96        41.02 o                         
  12   6   6        414.83        388.19        33.67 o                         
  13   6   6        435.02        467.76        41.14 o                         
 -13   7   6        793.51       1049.13        90.69 o                         
 -12   7   6         41.79         36.70        19.19 o                         
 -11   7   6        228.02        237.64        22.68 o                         
 -10   7   6        267.45        273.89        23.91 o                         
  -9   7   6         43.01         31.95        29.86 o                         
  -8   7   6        728.89        746.34        43.03 o                         
  -7   7   6        265.47        259.41        29.66 o                         
  -6   7   6       1017.78       1046.95        35.19 o                         
  -5   7   6       1228.75       1132.48        34.34 o                         
  -4   7   6       3379.80       3282.84        57.41 o                         
  -3   7   6        304.60        368.30        23.48 o                         
  -2   7   6       4208.64       4420.00        54.26 o                         
  -1   7   6       1008.97       1033.72        23.27 o                         
   0   7   6       2033.46       1747.21        29.49 o                         
   1   7   6         57.18         58.10        12.31 o                         
   2   7   6      10082.89       9993.28        81.94 o                         
   3   7   6          4.72         10.09        12.34 o                         
   4   7   6       3321.26       3102.45        44.05 o                         
   5   7   6       1883.62       1897.71        33.27 o                         
   6   7   6       1991.42       1990.35        48.45 o                         
   7   7   6        279.85        316.04        24.00 o                         
   8   7   6       2506.26       2476.62        48.83 o                         
   9   7   6        432.35        489.51        31.09 o                         
  10   7   6        403.56        433.22        30.40 o                         
  11   7   6         60.23         95.09        21.34 o                         
  12   7   6       1271.49       1270.72        54.58 o                         
  13   7   6        352.08        337.73        37.49 o                         
 -13   8   6         89.83         89.08        37.64 o                         
 -12   8   6        130.97        127.61        35.56 o                         
 -11   8   6          1.22         21.26        29.61 o                         
 -10   8   6          1.53        -25.66        25.66 o                         
  -9   8   6        131.10        174.26        29.62 o                         
  -8   8   6        274.90        250.04        30.98 o                         
  -7   8   6        349.13        393.99        33.37 o                         
  -6   8   6        416.18        392.04        31.87 o                         
  -5   8   6       1864.72       1699.92        40.52 o                         
  -4   8   6        175.53        176.07        19.83 o                         
  -3   8   6       3115.94       3052.70        49.45 o                         
  -2   8   6        228.92        247.72        14.47 o                         
  -1   8   6       5174.52       4846.22        52.28 o                         
   0   8   6       1707.97       1599.01        29.41 o                         
   1   8   6       4904.51       4867.35        52.26 o                         
   2   8   6       1021.41       1123.17        29.95 o                         
   3   8   6       6777.98       6646.49        84.40 o                         
   4   8   6         38.05         20.47        12.44 o                         
   5   8   6       1088.61       1003.13        26.68 o                         
   6   8   6          4.40         13.98        13.19 o                         
   7   8   6       1861.12       1804.64        48.91 o                         
   8   8   6        526.80        515.02        26.66 o                         
   9   8   6       2671.45       2543.94        59.29 o                         
  10   8   6        245.72        244.87        24.22 o                         
  11   8   6       1427.35       1460.16        78.51 o                         
  12   8   6          9.08        -13.40        23.61 o                         
 -13   9   6         42.49         78.69        42.54 o                         
 -12   9   6          2.83         -1.14        46.10 o                         
 -11   9   6        368.17        365.73        44.00 o                         
 -10   9   6        281.41        263.11        63.66 o                         
  -9   9   6         20.33         47.61        25.70 o                         
  -8   9   6          4.39         14.15        26.61 o                         
  -7   9   6        562.00        586.79        38.22 o                         
  -6   9   6         56.72         89.46        23.50 o                         
  -5   9   6        350.05        298.24        25.34 o                         
  -4   9   6       1379.29       1344.08        37.30 o                         
  -3   9   6         25.25         98.88        19.20 o                         
  -2   9   6       3429.65       3194.71        38.52 o                         
  -1   9   6        481.20        476.52        20.89 o                         
   0   9   6       2379.36       2123.57        33.62 o                         
   1   9   6        124.16        196.57        16.34 o                         
   2   9   6       7845.24       7704.65        71.80 o                         
   3   9   6       1309.76       1609.07        33.85 o                         
   4   9   6       5983.59       5934.44        60.55 o                         
   5   9   6         41.19         51.25        14.39 o                         
   6   9   6       1316.64       1248.27        32.05 o                         
   7   9   6         76.38         60.54        31.95 o                         
   8   9   6       4033.73       3805.05       159.78 o                         
   9   9   6         47.61         57.16        35.16 o                         
  10   9   6        607.13        618.33        56.20 o                         
  11   9   6        223.90        192.81        43.85 o                         
  12   9   6        484.25        485.24        58.42 o                         
 -12  10   6        454.15        517.12        53.39 o                         
 -11  10   6         12.70          5.99        32.77 o                         
 -10  10   6          3.96        -15.42        23.02 o                         
  -9  10   6        401.14        468.10        36.73 o                         
  -8  10   6        747.36        694.01        41.54 o                         
  -7  10   6        290.52        308.39        31.43 o                         
  -6  10   6       2274.70       2103.79        55.95 o                         
  -5  10   6        611.10        571.31        35.76 o                         
  -4  10   6         41.35         25.48        19.10 o                         
  -3  10   6       2085.18       2058.65        54.89 o                         
  -2  10   6        364.22        442.21        18.83 o                         
  -1  10   6       5027.88       4856.63        52.74 o                         
   0  10   6        238.63        280.98        18.03 o                         
   1  10   6       3576.29       3421.74        46.94 o                         
   2  10   6        131.82        157.62        15.79 o                         
   3  10   6       2267.56       2213.92        38.37 o                         
   4  10   6          1.46         -6.13        11.65 o                         
   5  10   6       2528.38       2462.55        47.98 o                         
   6  10   6        699.65        685.72        53.67 o                         
   7  10   6       1693.72       1580.02        69.38 o                         
   8  10   6        298.02        221.28        39.87 o                         
   9  10   6       1058.92       1081.09        79.40 o                         
  10  10   6        231.34        220.16        45.29 o                         
  11  10   6        234.76        301.93        56.47 o                         
  12  10   6         61.93         14.99        39.51 o                         
 -12  11   6        381.71        403.20        59.23 o                         
 -11  11   6         61.06         61.46        51.79 o                         
 -10  11   6         92.07         57.91        27.98 o                         
  -9  11   6        864.90        748.25        40.55 o                         
  -8  11   6          8.81          5.46        32.21 o                         
  -7  11   6         75.67         57.12        23.77 o                         
  -6  11   6       1574.14       1560.46        88.65 o                         
  -5  11   6        261.59        304.72        30.54 o                         
  -4  11   6       1477.43       1392.75        60.34 o                         
  -3  11   6        495.18        490.86        22.46 o                         
  -2  11   6       1902.26       1834.44        33.69 o                         
  -1  11   6        453.86        516.09        23.28 o                         
   0  11   6        623.11        622.51        25.14 o                         
   1  11   6         78.25         87.82        14.40 o                         
   2  11   6       2231.39       2183.38        35.10 o                         
   3  11   6       1484.15       1450.23        34.19 o                         
   4  11   6       3111.84       2966.43        41.60 o                         
   5  11   6       1489.77       1479.78        65.67 o                         
   6  11   6        217.27        281.69        42.96 o                         
   7  11   6          1.35        -15.27        31.02 o                         
   8  11   6        804.80        629.64        98.66 o                         
   9  11   6         28.72         51.43        35.89 o                         
  10  11   6       1583.29       1472.13        78.39 o                         
  11  11   6         49.79         49.23        43.07 o                         
 -11  12   6         11.15        -14.53        35.73 o                         
 -10  12   6        275.76        299.02        37.61 o                         
  -9  12   6          1.50         68.51        36.72 o                         
  -8  12   6        401.82        376.79        32.67 o                         
  -7  12   6        889.94        867.62        43.59 o                         
  -6  12   6       1234.15       1171.11        47.31 o                         
  -5  12   6       2043.70       1872.45        77.96 o                         
  -4  12   6        202.96        159.07        26.33 o                         
  -3  12   6       1705.52       1674.94        36.27 o                         
  -2  12   6       1034.23        935.43        31.67 o                         
  -1  12   6       4232.45       4107.37        54.34 o                         
   0  12   6        630.62        713.09        27.66 o                         
   1  12   6        766.30        797.73        28.65 o                         
   2  12   6       1000.10        943.73        33.79 o                         
   3  12   6        145.43        165.87        24.01 o                         
   4  12   6        797.26        787.31        29.94 o                         
   5  12   6        658.82        712.77        46.45 o                         
   6  12   6        730.68        718.06        56.03 o                         
   7  12   6       1001.09        882.57        61.87 o                         
   8  12   6        143.86         68.68        42.76 o                         
   9  12   6        590.18        589.93        82.38 o                         
  10  12   6          8.12        -10.65        35.75 o                         
  11  12   6         48.41         72.50        44.79 o                         
 -11  13   6        250.32        288.81        40.29 o                         
 -10  13   6         83.41         84.73        24.15 o                         
  -9  13   6        270.51        218.05        39.92 o                         
  -8  13   6        736.42        631.33        39.22 o                         
  -7  13   6        494.10        426.24        37.59 o                         
  -6  13   6        491.51        451.86        34.51 o                         
  -5  13   6         13.26         11.66        25.49 o                         
  -4  13   6       1055.45       1150.32        46.63 o                         
  -3  13   6         17.57          0.95        12.15 o                         
  -2  13   6       4357.55       4284.67        58.97 o                         
  -1  13   6       1032.29        993.33        34.28 o                         
   0  13   6        645.91        689.98        28.62 o                         
   1  13   6        807.55        846.78        32.34 o                         
   2  13   6         12.82         25.87        18.93 o                         
   3  13   6       1880.32       1851.15        44.67 o                         
   4  13   6         47.58         57.25        33.26 o                         
   5  13   6          7.30         35.06        28.40 o                         
   6  13   6       1935.84       1932.93        67.44 o                         
   7  13   6        215.95        209.45        43.97 o                         
   8  13   6        339.15        371.20        49.83 o                         
   9  13   6        427.90        391.57        50.95 o                         
  10  13   6        540.93        518.87        73.54 o                         
 -10  14   6        194.06        212.89        43.31 o                         
  -9  14   6        260.18        215.02        30.19 o                         
  -8  14   6         22.34         24.21        22.25 o                         
  -7  14   6         47.41         36.01        24.53 o                         
  -6  14   6         74.31         99.49        26.22 o                         
  -5  14   6       1211.36       1150.93        43.99 o                         
  -4  14   6        323.83        292.65        29.30 o                         
  -3  14   6       1282.21       1244.17        32.74 o                         
  -2  14   6         88.28         89.60        22.68 o                         
  -1  14   6        904.24        878.63        35.83 o                         
   0  14   6       2025.43       1959.97        48.53 o                         
   1  14   6          9.09         24.29        18.75 o                         
   2  14   6        157.20        136.11        19.66 o                         
   3  14   6       1291.77       1308.97        36.47 o                         
   4  14   6        197.88        211.98        39.76 o                         
   5  14   6          9.72         31.16        33.65 o                         
   6  14   6        506.69        401.99        49.72 o                         
   7  14   6       1504.26       1428.22        82.86 o                         
   8  14   6        160.54        109.28        41.06 o                         
   9  14   6       1835.15       1695.74        85.19 o                         
  10  14   6         32.84         57.70        42.26 o                         
  -9  15   6        241.98        363.46        43.42 o                         
  -8  15   6         60.65         62.45        22.84 o                         
  -7  15   6        186.27        193.51        27.53 o                         
  -6  15   6        179.23        167.50        27.17 o                         
  -5  15   6        418.87        442.25        47.05 o                         
  -4  15   6        777.02        726.75        57.07 o                         
  -3  15   6         10.68         16.79        16.98 o                         
  -2  15   6       1759.77       1652.10        52.68 o                         
  -1  15   6       1185.18       1183.51        35.18 o                         
   0  15   6         36.14         76.88        20.31 o                         
   1  15   6         29.21         69.13        19.30 o                         
   2  15   6         91.87         98.85        24.32 o                         
   3  15   6        346.31        389.57        29.64 o                         
   4  15   6       1864.49       1753.71       124.70 o                         
   5  15   6        144.12        116.96        66.24 o                         
   6  15   6        488.35        598.38        59.97 o                         
   7  15   6         88.15        118.98        33.98 o                         
   8  15   6        763.11        645.91        59.79 o                         
   9  15   6        307.66        387.45        54.51 o                         
  -8  16   6         78.27        100.28        32.76 o                         
  -7  16   6          9.49          2.91        21.67 o                         
  -6  16   6        583.29        615.11        42.11 o                         
  -5  16   6        525.68        596.29        40.65 o                         
  -4  16   6         47.99         78.50        30.75 o                         
  -3  16   6        785.15        737.93        39.33 o                         
  -2  16   6          1.82         -2.45        20.84 o                         
  -1  16   6       1436.15       1341.62        41.14 o                         
   0  16   6       1419.43       1307.52        51.54 o                         
   1  16   6         17.47         52.76        19.61 o                         
   2  16   6        402.96        365.74        26.46 o                         
   3  16   6        584.87        603.25        26.32 o                         
   4  16   6          0.05        -34.94        38.74 o                         
   5  16   6        550.03        567.60        54.42 o                         
   6  16   6         96.87        122.52        34.74 o                         
   7  16   6        864.12        911.64       104.97 o                         
   8  16   6         15.10         36.35        37.50 o                         
  -7  17   6        227.02        181.54        27.25 o                         
  -6  17   6        418.48        396.06        33.15 o                         
  -5  17   6        647.08        679.41        46.61 o                         
  -4  17   6        673.59        701.46        43.00 o                         
  -3  17   6          0.89        -23.47        23.47 o                         
  -2  17   6        651.39        597.60        39.78 o                         
  -1  17   6        203.76        232.68        26.76 o                         
   0  17   6        420.15        477.15        31.89 o                         
   1  17   6       1955.18       1988.04        51.15 o                         
   2  17   6        626.81        588.23        42.12 o                         
   3  17   6          0.01         10.64        32.47 o                         
   4  17   6        133.72        206.85        42.25 o                         
   5  17   6         17.36        -31.36        41.93 o                         
   6  17   6        385.42        476.43       167.51 o                         
   7  17   6        180.93        263.91        40.62 o                         
  -6  18   6        296.65        288.86        40.13 o                         
  -5  18   6        242.82        157.96        57.54 o                         
  -4  18   6          1.49          4.70        30.70 o                         
  -3  18   6        159.19        135.79        23.28 o                         
  -2  18   6        282.27        178.07        42.89 o                         
  -1  18   6         85.72        108.89        30.24 o                         
   0  18   6         18.44         51.91        21.76 o                         
   1  18   6         95.19         52.54        22.81 o                         
   2  18   6         42.11         25.91        19.33 o                         
   3  18   6        510.32        562.66        63.22 o                         
   4  18   6          4.46        -20.35        34.27 o                         
   5  18   6         51.13         86.49        39.15 o                         
   6  18   6        217.65        241.93        45.67 o                         
  -4  19   6         38.95        -43.11        46.62 o                         
  -3  19   6        284.70        354.01        32.53 o                         
  -2  19   6        192.67        137.07        41.23 o                         
  -1  19   6        304.10        262.02        40.81 o                         
   0  19   6         81.20         73.77        24.99 o                         
   1  19   6         12.86          5.07        34.30 o                         
   2  19   6         22.71         -6.01        36.12 o                         
   3  19   6          0.99         18.06        46.21 o                         
   4  19   6          3.31         99.92        44.30 o                         
  -1  20   6        210.06        167.62        36.98 o                         
   0  20   6       1036.23        975.00        81.16 o                         
   1  20   6        118.56        116.97        76.36 o                         
 -13   0   7        265.36        385.54        46.59 o                         
 -11   0   7        508.73        488.82        44.30 o                         
  -9   0   7        424.39        449.73        40.57 o                         
  -7   0   7       2883.39       2918.57        60.40 o                         
  -5   0   7        149.15        196.88        22.46 o                         
  -3   0   7        321.14        334.51        24.49 o                         
  -1   0   7        403.48        627.47        51.52 o                         
   1   0   7       7219.01       7183.93        90.27 o                         
   3   0   7       1338.81       1023.04        36.47 o                         
   5   0   7       1469.83       1441.17        74.50 o                         
   7   0   7        470.56        700.28        97.38 o                         
   9   0   7       1264.55       1353.44        61.83 o                         
  11   0   7       2904.90       2943.62       148.27 o                         
  13   0   7        143.32         67.95        53.10 o                         
 -14   1   7        147.64        191.08        34.54 o                         
 -13   1   7         23.29         73.82        32.16 o                         
 -12   1   7        102.01        112.32        25.62 o                         
 -11   1   7        159.22        128.86        23.81 o                         
 -10   1   7       1410.02       1292.77        41.02 o                         
  -9   1   7        178.78        185.94        24.69 o                         
  -8   1   7         28.74         20.72        15.83 o                         
  -7   1   7         29.11         29.79        13.72 o                         
  -6   1   7       1554.45       1677.59        33.47 o                         
  -5   1   7          1.66        -11.97        11.97 o                         
  -4   1   7        301.24        397.23        23.08 o                         
  -3   1   7        594.37        708.88        22.82 o                         
  -2   1   7       6010.43       5865.80        54.74 o                         
  -1   1   7       2265.00       2379.58        33.72 o                         
   0   1   7       2646.01       2557.47        35.16 o                         
   1   1   7        106.29        139.26        14.82 o                         
   2   1   7       1195.73       1100.36        25.77 o                         
   3   1   7         74.69         80.01        13.91 o                         
   4   1   7       3886.63       3899.99        47.55 o                         
   5   1   7       1995.68       1999.63        38.40 o                         
   6   1   7       4205.74       4028.48        55.90 o                         
   7   1   7        230.66        270.73        22.37 o                         
   8   1   7       1063.57       1032.65        36.12 o                         
   9   1   7        117.49        151.98        25.04 o                         
  10   1   7        125.77        104.17        28.20 o                         
  11   1   7        294.19        341.28        41.90 o                         
  12   1   7       1314.52       1342.57        67.10 o                         
  13   1   7        178.82        205.70        41.67 o                         
 -14   2   7         40.37         49.64        30.48 o                         
 -13   2   7        145.11        246.98        34.71 o                         
 -12   2   7         30.24         84.48        23.70 o                         
 -11   2   7        493.08        477.31        34.11 o                         
 -10   2   7        606.67        622.17        32.72 o                         
  -9   2   7         88.85        141.76        21.43 o                         
  -8   2   7        151.29        163.66        18.98 o                         
  -7   2   7       2306.72       2244.80        41.14 o                         
  -6   2   7        117.91        146.78        15.45 o                         
  -5   2   7       3237.64       3328.31        42.12 o                         
  -4   2   7        632.46        694.49        22.48 o                         
  -3   2   7        814.53        826.47        23.46 o                         
  -2   2   7        611.16        705.57        22.76 o                         
  -1   2   7       1309.54       1199.06        27.57 o                         
   0   2   7        604.58        689.53        22.30 o                         
   1   2   7       5144.50       5224.03        52.25 o                         
   2   2   7         13.94         12.93        12.16 o                         
   3   2   7       6972.66       6850.81        64.68 o                         
   4   2   7        173.55        160.55        15.57 o                         
   5   2   7       1545.37       1434.77        40.16 o                         
   6   2   7       3140.76       3129.49        45.74 o                         
   7   2   7         26.27         24.71        16.07 o                         
   8   2   7          0.18         20.66        22.14 o                         
   9   2   7       3977.81       4061.16        72.73 o                         
  10   2   7          2.29        -11.94        17.39 o                         
  11   2   7        889.63        958.45        52.12 o                         
  12   2   7         39.54         70.81        28.22 o                         
  13   2   7        123.93        153.71        39.37 o                         
 -14   3   7         96.39        121.10        33.61 o                         
 -13   3   7        199.75        283.13        40.01 o                         
 -12   3   7        103.01        128.39        29.36 o                         
 -11   3   7        654.41        719.05        43.58 o                         
 -10   3   7       2220.52       2189.70        58.77 o                         
  -9   3   7        601.29        699.59        29.49 o                         
  -8   3   7       1794.40       1792.34        37.13 o                         
  -7   3   7        427.51        361.72        23.91 o                         
  -6   3   7       1299.12       1189.41        26.88 o                         
  -5   3   7          4.37          0.39        11.70 o                         
  -4   3   7        106.96        160.84        14.49 o                         
  -3   3   7        128.04        123.36        13.58 o                         
  -2   3   7       2787.22       2762.66        36.01 o                         
  -1   3   7         36.75         56.73        14.91 o                         
   0   3   7       2489.38       2406.95        34.33 o                         
   1   3   7       1487.51       1632.76        39.32 o                         
   2   3   7        298.61        315.45        17.94 o                         
   3   3   7       3238.40       3104.60        40.89 o                         
   4   3   7       7261.02       7433.07        66.64 o                         
   5   3   7         78.18        108.41        16.04 o                         
   6   3   7       1660.84       1549.19        35.45 o                         
   7   3   7         72.61         47.44        17.58 o                         
   8   3   7       2977.68       2896.94        58.29 o                         
   9   3   7       1981.62       1875.39        58.02 o                         
  10   3   7         78.96         88.16        22.64 o                         
  11   3   7        448.27        437.70        40.16 o                         
  12   3   7       1095.63       1142.55        64.45 o                         
  13   3   7          0.36        -13.27        26.05 o                         
 -14   4   7        650.51        510.04        51.50 o                         
 -13   4   7        225.12        293.08        44.55 o                         
 -12   4   7        954.56        980.57        43.17 o                         
 -11   4   7        354.38        309.23        28.67 o                         
 -10   4   7       2128.06       2087.09        68.67 o                         
  -9   4   7       1635.25       1632.17        39.10 o                         
  -8   4   7         75.31         82.76        20.23 o                         
  -7   4   7        358.86        390.46        23.74 o                         
  -6   4   7       2011.14       1986.05        30.95 o                         
  -5   4   7         61.52        100.02        12.32 o                         
  -4   4   7       1359.57       1359.18        24.74 o                         
  -3   4   7       4219.11       3982.33        42.63 o                         
  -2   4   7       5934.13       6177.06        56.54 o                         
  -1   4   7          4.19          7.88        11.56 o                         
   0   4   7       1212.28       1472.38        27.97 o                         
   1   4   7        316.92        494.14        20.28 o                         
   2   4   7       5012.48       5222.83        53.88 o                         
   3   4   7       5061.13       4891.68        53.02 o                         
   4   4   7        254.32        311.78        20.04 o                         
   5   4   7       3252.41       3166.96        44.12 o                         
   6   4   7        544.88        571.44        24.71 o                         
   7   4   7       1721.15       1604.53        42.87 o                         
   8   4   7         93.88         91.00        20.40 o                         
   9   4   7        230.15        277.68        26.61 o                         
  10   4   7         42.00         88.72        22.79 o                         
  11   4   7       1223.20       1300.70        46.71 o                         
  12   4   7         18.85         -1.46        25.48 o                         
  13   4   7       1217.63       1248.69        78.01 o                         
 -13   5   7        607.09        697.88        42.27 o                         
 -12   5   7        133.60        103.77        28.99 o                         
 -11   5   7       1972.43       2076.96        51.54 o                         
 -10   5   7        520.60        491.78        29.80 o                         
  -9   5   7        242.07        232.15        19.32 o                         
  -8   5   7       1544.44       1420.92        44.76 o                         
  -7   5   7       1536.66       1453.92        32.95 o                         
  -6   5   7        355.34        371.98        31.43 o                         
  -5   5   7        220.61        183.69        22.34 o                         
  -4   5   7       2919.16       2758.24        52.97 o                         
  -3   5   7       1102.75       1048.23        25.14 o                         
  -2   5   7        706.41        620.34        20.07 o                         
  -1   5   7       3059.01       2936.39        37.37 o                         
   0   5   7        149.21        127.81        14.14 o                         
   1   5   7       1616.72       1677.85        30.50 o                         
   2   5   7       5307.20       5015.34        53.17 o                         
   3   5   7        415.69        533.58        22.40 o                         
   4   5   7       5060.10       4915.87        54.87 o                         
   5   5   7         19.14         33.41        13.07 o                         
   6   5   7       1467.71       1409.15        33.92 o                         
   7   5   7         33.96         20.92        18.71 o                         
   8   5   7       2192.97       2104.72        49.81 o                         
   9   5   7         11.51          0.16        20.14 o                         
  10   5   7        368.46        448.29        32.39 o                         
  11   5   7        416.19        358.07        48.70 o                         
  12   5   7          2.42         17.42        28.50 o                         
  13   5   7          0.58        -25.37        25.37 o                         
 -13   6   7        116.54        184.33        25.43 o                         
 -12   6   7         23.30         51.81        20.62 o                         
 -11   6   7        940.43        872.59        69.30 o                         
 -10   6   7       1508.24       1473.80        42.55 o                         
  -9   6   7        251.95        261.13        33.11 o                         
  -8   6   7         11.70         -8.97        25.76 o                         
  -7   6   7        335.13        329.71        34.79 o                         
  -6   6   7        412.12        466.24        29.49 o                         
  -5   6   7        393.72        381.98        25.63 o                         
  -4   6   7       3137.81       2835.91        60.22 o                         
  -3   6   7       4177.14       4087.02        41.48 o                         
  -2   6   7       1632.76       1582.11        26.62 o                         
  -1   6   7       2140.86       2194.97        32.69 o                         
   0   6   7       1338.48       1331.90        27.05 o                         
   1   6   7        792.81        820.45        23.86 o                         
   2   6   7       1211.19       1129.75        26.78 o                         
   3   6   7       8167.54       7911.35        78.72 o                         
   4   6   7        123.33        186.73        17.08 o                         
   5   6   7       1805.98       1669.69        32.89 o                         
   6   6   7          4.55         20.51        16.28 o                         
   7   6   7       1221.21       1223.12        38.45 o                         
   8   6   7         38.28         67.35        19.50 o                         
   9   6   7        939.09        981.76        38.63 o                         
  10   6   7        105.97        100.21        24.29 o                         
  11   6   7        660.48        648.06        49.81 o                         
  12   6   7        387.88        395.49        34.58 o                         
  13   6   7        233.56        207.12        36.13 o                         
 -13   7   7        773.47        714.75        63.25 o                         
 -12   7   7         89.10         78.34        20.06 o                         
 -11   7   7         81.15         80.17        39.17 o                         
 -10   7   7        229.53        219.11        33.65 o                         
  -9   7   7        201.17        209.24        31.90 o                         
  -8   7   7       1791.26       1694.03        56.25 o                         
  -7   7   7         50.35        234.06        30.45 o                         
  -6   7   7        134.12        111.19        23.40 o                         
  -5   7   7       1377.10       1208.72        37.72 o                         
  -4   7   7       1667.94       1573.68        51.24 o                         
  -3   7   7          8.15          5.78        15.67 o                         
  -2   7   7       7917.37       8272.63        73.78 o                         
  -1   7   7        322.46        330.13        18.03 o                         
   0   7   7        785.87        785.26        24.80 o                         
   1   7   7        885.77        888.70        25.30 o                         
   2   7   7        432.17        461.18        21.45 o                         
   3   7   7        478.47        487.57        21.86 o                         
   4   7   7       4674.06       4586.93        75.20 o                         
   5   7   7        477.57        459.84        23.30 o                         
   6   7   7       1581.43       1627.57        40.00 o                         
   7   7   7         55.02         18.39        17.34 o                         
   8   7   7       2361.06       2298.82        49.87 o                         
   9   7   7         17.43        -14.97        19.12 o                         
  10   7   7        727.48        746.93        39.32 o                         
  11   7   7         48.05        117.20        28.11 o                         
  12   7   7         13.14         14.78        25.76 o                         
 -13   8   7          0.31         10.17        32.90 o                         
 -12   8   7        219.62        267.30        45.39 o                         
 -11   8   7         27.91         27.91        41.77 o                         
 -10   8   7        263.28        275.61        37.17 o                         
  -9   8   7        203.53        173.52        30.55 o                         
  -8   8   7        383.97        402.01        39.13 o                         
  -7   8   7          2.45         20.31        24.80 o                         
  -6   8   7        227.13        195.44        28.24 o                         
  -5   8   7       1985.34       1909.35        48.83 o                         
  -4   8   7        283.47        270.33        24.02 o                         
  -3   8   7        926.56        904.99        36.53 o                         
  -2   8   7        163.13        143.31        13.28 o                         
  -1   8   7          6.04          2.58        12.80 o                         
   0   8   7       2861.94       2838.05        39.69 o                         
   1   8   7        640.11        614.54        24.20 o                         
   2   8   7        244.84        196.32        16.51 o                         
   3   8   7        457.30        446.95        22.72 o                         
   4   8   7       1483.33       1405.33        32.24 o                         
   5   8   7         69.40         71.83        15.92 o                         
   6   8   7         34.99         64.75        17.13 o                         
   7   8   7       1516.37       1385.56        37.62 o                         
   8   8   7        212.11        252.25        31.08 o                         
   9   8   7        956.82        852.08        42.55 o                         
  10   8   7         89.37         88.13        19.11 o                         
  11   8   7        234.55        247.35        37.70 o                         
  12   8   7        144.31        183.01        34.12 o                         
 -12   9   7        315.28        352.63        43.55 o                         
 -11   9   7       1126.27       1123.85       111.07 o                         
 -10   9   7         34.92         11.91        30.51 o                         
  -9   9   7        516.60        428.45        38.45 o                         
  -8   9   7       2177.11       2211.94        97.27 o                         
  -7   9   7       2922.86       2859.28        69.06 o                         
  -6   9   7         81.58         43.91        24.27 o                         
  -5   9   7        642.17        563.85        36.95 o                         
  -4   9   7       1675.05       1600.66        45.27 o                         
  -3   9   7        265.99        302.22        25.04 o                         
  -2   9   7          0.70          6.88        10.73 o                         
  -1   9   7        419.56        421.06        20.06 o                         
   0   9   7          0.49         -6.97        13.22 o                         
   1   9   7        125.26         78.98        14.61 o                         
   2   9   7         94.23        113.11        15.67 o                         
   3   9   7         21.48          3.60        14.18 o                         
   4   9   7        363.10        393.01        23.01 o                         
   5   9   7        122.66        137.13        23.55 o                         
   6   9   7          1.89        -14.00        14.00 o                         
   7   9   7         52.11         35.60        15.11 o                         
   8   9   7        161.77        137.67        17.47 o                         
   9   9   7         67.84        101.78        31.87 o                         
  10   9   7        533.57        537.92        28.96 o                         
  11   9   7          1.70        -21.41        36.99 o                         
  12   9   7         33.55         -0.32        39.35 o                         
 -12  10   7        644.68        718.54        90.12 o                         
 -11  10   7        106.66         65.93        31.41 o                         
 -10  10   7        645.24        666.92        65.88 o                         
  -9  10   7        334.86        327.62        83.18 o                         
  -8  10   7       1140.94       1186.31        82.54 o                         
  -7  10   7       2378.05       2227.87        61.79 o                         
  -6  10   7       1784.80       1757.89        57.48 o                         
  -5  10   7        239.09        241.45        29.47 o                         
  -4  10   7       2458.75       2470.61        54.50 o                         
  -3  10   7         35.15         57.87        20.57 o                         
  -2  10   7          5.69          7.28        12.49 o                         
  -1  10   7         26.54         19.03        13.96 o                         
   0  10   7        565.15        535.55        22.85 o                         
   1  10   7        189.43        173.62        17.37 o                         
   2  10   7        525.02        580.77        25.62 o                         
   3  10   7        610.23        624.25        27.76 o                         
   4  10   7       1032.81        916.01        37.43 o                         
   5  10   7        421.79        460.88        24.94 o                         
   6  10   7        345.82        387.37        21.78 o                         
   7  10   7          1.68        -13.84        29.38 o                         
   8  10   7        217.30        232.91        43.29 o                         
   9  10   7        298.83        297.23        46.84 o                         
  10  10   7          1.25          5.60        35.86 o                         
  11  10   7        478.61        367.28        90.60 o                         
 -12  11   7         10.10         40.86        35.34 o                         
 -11  11   7       1170.46       1215.89        95.25 o                         
 -10  11   7         12.13          6.72        26.49 o                         
  -9  11   7       1356.13       1382.22        61.41 o                         
  -8  11   7        134.06        109.96        36.27 o                         
  -7  11   7       1154.79       1127.12        50.76 o                         
  -6  11   7        155.49        160.54        27.91 o                         
  -5  11   7       4312.83       4282.05        81.73 o                         
  -4  11   7          0.61        -21.32        21.32 o                         
  -3  11   7       1162.48       1067.30        46.32 o                         
  -2  11   7        139.45        172.55        16.42 o                         
  -1  11   7       1022.67       1001.38        29.09 o                         
   0  11   7         76.86        133.02        17.55 o                         
   1  11   7        140.65        148.77        18.00 o                         
   2  11   7          9.28          1.49        16.06 o                         
   3  11   7       1211.64       1226.40        34.65 o                         
   4  11   7        733.08        736.31        33.30 o                         
   5  11   7        320.49        371.47        21.43 o                         
   6  11   7         15.33         -0.76        31.19 o                         
   7  11   7         77.69         88.34        37.63 o                         
   8  11   7         48.93         53.34        41.10 o                         
   9  11   7        134.42         98.77        43.02 o                         
  10  11   7         56.85         59.35        41.45 o                         
  11  11   7        297.05        219.23        49.40 o                         
 -11  12   7          1.23         32.06        35.02 o                         
 -10  12   7        728.50        810.48        67.23 o                         
  -9  12   7          2.61        -31.49        45.68 o                         
  -8  12   7       1546.34       1564.03        84.21 o                         
  -7  12   7         98.33         97.51        28.29 o                         
  -6  12   7        535.11        554.58        40.79 o                         
  -5  12   7         23.79         27.15        26.96 o                         
  -4  12   7       2153.19       2189.57        78.48 o                         
  -3  12   7        147.40        127.01        24.47 o                         
  -2  12   7       1851.80       1748.99        37.33 o                         
  -1  12   7         19.31         53.34        16.62 o                         
   0  12   7       3313.11       3206.43        49.19 o                         
   1  12   7       2817.39       2781.67        49.40 o                         
   2  12   7         67.78         85.12        19.89 o                         
   3  12   7          2.05        -14.58        15.82 o                         
   4  12   7       1371.30       1391.35        62.46 o                         
   5  12   7         30.66         20.62        33.31 o                         
   6  12   7       1118.15       1227.59        66.82 o                         
   7  12   7        159.99         84.46        40.11 o                         
   8  12   7         17.08        -24.60        33.63 o                         
   9  12   7         81.89         63.22        37.68 o                         
  10  12   7        501.42        479.81        59.63 o                         
 -10  13   7          1.00        -34.82        34.82 o                         
  -9  13   7        557.69        621.10        47.86 o                         
  -8  13   7        160.01        129.84        28.43 o                         
  -7  13   7        115.15        100.58        31.59 o                         
  -6  13   7        135.46        109.85        32.60 o                         
  -5  13   7       3059.77       2801.42        89.63 o                         
  -4  13   7         55.52         17.91        38.90 o                         
  -3  13   7       1787.38       1678.97        38.97 o                         
  -2  13   7       1164.69       1095.29        31.65 o                         
  -1  13   7        188.80        216.42        20.32 o                         
   0  13   7        788.96        811.96        33.81 o                         
   1  13   7        670.69        709.77        31.56 o                         
   2  13   7         13.37         34.03        18.42 o                         
   3  13   7       1226.36       1182.29        42.93 o                         
   4  13   7         66.21         62.99        18.63 o                         
   5  13   7        142.22        121.31        37.07 o                         
   6  13   7        371.96        304.27        50.58 o                         
   7  13   7        251.46        220.87        50.61 o                         
   8  13   7         17.62        -17.29        35.99 o                         
   9  13   7        146.88         88.61        48.32 o                         
  10  13   7        190.64         98.20        51.77 o                         
 -10  14   7        692.19        824.18       135.32 o                         
  -9  14   7          3.58         24.30        24.88 o                         
  -8  14   7        347.47        341.33        34.81 o                         
  -7  14   7         50.69         24.76        31.84 o                         
  -6  14   7       1154.46       1168.84        90.43 o                         
  -5  14   7        305.58        271.64        35.93 o                         
  -4  14   7       1319.54       1276.55        54.21 o                         
  -3  14   7         15.89          5.91        12.93 o                         
  -2  14   7        727.59        768.41        28.44 o                         
  -1  14   7         14.39         19.41        17.51 o                         
   0  14   7       1237.10       1294.13        38.19 o                         
   1  14   7        194.47        222.44        25.36 o                         
   2  14   7         20.46         37.29        23.60 o                         
   3  14   7        668.96        603.15        53.45 o                         
   4  14   7        163.07        190.42        38.41 o                         
   5  14   7         69.72          6.12        31.54 o                         
   6  14   7          0.09        -26.04        31.95 o                         
   7  14   7        335.14        314.87        48.08 o                         
   8  14   7         83.41         68.60        55.25 o                         
   9  14   7         47.35         10.54        44.06 o                         
  -9  15   7        731.42        579.50       144.72 o                         
  -8  15   7        149.97        168.38        31.53 o                         
  -7  15   7       1050.53       1056.66        59.17 o                         
  -6  15   7         66.73         39.58        39.89 o                         
  -5  15   7        574.45        592.37        37.63 o                         
  -4  15   7        393.18        346.54        32.10 o                         
  -3  15   7        957.15        850.94        27.07 o                         
  -2  15   7        189.72        154.55        21.42 o                         
  -1  15   7       1768.56       1772.32        43.44 o                         
   0  15   7       3147.27       3024.40        62.49 o                         
   1  15   7        276.55        348.28        25.89 o                         
   2  15   7       1579.72       1463.65        42.86 o                         
   3  15   7         93.30        101.61        23.61 o                         
   4  15   7        256.98        318.01        47.39 o                         
   5  15   7        165.65        173.92        41.01 o                         
   6  15   7        519.40        499.76        67.30 o                         
   7  15   7        307.76        447.64       117.44 o                         
   8  15   7        166.47        165.61        45.77 o                         
  -8  16   7        694.42        806.68       123.56 o                         
  -7  16   7          7.03        -27.09        42.10 o                         
  -6  16   7        563.41        630.70        55.75 o                         
  -5  16   7        372.20        344.08        35.50 o                         
  -4  16   7        902.59        822.88        47.97 o                         
  -3  16   7        281.92        238.77        21.42 o                         
  -2  16   7       1476.72       1421.31        43.07 o                         
  -1  16   7        788.08        818.34        36.27 o                         
   0  16   7         65.29         54.38        25.02 o                         
   1  16   7         41.66         61.35        20.49 o                         
   2  16   7         94.34        100.67        22.18 o                         
   3  16   7        109.60        129.17        26.83 o                         
   4  16   7         93.91         73.88        37.22 o                         
   5  16   7        538.89        552.09        69.36 o                         
   6  16   7        230.87        328.73        68.51 o                         
   7  16   7        960.92        900.00        69.56 o                         
  -7  17   7        151.84        186.90        43.50 o                         
  -6  17   7        666.12        680.61        55.08 o                         
  -5  17   7       1738.24       1719.48       150.78 o                         
  -4  17   7         14.57         13.46        26.90 o                         
  -3  17   7        835.79        902.74        76.05 o                         
  -2  17   7         34.43          1.42        19.79 o                         
  -1  17   7          8.42         -0.02        21.08 o                         
   0  17   7         69.07         94.81        21.76 o                         
   1  17   7        755.46        772.69        38.57 o                         
   2  17   7       1909.62       1800.05        47.14 o                         
   3  17   7        154.03         82.67        19.28 o                         
   4  17   7        682.48        742.30        61.10 o                         
   5  17   7         93.52         58.76        38.55 o                         
   6  17   7        205.52        243.26        45.83 o                         
  -6  18   7        513.08        542.89       104.23 o                         
  -5  18   7        748.99        719.88        52.05 o                         
  -4  18   7        653.81        775.69        59.98 o                         
  -3  18   7         12.53         33.94        20.34 o                         
  -2  18   7        111.05        114.48        25.88 o                         
  -1  18   7       1311.62       1244.28        83.36 o                         
   0  18   7        182.48        177.32        24.60 o                         
   1  18   7        159.00        144.80        37.95 o                         
   2  18   7         57.06         27.18        39.13 o                         
   3  18   7        261.65        215.07        42.72 o                         
   4  18   7         38.88          3.94        36.04 o                         
   5  18   7        411.86        442.38        53.23 o                         
  -3  19   7         90.63         -2.38        21.33 o                         
  -2  19   7       1930.87       1997.54        86.49 o                         
  -1  19   7        113.90         82.21        30.11 o                         
   0  19   7        381.07        391.71        33.87 o                         
   1  19   7        360.38        442.95        48.82 o                         
   2  19   7        337.30        289.77        35.40 o                         
   3  19   7         16.55         -2.70        36.41 o                         
 -14   0   8       1263.53       1301.28        89.22 o                         
 -12   0   8        875.76        735.85        68.99 o                         
 -10   0   8       2087.09       2013.32        81.91 o                         
  -8   0   8        255.87        325.57        34.41 o                         
  -6   0   8       2078.71       1846.56        49.57 o                         
  -4   0   8       3231.09       3175.65        57.84 o                         
  -2   0   8       8767.83       8556.31       107.69 o                         
   0   0   8      16228.73      16591.53       168.07 o                         
   2   0   8       1571.59       1518.39        43.03 o                         
   4   0   8       2446.78       2473.04        63.43 o                         
   6   0   8        203.11        258.40        33.09 o                         
   8   0   8        718.10        834.74        51.05 o                         
  10   0   8        491.99        476.01        56.47 o                         
  12   0   8         19.92         74.41        42.12 o                         
 -14   1   8          8.90         39.72        30.39 o                         
 -13   1   8        465.65        434.90        41.86 o                         
 -12   1   8         32.82         22.44        25.54 o                         
 -11   1   8       4638.87       4346.86        78.95 o                         
 -10   1   8         92.08         74.31        21.61 o                         
  -9   1   8       3591.62       3687.02        68.45 o                         
  -8   1   8         25.95         14.27        18.08 o                         
  -7   1   8       1226.80       1136.39        30.81 o                         
  -6   1   8         76.16         77.17        15.19 o                         
  -5   1   8         25.45         36.99        14.69 o                         
  -4   1   8       1354.75       1394.98        29.34 o                         
  -3   1   8       5455.16       5235.09        53.59 o                         
  -2   1   8       1115.15       1150.65        26.98 o                         
  -1   1   8       7132.51       7393.25        66.13 o                         
   0   1   8        766.90        811.26        24.41 o                         
   1   1   8       4061.83       4141.62        47.89 o                         
   2   1   8        249.55        336.11        18.44 o                         
   3   1   8       2713.07       2728.75        40.16 o                         
   4   1   8       3032.25       3126.10        53.37 o                         
   5   1   8        726.77        720.96        27.61 o                         
   6   1   8          3.94         17.87        16.27 o                         
   7   1   8        319.97        345.92        25.61 o                         
   8   1   8       5084.97       5019.68        80.59 o                         
   9   1   8       2074.71       2127.66        63.85 o                         
  10   1   8         40.52         20.91        28.60 o                         
  11   1   8        650.41        652.10        49.43 o                         
  12   1   8         99.89        107.83        31.14 o                         
  13   1   8        987.50        993.05        80.59 o                         
 -14   2   8        365.97        422.58        43.40 o                         
 -13   2   8        413.45        416.70        39.66 o                         
 -12   2   8       1500.61       1459.93        51.16 o                         
 -11   2   8         35.06         18.57        22.63 o                         
 -10   2   8       1800.55       1785.15        46.42 o                         
  -9   2   8          2.30         -2.63        18.69 o                         
  -8   2   8        391.14        340.12        27.15 o                         
  -7   2   8         36.22         13.47        15.65 o                         
  -6   2   8       6175.06       5910.76        60.92 o                         
  -5   2   8         91.21         96.00        15.11 o                         
  -4   2   8        750.62        627.52        23.45 o                         
  -3   2   8        176.52        183.96        15.59 o                         
  -2   2   8       5010.64       4969.75        51.83 o                         
  -1   2   8       1046.15       1121.04        26.78 o                         
   0   2   8       3984.97       3830.81        53.62 o                         
   1   2   8        232.21        248.76        16.83 o                         
   2   2   8       3430.71       3389.85        43.55 o                         
   3   2   8       1290.67       1196.87        28.36 o                         
   4   2   8        348.16        408.60        23.67 o                         
   5   2   8         47.67         63.56        14.93 o                         
   6   2   8        148.95        131.06        20.12 o                         
   7   2   8        280.49        337.47        32.68 o                         
   8   2   8          4.39         -0.76        21.49 o                         
   9   2   8         38.61         33.98        21.85 o                         
  10   2   8        514.33        487.02        46.31 o                         
  11   2   8        124.69        109.47        29.75 o                         
  12   2   8         32.36         43.93        33.03 o                         
  13   2   8          2.05          5.09        28.47 o                         
 -13   3   8        836.12        939.31        59.91 o                         
 -12   3   8        268.24        317.07        30.96 o                         
 -11   3   8        956.83       1023.83        52.26 o                         
 -10   3   8          7.46        -13.21        20.36 o                         
  -9   3   8       3295.17       3293.72        55.79 o                         
  -8   3   8         44.83         53.23        17.64 o                         
  -7   3   8       2301.82       2146.06        41.57 o                         
  -6   3   8        261.08        335.01        19.60 o                         
  -5   3   8       3584.79       3391.66        44.31 o                         
  -4   3   8        405.90        477.47        21.67 o                         
  -3   3   8       1817.56       1502.11        28.72 o                         
  -2   3   8         10.27         11.33        12.62 o                         
  -1   3   8       5406.23       5527.22        55.38 o                         
   0   3   8        171.29        179.63        15.82 o                         
   1   3   8       1730.17       1715.84        31.37 o                         
   2   3   8       2957.08       3058.22        41.50 o                         
   3   3   8          3.19          7.23        13.18 o                         
   4   3   8       1052.25       1100.45        30.24 o                         
   5   3   8          7.82          6.68        12.65 o                         
   6   3   8        934.46        944.33        32.60 o                         
   7   3   8        211.50        243.86        25.28 o                         
   8   3   8       1774.26       1839.23        57.86 o                         
   9   3   8        373.87        381.89        31.96 o                         
  10   3   8        379.20        404.30        34.55 o                         
  11   3   8        107.25        109.42        45.10 o                         
  12   3   8        187.17        232.05        34.93 o                         
  13   3   8        379.62        432.17        43.42 o                         
 -13   4   8        412.36        511.43        40.73 o                         
 -12   4   8        567.65        621.22        37.05 o                         
 -11   4   8        231.84        199.51        32.17 o                         
 -10   4   8       1198.99       1298.23        51.49 o                         
  -9   4   8          2.93         11.06        30.39 o                         
  -8   4   8       2534.44       2394.63        43.14 o                         
  -7   4   8        209.67        222.17        17.93 o                         
  -6   4   8       1687.65       1519.72        29.75 o                         
  -5   4   8        199.49        251.19        16.68 o                         
  -4   4   8       6592.23       6536.46        60.66 o                         
  -3   4   8        698.07        615.85        21.08 o                         
  -2   4   8       6079.97       5861.01        58.20 o                         
  -1   4   8         13.73         14.72        11.99 o                         
   0   4   8        828.91        778.67        23.85 o                         
   1   4   8        629.29        745.16        23.91 o                         
   2   4   8        373.01        393.92        20.36 o                         
   3   4   8       3895.63       3831.26        46.17 o                         
   4   4   8          2.39          1.53        12.79 o                         
   5   4   8        334.37        338.36        21.98 o                         
   6   4   8        795.91        776.33        35.12 o                         
   7   4   8          3.16         15.30        34.30 o                         
   8   4   8         51.68         25.66        20.74 o                         
   9   4   8       4318.74       4269.85        76.99 o                         
  10   4   8         77.70         50.52        24.23 o                         
  11   4   8        688.34        680.13        49.08 o                         
  12   4   8         94.92        113.52        33.32 o                         
  13   4   8       2194.77       2194.72        73.32 o                         
 -13   5   8        830.38        826.59        40.31 o                         
 -12   5   8         85.65         94.05        22.85 o                         
 -11   5   8       1352.20       1338.42        41.26 o                         
 -10   5   8          0.20        -10.33        21.48 o                         
  -9   5   8       5162.86       4901.84       142.38 o                         
  -8   5   8        865.19        776.48        27.74 o                         
  -7   5   8        112.74         96.81        14.87 o                         
  -6   5   8        329.71        331.16        30.00 o                         
  -5   5   8       3513.36       3415.94        46.50 o                         
  -4   5   8         87.46         78.26        13.43 o                         
  -3   5   8        459.91        381.18        22.05 o                         
  -2   5   8       1603.58       1676.46        29.66 o                         
  -1   5   8        532.82        548.73        21.04 o                         
   0   5   8         48.82         43.01        12.89 o                         
   1   5   8       2345.60       2217.00        35.52 o                         
   2   5   8         22.11         13.78        12.64 o                         
   3   5   8        190.30        122.99        15.43 o                         
   4   5   8       1522.43       1538.44        32.72 o                         
   5   5   8        189.73        154.11        17.94 o                         
   6   5   8          2.83         10.32        17.34 o                         
   7   5   8          2.10         17.47        18.55 o                         
   8   5   8       1152.25       1222.87        42.79 o                         
   9   5   8       1806.60       1762.46        50.56 o                         
  10   5   8       2194.55       2185.81        57.46 o                         
  11   5   8        292.46        295.20        39.98 o                         
  12   5   8        393.39        387.59        40.84 o                         
 -13   6   8        164.83        233.84        30.52 o                         
 -12   6   8        510.59        500.71        47.12 o                         
 -11   6   8        831.59        887.05        45.95 o                         
 -10   6   8       1119.99       1236.85        69.86 o                         
  -9   6   8        163.54        188.45        40.17 o                         
  -8   6   8         10.68          6.09        25.34 o                         
  -7   6   8        242.11        224.09        31.26 o                         
  -6   6   8        128.65        120.16        24.14 o                         
  -5   6   8         28.03         23.90        19.62 o                         
  -4   6   8       3761.45       3677.77        58.44 o                         
  -3   6   8        787.93        841.70        22.63 o                         
  -2   6   8        467.96        379.66        18.77 o                         
  -1   6   8        384.75        430.58        26.81 o                         
   0   6   8          2.25          2.01        12.64 o                         
   1   6   8         29.93          5.83        13.05 o                         
   2   6   8       1734.88       1695.47        32.82 o                         
   3   6   8        806.42        752.23        25.07 o                         
   4   6   8        384.25        401.66        21.53 o                         
   5   6   8         53.12         36.51        16.93 o                         
   6   6   8       1074.49        962.03        36.44 o                         
   7   6   8       2095.60       1928.00        47.47 o                         
   8   6   8          9.69          3.70        18.98 o                         
   9   6   8       3106.38       3152.80        63.12 o                         
  10   6   8        148.33        144.34        25.71 o                         
  11   6   8        399.99        429.04        41.88 o                         
  12   6   8          2.67        -17.98        30.95 o                         
 -13   7   8          7.36         78.95        62.47 o                         
 -12   7   8         88.37        136.20        44.51 o                         
 -11   7   8         42.11         72.29        38.79 o                         
 -10   7   8        198.04        196.89        43.86 o                         
  -9   7   8       1066.67       1095.61        68.92 o                         
  -8   7   8        145.78        140.12        37.64 o                         
  -7   7   8       4147.76       3995.10        80.89 o                         
  -6   7   8          0.74         -4.77        23.30 o                         
  -5   7   8       4036.71       3979.97       112.90 o                         
  -4   7   8       1593.90       1526.85        45.57 o                         
  -3   7   8        584.56        533.71        25.40 o                         
  -2   7   8       2673.95       2573.94        39.36 o                         
  -1   7   8          9.49         14.60        12.71 o                         
   0   7   8       1206.70       1210.28        31.20 o                         
   1   7   8       1901.02       1868.16        34.17 o                         
   2   7   8       1164.06       1101.49        28.62 o                         
   3   7   8        990.93        934.20        28.06 o                         
   4   7   8        870.57        937.66        32.27 o                         
   5   7   8        105.48        112.84        19.94 o                         
   6   7   8       1437.90       1425.73        40.97 o                         
   7   7   8        219.93        261.96        25.82 o                         
   8   7   8        824.53        896.12        37.97 o                         
   9   7   8         38.89         53.09        21.38 o                         
  10   7   8        148.29        210.33        27.13 o                         
  11   7   8          0.03        -18.87        25.78 o                         
  12   7   8       1137.11       1274.34       167.99 o                         
 -12   8   8         98.72        119.29        40.47 o                         
 -11   8   8        255.85        273.78        45.15 o                         
 -10   8   8        313.74        303.64        44.63 o                         
  -9   8   8         26.53         -5.99        29.20 o                         
  -8   8   8        443.47        446.40        39.52 o                         
  -7   8   8         88.36         83.24        28.12 o                         
  -6   8   8        217.97        175.03        35.89 o                         
  -5   8   8        517.01        562.75        39.57 o                         
  -4   8   8        218.27        256.05        32.16 o                         
  -3   8   8       5296.84       5290.37       105.74 o                         
  -2   8   8        200.24        193.40        16.54 o                         
  -1   8   8       4204.13       4088.25        48.80 o                         
   0   8   8         15.56         53.95        13.84 o                         
   1   8   8       2191.23       2173.92        37.19 o                         
   2   8   8       1152.73       1192.99        30.03 o                         
   3   8   8         53.58         50.72        18.25 o                         
   4   8   8        197.82        212.02        20.97 o                         
   5   8   8       1685.04       1729.55        42.67 o                         
   6   8   8         64.43         84.32        19.12 o                         
   7   8   8        889.44        869.34        34.82 o                         
   8   8   8          0.06          9.65        17.81 o                         
   9   8   8        874.00        897.13        37.46 o                         
  10   8   8        212.66        219.76        24.78 o                         
  11   8   8       1127.81       1163.24        74.92 o                         
  12   8   8         23.16         15.73        27.50 o                         
 -12   9   8         11.51         63.70        38.40 o                         
 -11   9   8        759.33        880.03        66.85 o                         
 -10   9   8        163.70        198.57        41.51 o                         
  -9   9   8        130.37        107.88        32.26 o                         
  -8   9   8        754.18        740.00        47.57 o                         
  -7   9   8         11.95          9.53        26.74 o                         
  -6   9   8        604.12        582.47        44.94 o                         
  -5   9   8         83.33         50.90        25.30 o                         
  -4   9   8        113.31         77.97        25.99 o                         
  -3   9   8        396.42        392.07        29.18 o                         
  -2   9   8       1348.09       1324.35        37.51 o                         
  -1   9   8          9.75        -10.06        13.04 o                         
   0   9   8       6065.03       5951.37        66.13 o                         
   1   9   8        555.77        560.27        25.40 o                         
   2   9   8        745.94        773.75        30.96 o                         
   3   9   8        133.98        174.59        20.18 o                         
   4   9   8        195.44        248.91        22.18 o                         
   5   9   8         44.52         47.88        18.14 o                         
   6   9   8       2922.32       2925.51        54.05 o                         
   7   9   8       1385.39       1315.96        38.56 o                         
   8   9   8       3858.12       3636.12        83.94 o                         
   9   9   8         14.19         15.84        17.72 o                         
  10   9   8        779.05        833.18        42.40 o                         
  11   9   8        277.24        288.30        29.95 o                         
 -12  10   8        177.00        143.71        41.45 o                         
 -11  10   8         71.83        106.80        39.44 o                         
 -10  10   8          2.19         33.94        36.23 o                         
  -9  10   8        318.93        326.62        38.38 o                         
  -8  10   8        478.07        405.50        38.77 o                         
  -7  10   8        103.18         51.09        27.52 o                         
  -6  10   8        182.04        163.14        30.01 o                         
  -5  10   8         25.17         44.70        25.83 o                         
  -4  10   8         57.13         27.99        24.33 o                         
  -3  10   8         47.51         62.27        22.51 o                         
  -2  10   8         14.31         20.39        12.50 o                         
  -1  10   8        398.19        371.18        22.53 o                         
   0  10   8          9.45          3.63        14.96 o                         
   1  10   8         95.26         94.41        18.68 o                         
   2  10   8       1700.36       1668.58        40.09 o                         
   3  10   8         60.46         45.30        17.57 o                         
   4  10   8        671.01        638.56        31.71 o                         
   5  10   8       3203.28       3242.73        56.24 o                         
   6  10   8        261.28        356.16        30.41 o                         
   7  10   8       3560.43       3494.55        57.23 o                         
   8  10   8         37.73         64.75        15.14 o                         
   9  10   8       1823.03       1946.47        93.92 o                         
  10  10   8        553.52        521.82        59.52 o                         
  11  10   8       1355.13       1399.79       170.88 o                         
 -11  11   8        109.03         62.88        39.91 o                         
 -10  11   8        276.76        266.73        67.92 o                         
  -9  11   8        264.80        267.29        37.87 o                         
  -8  11   8        461.18        488.42        76.70 o                         
  -7  11   8        922.49        856.01        57.39 o                         
  -6  11   8         17.92         14.26        25.40 o                         
  -5  11   8         16.17         30.16        33.54 o                         
  -4  11   8        375.45        396.28        36.00 o                         
  -3  11   8        678.24        638.52        47.39 o                         
  -2  11   8         76.72         55.51        14.52 o                         
  -1  11   8         96.46        119.31        18.04 o                         
   0  11   8        279.29        321.02        24.33 o                         
   1  11   8       1968.27       1904.04        42.52 o                         
   2  11   8         42.30         60.34        20.57 o                         
   3  11   8        767.59        794.96        31.74 o                         
   4  11   8       1269.08       1268.64        46.36 o                         
   5  11   8         25.34         22.53        21.13 o                         
   6  11   8        789.57        840.13        28.99 o                         
   7  11   8         71.20         65.42        38.98 o                         
   8  11   8       1264.65       1257.80        72.22 o                         
   9  11   8         75.60         45.73        39.34 o                         
  10  11   8        827.86        863.73        99.75 o                         
 -11  12   8         77.61         74.02        34.54 o                         
 -10  12   8          2.79         42.09        30.65 o                         
  -9  12   8         69.40        123.41        46.71 o                         
  -8  12   8        386.09        357.91        36.56 o                         
  -7  12   8        244.80        180.92        46.08 o                         
  -6  12   8         26.63         -5.11        24.93 o                         
  -5  12   8       1329.11       1245.99        65.85 o                         
  -4  12   8         31.20         30.53        25.29 o                         
  -3  12   8       1352.22       1355.04        70.88 o                         
  -2  12   8        348.03        360.10        23.33 o                         
  -1  12   8       1430.99       1439.94        38.02 o                         
   0  12   8       1003.99        962.76        49.27 o                         
   1  12   8         17.33         28.62        18.49 o                         
   2  12   8          1.69         16.38        18.20 o                         
   3  12   8         93.21        138.24        20.35 o                         
   4  12   8       3423.42       3398.31        57.98 o                         
   5  12   8        441.21        440.33        25.14 o                         
   6  12   8        155.16        190.09        53.73 o                         
   7  12   8        614.86        619.34        63.60 o                         
   8  12   8          5.27         -3.89        41.22 o                         
   9  12   8       1133.51       1236.44        76.77 o                         
  10  12   8        186.32        125.69        44.73 o                         
 -10  13   8        740.74        556.69        63.12 o                         
  -9  13   8        244.43        259.84        59.13 o                         
  -8  13   8         23.04         -2.01        34.68 o                         
  -7  13   8        192.06        129.06        31.13 o                         
  -6  13   8        168.40        125.24        31.40 o                         
  -5  13   8       1086.70        986.76        50.47 o                         
  -4  13   8        778.61        733.54        45.42 o                         
  -3  13   8         31.38        -12.60        24.49 o                         
  -2  13   8        776.66        819.90        35.73 o                         
  -1  13   8         33.42         14.48        17.36 o                         
   0  13   8       1313.43       1367.91        43.80 o                         
   1  13   8          8.05         -2.55        22.62 o                         
   2  13   8       1068.66       1116.49        37.31 o                         
   3  13   8        704.28        683.76        44.41 o                         
   4  13   8         94.82        105.09        23.93 o                         
   5  13   8         27.13         12.49        33.22 o                         
   6  13   8       1276.67       1297.03        71.14 o                         
   7  13   8          0.04        -36.14        36.14 o                         
   8  13   8       2367.24       2305.76        93.12 o                         
   9  13   8         15.40         17.40        39.12 o                         
  -9  14   8        218.25        345.10        43.30 o                         
  -8  14   8         62.06         56.58        28.30 o                         
  -7  14   8        236.75        164.12        30.80 o                         
  -6  14   8         12.32          7.00        25.50 o                         
  -5  14   8        272.40        326.02        37.27 o                         
  -4  14   8        142.89        115.09        59.09 o                         
  -3  14   8       1074.87       1052.06        64.07 o                         
  -2  14   8         10.53          2.84        16.59 o                         
  -1  14   8       1629.37       1731.81        41.97 o                         
   0  14   8         44.34         58.16        20.22 o                         
   1  14   8         18.62         24.25        19.32 o                         
   2  14   8        565.81        530.09        31.14 o                         
   3  14   8        806.39        820.78        50.18 o                         
   4  14   8          0.91         18.62        24.19 o                         
   5  14   8       2459.52       2530.09        90.19 o                         
   6  14   8          0.47        -19.29        36.50 o                         
   7  14   8        794.12        845.14        77.32 o                         
   8  14   8         56.03         -7.73        38.08 o                         
   9  14   8        372.64        393.09        64.99 o                         
  -8  15   8          1.23         32.07        37.00 o                         
  -7  15   8         83.51        110.60        37.43 o                         
  -6  15   8         82.37         41.52        28.68 o                         
  -5  15   8        164.19        186.59        32.91 o                         
  -4  15   8        928.51        887.02        64.85 o                         
  -3  15   8        386.89        336.48        44.93 o                         
  -2  15   8       1142.45       1153.24        39.11 o                         
  -1  15   8        129.84        172.13        28.20 o                         
   0  15   8        143.80        177.56        28.88 o                         
   1  15   8          0.87         39.26        19.29 o                         
   2  15   8         62.77         49.22        28.65 o                         
   3  15   8        590.51        545.70        31.21 o                         
   4  15   8        987.99       1069.28        83.36 o                         
   5  15   8        165.01        118.82        40.09 o                         
   6  15   8        244.15        270.60        46.82 o                         
   7  15   8         41.70        -11.39        44.13 o                         
   8  15   8        170.81        168.67        47.98 o                         
  -7  16   8         59.27          7.53        27.03 o                         
  -6  16   8         26.93         48.58        34.22 o                         
  -5  16   8        209.90        267.17        45.15 o                         
  -4  16   8        315.19        356.38        40.56 o                         
  -3  16   8         56.83         33.54        28.19 o                         
  -2  16   8        221.77        243.32        24.36 o                         
  -1  16   8        571.60        611.20        59.72 o                         
   0  16   8       2557.74       2465.39       102.68 o                         
   1  16   8         34.12         36.51        23.24 o                         
   2  16   8         58.54         59.01        27.20 o                         
   3  16   8        831.70        855.16        35.52 o                         
   4  16   8        328.72        328.89        82.45 o                         
   5  16   8         54.18         85.62        39.25 o                         
   6  16   8         29.61         80.52        37.22 o                         
   7  16   8        465.12        398.26        52.83 o                         
  -6  17   8         27.17         82.95        46.60 o                         
  -5  17   8        601.47        566.20        56.41 o                         
  -4  17   8         75.82         37.32        50.96 o                         
  -3  17   8       1453.88       1398.72        78.01 o                         
  -2  17   8          9.08          2.63        33.15 o                         
  -1  17   8          2.62        -10.87        21.06 o                         
   0  17   8         86.20         85.04        24.70 o                         
   1  17   8        622.27        670.63        46.18 o                         
   2  17   8        423.53        366.80        30.77 o                         
   3  17   8        140.95        166.03        25.38 o                         
   4  17   8        246.52        241.37        45.07 o                         
   5  17   8        260.48        337.08        65.05 o                         
  -5  18   8         85.00        103.49        40.91 o                         
  -4  18   8        414.74        311.31        54.66 o                         
  -3  18   8         81.65        105.18        40.83 o                         
  -2  18   8        127.19        155.88        28.55 o                         
  -1  18   8         22.34         21.99        22.56 o                         
   0  18   8       2847.06       2746.93        63.09 o                         
   1  18   8         73.18         41.18        37.11 o                         
   2  18   8        117.92         66.80        26.45 o                         
   3  18   8        714.79        744.15        65.31 o                         
   4  18   8        327.01        358.57        64.39 o                         
  -2  19   8        155.58        154.78        37.79 o                         
  -1  19   8        177.52        222.76        43.56 o                         
   0  19   8        112.93        126.40        33.91 o                         
   1  19   8       1476.30       1434.52        79.81 o                         
 -13   0   9        126.43        178.53        49.92 o                         
 -11   0   9        329.80        320.46        40.79 o                         
  -9   0   9         38.21        112.11        34.88 o                         
  -7   0   9         47.24         21.41        27.04 o                         
  -5   0   9        119.99        184.03        25.12 o                         
  -3   0   9       1139.44       1275.83        46.81 o                         
  -1   0   9       1655.25       1713.69        45.78 o                         
   1   0   9       5716.48       6062.73        87.79 o                         
   3   0   9        289.13        307.58        32.49 o                         
   5   0   9       2663.52       2671.35        63.35 o                         
   7   0   9        245.95        233.50        33.94 o                         
   9   0   9       2003.62       1909.64        86.68 o                         
  11   0   9        520.66        520.82        63.30 o                         
 -13   1   9         42.64        129.99        33.62 o                         
 -12   1   9        135.32        149.24        30.78 o                         
 -11   1   9          2.80          1.66        23.29 o                         
 -10   1   9        723.46        681.45        35.63 o                         
  -9   1   9        102.91         69.65        21.33 o                         
  -8   1   9       3943.58       3539.37        59.09 o                         
  -7   1   9        330.69        398.39        26.52 o                         
  -6   1   9          6.32         -3.41        15.75 o                         
  -5   1   9         23.64         17.54        14.38 o                         
  -4   1   9         20.08         29.62        13.72 o                         
  -3   1   9         20.49         -6.21        14.79 o                         
  -2   1   9       5473.67       5923.16        61.34 o                         
  -1   1   9       2367.66       2519.54        37.86 o                         
   0   1   9       4376.45       4511.94        51.48 o                         
   1   1   9          2.65         12.92        12.99 o                         
   2   1   9        531.14        525.03        23.24 o                         
   3   1   9       1075.21       1148.97        35.64 o                         
   4   1   9       2851.56       2894.00        44.84 o                         
   5   1   9       1934.22       1896.80        44.46 o                         
   6   1   9        257.08        250.71        23.69 o                         
   7   1   9       1964.64       1948.87        52.23 o                         
   8   1   9       1267.24       1238.44        51.68 o                         
   9   1   9        120.90         98.82        35.09 o                         
  10   1   9        550.30        532.06        44.96 o                         
  11   1   9        109.86         50.41        29.35 o                         
  12   1   9        726.83        678.11        53.77 o                         
 -13   2   9        281.49        284.15        36.16 o                         
 -12   2   9         30.32         25.94        24.94 o                         
 -11   2   9          1.59        -19.51        23.07 o                         
 -10   2   9        103.48        116.38        37.82 o                         
  -9   2   9         93.20         54.63        21.11 o                         
  -8   2   9         15.45         -2.89        19.19 o                         
  -7   2   9        269.91        273.48        25.28 o                         
  -6   2   9        631.56        630.31        27.49 o                         
  -5   2   9         87.03         77.82        15.78 o                         
  -4   2   9       2020.97       1926.73        34.99 o                         
  -3   2   9        634.95        676.43        25.82 o                         
  -2   2   9          9.94         33.45        14.48 o                         
  -1   2   9       3029.25       3090.04        42.11 o                         
   0   2   9          2.15         18.18        13.31 o                         
   1   2   9       2596.55       2739.76        41.90 o                         
   2   2   9       2929.07       2907.46        50.66 o                         
   3   2   9         15.59         33.35        14.87 o                         
   4   2   9         41.32         41.84        14.52 o                         
   5   2   9       1305.49       1274.01        35.78 o                         
   6   2   9        111.76        119.63        22.59 o                         
   7   2   9        565.97        524.96        33.76 o                         
   8   2   9        671.47        633.60        46.78 o                         
   9   2   9       1049.45       1009.34        56.83 o                         
  10   2   9        284.15        316.96        37.48 o                         
  11   2   9       1502.71       1448.50        60.07 o                         
  12   2   9         43.13         51.25        29.56 o                         
 -13   3   9         37.18         16.40        31.00 o                         
 -12   3   9         10.26         55.99        29.29 o                         
 -11   3   9        204.01         77.13        28.79 o                         
 -10   3   9          7.80         18.14        24.66 o                         
  -9   3   9        648.90        724.17        55.81 o                         
  -8   3   9        418.01        430.41        26.66 o                         
  -7   3   9        394.82        402.40        25.57 o                         
  -6   3   9         47.30        104.14        17.95 o                         
  -5   3   9        604.13        640.89        34.23 o                         
  -4   3   9       1898.71       2003.83        34.71 o                         
  -3   3   9        441.54        443.60        22.56 o                         
  -2   3   9       1033.73       1068.82        29.37 o                         
  -1   3   9         96.71         66.31        15.32 o                         
   0   3   9       1733.91       1759.27        35.62 o                         
   1   3   9       1285.83       1379.46        34.09 o                         
   2   3   9        181.81        150.29        16.11 o                         
   3   3   9       1779.45       1683.80        37.16 o                         
   4   3   9       2749.46       2712.60        43.50 o                         
   5   3   9        756.88        740.18        28.91 o                         
   6   3   9       1095.53       1153.58        47.09 o                         
   7   3   9         38.32         22.86        19.58 o                         
   8   3   9        910.43        943.62        41.73 o                         
   9   3   9         39.67        103.63        24.20 o                         
  10   3   9        282.02        300.66        36.91 o                         
  11   3   9        121.32        131.85        34.18 o                         
  12   3   9        806.36        869.04        85.14 o                         
 -13   4   9         61.20         62.49        33.18 o                         
 -12   4   9        600.37        575.65        61.54 o                         
 -11   4   9        658.11        604.82        47.71 o                         
 -10   4   9          2.72        -18.63        18.63 o                         
  -9   4   9          2.40        -17.04        17.04 o                         
  -8   4   9         22.02         13.93        20.76 o                         
  -7   4   9        753.36        670.82        28.58 o                         
  -6   4   9         16.75         20.98        14.05 o                         
  -5   4   9       2155.63       2003.98        34.78 o                         
  -4   4   9       2078.14       2094.14        38.06 o                         
  -3   4   9        774.81        805.21        26.72 o                         
  -2   4   9        108.67        121.06        15.99 o                         
  -1   4   9        630.41        656.98        25.75 o                         
   0   4   9         11.13          9.55        14.20 o                         
   1   4   9        415.90        370.68        20.30 o                         
   2   4   9         13.03          8.71        12.82 o                         
   3   4   9        372.76        407.96        23.91 o                         
   4   4   9         10.56          7.14        13.62 o                         
   5   4   9        585.75        606.17        36.87 o                         
   6   4   9          0.86         -4.67        18.96 o                         
   7   4   9       2922.01       2834.79        70.80 o                         
   8   4   9        140.82        134.84        24.15 o                         
   9   4   9        221.88        259.53        28.58 o                         
  10   4   9         77.98         38.31        24.85 o                         
  11   4   9        312.80        324.24        38.77 o                         
  12   4   9        319.67        344.02        44.76 o                         
 -13   5   9          4.30        -18.35        27.51 o                         
 -12   5   9        285.14        246.28        27.21 o                         
 -11   5   9       1010.92       1068.33        46.77 o                         
 -10   5   9         13.73          4.36        18.59 o                         
  -9   5   9       1624.81       1463.15        39.14 o                         
  -8   5   9        207.35        239.65        23.40 o                         
  -7   5   9        256.97        306.52        38.99 o                         
  -6   5   9       5043.61       5146.22        64.66 o                         
  -5   5   9       1126.87       1132.71        26.57 o                         
  -4   5   9        551.27        604.25        22.04 o                         
  -3   5   9        920.88        891.57        25.22 o                         
  -2   5   9          3.08          2.83        12.99 o                         
  -1   5   9        891.86        884.79        25.74 o                         
   0   5   9          6.05         40.45        13.90 o                         
   1   5   9         52.96         54.41        14.26 o                         
   2   5   9        453.03        472.78        21.33 o                         
   3   5   9       2477.02       2409.39        43.02 o                         
   4   5   9       1758.51       1795.76        41.53 o                         
   5   5   9          3.14         30.70        18.81 o                         
   6   5   9         27.37         16.10        19.84 o                         
   7   5   9        382.13        416.66        31.21 o                         
   8   5   9        203.86        195.49        31.40 o                         
   9   5   9        277.38        262.00        29.41 o                         
  10   5   9        563.81        540.08        37.39 o                         
  11   5   9         64.56         20.37        28.89 o                         
  12   5   9        363.10        379.46        50.96 o                         
 -13   6   9        143.20        201.07        57.12 o                         
 -12   6   9         13.25        111.29        41.12 o                         
 -11   6   9        928.24        878.72        66.37 o                         
 -10   6   9       1105.16       1027.88       143.91 o                         
  -9   6   9        506.82        373.85        66.82 o                         
  -8   6   9        744.02        782.94        59.74 o                         
  -7   6   9         24.12         32.85        28.46 o                         
  -6   6   9       2276.03       2366.08        85.59 o                         
  -5   6   9        251.36        309.72        30.19 o                         
  -4   6   9       2846.75       2708.97        53.35 o                         
  -3   6   9        189.61        192.99        18.31 o                         
  -2   6   9       1564.36       1423.96        41.01 o                         
  -1   6   9         98.98        129.52        15.73 o                         
   0   6   9       5554.90       5473.08        59.36 o                         
   1   6   9        337.64        363.94        20.48 o                         
   2   6   9       3459.69       3528.42        48.36 o                         
   3   6   9        907.67       1066.64        35.01 o                         
   4   6   9        224.58        266.39        23.31 o                         
   5   6   9          2.51         13.22        18.86 o                         
   6   6   9        318.17        352.94        28.82 o                         
   7   6   9         21.61         18.86        26.92 o                         
   8   6   9         22.38         -0.46        19.54 o                         
   9   6   9         16.68         22.34        25.17 o                         
  10   6   9        309.54        290.04        31.21 o                         
  11   6   9       1019.55       1201.69        47.70 o                         
  12   6   9         33.08          7.86        28.52 o                         
 -12   7   9        540.71        563.89        58.07 o                         
 -11   7   9        758.61        675.53        83.52 o                         
 -10   7   9       1648.87       1685.18        77.80 o                         
  -9   7   9       2831.96       2790.73        98.09 o                         
  -8   7   9        461.34        484.95        49.80 o                         
  -7   7   9         95.07         72.84        34.72 o                         
  -6   7   9         87.65        138.06        29.78 o                         
  -5   7   9       1086.34       1009.57        47.75 o                         
  -4   7   9         19.93         29.18        24.01 o                         
  -3   7   9       3709.67       3659.59        44.31 o                         
  -2   7   9        141.24        138.02        16.86 o                         
  -1   7   9       4509.36       4423.30        57.60 o                         
   0   7   9       1245.25       1255.53        30.59 o                         
   1   7   9       1252.90       1102.04        30.16 o                         
   2   7   9         49.48         51.29        17.43 o                         
   3   7   9       1408.25       1365.32        37.63 o                         
   4   7   9         84.07        111.39        19.60 o                         
   5   7   9       2626.68       2462.60        52.58 o                         
   6   7   9         76.36         81.59        21.59 o                         
   7   7   9         11.45          0.04        18.69 o                         
   8   7   9       1178.85       1192.67        43.11 o                         
   9   7   9        275.50        201.50        27.71 o                         
  10   7   9        125.39        159.76        31.49 o                         
  11   7   9         60.03         59.31        40.13 o                         
 -12   8   9        261.79        369.76        66.16 o                         
 -11   8   9         46.52         78.39        38.70 o                         
 -10   8   9        580.22        598.86        65.02 o                         
  -9   8   9        195.12        209.32        42.29 o                         
  -8   8   9         65.45         69.45        35.65 o                         
  -7   8   9         29.65         13.36        29.47 o                         
  -6   8   9       2415.58       2369.68        65.70 o                         
  -5   8   9         44.57         49.16        27.20 o                         
  -4   8   9        458.37        419.34        36.24 o                         
  -3   8   9        210.45        229.80        17.39 o                         
  -2   8   9        797.00        715.67        25.69 o                         
  -1   8   9         50.04         75.13        16.82 o                         
   0   8   9       6422.33       6293.49        70.07 o                         
   1   8   9        967.32       1022.90        34.35 o                         
   2   8   9        484.07        531.63        28.22 o                         
   3   8   9       2266.77       2281.63        46.57 o                         
   4   8   9       2222.25       2177.63        53.21 o                         
   5   8   9         35.79         30.49        19.86 o                         
   6   8   9         68.17         42.10        19.99 o                         
   7   8   9          3.91         13.94        20.18 o                         
   8   8   9         18.71         13.78        23.73 o                         
   9   8   9        626.70        572.33        35.10 o                         
  10   8   9        349.24        322.31        36.88 o                         
  11   8   9       1571.35       1536.15        61.88 o                         
 -12   9   9        103.59        267.81        49.90 o                         
 -11   9   9         56.19        139.46        43.03 o                         
 -10   9   9         98.74        171.35        42.77 o                         
  -9   9   9       1098.06       1273.43        74.72 o                         
  -8   9   9        221.04        231.22        93.26 o                         
  -7   9   9       4015.12       3974.36       103.98 o                         
  -6   9   9         83.82         48.47        27.62 o                         
  -5   9   9        316.66        241.36        32.33 o                         
  -4   9   9          8.25         34.38        25.82 o                         
  -3   9   9        463.54        439.89        22.32 o                         
  -2   9   9        107.92        145.67        16.38 o                         
  -1   9   9        987.71        957.49        29.73 o                         
   0   9   9         54.39         83.87        18.78 o                         
   1   9   9       2955.67       3029.19        52.61 o                         
   2   9   9       1491.80       1435.27        41.55 o                         
   3   9   9        273.23        441.27        27.30 o                         
   4   9   9        388.26        391.34        28.76 o                         
   5   9   9        188.97        183.70        23.26 o                         
   6   9   9        615.91        656.61        34.33 o                         
   7   9   9         45.42         34.47        18.96 o                         
   8   9   9        928.75        873.21        38.72 o                         
   9   9   9        260.72        317.36        38.34 o                         
  10   9   9        119.58        144.36        39.61 o                         
  11   9   9          0.25         11.98        25.05 o                         
 -11  10   9        263.28        287.62        65.74 o                         
 -10  10   9       1752.48       1757.18        82.21 o                         
  -9  10   9       1055.19       1000.32        67.17 o                         
  -8  10   9       1489.52       1409.07        81.61 o                         
  -7  10   9        605.07        569.26        53.73 o                         
  -6  10   9       1453.25       1413.63        57.27 o                         
  -5  10   9        468.65        410.23        37.35 o                         
  -4  10   9       3811.57       3615.36       100.81 o                         
  -3  10   9         79.14         59.80        26.60 o                         
  -2  10   9       3171.79       3063.36        53.78 o                         
  -1  10   9        137.82        158.33        20.37 o                         
   0  10   9        996.76       1025.92        37.04 o                         
   1  10   9          3.71         26.67        17.74 o                         
   2  10   9        156.42        169.06        24.14 o                         
   3  10   9        593.77        658.83        32.95 o                         
   4  10   9         74.14         83.33        20.65 o                         
   5  10   9       3013.16       2979.95        57.61 o                         
   6  10   9          9.84         21.96        19.09 o                         
   7  10   9        196.60        245.69        23.92 o                         
   8  10   9          4.63         -4.48        19.05 o                         
   9  10   9         32.71         26.00        25.59 o                         
  10  10   9         60.19          4.37        38.35 o                         
 -11  11   9        403.18        329.69        49.98 o                         
 -10  11   9          5.43        107.44        50.16 o                         
  -9  11   9       1518.22       1465.03        76.87 o                         
  -8  11   9        218.69        187.36        42.13 o                         
  -7  11   9       2275.57       2344.96        92.84 o                         
  -6  11   9        277.41        300.00        44.02 o                         
  -5  11   9        257.29        360.59        50.01 o                         
  -4  11   9        106.74        142.23        37.99 o                         
  -3  11   9       2054.25       1976.86        73.15 o                         
  -2  11   9        131.00        150.23        19.61 o                         
  -1  11   9       1522.39       1534.66        38.99 o                         
   0  11   9         37.14         33.06        19.31 o                         
   1  11   9       2333.27       2339.54        51.61 o                         
   2  11   9        735.86        708.24        32.95 o                         
   3  11   9        242.87        279.25        29.77 o                         
   4  11   9        234.30        222.98        25.02 o                         
   5  11   9       2555.57       2424.13        51.99 o                         
   6  11   9       1046.90       1115.91        39.73 o                         
   7  11   9         16.19         35.80        32.12 o                         
   8  11   9        375.60        332.01        53.02 o                         
   9  11   9        108.40        117.67        60.01 o                         
  10  11   9         12.23        -37.36        37.36 o                         
 -10  12   9        498.75        512.12        56.24 o                         
  -9  12   9         37.69        116.32        40.15 o                         
  -8  12   9        381.46        449.38        52.41 o                         
  -7  12   9          1.99        -33.39        33.39 o                         
  -6  12   9       1036.47       1196.25        79.91 o                         
  -5  12   9         79.70        183.16        40.43 o                         
  -4  12   9        239.13        272.67        45.88 o                         
  -3  12   9        129.15        124.15        38.50 o                         
  -2  12   9        491.23        494.30        35.47 o                         
  -1  12   9         72.75         81.93        23.07 o                         
   0  12   9       3287.02       3194.82        55.93 o                         
   1  12   9        128.28        144.76        25.34 o                         
   2  12   9       1408.50       1403.24        46.18 o                         
   3  12   9        398.48        442.64        31.08 o                         
   4  12   9       2429.53       2357.20        52.18 o                         
   5  12   9        550.93        510.00        30.70 o                         
   6  12   9        430.60        608.41        30.70 o                         
   7  12   9          3.15        -32.49        33.71 o                         
   8  12   9         70.36         30.25        40.57 o                         
   9  12   9        198.05        161.63        44.96 o                         
  -9  13   9        351.22        418.60        54.30 o                         
  -8  13   9        102.41        106.43        45.08 o                         
  -7  13   9        292.39        316.56        46.77 o                         
  -6  13   9        336.18        399.62        48.99 o                         
  -5  13   9        941.56       1009.48        73.40 o                         
  -4  13   9        681.64        616.06        63.29 o                         
  -3  13   9        547.00        621.88        53.41 o                         
  -2  13   9        117.83         98.40        22.13 o                         
  -1  13   9        156.92        188.43        21.56 o                         
   0  13   9        390.35        424.74        27.74 o                         
   1  13   9       2212.52       2169.76        59.00 o                         
   2  13   9        193.02        216.56        23.50 o                         
   3  13   9       1513.71       1435.95        44.77 o                         
   4  13   9        282.49        281.82        25.20 o                         
   5  13   9       1321.60       1260.49        53.98 o                         
   6  13   9         92.54         34.22        39.10 o                         
   7  13   9         50.45          7.64        36.52 o                         
   8  13   9         16.27        -36.34        36.34 o                         
   9  13   9         38.62         25.77        42.60 o                         
  -9  14   9        169.00        172.89        44.13 o                         
  -8  14   9       1521.93       1836.33       162.75 o                         
  -7  14   9        123.57        122.29        39.95 o                         
  -6  14   9         56.86         61.90        34.61 o                         
  -5  14   9          3.89         18.07        33.93 o                         
  -4  14   9       2472.50       2442.09        85.28 o                         
  -3  14   9        420.71        369.53        45.95 o                         
  -2  14   9        140.46        144.21        33.35 o                         
  -1  14   9        202.98        186.13        29.49 o                         
   0  14   9       1495.79       1441.77        41.63 o                         
   1  14   9          0.45         14.93        22.40 o                         
   2  14   9       1046.16       1102.44        51.64 o                         
   3  14   9        386.90        359.15        29.16 o                         
   4  14   9       1038.24       1037.78        37.71 o                         
   5  14   9        323.01        311.37        46.49 o                         
   6  14   9        262.69        232.06        57.94 o                         
   7  14   9        158.89        108.41        52.01 o                         
   8  14   9          1.05        -38.49        38.49 o                         
  -8  15   9         10.90         73.09        37.58 o                         
  -7  15   9        874.41        814.62        62.91 o                         
  -6  15   9        135.70        161.58        39.36 o                         
  -5  15   9       1203.08       1424.73        79.49 o                         
  -4  15   9          0.96         22.80        35.77 o                         
  -3  15   9        227.28        301.06        47.54 o                         
  -2  15   9          5.58          4.53        17.28 o                         
  -1  15   9        890.36        916.33        37.65 o                         
   0  15   9        977.76        916.58        36.80 o                         
   1  15   9       2668.77       2636.29        76.46 o                         
   2  15   9       1234.78       1196.55        47.32 o                         
   3  15   9       1653.60       1813.12        57.39 o                         
   4  15   9        393.91        346.18        47.10 o                         
   5  15   9        978.20       1080.82       126.14 o                         
   6  15   9          1.92        -18.92        47.02 o                         
   7  15   9        560.18        632.17        63.05 o                         
  -7  16   9         35.83         24.29        32.37 o                         
  -6  16   9        429.93        476.90        52.64 o                         
  -5  16   9         83.56         96.27        38.56 o                         
  -4  16   9       1330.03       1390.10        72.44 o                         
  -3  16   9         33.39         49.38        34.39 o                         
  -2  16   9        935.22       1009.21        36.28 o                         
  -1  16   9        664.47        662.69        35.65 o                         
   0  16   9        919.36        895.28        57.17 o                         
   1  16   9          0.55        -17.18        23.88 o                         
   2  16   9       1769.21       1789.50        92.59 o                         
   3  16   9        553.98        498.92        34.64 o                         
   4  16   9       1050.39       1115.29        76.23 o                         
   5  16   9        137.12        135.53        42.75 o                         
   6  16   9        787.28        870.15        69.57 o                         
  -5  17   9        903.82        997.91        96.92 o                         
  -4  17   9         81.62        124.58        52.44 o                         
  -3  17   9       1116.69       1270.02        62.38 o                         
  -2  17   9        103.29         38.63        18.48 o                         
  -1  17   9        630.60        748.71        54.25 o                         
   0  17   9         63.70        111.68        25.52 o                         
   1  17   9        147.80        161.68        28.21 o                         
   2  17   9        157.51        140.94        34.38 o                         
   3  17   9        454.92        403.44        29.14 o                         
   4  17   9        957.74        857.67        64.24 o                         
   5  17   9        390.12        297.28        87.45 o                         
  -3  18   9         16.23         17.65        37.79 o                         
  -2  18   9         97.74         54.88        25.52 o                         
  -1  18   9         16.85         62.42        71.43 o                         
   0  18   9         34.79         47.47        27.18 o                         
   1  18   9         19.68         12.95        32.79 o                         
   2  18   9        303.72        255.64        34.31 o                         
 -12   0  10       1210.72       1257.97        83.93 o                         
 -10   0  10        200.48        246.44        55.61 o                         
  -8   0  10        944.56       1012.35        66.05 o                         
  -6   0  10        509.71        508.38        41.03 o                         
  -4   0  10        827.58        753.11        38.15 o                         
  -2   0  10       6591.86       6188.15        90.32 o                         
   0   0  10       7795.94       7694.82       114.23 o                         
   2   0  10        286.08        290.61        28.99 o                         
   4   0  10       1141.59       1133.41        46.70 o                         
   6   0  10       2750.56       2739.95        95.21 o                         
   8   0  10       1952.20       2092.50        92.36 o                         
  10   0  10       1227.02       1206.27        81.60 o                         
  12   0  10        424.00        426.52        62.95 o                         
 -13   1  10        964.44       1119.02       104.37 o                         
 -12   1  10         21.59         28.75        29.01 o                         
 -11   1  10        641.25        610.39        39.77 o                         
 -10   1  10          0.46          1.06        23.82 o                         
  -9   1  10       1807.51       1654.15        62.65 o                         
  -8   1  10          2.65        -20.26        20.26 o                         
  -7   1  10         72.84         35.03        20.69 o                         
  -6   1  10          9.91         -2.87        18.51 o                         
  -5   1  10        657.89        583.03        29.07 o                         
  -4   1  10         41.55         39.69        15.18 o                         
  -3   1  10       1834.77       1671.22        34.05 o                         
  -2   1  10        294.45        321.82        19.97 o                         
  -1   1  10      10866.41      11005.45        93.10 o                         
   0   1  10       1450.09       1581.12        33.75 o                         
   1   1  10       1995.99       1814.41        38.33 o                         
   2   1  10          3.16          1.34        15.16 o                         
   3   1  10       2649.51       2664.74        50.87 o                         
   4   1  10        216.88        219.93        21.32 o                         
   5   1  10       3028.23       3131.84        57.97 o                         
   6   1  10       1884.89       1983.59        52.31 o                         
   7   1  10       3378.61       3414.37       120.86 o                         
   8   1  10         54.58         35.04        26.67 o                         
   9   1  10        256.35        290.55        48.19 o                         
  10   1  10         11.46         36.99        27.74 o                         
  11   1  10        380.65        395.28        42.42 o                         
  12   1  10          0.59        -20.14        28.87 o                         
 -13   2  10         30.34         90.96        32.07 o                         
 -12   2  10         27.03         35.40        25.90 o                         
 -11   2  10          4.61        -24.46        24.46 o                         
 -10   2  10        231.77        193.34        26.99 o                         
  -9   2  10        422.44        357.38        28.01 o                         
  -8   2  10        152.82        169.95        23.89 o                         
  -7   2  10        518.78        511.18        29.44 o                         
  -6   2  10        279.46        305.61        25.81 o                         
  -5   2  10         94.51         86.64        19.07 o                         
  -4   2  10       3540.27       3396.17        47.02 o                         
  -3   2  10        445.19        501.93        23.41 o                         
  -2   2  10       6111.09       5948.88        62.76 o                         
  -1   2  10        956.88       1035.64        28.84 o                         
   0   2  10       2409.40       2301.02        42.41 o                         
   1   2  10         48.79         47.79        16.01 o                         
   2   2  10       3134.96       3096.59        52.96 o                         
   3   2  10          1.22         19.65        14.71 o                         
   4   2  10       5014.11       5037.01        77.55 o                         
   5   2  10        335.81        362.17        32.96 o                         
   6   2  10       1433.95       1470.16        47.87 o                         
   7   2  10        422.74        384.35        32.35 o                         
   8   2  10        624.10        646.80        44.04 o                         
   9   2  10        676.97        715.37        62.80 o                         
  10   2  10        425.13        397.07        42.10 o                         
  11   2  10         96.47         83.68        31.93 o                         
  12   2  10         96.87        114.21        36.08 o                         
 -13   3  10        332.13        307.27        51.88 o                         
 -12   3  10          1.50         29.18        36.54 o                         
 -11   3  10         50.90         62.61        28.72 o                         
 -10   3  10        204.27        143.64        37.43 o                         
  -9   3  10        842.44        750.42        52.83 o                         
  -8   3  10         76.68         60.37        20.65 o                         
  -7   3  10         91.72         60.21        19.61 o                         
  -6   3  10          5.78        -17.57        17.57 o                         
  -5   3  10        701.88        650.93        29.39 o                         
  -4   3  10        258.84        259.50        20.88 o                         
  -3   3  10       2573.50       2500.67        42.20 o                         
  -2   3  10        205.54        233.51        19.97 o                         
  -1   3  10       1651.88       1566.65        35.50 o                         
   0   3  10         11.67         13.73        13.88 o                         
   1   3  10       6209.14       6143.63        88.46 o                         
   2   3  10          1.86         -7.13        16.55 o                         
   3   3  10       1576.84       1496.78        36.46 o                         
   4   3  10        701.10        699.39        36.50 o                         
   5   3  10        904.46        895.61        37.75 o                         
   6   3  10        966.49        944.44        41.86 o                         
   7   3  10       1173.29       1234.06        46.59 o                         
   8   3  10       2191.71       2088.21        58.46 o                         
   9   3  10       1928.15       1872.21        75.41 o                         
  10   3  10       1767.88       1821.33        69.97 o                         
  11   3  10        419.22        473.51        44.10 o                         
  12   3  10          1.74        -28.93        29.33 o                         
 -13   4  10        708.05        771.56        49.55 o                         
 -12   4  10        201.43        141.95        38.63 o                         
 -11   4  10         61.61         44.62        33.24 o                         
 -10   4  10        250.62        217.45        31.27 o                         
  -9   4  10        221.80        153.86        22.99 o                         
  -8   4  10        968.44        938.30        42.34 o                         
  -7   4  10        224.80        254.96        32.59 o                         
  -6   4  10       1580.26       1535.03        44.57 o                         
  -5   4  10       1189.96       1294.70        41.47 o                         
  -4   4  10       2304.44       2328.84        41.37 o                         
  -3   4  10        389.38        414.66        22.09 o                         
  -2   4  10       2077.35       2069.84        36.74 o                         
  -1   4  10        618.70        594.34        24.48 o                         
   0   4  10       1151.84       1090.54        31.09 o                         
   1   4  10          3.23         -1.35        14.96 o                         
   2   4  10       1006.74       1033.87        34.19 o                         
   3   4  10         18.85         -8.71        16.85 o                         
   4   4  10        810.25        780.92        35.79 o                         
   5   4  10        125.11        102.56        26.83 o                         
   6   4  10       1485.77       1480.17        47.32 o                         
   7   4  10       1557.83       1567.63        49.70 o                         
   8   4  10        234.25        265.06        34.72 o                         
   9   4  10        928.65        998.65        53.69 o                         
  10   4  10        581.17        514.46        44.24 o                         
  11   4  10        297.44        321.12        39.24 o                         
  12   4  10        502.63        462.44        56.82 o                         
 -12   5  10        915.02       1011.15       168.17 o                         
 -11   5  10        797.50        675.18        54.12 o                         
 -10   5  10        212.17        212.77        20.13 o                         
  -9   5  10       3202.05       3046.80        69.31 o                         
  -8   5  10        349.11        330.55        27.34 o                         
  -7   5  10        292.75        313.55        21.46 o                         
  -6   5  10       1303.91       1287.12        34.18 o                         
  -5   5  10       2227.07       2254.93        40.84 o                         
  -4   5  10          6.83          2.76        14.28 o                         
  -3   5  10        390.64        357.47        20.76 o                         
  -2   5  10        144.14        156.64        17.50 o                         
  -1   5  10       2787.03       2747.54        42.77 o                         
   0   5  10       1037.28       1058.98        30.55 o                         
   1   5  10       2499.36       2420.00        50.80 o                         
   2   5  10          9.52         18.30        19.20 o                         
   3   5  10        321.41        306.72        25.39 o                         
   4   5  10        371.64        359.78        27.52 o                         
   5   5  10       2879.62       2646.80        59.52 o                         
   6   5  10        123.31        129.68        30.55 o                         
   7   5  10        144.89         98.08        23.82 o                         
   8   5  10        281.58        290.96        30.67 o                         
   9   5  10        459.81        439.98        38.46 o                         
  10   5  10       1310.17       1270.80        58.44 o                         
  11   5  10        181.33        178.52        35.17 o                         
 -12   6  10         18.99         55.06        44.79 o                         
 -11   6  10         37.45         -3.63        50.43 o                         
 -10   6  10       2412.88       2311.97        88.76 o                         
  -9   6  10         99.34        193.43        54.82 o                         
  -8   6  10        806.02        820.58        61.14 o                         
  -7   6  10       1227.29       1146.60        65.90 o                         
  -6   6  10        582.78        627.14        59.01 o                         
  -5   6  10       1379.31       1279.39        64.37 o                         
  -4   6  10       1048.00        983.73        36.72 o                         
  -3   6  10        133.23        138.84        20.39 o                         
  -2   6  10       1250.36       1228.87        30.43 o                         
  -1   6  10        279.66        357.45        21.05 o                         
   0   6  10        841.89        808.35        30.15 o                         
   1   6  10          1.83         11.23        18.37 o                         
   2   6  10        844.07        847.86        37.53 o                         
   3   6  10         51.86         33.88        18.25 o                         
   4   6  10       1550.44       1566.91        45.91 o                         
   5   6  10          5.22          9.70        21.00 o                         
   6   6  10        277.45        224.09        27.32 o                         
   7   6  10        443.33        409.33        38.59 o                         
   8   6  10        215.79        200.07        28.09 o                         
   9   6  10       1535.69       1506.33        60.51 o                         
  10   6  10         13.61         16.08        24.26 o                         
  11   6  10        690.81        704.24        51.96 o                         
 -12   7  10        636.78        571.32        58.95 o                         
 -11   7  10         21.87        -18.96        35.99 o                         
 -10   7  10        568.09        572.02        59.22 o                         
  -9   7  10        569.91        614.51        63.16 o                         
  -8   7  10        178.47        146.95        41.27 o                         
  -7   7  10       1315.79       1320.32        81.41 o                         
  -6   7  10        430.57        388.27        44.13 o                         
  -5   7  10         26.88          3.24        32.45 o                         
  -4   7  10        419.21        402.66        26.23 o                         
  -3   7  10        111.14        102.93        18.01 o                         
  -2   7  10        125.21        113.08        17.83 o                         
  -1   7  10         87.69         66.78        18.34 o                         
   0   7  10         51.87         81.16        19.25 o                         
   1   7  10       4313.10       4388.69        71.32 o                         
   2   7  10        753.61        757.48        37.36 o                         
   3   7  10        111.96        103.43        20.91 o                         
   4   7  10          2.01         11.20        23.73 o                         
   5   7  10        878.76        884.51        39.40 o                         
   6   7  10       1014.21       1020.65        41.79 o                         
   7   7  10        276.10        244.35        28.06 o                         
   8   7  10         73.81         83.16        31.27 o                         
   9   7  10         26.23         18.09        36.14 o                         
  10   7  10        438.83        439.62        34.95 o                         
  11   7  10         44.01         -2.03        28.11 o                         
 -12   8  10          4.03         17.39        40.41 o                         
 -11   8  10       1981.01       1943.63        88.13 o                         
 -10   8  10         21.88         89.07        40.16 o                         
  -9   8  10        508.52        507.52        54.31 o                         
  -8   8  10        144.45        111.47        44.68 o                         
  -7   8  10       1173.35        959.08       157.40 o                         
  -6   8  10         87.75         75.75        36.83 o                         
  -5   8  10        433.80        481.57        49.28 o                         
  -4   8  10        409.53        406.30        44.91 o                         
  -3   8  10       2059.42       2025.83        40.46 o                         
  -2   8  10        747.09        720.19        35.71 o                         
  -1   8  10        116.38        142.48        20.65 o                         
   0   8  10        574.43        588.64        29.75 o                         
   1   8  10        276.17        278.88        26.15 o                         
   2   8  10       2927.61       2887.34        54.53 o                         
   3   8  10        785.10        779.36        34.71 o                         
   4   8  10        537.76        584.90        34.61 o                         
   5   8  10       1011.44        994.39        40.53 o                         
   6   8  10          4.18        -19.61        19.61 o                         
   7   8  10        399.21        399.49        31.01 o                         
   8   8  10        803.32        693.50        42.64 o                         
   9   8  10        261.26        293.70        60.70 o                         
  10   8  10         22.63         22.53        27.70 o                         
  11   8  10        269.64        291.43        55.00 o                         
 -11   9  10         67.50        100.35        51.71 o                         
 -10   9  10       1377.67       1569.72        81.14 o                         
  -9   9  10        403.39        362.43        78.41 o                         
  -8   9  10       1473.83       1500.39        78.44 o                         
  -7   9  10        386.96        418.09        50.59 o                         
  -6   9  10        109.99         90.44        38.53 o                         
  -5   9  10        793.54        716.55        55.97 o                         
  -4   9  10        836.41        748.45        55.12 o                         
  -3   9  10        189.41        136.32        16.78 o                         
  -2   9  10        784.86        738.23        31.60 o                         
  -1   9  10        783.53        767.43        31.36 o                         
   0   9  10        465.06        426.60        27.27 o                         
   1   9  10        502.18        570.09        33.24 o                         
   2   9  10        127.99        116.34        21.77 o                         
   3   9  10         13.06         -2.35        18.27 o                         
   4   9  10        161.91        147.08        23.90 o                         
   5   9  10        374.39        396.11        30.53 o                         
   6   9  10         36.70         13.10        20.73 o                         
   7   9  10        253.56        232.05        26.60 o                         
   8   9  10        343.63        310.00        28.28 o                         
   9   9  10         84.39         67.49        22.40 o                         
  10   9  10        656.45        678.22        95.65 o                         
 -11  10  10          3.88        102.74        43.11 o                         
 -10  10  10          2.83          4.43        38.06 o                         
  -9  10  10        549.82        519.06        55.95 o                         
  -8  10  10        346.64        269.49        47.86 o                         
  -7  10  10         46.67         28.78        38.40 o                         
  -6  10  10         66.81         42.35        37.52 o                         
  -5  10  10        197.20        165.84        40.44 o                         
  -4  10  10         38.91         33.89        34.22 o                         
  -3  10  10        421.42        406.95        47.14 o                         
  -2  10  10         89.96         96.43        23.22 o                         
  -1  10  10        241.79        224.61        24.38 o                         
   0  10  10        644.58        628.58        35.56 o                         
   1  10  10        976.04        951.57        39.58 o                         
   2  10  10        262.42        252.61        29.76 o                         
   3  10  10          2.10         17.39        20.27 o                         
   4  10  10          2.52         12.76        20.41 o                         
   5  10  10        455.66        507.34        35.67 o                         
   6  10  10         24.88         -1.39        24.58 o                         
   7  10  10       1682.71       1629.81        48.09 o                         
   8  10  10        124.22        120.72        30.56 o                         
   9  10  10        953.59       1061.23        50.45 o                         
  10  10  10          0.18         12.23        23.73 o                         
 -10  11  10          9.87         57.14        38.40 o                         
  -9  11  10         16.88         79.27        39.45 o                         
  -8  11  10        627.40        652.29        58.44 o                         
  -7  11  10         72.34         88.75        44.42 o                         
  -6  11  10          1.52         37.82        40.23 o                         
  -5  11  10          3.57        -15.99        34.25 o                         
  -4  11  10         11.09         26.17        33.35 o                         
  -3  11  10          3.53         21.34        32.90 o                         
  -2  11  10       1164.78       1113.08        43.28 o                         
  -1  11  10        659.06        637.28        31.19 o                         
   0  11  10          4.06         -3.06        17.90 o                         
   1  11  10        379.56        425.72        34.11 o                         
   2  11  10         61.71         74.19        21.18 o                         
   3  11  10         16.84         -3.56        20.72 o                         
   4  11  10        911.26        923.43        40.22 o                         
   5  11  10        856.45        808.03        51.29 o                         
   6  11  10       1830.00       1871.79        63.13 o                         
   7  11  10        141.11        179.59        28.83 o                         
   8  11  10        507.20        562.07        90.65 o                         
   9  11  10        608.02        498.99        86.00 o                         
 -10  12  10         38.98         99.05        43.63 o                         
  -9  12  10        529.34        551.26       103.96 o                         
  -8  12  10          0.53         22.85        48.27 o                         
  -7  12  10        436.19        397.05        51.05 o                         
  -6  12  10          5.56         36.11        35.81 o                         
  -5  12  10        200.64        221.08        43.23 o                         
  -4  12  10         98.88         64.14        50.69 o                         
  -3  12  10        430.23        406.25        47.78 o                         
  -2  12  10        192.59        189.22        25.78 o                         
  -1  12  10          2.48         23.35        19.31 o                         
   0  12  10        573.73        584.49        38.82 o                         
   1  12  10        465.96        475.94        36.35 o                         
   2  12  10        589.38        608.87        38.02 o                         
   3  12  10       1545.07       1489.20        55.79 o                         
   4  12  10         74.27         60.32        23.28 o                         
   5  12  10        606.06        646.91        35.08 o                         
   6  12  10          7.57          2.66        19.28 o                         
   7  12  10         53.42         71.77        25.79 o                         
   8  12  10        121.77         13.58        41.18 o                         
   9  12  10       1196.36       1324.34       193.40 o                         
  -9  13  10          0.26         52.08        40.30 o                         
  -8  13  10        209.89        195.68        45.09 o                         
  -7  13  10          2.57         18.50        45.79 o                         
  -6  13  10        149.83        136.76        40.19 o                         
  -5  13  10        118.94        106.88        39.76 o                         
  -4  13  10         39.89          3.69        33.54 o                         
  -3  13  10         89.12         64.20        37.43 o                         
  -2  13  10         21.53         25.95        21.76 o                         
  -1  13  10        655.11        722.24        62.94 o                         
   0  13  10        498.78        559.05        46.72 o                         
   1  13  10        290.77        336.37        29.07 o                         
   2  13  10         10.89          0.30        21.17 o                         
   3  13  10        391.35        350.41        33.08 o                         
   4  13  10         30.79         29.24        21.51 o                         
   5  13  10         85.78         95.83        24.72 o                         
   6  13  10         43.21        103.96        38.41 o                         
   7  13  10        246.30        238.12        49.68 o                         
   8  13  10        976.54        887.55        90.04 o                         
  -8  14  10        155.06        223.82        54.85 o                         
  -7  14  10          6.79         50.47        38.65 o                         
  -6  14  10         77.53         94.24        39.19 o                         
  -5  14  10         23.63        122.62        56.99 o                         
  -4  14  10        129.26        152.68        42.07 o                         
  -3  14  10          9.75        -22.84        32.67 o                         
  -2  14  10        394.58        381.86        32.96 o                         
  -1  14  10         28.89         42.52        29.65 o                         
   0  14  10         22.71         42.98        26.07 o                         
   1  14  10         61.82         69.46        27.80 o                         
   2  14  10         41.65         42.85        33.24 o                         
   3  14  10         34.73         22.68        23.04 o                         
   4  14  10        107.83         81.71        22.19 o                         
   5  14  10          9.11        -17.23        25.19 o                         
   6  14  10          0.91         30.35        39.07 o                         
   7  14  10        543.77        510.54        58.70 o                         
  -7  15  10        544.47        541.38        57.14 o                         
  -6  15  10        296.40        246.72        46.25 o                         
  -5  15  10         10.70         72.68        36.77 o                         
  -4  15  10          3.92         23.85        36.08 o                         
  -3  15  10         42.46         64.06        36.99 o                         
  -2  15  10         63.96         53.20        27.13 o                         
  -1  15  10          8.11         -6.83        23.21 o                         
   0  15  10        584.14        609.93        47.42 o                         
   1  15  10        952.70       1114.26        86.78 o                         
   2  15  10         49.31        -10.57        29.35 o                         
   3  15  10        342.17        339.88        42.12 o                         
   4  15  10        279.92        263.50        25.73 o                         
   5  15  10        554.86        599.62       131.61 o                         
   6  15  10        448.92        423.30        55.72 o                         
  -6  16  10         30.35          5.32        37.70 o                         
  -5  16  10         19.88         31.48        39.23 o                         
  -4  16  10        566.42        692.48        68.85 o                         
  -3  16  10        163.70        175.52        42.04 o                         
  -2  16  10        530.04        450.19        33.46 o                         
  -1  16  10        320.25        325.96        27.76 o                         
   0  16  10        158.32         87.61        37.07 o                         
   1  16  10          6.63          9.90        38.82 o                         
   2  16  10        355.79        325.56        40.46 o                         
   3  16  10        281.84        196.23        33.33 o                         
   4  16  10          7.27        -15.14        28.77 o                         
   5  16  10         46.21         68.67        40.05 o                         
  -4  17  10         34.41         59.06        38.34 o                         
  -3  17  10       1052.58       1154.26        70.93 o                         
  -2  17  10         22.96         33.21        21.71 o                         
  -1  17  10        884.58       1016.39        46.43 o                         
   0  17  10         43.57         42.37        42.05 o                         
   1  17  10        554.92        422.02        47.68 o                         
   2  17  10         40.62         98.27        58.74 o                         
   3  17  10         33.91          7.86        26.33 o                         
 -11   0  11         10.04         15.50        78.32 o                         
  -9   0  11        905.19        840.42        57.29 o                         
  -7   0  11       1611.16       1582.62        64.28 o                         
  -5   0  11        940.86        864.09        49.70 o                         
  -3   0  11        933.73        960.76        50.79 o                         
  -1   0  11        882.71        960.92        42.05 o                         
   1   0  11        124.59        136.81        31.40 o                         
   3   0  11        285.34        251.82        36.04 o                         
   5   0  11       1173.32       1123.38        70.26 o                         
   7   0  11        529.37        556.63        59.45 o                         
   9   0  11        984.99        886.60       110.18 o                         
  11   0  11       3760.45       3540.07       155.57 o                         
 -12   1  11        132.49        218.71        35.37 o                         
 -11   1  11          2.01         20.81        28.16 o                         
 -10   1  11       1196.59       1166.96        62.48 o                         
  -9   1  11        334.84        301.75        34.40 o                         
  -8   1  11       1202.45       1094.12        41.42 o                         
  -7   1  11          0.80        -20.34        21.15 o                         
  -6   1  11       1423.85       1378.39        44.71 o                         
  -5   1  11         10.06          5.42        19.82 o                         
  -4   1  11          5.20         -3.31        18.68 o                         
  -3   1  11        376.52        428.81        27.19 o                         
  -2   1  11          1.15          0.54        15.66 o                         
  -1   1  11          9.73         25.56        17.03 o                         
   0   1  11       2771.06       2885.64        46.19 o                         
   1   1  11        352.25        399.22        23.31 o                         
   2   1  11          4.96         30.12        15.37 o                         
   3   1  11        304.24        306.64        26.33 o                         
   4   1  11        317.37        283.42        28.69 o                         
   5   1  11        372.81        390.13        43.25 o                         
   6   1  11        331.34        264.78        39.18 o                         
   7   1  11        159.32        134.82        30.89 o                         
   8   1  11        944.75        950.13        51.95 o                         
   9   1  11        856.65        766.23        49.70 o                         
  10   1  11       1141.12       1190.40        60.20 o                         
  11   1  11        197.17        161.36        36.15 o                         
 -12   2  11        176.20        182.24        45.02 o                         
 -11   2  11        800.25        750.61        61.69 o                         
 -10   2  11         25.44          9.31        24.24 o                         
  -9   2  11         88.05         63.21        24.64 o                         
  -8   2  11        369.86        352.35        29.45 o                         
  -7   2  11        515.91        521.30        31.11 o                         
  -6   2  11          6.47        -17.89        19.35 o                         
  -5   2  11        467.10        471.31        28.41 o                         
  -4   2  11        306.15        315.36        25.26 o                         
  -3   2  11          7.72        -16.56        18.07 o                         
  -2   2  11        400.49        389.50        30.47 o                         
  -1   2  11        178.14        211.09        19.88 o                         
   0   2  11        193.23        222.70        19.78 o                         
   1   2  11       1053.03       1073.65        35.15 o                         
   2   2  11        101.22         89.40        19.09 o                         
   3   2  11         14.62         11.53        18.74 o                         
   4   2  11        332.48        314.90        29.28 o                         
   5   2  11        248.47        286.89        29.89 o                         
   6   2  11         42.73         17.65        25.67 o                         
   7   2  11         99.58         82.71        28.70 o                         
   8   2  11        345.47        337.61        40.53 o                         
   9   2  11         37.16         70.26        30.19 o                         
  10   2  11        259.51        254.44        39.55 o                         
  11   2  11        442.66        480.91        46.80 o                         
 -12   3  11        215.72        207.73        33.76 o                         
 -11   3  11          2.31         15.26        25.79 o                         
 -10   3  11        785.91        769.17        56.77 o                         
  -9   3  11          2.83        -19.83        19.83 o                         
  -8   3  11       1562.77       1625.37        46.61 o                         
  -7   3  11          4.50         -7.34        20.11 o                         
  -6   3  11         12.55         -3.98        18.90 o                         
  -5   3  11       2308.64       2225.05        46.63 o                         
  -4   3  11        460.38        466.40        27.83 o                         
  -3   3  11        238.69        241.89        23.57 o                         
  -2   3  11         18.12         32.55        17.96 o                         
  -1   3  11         15.58         -0.27        17.00 o                         
   0   3  11        585.47        560.40        28.14 o                         
   1   3  11        919.61        879.08        38.05 o                         
   2   3  11          1.92          2.82        17.98 o                         
   3   3  11        904.12        973.03        37.21 o                         
   4   3  11        864.39        830.10        39.32 o                         
   5   3  11         29.28         21.48        22.37 o                         
   6   3  11        210.78        172.61        27.52 o                         
   7   3  11          1.04          9.90        26.53 o                         
   8   3  11        944.92        871.92        69.59 o                         
   9   3  11        283.31        355.68        40.25 o                         
  10   3  11         30.22          6.39        29.24 o                         
  11   3  11       1101.36       1169.77        62.16 o                         
 -12   4  11          1.05         -3.02        42.77 o                         
 -11   4  11        340.34        299.96        33.65 o                         
 -10   4  11          1.65         -9.17        18.93 o                         
  -9   4  11        238.21        241.20        24.55 o                         
  -8   4  11       2487.88       2393.10        54.47 o                         
  -7   4  11        413.64        413.80        27.52 o                         
  -6   4  11        412.22        417.14        27.97 o                         
  -5   4  11        763.12        735.69        31.56 o                         
  -4   4  11         89.14         74.47        19.76 o                         
  -3   4  11       1131.37       1198.48        37.53 o                         
  -2   4  11        627.79        655.03        32.24 o                         
  -1   4  11        107.67         92.31        18.74 o                         
   0   4  11       3029.16       3164.38        59.07 o                         
   1   4  11         10.72         32.43        21.67 o                         
   2   4  11          9.35          7.71        18.05 o                         
   3   4  11        205.98        253.59        25.30 o                         
   4   4  11         10.03         37.05        21.05 o                         
   5   4  11          6.61         -4.84        20.58 o                         
   6   4  11       1400.63       1429.87        49.67 o                         
   7   4  11         18.74         43.36        25.57 o                         
   8   4  11         43.93        109.22        35.57 o                         
   9   4  11        987.75        884.59        53.85 o                         
  10   4  11         63.15        114.31        32.49 o                         
  11   4  11        364.87        353.09        42.72 o                         
 -12   5  11        737.34        633.51        61.45 o                         
 -11   5  11         32.42         91.08        53.57 o                         
 -10   5  11         98.38         82.80        41.69 o                         
  -9   5  11        851.68        713.22       105.14 o                         
  -8   5  11       1787.45       1834.14        40.49 o                         
  -7   5  11          5.95         -1.69        14.66 o                         
  -6   5  11       2100.63       2134.22        43.84 o                         
  -5   5  11        168.12        216.14        27.37 o                         
  -4   5  11        708.52        739.56        33.59 o                         
  -3   5  11        130.34        102.78        22.64 o                         
  -2   5  11         96.51        100.52        21.90 o                         
  -1   5  11        992.32        937.22        35.50 o                         
   0   5  11         90.34         77.09        20.00 o                         
   1   5  11       1281.49       1241.62        40.21 o                         
   2   5  11        612.46        678.77        44.28 o                         
   3   5  11        702.59        708.78        32.40 o                         
   4   5  11        319.51        340.99        30.44 o                         
   5   5  11       2259.21       2285.08        57.09 o                         
   6   5  11        484.09        495.72        35.62 o                         
   7   5  11        118.81        123.39        27.70 o                         
   8   5  11         28.52         28.39        29.08 o                         
   9   5  11         20.60         24.99        28.75 o                         
  10   5  11         31.59         10.39        30.02 o                         
  11   5  11         45.93         21.70        31.75 o                         
 -12   6  11         17.34         87.42        44.68 o                         
 -11   6  11        324.55        354.15        68.02 o                         
 -10   6  11         58.29         62.33        39.61 o                         
  -9   6  11        246.29        307.57        47.48 o                         
  -8   6  11        961.65       1113.73        77.73 o                         
  -7   6  11       3414.25       3204.82       136.90 o                         
  -6   6  11        547.49        529.34        52.52 o                         
  -5   6  11        956.96        873.02        29.23 o                         
  -4   6  11        526.33        521.24        35.70 o                         
  -3   6  11       1038.22       1010.02        48.21 o                         
  -2   6  11        640.48        634.44        39.69 o                         
  -1   6  11        909.28        957.09        35.74 o                         
   0   6  11       1346.13       1300.10        39.53 o                         
   1   6  11        366.46        395.45        27.89 o                         
   2   6  11        265.92        298.32        25.79 o                         
   3   6  11       1300.27       1293.97        41.68 o                         
   4   6  11       2500.05       2417.77        62.74 o                         
   5   6  11          0.36          1.00        21.75 o                         
   6   6  11         19.11          0.84        21.21 o                         
   7   6  11         89.93        102.30        26.15 o                         
   8   6  11        401.93        328.28        32.16 o                         
   9   6  11         93.53         97.40        27.53 o                         
  10   6  11        324.17        308.23        38.03 o
[truncated: 117,129 more chars]
