# Supplementary material for: Mol­ecular structures of the penta­phenyl­cyclo­penta­dienyl iron com­plexes [(C5Ph5)Fe(CO)2 R] (R = Me, Ph, iPr and Bu)
Source: Acta Crystallogr C Struct Chem. 2021 Jun 16;77(Pt 7):374–82. doi: 10.1107/S2053229621006057 (PMC8254530; doi:10.1107/S2053229621006057)
Supplement: Supplementary file 4 [file c-77-00374-compd-3sup4.hkl]

data_compd-3                                                                    
_shelx_title ' shelxt_a.res in P2(1)/n'                                         
_shelx_refln_list_code          4                                               
_shelx_F_calc_maximum      273.42                                               
_exptl_crystal_F_000      1256.00                                               
_reflns_d_resolution_high  0.7794                                               
                                                                                
loop_                                                                           
 _space_group_symop_operation_xyz                                               
 'x, y, z'                                                                      
 '-x+1/2, y+1/2, -z+1/2'                                                        
 '-x, -y, -z'                                                                   
 'x-1/2, -y-1/2, z-1/2'                                                         
                                                                                
_cell_length_a    12.5488                                                       
_cell_length_b    13.5046                                                       
_cell_length_c    18.0119                                                       
_cell_angle_alpha  90.000                                                       
_cell_angle_beta   93.208                                                       
_cell_angle_gamma  90.000                                                       
                                                                                
_shelx_F_squared_multiplier     1.000                                           
                                                                                
loop_                                                                           
 _refln_index_h                                                                 
 _refln_index_k                                                                 
 _refln_index_l                                                                 
 _refln_F_squared_calc                                                          
 _refln_F_squared_meas                                                          
 _refln_F_squared_sigma                                                         
 _refln_observed_status                                                         
   2   0   0       1553.41       1482.50        24.25 o                         
   4   0   0       3909.39       3551.79        33.72 o                         
   6   0   0       2144.98       2176.82        23.35 o                         
   8   0   0       1311.63       1243.64        26.29 o                         
  10   0   0       2417.11       2343.23        73.04 o                         
  12   0   0        469.74        483.94        24.55 o                         
  14   0   0        887.79        947.91        36.61 o                         
  16   0   0         50.39         66.89        35.54 o                         
   2   1   0       6839.37       6934.77       155.97 o                         
   3   1   0      11016.00      11626.96       252.29 o                         
   4   1   0       1662.58       1728.51        14.52 o                         
   5   1   0       2954.60       3279.64        27.05 o                         
   6   1   0       2103.91       1844.50        16.55 o                         
   7   1   0        642.59        678.69         8.79 o                         
   8   1   0       1333.18       1279.45        17.24 o                         
   9   1   0        941.94        944.75        15.47 o                         
  10   1   0        774.47        778.06        16.01 o                         
  11   1   0        181.48        183.72         5.46 o                         
  12   1   0        308.74        277.79        14.10 o                         
  13   1   0          0.00         -3.26         7.48 o                         
  14   1   0         13.43          4.61         7.36 o                         
  15   1   0         81.76         81.86        13.33 o                         
  16   1   0         25.80         15.76         8.74 o                         
   1   2   0        123.21        205.92         2.70 o                         
   2   2   0      11230.67      11507.29       216.67 o                         
   3   2   0       1247.87       1278.47         9.84 o                         
   4   2   0       7957.78       7492.99        50.46 o                         
   5   2   0       2028.23       1978.30        18.25 o                         
   6   2   0       1970.52       2231.48        19.48 o                         
   7   2   0        194.43        247.50         5.50 o                         
   8   2   0       2883.72       2622.39        24.63 o                         
   9   2   0        222.20        229.81         5.95 o                         
  10   2   0        261.13        243.46         6.43 o                         
  11   2   0       1448.84       1342.40        26.30 o                         
  12   2   0        343.29        365.33         9.55 o                         
  13   2   0       1064.12       1071.99        18.16 o                         
  14   2   0        221.30        212.99         6.59 o                         
  15   2   0        179.56        167.36        13.45 o                         
   1   3   0      25715.63      25374.93       405.74 o                         
   2   3   0       2585.04       2614.19        17.42 o                         
   3   3   0      11505.26      11293.37       246.72 o                         
   4   3   0        329.51        442.11         5.72 o                         
   5   3   0       5376.42       5773.47        38.47 o                         
   6   3   0       3408.23       3239.89        27.62 o                         
   7   3   0       2053.34       1904.94        18.07 o                         
   8   3   0       1210.96       1268.29        15.10 o                         
   9   3   0         53.95        103.52         4.60 o                         
  10   3   0        245.28        239.95         6.65 o                         
  11   3   0        392.64        405.14         9.91 o                         
  12   3   0        452.86        415.01        10.31 o                         
  13   3   0         29.04         28.52         4.95 o                         
  14   3   0        471.38        506.54        14.49 o                         
  15   3   0        201.44        244.81         9.34 o                         
   0   4   0         97.80        227.04         4.76 o                         
   1   4   0       1793.36       1991.15        14.58 o                         
   2   4   0         80.30         87.70         2.44 o                         
   3   4   0       1123.44       1511.80        15.22 o                         
   4   4   0        968.17       1066.01         9.64 o                         
   5   4   0       7193.86       6944.29        46.08 o                         
   6   4   0        346.56        437.28         5.45 o                         
   7   4   0       2661.12       2759.79        24.27 o                         
   8   4   0         60.04         64.83         4.38 o                         
   9   4   0       1942.93       1894.13        19.49 o                         
  10   4   0       1283.08       1246.45        16.85 o                         
  11   4   0        230.03        204.76         8.34 o                         
  12   4   0        172.85        182.96         8.28 o                         
  13   4   0       1374.80       1408.00        22.85 o                         
  14   4   0          0.32         -4.58         5.77 o                         
  15   4   0         28.78         20.79         5.20 o                         
   1   5   0         15.08          6.43         1.61 o                         
   2   5   0       1110.69        980.72         9.02 o                         
   3   5   0       2624.59       2668.61        20.54 o                         
   4   5   0         93.27        111.97         3.29 o                         
   5   5   0       1397.45       1461.44        12.52 o                         
   6   5   0       2053.94       2343.97        18.00 o                         
   7   5   0        645.65        546.06         8.22 o                         
   8   5   0        174.69        166.62         5.52 o                         
   9   5   0        224.96        230.86         7.13 o                         
  10   5   0          2.04          9.82         3.99 o                         
  11   5   0       1704.24       1719.47        21.77 o                         
  12   5   0        319.66        357.67        10.45 o                         
  13   5   0         61.70         54.13         6.59 o                         
  14   5   0        225.41        222.68        10.18 o                         
  15   5   0        235.45        213.04        16.73 o                         
   0   6   0      12858.35      14465.49       318.10 o                         
   1   6   0       2995.31       3075.39        24.39 o                         
   2   6   0         11.11         34.71         2.33 o                         
   3   6   0       2651.99       3083.13        22.76 o                         
   4   6   0         15.25         46.66         2.63 o                         
   5   6   0       6432.07       6540.73        42.66 o                         
   6   6   0        315.21        434.66         7.90 o                         
   7   6   0          6.30         11.70         2.14 o                         
   8   6   0        376.70        373.66         6.61 o                         
   9   6   0        388.64        348.17         8.61 o                         
  10   6   0        675.01        658.45        12.27 o                         
  11   6   0       1031.92       1050.04        16.30 o                         
  12   6   0        460.76        493.40        13.64 o                         
  13   6   0        108.08         99.43         7.62 o                         
  14   6   0         57.93         61.40         6.89 o                         
  15   6   0         50.69         54.68         9.94 o                         
   1   7   0        960.73        843.25         8.98 o                         
   2   7   0       5185.06       5157.63        34.60 o                         
   3   7   0       1117.11       1070.25        10.52 o                         
   4   7   0        151.62        157.65         3.99 o                         
   5   7   0        117.70        126.70         3.69 o                         
   6   7   0        448.58        436.12         6.60 o                         
   7   7   0        435.74        493.81         7.02 o                         
   8   7   0       1012.65       1006.85        11.73 o                         
   9   7   0         54.27         52.42         2.84 o                         
  10   7   0        857.78        936.31        16.15 o                         
  11   7   0       1353.12       1322.47        18.85 o                         
  12   7   0        156.44        166.91         8.44 o                         
  13   7   0         15.96         14.76         6.52 o                         
  14   7   0        689.02        690.64        28.78 o                         
   0   8   0       5482.36       5388.84        53.36 o                         
   1   8   0        327.78        334.96         5.57 o                         
   2   8   0         21.69          6.07         2.06 o                         
   3   8   0         30.56         55.75         2.97 o                         
   4   8   0       1166.37       1051.37        11.14 o                         
   5   8   0        722.33        728.92         8.40 o                         
   6   8   0        131.00        129.37         4.73 o                         
   7   8   0          0.21          2.88         2.42 o                         
   8   8   0         20.25         51.46         3.31 o                         
   9   8   0         20.91         21.63         2.85 o                         
  10   8   0        438.88        410.80        10.10 o                         
  11   8   0        299.10        309.80        10.13 o                         
  12   8   0        727.54        733.51        19.89 o                         
  13   8   0          0.42         -1.97         5.20 o                         
  14   8   0        270.99        238.21        21.42 o                         
   1   9   0        490.14        506.21         7.56 o                         
   2   9   0       3818.96       3656.30        27.81 o                         
   3   9   0        450.21        637.74         8.32 o                         
   4   9   0        955.42       1092.74        12.00 o                         
   5   9   0        113.33        117.90         4.06 o                         
   6   9   0       2218.33       2263.01        18.94 o                         
   7   9   0        104.72        112.25         5.23 o                         
   8   9   0        477.88        507.16         8.72 o                         
   9   9   0        171.56        231.29         6.83 o                         
  10   9   0        331.80        373.65         6.95 o                         
  11   9   0          3.82          0.06         5.71 o                         
  12   9   0        890.42        947.34        21.67 o                         
  13   9   0          7.90         -2.76         7.08 o                         
   0  10   0       1862.00       1859.95        24.07 o                         
   1  10   0         47.87         36.75         3.06 o                         
   2  10   0         20.11         27.40         2.84 o                         
   3  10   0         94.36         95.44         4.41 o                         
   4  10   0       1308.08       1260.01        12.50 o                         
   5  10   0       1478.52       1475.64        14.07 o                         
   6  10   0         40.23         37.37         2.98 o                         
   7  10   0        518.30        529.74         8.77 o                         
   8  10   0        255.24        268.70         6.91 o                         
   9  10   0        189.70        218.29         6.35 o                         
  10  10   0        597.31        668.06        14.48 o                         
  11  10   0          7.38         13.04         4.59 o                         
  12  10   0         67.37         64.66         7.53 o                         
  13  10   0         28.67         32.95         7.00 o                         
   1  11   0       2036.69       2092.65        20.37 o                         
   2  11   0       2769.45       2737.45        22.36 o                         
   3  11   0        444.51        455.96         7.79 o                         
   4  11   0          0.74          0.91         2.28 o                         
   5  11   0        163.22        165.33         6.08 o                         
   6  11   0        125.14        109.62         3.89 o                         
   7  11   0       1602.13       1578.54        18.14 o                         
   8  11   0        494.98        435.23         9.20 o                         
   9  11   0        564.07        555.55         9.28 o                         
  10  11   0        866.24        944.12        14.07 o                         
  11  11   0        127.72        169.49         7.28 o                         
  12  11   0         12.15          3.15         5.48 o                         
   0  12   0       2708.45       2698.21        33.24 o                         
   1  12   0         15.39         15.80         3.13 o                         
   2  12   0        154.57        168.00         5.26 o                         
   3  12   0       1049.32       1073.52        12.64 o                         
   4  12   0         34.01         48.15         3.91 o                         
   5  12   0       3316.31       3373.57        34.28 o                         
   6  12   0        246.57        253.49        10.41 o                         
   7  12   0        105.53         94.37         6.81 o                         
   8  12   0        101.15         89.55         6.70 o                         
   9  12   0         84.12         92.86         6.42 o                         
  10  12   0         14.69         10.63         4.92 o                         
  11  12   0         92.84         78.59         7.28 o                         
   1  13   0       3273.48       3304.86        27.98 o                         
   2  13   0         36.06         39.80         4.41 o                         
   3  13   0       1960.19       1949.89        21.93 o                         
   4  13   0          0.43          6.34         2.74 o                         
   5  13   0        123.59        154.09        10.21 o                         
   6  13   0        550.30        535.04        14.20 o                         
   7  13   0       3545.44       3467.80        40.02 o                         
   8  13   0         26.42         25.33         5.20 o                         
   9  13   0         90.54         84.46         7.62 o                         
  10  13   0         11.26          4.10         7.45 o                         
   0  14   0        534.97        507.12        15.26 o                         
   1  14   0        992.32       1057.71        15.77 o                         
   2  14   0        253.54        222.79         9.58 o                         
   3  14   0         22.25         28.77         4.72 o                         
   4  14   0        236.09        235.69         5.88 o                         
   5  14   0       1514.07       1547.58        34.11 o                         
   6  14   0        751.67        771.30        19.96 o                         
   7  14   0        184.96        166.97        11.16 o                         
   8  14   0          1.20         -2.97         8.28 o                         
   9  14   0       1077.34       1010.53        31.44 o                         
   1  15   0         13.46         14.07         4.63 o                         
   2  15   0         63.67         55.52         5.31 o                         
   3  15   0        755.17        730.19        23.64 o                         
   4  15   0          5.14          5.24         5.95 o                         
   5  15   0         76.18         73.93         9.82 o                         
   6  15   0         38.83         60.94        11.31 o                         
   7  15   0       1229.35       1197.22        33.50 o                         
   8  15   0         87.19         71.61         9.64 o                         
   0  16   0         15.21         45.69         8.65 o                         
   1  16   0        262.45        244.39        10.08 o                         
   2  16   0          5.21          4.47         4.24 o                         
   3  16   0          1.47          1.77         4.01 o                         
   4  16   0        614.76        645.12        22.62 o                         
   5  16   0        283.90        260.23        15.93 o                         
   6  16   0         39.47         28.52         7.65 o                         
   1  17   0          0.30          3.09         6.04 o                         
   2  17   0        103.82        109.92         7.47 o                         
   3  17   0         25.22         10.94         7.55 o                         
 -15   0   1        140.22        122.07        17.46 o                         
 -13   0   1         73.63         70.09        14.09 o                         
 -11   0   1       4943.55       4903.69        66.90 o                         
  -9   0   1         13.83         15.37         2.51 o                         
  -7   0   1      10357.97      10912.26        99.45 o                         
  -5   0   1       6409.70       6394.57        60.17 o                         
  -3   0   1      13337.49      13886.23       408.20 o                         
   3   0   1      12987.99      12939.82       385.90 o                         
   5   0   1       2503.31       2870.83        28.84 o                         
   7   0   1       1819.71       1751.07        22.14 o                         
   9   0   1       1523.15       1557.48        20.75 o                         
  11   0   1        143.25        153.93        10.89 o                         
  13   0   1          0.06         -4.12        10.54 o                         
  15   0   1        418.76        407.61        29.14 o                         
 -16   1   1         10.29          1.65         8.12 o                         
 -15   1   1         21.49         18.63         8.44 o                         
 -14   1   1         33.13         35.36         8.89 o                         
 -13   1   1       2431.02       2458.82        52.26 o                         
 -12   1   1         50.06         63.91         4.34 o                         
 -11   1   1       1017.54        977.55        12.64 o                         
 -10   1   1         20.92         20.95         2.96 o                         
  -9   1   1       3340.62       3258.35        28.06 o                         
  -8   1   1        340.28        288.33         5.84 o                         
  -7   1   1        188.15        176.53         4.99 o                         
  -6   1   1        317.96        316.60         4.35 o                         
  -5   1   1       5134.94       4882.68        35.99 o                         
  -4   1   1      22233.75      21772.16       435.45 o                         
  -3   1   1       1292.46       1279.66        10.83 o                         
  -2   1   1       2068.27       2206.01        14.81 o                         
   2   1   1        467.12        528.71         4.61 o                         
   3   1   1      10704.75      10677.34       239.15 o                         
   4   1   1       2109.22       2128.61        17.30 o                         
   5   1   1         58.16         14.17         2.12 o                         
   6   1   1        991.91        996.07        11.14 o                         
   7   1   1       1002.52        999.00        12.21 o                         
   8   1   1        260.76        338.37         7.03 o                         
   9   1   1       3827.29       3894.10        32.47 o                         
  10   1   1         14.67         11.91         2.65 o                         
  11   1   1          2.02          0.91         2.50 o                         
  12   1   1        554.74        555.59        12.40 o                         
  13   1   1        621.11        624.26        20.48 o                         
  14   1   1          1.00         -1.28         7.49 o                         
  15   1   1        158.30        134.12        12.88 o                         
 -15   2   1       1632.97       1821.40        54.05 o                         
 -14   2   1         17.89         21.07         6.03 o                         
 -13   2   1         83.29         76.85         6.83 o                         
 -12   2   1          1.13         -2.37         4.22 o                         
 -11   2   1        515.96        504.63        10.67 o                         
 -10   2   1         94.36         89.53         4.67 o                         
  -9   2   1        183.18        191.37         5.46 o                         
  -8   2   1       2209.89       2180.99        20.48 o                         
  -7   2   1       3389.13       3429.77        28.24 o                         
  -6   2   1       1048.07       1033.59        13.31 o                         
  -5   2   1        479.60        500.88         5.99 o                         
  -4   2   1       1023.89       1059.39         9.44 o                         
  -3   2   1       9732.17       9741.42       256.21 o                         
  -2   2   1       1580.77       1687.20        12.03 o                         
  -1   2   1      15270.93      16113.85       282.30 o                         
   0   2   1          0.01          2.31         0.81 o                         
   1   2   1      23561.25      24532.40       357.65 o                         
   2   2   1       9388.97       9574.07       188.97 o                         
   3   2   1       1878.74       2020.29        13.95 o                         
   4   2   1       1456.51       1578.00        12.85 o                         
   5   2   1       2824.06       2828.66        30.16 o                         
   6   2   1       4622.85       4893.76        43.44 o                         
   7   2   1       3743.72       3850.07        31.13 o                         
   8   2   1         44.06         70.37         3.82 o                         
   9   2   1         17.38         10.45         2.78 o                         
  10   2   1          2.08         -1.08         2.79 o                         
  11   2   1        683.78        683.58        19.69 o                         
  12   2   1        141.94        142.58         6.65 o                         
  13   2   1         34.28         25.19         5.61 o                         
  14   2   1        217.85        234.10        13.15 o                         
  15   2   1        364.31        349.30        18.64 o                         
 -15   3   1        104.78         81.99         5.77 o                         
 -14   3   1        533.33        587.67        15.75 o                         
 -13   3   1        765.84        740.11        14.92 o                         
 -12   3   1         77.78         79.52         5.52 o                         
 -11   3   1        374.50        399.26         9.36 o                         
 -10   3   1         61.10         58.81         4.30 o                         
  -9   3   1        830.60        858.32        12.10 o                         
  -8   3   1       3220.90       3040.29        28.04 o                         
  -7   3   1         59.38         46.31         3.36 o                         
  -6   3   1        208.49        309.64         5.05 o                         
  -5   3   1         39.20         59.82         2.40 o                         
  -4   3   1       5834.78       5614.11        37.26 o                         
  -3   3   1        136.85        150.56         2.83 o                         
  -2   3   1       2979.21       3204.19        20.89 o                         
  -1   3   1      23983.73      24365.32       346.12 o                         
   0   3   1       4744.16       4107.30        25.84 o                         
   1   3   1       8981.85       5960.62       302.37 o                         
   2   3   1       3206.61       3450.23        23.19 o                         
   3   3   1       5732.96       5612.33        36.71 o                         
   4   3   1      10062.00       9547.51        87.30 o                         
   5   3   1        341.38        230.63         3.61 o                         
   6   3   1        239.26        295.55         7.84 o                         
   7   3   1       1300.92       1225.80        16.29 o                         
   8   3   1       2801.63       2757.49        26.25 o                         
   9   3   1         21.70         14.10         2.92 o                         
  10   3   1        240.84        218.22         6.61 o                         
  11   3   1         58.98         76.32         5.27 o                         
  12   3   1        766.01        822.05        17.77 o                         
  13   3   1         76.50         55.18         5.63 o                         
  14   3   1         70.77         76.75         7.27 o                         
  15   3   1         25.06         25.78         4.57 o                         
 -15   4   1        327.26        312.14        18.31 o                         
 -14   4   1          9.11          5.91         4.74 o                         
 -13   4   1          9.59         11.47         5.13 o                         
 -12   4   1         38.32         30.64         4.60 o                         
 -11   4   1        540.94        581.31        11.90 o                         
 -10   4   1       3215.68       3124.05        30.37 o                         
  -9   4   1       1687.59       1688.19        21.18 o                         
  -8   4   1        250.31        274.64         6.79 o                         
  -7   4   1        767.78        842.37         8.57 o                         
  -6   4   1        634.65        495.84         6.29 o                         
  -5   4   1        392.28        431.70         5.67 o                         
  -4   4   1       2067.98       2028.39        15.11 o                         
  -3   4   1        179.12        130.14         2.96 o                         
  -2   4   1       4350.00       4709.04        31.43 o                         
  -1   4   1       1273.17       1491.10        11.12 o                         
   0   4   1        142.86        139.62         2.77 o                         
   1   4   1       4635.40       4571.74        30.32 o                         
   2   4   1       4278.80       4377.75        28.15 o                         
   3   4   1       5411.31       5761.99        39.73 o                         
   4   4   1       7111.58       7461.90        48.79 o                         
   5   4   1        269.77        330.23         4.88 o                         
   6   4   1       9188.40       9118.51        57.51 o                         
   7   4   1        563.85        567.79         8.90 o                         
   8   4   1        395.72        482.12         7.59 o                         
   9   4   1        133.83        124.72         5.50 o                         
  10   4   1       3173.31       3016.85        32.99 o                         
  11   4   1        256.20        304.16         9.35 o                         
  12   4   1        392.19        425.08        11.56 o                         
  13   4   1        392.35        408.20        13.85 o                         
  14   4   1        287.58        300.52        15.99 o                         
  15   4   1        242.14        228.33        10.12 o                         
 -15   5   1        141.12        118.95        14.69 o                         
 -14   5   1         77.08         94.70         7.65 o                         
 -13   5   1         44.36         55.97         6.46 o                         
 -12   5   1        568.79        613.29        12.45 o                         
 -11   5   1        357.33        336.71        11.43 o                         
 -10   5   1       1745.49       1678.23        21.20 o                         
  -9   5   1        128.26        148.92         5.90 o                         
  -8   5   1       3696.14       3435.21        38.60 o                         
  -7   5   1        186.78        166.33         4.03 o                         
  -6   5   1        462.16        432.02         6.13 o                         
  -5   5   1       2732.99       2999.10        27.03 o                         
  -4   5   1       4450.09       4469.74        29.98 o                         
  -3   5   1        306.63        300.77         4.73 o                         
  -2   5   1         10.81          3.32         1.61 o                         
  -1   5   1       1732.73       1904.25        14.66 o                         
   0   5   1        115.36         91.96         2.72 o                         
   1   5   1       1377.75       1453.76        11.79 o                         
   2   5   1       2993.01       3433.02        23.16 o                         
   3   5   1         42.72         27.86         1.94 o                         
   4   5   1       8592.18       8412.54        55.06 o                         
   5   5   1       5289.18       5533.50        37.95 o                         
   6   5   1         93.92         73.12         2.98 o                         
   7   5   1          0.68          2.42         1.60 o                         
   8   5   1       4874.24       4806.62        38.11 o                         
   9   5   1       2210.63       2210.25        27.53 o                         
  10   5   1       2955.32       2847.12        30.03 o                         
  11   5   1         24.75         32.74         4.70 o                         
  12   5   1        181.34        200.34         8.49 o                         
  13   5   1        116.10        124.18         6.82 o                         
  14   5   1        354.88        409.73        16.55 o                         
  15   5   1         10.53         -4.71         5.87 o                         
 -15   6   1         62.40         55.76         7.96 o                         
 -14   6   1         21.36          9.77         5.78 o                         
 -13   6   1         61.41         53.11         6.04 o                         
 -12   6   1        412.54        400.50        11.56 o                         
 -11   6   1       1317.62       1299.35        18.46 o                         
 -10   6   1        155.56        146.31         6.88 o                         
  -9   6   1        874.46        890.42        14.94 o                         
  -8   6   1        545.67        550.12         7.43 o                         
  -7   6   1        152.96        144.46         4.41 o                         
  -6   6   1       2037.70       1977.64        16.75 o                         
  -5   6   1        336.51        299.82         5.54 o                         
  -4   6   1         89.12         98.86         3.35 o                         
  -3   6   1       2919.19       3049.45        22.64 o                         
  -2   6   1       1747.93       1605.89        13.50 o                         
  -1   6   1       2522.00       2767.08        20.58 o                         
   0   6   1        141.03        132.78         3.63 o                         
   1   6   1        120.12        127.41         3.42 o                         
   2   6   1       1775.48       1600.39        13.30 o                         
   3   6   1         45.85         24.17         1.95 o                         
   4   6   1        839.45        975.90        11.96 o                         
   5   6   1          7.19          8.83         1.89 o                         
   6   6   1       3247.22       3367.07        25.41 o                         
   7   6   1       3615.99       3638.31        27.45 o                         
   8   6   1         52.93         47.87         2.69 o                         
   9   6   1       1388.22       1369.98        18.45 o                         
  10   6   1       2968.70       2920.41        33.04 o                         
  11   6   1         70.75         68.65         5.60 o                         
  12   6   1        319.92        320.25        10.45 o                         
  13   6   1          1.77         -3.89         3.89 o                         
  14   6   1         68.20         61.38         7.07 o                         
  15   6   1        119.19        100.25         9.47 o                         
 -14   7   1          1.19          1.01         6.88 o                         
 -13   7   1        612.73        613.74        15.74 o                         
 -12   7   1          7.98          6.64         5.55 o                         
 -11   7   1         31.83         30.27         4.70 o                         
 -10   7   1        615.83        625.09        12.06 o                         
  -9   7   1       2130.30       2175.24        21.25 o                         
  -8   7   1          7.74          6.01         2.24 o                         
  -7   7   1         43.04         47.99         2.99 o                         
  -6   7   1        275.98        260.33         5.15 o                         
  -5   7   1        170.96        136.99         4.34 o                         
  -4   7   1       3462.20       3408.58        24.77 o                         
  -3   7   1       1524.99       1516.13        13.05 o                         
  -2   7   1        736.04        813.76         8.90 o                         
  -1   7   1       1777.03       1690.88        14.97 o                         
   0   7   1       1589.19       1520.60        13.39 o                         
   1   7   1        625.58        581.15         7.01 o                         
   2   7   1       2489.91       2622.47        18.77 o                         
   3   7   1       3800.30       4164.33        31.02 o                         
   4   7   1       5305.76       5610.04        38.87 o                         
   5   7   1       1204.12       1159.01        11.31 o                         
   6   7   1        459.78        480.70         6.65 o                         
   7   7   1        125.45        127.83         4.19 o                         
   8   7   1        999.10       1007.19        10.71 o                         
   9   7   1        715.72        736.34        12.07 o                         
  10   7   1        971.81        930.31        15.47 o                         
  11   7   1        325.40        335.75         9.46 o                         
  12   7   1          8.58         10.01         4.55 o                         
  13   7   1       1785.03       1819.11        34.31 o                         
  14   7   1         88.25         96.85         9.45 o                         
 -14   8   1        177.92        161.42        15.86 o                         
 -13   8   1          0.37         -5.09         5.09 o                         
 -12   8   1          8.15          0.49         4.36 o                         
 -11   8   1        500.00        465.41        11.85 o                         
 -10   8   1        279.51        234.82         8.10 o                         
  -9   8   1        635.15        599.13        11.33 o                         
  -8   8   1        129.87        153.35         5.08 o                         
  -7   8   1        553.62        553.93         8.71 o                         
  -6   8   1        524.10        550.58         7.84 o                         
  -5   8   1       2497.53       2487.60        19.80 o                         
  -4   8   1        989.88       1046.62        10.62 o                         
  -3   8   1       4282.64       4160.17        29.44 o                         
  -2   8   1       4910.37       5032.38        35.74 o                         
  -1   8   1       1940.58       1875.84        16.10 o                         
   0   8   1       1439.98       1600.97        14.28 o                         
   1   8   1       4390.71       4410.84        30.59 o                         
   2   8   1       1925.47       1951.18        16.04 o                         
   3   8   1        236.92        171.91         4.40 o                         
   4   8   1       2653.23       2800.74        29.87 o                         
   5   8   1         51.20         73.77         2.95 o                         
   6   8   1       2089.00       2096.14        18.71 o                         
   7   8   1       3154.14       3105.87        26.15 o                         
   8   8   1        641.24        662.59         9.14 o                         
   9   8   1        198.03        188.33         5.99 o                         
  10   8   1          0.85         -3.52         3.52 o                         
  11   8   1        847.82        873.62        19.49 o                         
  12   8   1        137.48        153.04        11.51 o                         
  13   8   1        160.93        163.21         9.46 o                         
  14   8   1          7.79          9.13         7.44 o                         
 -13   9   1        349.65        340.80        22.56 o                         
 -12   9   1        264.90        251.32        10.73 o                         
 -11   9   1        191.49        186.46         7.95 o                         
 -10   9   1        498.05        490.01         9.63 o                         
  -9   9   1       1211.18       1234.51        15.06 o                         
  -8   9   1        721.57        723.15        11.71 o                         
  -7   9   1        485.48        468.21         7.84 o                         
  -6   9   1        488.77        485.49         8.96 o                         
  -5   9   1       1267.66       1237.68        12.79 o                         
  -4   9   1        765.88        799.24         9.40 o                         
  -3   9   1       3234.08       3294.85        24.84 o                         
  -2   9   1        112.64        124.47         4.14 o                         
  -1   9   1        151.45        117.98         3.99 o                         
   0   9   1       1576.22       1679.27        18.56 o                         
   1   9   1       1469.10       1440.91        13.25 o                         
   2   9   1        230.71        232.68         4.72 o                         
   3   9   1       1536.09       1517.16        14.07 o                         
   4   9   1       1367.72       1411.51        13.33 o                         
   5   9   1        665.63        619.13         9.62 o                         
   6   9   1        514.48        517.42         7.10 o                         
   7   9   1        435.32        454.76         7.63 o                         
   8   9   1         18.68         16.76         2.81 o                         
   9   9   1        653.72        680.06        10.08 o                         
  10   9   1         98.54         97.24         4.42 o                         
  11   9   1          3.12         -3.92         4.69 o                         
  12   9   1         43.53         39.84         6.11 o                         
  13   9   1       1035.61       1067.43        25.41 o                         
 -13  10   1          2.35         -0.52         6.20 o                         
 -12  10   1         85.26         68.17         6.59 o                         
 -11  10   1        668.48        669.40        17.11 o                         
 -10  10   1        333.01        365.00         7.87 o                         
  -9  10   1         40.54         38.00         3.95 o                         
  -8  10   1        854.18        908.04        14.65 o                         
  -7  10   1         50.57         66.30         4.19 o                         
  -6  10   1         77.10         72.00         3.92 o                         
  -5  10   1         16.99         20.82         2.85 o                         
  -4  10   1        707.92        688.76         9.83 o                         
  -3  10   1        758.76        698.86         9.24 o                         
  -2  10   1         16.06         22.24         2.75 o                         
  -1  10   1       2283.00       2174.48        18.42 o                         
   0  10   1         43.64         37.94         3.05 o                         
   1  10   1       2623.99       2668.79        21.35 o                         
   2  10   1        187.21        205.15         4.90 o                         
   3  10   1        131.10        105.00         3.74 o                         
   4  10   1        247.21        270.74         6.23 o                         
   5  10   1        316.17        313.03         7.70 o                         
   6  10   1         29.82         31.31         4.43 o                         
   7  10   1          4.84          5.47         4.25 o                         
   8  10   1        467.60        486.50         8.76 o                         
   9  10   1        199.61        199.23         6.56 o                         
  10  10   1        342.91        319.90        11.16 o                         
  11  10   1        833.07        896.75        16.61 o                         
  12  10   1        131.40        112.82         9.85 o                         
  13  10   1          7.01          2.29         7.59 o                         
 -12  11   1        111.56        117.16        16.28 o                         
 -11  11   1         92.17         82.21         4.40 o                         
 -10  11   1        104.45         89.16         5.06 o                         
  -9  11   1       1632.00       1734.91        20.18 o                         
  -8  11   1        929.01        896.42        16.15 o                         
  -7  11   1       1295.95       1249.58        16.16 o                         
  -6  11   1       1334.63       1332.12        15.36 o                         
  -5  11   1         71.75         73.61         3.93 o                         
  -4  11   1        250.98        266.75         6.24 o                         
  -3  11   1        348.16        392.78         7.45 o                         
  -2  11   1          0.09         -0.73         2.55 o                         
  -1  11   1       1052.93       1030.64        12.07 o                         
   0  11   1       1293.53       1316.24        13.46 o                         
   1  11   1         23.61         32.35         3.19 o                         
   2  11   1        324.33        296.84         5.99 o                         
   3  11   1       1170.16       1193.10        13.62 o                         
   4  11   1       1300.11       1293.45        17.11 o                         
   5  11   1         61.74         71.35         5.48 o                         
   6  11   1         54.35         45.18         5.49 o                         
   7  11   1        187.16        195.11         8.03 o                         
   8  11   1        189.20        209.70        12.30 o                         
   9  11   1       1371.13       1408.97        24.12 o                         
  10  11   1          0.60          0.69         5.58 o                         
  11  11   1         31.20         25.26         5.01 o                         
  12  11   1          1.04         -1.67         4.43 o                         
 -11  12   1        533.26        543.77        12.78 o                         
 -10  12   1        462.69        524.85        13.30 o                         
  -9  12   1        166.19        162.87         7.14 o                         
  -8  12   1        491.58        498.24         8.91 o                         
  -7  12   1        496.93        493.67         9.18 o                         
  -6  12   1       1829.86       1880.38        25.52 o                         
  -5  12   1        156.85        183.24         5.73 o                         
  -4  12   1       1136.07       1187.76        15.06 o                         
  -3  12   1        152.87        152.73         5.75 o                         
  -2  12   1        507.27        540.78         8.76 o                         
  -1  12   1        429.06        387.23         8.63 o                         
   0  12   1         14.53         21.11         3.57 o                         
   1  12   1        445.52        463.97         8.80 o                         
   2  12   1       2243.33       2210.54        21.10 o                         
   3  12   1          9.66         10.71         2.57 o                         
   4  12   1        137.37        130.76         7.01 o                         
   5  12   1         88.61        111.52         7.22 o                         
   6  12   1       1024.05       1021.36        16.79 o                         
   7  12   1         59.98         49.17         5.51 o                         
   8  12   1         23.33         17.42         4.97 o                         
   9  12   1          7.80         11.20         4.76 o                         
  10  12   1        372.02        409.02        15.07 o                         
  11  12   1         84.32         80.61         7.33 o                         
 -10  13   1        453.05        476.11        34.04 o                         
  -9  13   1        172.18        147.65         9.03 o                         
  -8  13   1       1621.94       1636.18        26.34 o                         
  -7  13   1          1.97          5.11         2.77 o                         
  -6  13   1        553.90        544.47         9.12 o                         
  -5  13   1        511.60        526.38        10.64 o                         
  -4  13   1       3107.43       3121.35        41.39 o                         
  -3  13   1         46.75         51.35         5.36 o                         
  -2  13   1         30.45         29.08         4.05 o                         
  -1  13   1         21.44         21.14         3.75 o                         
   0  13   1        885.30        943.57        14.27 o                         
   1  13   1          0.51          0.70         3.04 o                         
   2  13   1        233.80        237.51         6.90 o                         
   3  13   1        100.30         88.73         5.50 o                         
   4  13   1        812.38        833.85        15.74 o                         
   5  13   1         21.14         21.61         5.34 o                         
   6  13   1       1407.21       1429.78        22.40 o                         
   7  13   1         12.87         11.50         5.67 o                         
   8  13   1        634.70        639.87        15.66 o                         
   9  13   1         61.25         64.83         6.88 o                         
  10  13   1        152.51        149.95        10.54 o                         
  -9  14   1          1.37          1.86         5.57 o                         
  -8  14   1        250.58        261.23        12.40 o                         
  -7  14   1        123.09        104.09         8.43 o                         
  -6  14   1        402.21        455.68        13.75 o                         
  -5  14   1        566.42        563.17        13.22 o                         
  -4  14   1        984.66        908.73        15.89 o                         
  -3  14   1        670.49        672.70        12.27 o                         
  -2  14   1        438.64        458.05         9.41 o                         
  -1  14   1          8.82          5.39         3.50 o                         
   0  14   1         90.72         91.16         6.20 o                         
   1  14   1         43.64         58.84         4.77 o                         
   2  14   1       2856.66       2820.60        32.37 o                         
   3  14   1         17.00         21.12         3.40 o                         
   4  14   1        588.37        592.41        16.21 o                         
   5  14   1          4.04          3.48         6.66 o                         
   6  14   1       1555.45       1600.25        36.99 o                         
   7  14   1         83.17         80.80         8.76 o                         
   8  14   1          9.70          0.55         7.02 o                         
   9  14   1         40.94         36.18         8.31 o                         
  -8  15   1        545.84        560.48        19.90 o                         
  -7  15   1        112.90        101.47        10.66 o                         
  -6  15   1         92.84        113.65        10.16 o                         
  -5  15   1          8.87         -5.30         6.00 o                         
  -4  15   1       1335.48       1317.92        22.60 o                         
  -3  15   1        488.14        521.81        12.39 o                         
  -2  15   1        330.11        331.83         9.54 o                         
  -1  15   1        148.03        140.68         6.97 o                         
   0  15   1        958.06        934.79        14.60 o                         
   1  15   1         76.37         81.84         5.62 o                         
   2  15   1        440.81        428.33         9.60 o                         
   3  15   1          4.11          8.18         5.82 o                         
   4  15   1        527.47        556.59        19.57 o                         
   5  15   1        248.54        251.28        15.54 o                         
   6  15   1        439.51        386.05        16.99 o                         
   7  15   1          0.18         -0.53         6.70 o                         
  -6  16   1        150.16        150.66        13.29 o                         
  -5  16   1         92.96         91.00         9.53 o                         
  -4  16   1        191.76        161.60         8.11 o                         
  -3  16   1       1251.28       1325.31        33.62 o                         
  -2  16   1         40.89         29.97         5.28 o                         
  -1  16   1        998.73        970.43        22.57 o                         
   0  16   1          2.03          0.88         3.88 o                         
   1  16   1         44.84         49.55         5.11 o                         
   2  16   1          6.80         -0.63         4.25 o                         
   3  16   1        647.33        676.74        22.44 o                         
   4  16   1          8.18         20.54         7.70 o                         
   5  16   1        204.31        197.43        18.30 o                         
   6  16   1        312.46        274.95        15.78 o                         
  -3  17   1         19.79         14.78         5.16 o                         
  -2  17   1         64.12         63.37         8.65 o                         
  -1  17   1         96.96         93.08         7.77 o                         
   0  17   1         84.96         65.79        15.92 o                         
   1  17   1          5.53          4.18         4.67 o                         
   2  17   1         91.84         72.21         8.67 o                         
 -16   0   2        685.25        754.49        34.92 o                         
 -14   0   2       2208.24       2214.99        85.09 o                         
 -12   0   2         31.07         64.26        20.82 o                         
 -10   0   2       1754.93       1810.90        22.09 o                         
  -8   0   2       2123.66       2021.56        23.28 o                         
  -6   0   2       3052.70       3063.01        31.43 o                         
  -4   0   2      15800.11      15455.80       495.57 o                         
  -2   0   2      18143.89      17389.37       443.52 o                         
   2   0   2      25344.47      26343.29       575.14 o                         
   4   0   2       3260.58       3283.23        32.06 o                         
   6   0   2       4871.34       5385.69        51.52 o                         
   8   0   2       2334.33       2148.51        24.23 o                         
  10   0   2       1451.03       1410.64        21.02 o                         
  12   0   2       1153.86       1200.15        38.93 o                         
  14   0   2        574.39        615.40        30.05 o                         
 -16   1   2         45.09         44.90         9.87 o                         
 -15   1   2        132.42        134.88        12.79 o                         
 -14   1   2         10.88          6.42         7.19 o                         
 -13   1   2         44.45         46.47         3.46 o                         
 -12   1   2       2766.50       2722.96        30.20 o                         
 -11   1   2        167.59        180.94         6.05 o                         
 -10   1   2        445.76        436.17         8.68 o                         
  -9   1   2        743.96        679.75         8.33 o                         
  -8   1   2       1206.56       1133.46        12.11 o                         
  -7   1   2        145.24        120.68         3.17 o                         
  -6   1   2       1785.70       1624.46        13.23 o                         
  -5   1   2       5895.63       5972.65        41.85 o                         
  -4   1   2       1287.62       1395.75        13.42 o                         
  -3   1   2       5962.42       6027.58        61.40 o                         
  -2   1   2       9180.33       9006.12       206.89 o                         
  -1   1   2       4571.48       2510.08       130.25 o                         
   1   1   2       1326.97       1219.01        21.21 o                         
   2   1   2      23466.92      24404.45       389.82 o                         
   3   1   2       5316.21       5389.09        40.72 o                         
   4   1   2       3365.56       3627.92        23.76 o                         
   5   1   2        298.40        258.87         3.76 o                         
   6   1   2         12.09         53.95         2.11 o                         
   7   1   2        952.90       1064.21        11.27 o                         
   8   1   2       2874.51       3086.60        25.31 o                         
   9   1   2         79.00         90.27         4.07 o                         
  10   1   2        222.64        214.37         5.38 o                         
  11   1   2          2.72          4.58         2.95 o                         
  12   1   2       1526.29       1348.07        26.30 o                         
  13   1   2         19.60         18.63         8.32 o                         
  14   1   2         11.16         12.58         8.17 o                         
  15   1   2         27.64         18.55         8.42 o                         
 -15   2   2        357.16        361.67        17.92 o                         
 -14   2   2        697.66        732.57        13.45 o                         
 -13   2   2         19.98         24.56         5.02 o                         
 -12   2   2        468.92        436.59        10.25 o                         
 -11   2   2       1793.85       1740.90        22.25 o                         
 -10   2   2        322.36        308.28         7.07 o                         
  -9   2   2        348.48        331.09         8.20 o                         
  -8   2   2       2652.97       2716.98        24.04 o                         
  -7   2   2        189.94        228.38         3.76 o                         
  -6   2   2       5247.50       5566.42        37.59 o                         
  -5   2   2       8541.64       8252.53        53.41 o                         
  -4   2   2       5073.89       5186.99        34.31 o                         
  -3   2   2       6224.85       6006.78        40.61 o                         
  -2   2   2      11392.45      11409.01       240.28 o                         
  -1   2   2       5524.13       5218.22       114.03 o                         
   0   2   2      12982.93      12126.32       322.69 o                         
   1   2   2       4402.39       4347.26        30.92 o                         
   2   2   2        474.33        532.76         5.07 o                         
   3   2   2        498.67        542.92         6.87 o                         
   4   2   2       5670.13       5058.57        36.93 o                         
   5   2   2       2150.56       2147.46        16.25 o                         
   6   2   2       6186.05       6797.60        50.51 o                         
   7   2   2       3932.97       4078.17        32.81 o                         
   8   2   2        120.31         92.31         4.04 o                         
   9   2   2          2.83          3.67         2.52 o                         
  10   2   2        560.49        630.91         9.94 o                         
  11   2   2        456.31        411.36         9.96 o                         
  12   2   2       1313.50       1302.95        19.17 o                         
  13   2   2        413.31        400.57         9.68 o                         
  14   2   2        601.30        582.17        12.50 o                         
  15   2   2         26.65         48.15         9.84 o                         
 -15   3   2         17.36         27.95         5.99 o                         
 -14   3   2        222.36        211.87         8.86 o                         
 -13   3   2         58.02         62.26         5.82 o                         
 -12   3   2        185.15        141.07         7.02 o                         
 -11   3   2       2788.10       2728.00        29.39 o                         
 -10   3   2         27.82         23.69         3.56 o                         
  -9   3   2        839.36        849.04        11.66 o                         
  -8   3   2        108.78         91.86         4.38 o                         
  -7   3   2       4135.11       4150.52        30.92 o                         
  -6   3   2        347.23        476.04         5.91 o                         
  -5   3   2       2558.99       2659.03        19.66 o                         
  -4   3   2       3731.62       3695.65        27.80 o                         
  -3   3   2       1033.95       1020.74         8.73 o                         
  -2   3   2        513.45        654.53         5.92 o                         
  -1   3   2       2754.94       2961.90        19.40 o                         
   0   3   2          1.29          1.43         1.14 o                         
   1   3   2       3302.55       3608.08        29.86 o                         
   2   3   2       2140.48       2234.27        17.93 o                         
   3   3   2        143.69        154.89         2.76 o                         
   4   3   2        643.53        690.43         7.45 o                         
   5   3   2         20.79         24.38         2.22 o                         
   6   3   2       1332.57       1270.23        11.96 o                         
   7   3   2       2555.12       2348.97        24.93 o                         
   8   3   2         18.08         15.61         2.91 o                         
   9   3   2          5.81          5.23         2.71 o                         
  10   3   2         54.20         69.22         4.51 o                         
  11   3   2         12.31         19.81         5.08 o                         
  12   3   2        326.58        305.43         8.56 o                         
  13   3   2        494.73        472.24        11.83 o                         
  14   3   2         15.55         20.96         5.72 o                         
  15   3   2        963.98       1059.71        17.04 o                         
 -15   4   2          5.46          2.22         8.03 o                         
 -14   4   2         15.66         16.57         5.10 o                         
 -13   4   2        703.66        739.20        15.69 o                         
 -12   4   2         56.63         49.89         5.15 o                         
 -11   4   2       2363.89       2287.64        28.04 o                         
 -10   4   2        139.08        125.82         6.03 o                         
  -9   4   2       2337.26       2245.27        21.99 o                         
  -8   4   2        773.81        759.07        11.87 o                         
  -7   4   2         23.14         23.89         2.03 o                         
  -6   4   2          2.44          7.63         1.88 o                         
  -5   4   2        189.50        111.95         3.39 o                         
  -4   4   2       5802.01       6272.07        48.88 o                         
  -3   4   2        647.67        764.76         8.22 o                         
  -2   4   2       2752.89       2951.54        21.96 o                         
  -1   4   2       6604.91       6585.53        42.71 o                         
   0   4   2        208.72        255.55         3.65 o                         
   1   4   2      14842.62      14690.45       283.41 o                         
   2   4   2       6555.04       6771.81        48.79 o                         
   3   4   2       6998.56       6336.99        41.79 o                         
   4   4   2        972.49       1110.54        10.76 o                         
   5   4   2       5291.51       5114.53        35.09 o                         
   6   4   2       2021.99       2099.34        16.75 o                         
   7   4   2       6933.23       7293.87        54.91 o                         
   8   4   2        455.78        429.26         7.88 o                         
   9   4   2         44.27         31.82         3.63 o                         
  10   4   2        100.24         85.13         5.68 o                         
  11   4   2        276.16        287.88         9.23 o                         
  12   4   2        208.13        182.69         8.09 o                         
  13   4   2        489.09        510.81        22.10 o                         
  14   4   2         31.74         46.29         7.08 o                         
  15   4   2         61.73         56.34         8.04 o                         
 -15   5   2        512.38        512.90        21.51 o                         
 -14   5   2        101.45         84.77         7.37 o                         
 -13   5   2        377.11        398.21        12.27 o                         
 -12   5   2         23.35         20.44         4.73 o                         
 -11   5   2        518.92        539.87        12.93 o                         
 -10   5   2          1.97         -2.40         3.36 o                         
  -9   5   2         20.17         19.30         3.36 o                         
  -8   5   2        125.08        133.60         4.38 o                         
  -7   5   2       2645.98       2425.77        19.61 o                         
  -6   5   2        152.92        143.03         3.94 o                         
  -5   5   2       1319.66       1429.07        13.15 o                         
  -4   5   2         62.30         57.06         2.81 o                         
  -3   5   2       1352.67       1205.69        10.77 o                         
  -2   5   2        880.57       1154.53        10.26 o                         
  -1   5   2        308.54        427.09         5.59 o                         
   0   5   2       1729.80       1790.65        13.98 o                         
   1   5   2         26.64         50.96         2.24 o                         
   2   5   2       5681.65       6364.74        46.76 o                         
   3   5   2       5203.87       5185.06        39.41 o                         
   4   5   2          2.66          6.54         1.68 o                         
   5   5   2       1487.86       1491.89        12.99 o                         
   6   5   2         60.66         63.37         2.91 o                         
   7   5   2       3573.28       3500.04        26.21 o                         
   8   5   2         36.26         28.54         3.45 o                         
   9   5   2       2083.11       2114.47        21.47 o                         
  10   5   2         70.29         71.45         5.37 o                         
  11   5   2       1186.65       1163.01        16.72 o                         
  12   5   2         51.46         52.82         6.36 o                         
  13   5   2         24.06         19.84         4.74 o                         
  14   5   2         58.56         50.43         7.08 o                         
  15   5   2          4.74         -5.93         5.93 o                         
 -15   6   2          0.51         -7.18         8.20 o                         
 -14   6   2        501.98        487.92        15.09 o                         
 -13   6   2        838.28        884.88        21.43 o                         
 -12   6   2         30.01         23.58         4.71 o                         
 -11   6   2        947.90        956.10        15.48 o                         
 -10   6   2        343.85        361.14         9.33 o                         
  -9   6   2        187.88        175.02         5.10 o                         
  -8   6   2        153.76        146.19         5.63 o                         
  -7   6   2         26.45         36.36         2.77 o                         
  -6   6   2        464.13        542.98         7.27 o                         
  -5   6   2       2397.13       2232.70        18.15 o                         
  -4   6   2       1330.08       1362.01        12.45 o                         
  -3   6   2       4801.02       5034.71        34.86 o                         
  -2   6   2       3134.60       3494.84        25.24 o                         
  -1   6   2       4365.10       4378.96        30.48 o                         
   0   6   2        538.48        458.52         5.97 o                         
   1   6   2       5816.59       6076.53        40.74 o                         
   2   6   2          4.60         10.63         2.55 o                         
   3   6   2        281.00        264.72         5.65 o                         
   4   6   2       4461.97       4420.00        37.15 o                         
   5   6   2        829.65        769.57         8.36 o                         
   6   6   2        526.64        554.42         7.38 o                         
   7   6   2       1347.96       1375.67        16.15 o                         
   8   6   2        167.47        160.34         4.75 o                         
   9   6   2       3868.92       3709.12        36.60 o                         
  10   6   2        291.29        249.01         7.20 o                         
  11   6   2         89.32         89.22         6.21 o                         
  12   6   2        411.41        425.54        15.42 o                         
  13   6   2        518.80        514.01        12.70 o                         
  14   6   2         54.55         41.85         6.55 o                         
 -14   7   2          1.26          3.96         6.96 o                         
 -13   7   2         98.87         73.78         8.45 o                         
 -12   7   2        650.19        657.65        13.41 o                         
 -11   7   2        674.37        683.56        13.14 o                         
 -10   7   2       1093.13       1161.75        16.93 o                         
  -9   7   2        255.85        243.04         5.82 o                         
  -8   7   2        124.79        115.90         4.28 o                         
  -7   7   2       1490.27       1431.63        14.02 o                         
  -6   7   2       2669.55       2646.61        21.45 o                         
  -5   7   2       1512.05       1545.15        14.14 o                         
  -4   7   2         79.48         90.54         3.76 o                         
  -3   7   2      12651.17      13357.13        82.61 o                         
  -2   7   2       2919.04       2847.11        22.02 o                         
  -1   7   2       1508.05       1519.38        13.48 o                         
   0   7   2         64.30         55.73         2.84 o                         
   1   7   2        180.05        309.34         5.02 o                         
   2   7   2       2541.86       2470.13        18.46 o                         
   3   7   2       6892.71       6922.54        52.53 o                         
   4   7   2        574.08        548.00         8.58 o                         
   5   7   2       1887.59       1899.21        18.05 o                         
   6   7   2       5982.01       5923.09        40.05 o                         
   7   7   2        208.03        178.35         4.60 o                         
   8   7   2       2762.24       2746.44        22.58 o                         
   9   7   2          1.99          2.02         2.08 o                         
  10   7   2       1521.20       1524.62        18.71 o                         
  11   7   2         69.80         69.30         5.87 o                         
  12   7   2        174.51        213.37         9.24 o                         
  13   7   2         17.29         15.32         4.83 o                         
  14   7   2        372.13        372.92        21.52 o                         
 -14   8   2        310.93        277.32        16.05 o                         
 -13   8   2         47.24         45.87         6.54 o                         
 -12   8   2         27.26         14.90         4.97 o                         
 -11   8   2         11.39          3.97         4.95 o                         
 -10   8   2       1649.90       1601.98        16.88 o                         
  -9   8   2        217.14        216.09         6.34 o                         
  -8   8   2        175.86        190.11         5.61 o                         
  -7   8   2        314.04        311.20         6.05 o                         
  -6   8   2         87.39         97.14         3.96 o                         
  -5   8   2        211.83        197.07         4.85 o                         
  -4   8   2       5455.71       5181.72        37.18 o                         
  -3   8   2         23.29         29.17         2.71 o                         
  -2   8   2          4.89          9.46         2.15 o                         
  -1   8   2        412.46        442.42         6.49 o                         
   0   8   2       6755.81       6581.99        45.06 o                         
   1   8   2        477.66        482.54         6.70 o                         
   2   8   2        226.09        222.94         4.36 o                         
   3   8   2       1508.92       1623.03        16.92 o                         
   4   8   2         93.62         53.41         3.79 o                         
   5   8   2        591.56        598.46         9.49 o                         
   6   8   2       1154.17       1173.41        14.48 o                         
   7   8   2         92.31         89.81         3.74 o                         
   8   8   2         15.35         20.72         2.81 o                         
   9   8   2        539.68        527.27         8.54 o                         
  10   8   2          1.47         -0.17         4.01 o                         
  11   8   2        302.92        303.11        10.27 o                         
  12   8   2        995.35        995.40        27.63 o                         
  13   8   2         34.67         28.40         6.88 o                         
  14   8   2        380.75        371.37        16.85 o                         
 -13   9   2          1.04         -6.80         6.80 o                         
 -12   9   2          6.37          0.09         4.59 o                         
 -11   9   2          0.15          0.48         4.45 o                         
 -10   9   2        696.87        673.92        10.42 o                         
  -9   9   2          8.05          4.11         3.27 o                         
  -8   9   2        317.15        320.77         7.44 o                         
  -7   9   2        154.25        172.37         5.55 o                         
  -6   9   2       1616.83       1607.78        15.74 o                         
  -5   9   2        968.01       1032.03        11.49 o                         
  -4   9   2         13.09         11.13         2.51 o                         
  -3   9   2       1438.34       1492.99        14.36 o                         
  -2   9   2       1470.96       1252.97        12.64 o                         
  -1   9   2        102.89         91.38         4.02 o                         
   0   9   2         68.45         99.05         3.84 o                         
   1   9   2        161.25        155.11         4.23 o                         
   2   9   2       3760.85       3661.68        27.93 o                         
   3   9   2       1468.49       1543.76        18.16 o                         
   4   9   2         16.50         17.51         3.36 o                         
   5   9   2          9.58         12.19         3.25 o                         
   6   9   2       1645.98       1610.60        18.16 o                         
   7   9   2        146.47        147.81         6.62 o                         
   8   9   2        812.40        840.16        10.68 o                         
   9   9   2         90.82         92.92         4.18 o                         
  10   9   2       1906.10       1909.82        20.23 o                         
  11   9   2         44.11         39.55         7.07 o                         
  12   9   2        863.20        878.15        17.19 o                         
  13   9   2          8.96         -5.72         5.72 o                         
 -13  10   2        281.79        282.71        13.52 o                         
 -12  10   2         59.21         45.99         5.72 o                         
 -11  10   2          3.33          2.13         2.66 o                         
 -10  10   2        395.51        370.39        12.44 o                         
  -9  10   2          4.98          3.73         3.15 o                         
  -8  10   2        919.02        953.26        13.18 o                         
  -7  10   2        181.13        198.70         6.52 o                         
  -6  10   2         20.82         28.31         3.56 o                         
  -5  10   2         97.80         99.04         4.37 o                         
  -4  10   2        860.84        778.03         9.98 o                         
  -3  10   2        184.76        193.92         5.92 o                         
  -2  10   2        168.00        179.34         5.07 o                         
  -1  10   2          0.85         -0.72         2.26 o                         
   0  10   2       4326.03       4309.92        33.88 o                         
   1  10   2        235.14        215.98         5.31 o                         
   2  10   2        387.44        356.86         8.12 o                         
   3  10   2        901.44        882.04        12.53 o                         
   4  10   2         57.07         33.94         3.81 o                         
   5  10   2        801.45        840.10        15.00 o                         
   6  10   2       1518.05       1563.30        20.35 o                         
   7  10   2        537.32        537.02        11.85 o                         
   8  10   2        158.24        177.17         7.79 o                         
   9  10   2         34.28         38.54         5.73 o                         
  10  10   2        211.50        223.18         5.16 o                         
  11  10   2          6.61          4.22         3.20 o                         
  12  10   2         77.27         78.04         5.82 o                         
 -12  11   2        232.97        225.64        12.39 o                         
 -11  11   2        334.00        379.85         8.15 o                         
 -10  11   2        471.22        500.68        11.91 o                         
  -9  11   2        183.35        193.91         6.57 o                         
  -8  11   2          6.02          5.99         3.13 o                         
  -7  11   2       2929.69       2938.65        32.98 o                         
  -6  11   2          4.17          0.93         2.79 o                         
  -5  11   2         78.22         72.92         4.30 o                         
  -4  11   2          1.33          0.41         3.29 o                         
  -3  11   2       1693.37       1726.13        17.48 o                         
  -2  11   2       1806.26       1712.70        16.66 o                         
  -1  11   2        217.21        210.34         5.65 o                         
   0  11   2          0.20         -2.70         2.70 o                         
   1  11   2         72.45         71.92         3.87 o                         
   2  11   2        943.34        918.16        11.10 o                         
   3  11   2       1270.90       1331.37        17.65 o                         
   4  11   2        163.09        151.46         7.01 o                         
   5  11   2        368.85        376.21         9.79 o                         
   6  11   2       1228.65       1205.28        20.27 o                         
   7  11   2        951.91        968.35        18.04 o                         
   8  11   2        469.51        480.10        11.29 o                         
   9  11   2        168.53        160.08         9.34 o                         
  10  11   2        449.78        523.35        12.61 o                         
  11  11   2        313.13        323.95        13.78 o                         
  12  11   2        284.95        244.12        16.04 o                         
 -11  12   2          5.57          3.95         4.89 o                         
 -10  12   2         43.81         36.31         3.87 o                         
  -9  12   2         61.79         76.11         5.32 o                         
  -8  12   2        111.23        116.69         7.35 o                         
  -7  12   2         38.28         30.44         3.80 o                         
  -6  12   2        327.59        355.37         7.73 o                         
  -5  12   2        883.15        827.39        13.05 o                         
  -4  12   2          3.23          6.67         3.16 o                         
  -3  12   2          1.21          0.67         2.98 o                         
  -2  12   2         41.96         52.03         4.17 o                         
  -1  12   2         83.54         86.49         5.16 o                         
   0  12   2        267.75        264.75         6.92 o                         
   1  12   2        552.55        542.36         9.69 o                         
   2  12   2         20.29         14.56         2.80 o                         
   3  12   2       2732.28       2720.50        28.97 o                         
   4  12   2          6.48          0.05         3.74 o                         
   5  12   2        736.25        711.76        14.85 o                         
   6  12   2          1.21         -3.94         3.94 o                         
   7  12   2        134.47        138.12         9.06 o                         
   8  12   2        166.08        162.35         8.57 o                         
   9  12   2        988.86        989.21        18.92 o                         
  10  12   2          0.50          3.91         5.90 o                         
  11  12   2         98.12         81.12        10.35 o                         
 -10  13   2          1.57         -0.33         6.02 o                         
  -9  13   2         84.80         79.37         7.20 o                         
  -8  13   2        253.59        233.85         9.92 o                         
  -7  13   2       2107.68       2168.84        23.17 o                         
  -6  13   2        108.62        104.38         5.29 o                         
  -5  13   2        251.91        264.49         8.88 o                         
  -4  13   2        292.08        311.12         8.62 o                         
  -3  13   2       1734.99       1805.91        21.62 o                         
  -2  13   2          7.63          7.30         4.06 o                         
  -1  13   2        692.29        758.11        12.93 o                         
   0  13   2        226.68        221.55         7.53 o                         
   1  13   2        494.18        459.74         9.24 o                         
   2  13   2         54.54         50.37         3.64 o                         
   3  13   2       1636.12       1640.73        24.36 o                         
   4  13   2          5.44          4.33         5.90 o                         
   5  13   2        248.17        262.26        12.58 o                         
   6  13   2         35.62         31.09         6.04 o                         
   7  13   2        969.59       1071.82        19.89 o                         
   8  13   2        194.59        172.68         9.27 o                         
   9  13   2          0.47          0.82         5.76 o                         
  10  13   2         20.59          6.40         7.13 o                         
  -9  14   2       1483.47       1589.89        36.28 o                         
  -8  14   2        250.49        240.06        16.94 o                         
  -7  14   2         65.20         53.41         5.66 o                         
  -6  14   2        652.36        660.89        16.60 o                         
  -5  14   2       1959.38       1970.12        34.70 o                         
  -4  14   2        587.36        574.26        10.41 o                         
  -3  14   2         53.75         60.41         4.86 o                         
  -2  14   2          2.13          3.16         3.49 o                         
  -1  14   2        672.28        703.21        12.24 o                         
   0  14   2         29.27         38.16         4.21 o                         
   1  14   2       1413.62       1375.18        24.31 o                         
   2  14   2         66.97         72.15         4.33 o                         
   3  14   2        177.27        188.58        12.81 o                         
   4  14   2          1.32         -1.51         6.14 o                         
   5  14   2       1067.19       1035.55        27.86 o                         
   6  14   2        486.14        510.65        19.44 o                         
   7  14   2         10.53         12.30         6.07 o                         
   8  14   2        109.30         88.87         9.45 o                         
   9  14   2         56.88         52.74         9.77 o                         
  -7  15   2       1101.30       1114.52        23.37 o                         
  -6  15   2        122.26        111.06         5.98 o                         
  -5  15   2        231.94        217.01         9.67 o                         
  -4  15   2         48.86         51.09         4.85 o                         
  -3  15   2        405.21        355.49         9.50 o                         
  -2  15   2       1385.02       1285.42        17.74 o                         
  -1  15   2         12.13          1.80         3.92 o                         
   0  15   2         92.26        103.84         6.28 o                         
   1  15   2        384.96        433.72        11.13 o                         
   2  15   2          2.98         -3.37         3.37 o                         
   3  15   2        676.47        726.57        18.18 o                         
   4  15   2         16.38         14.18         5.93 o                         
   5  15   2          2.83          3.79         5.79 o                         
   6  15   2         27.60         20.93         6.41 o                         
   7  15   2        332.15        304.39        14.66 o                         
  -6  16   2         17.48         22.00        10.80 o                         
  -5  16   2         62.92         62.77         5.41 o                         
  -4  16   2       1395.39       1437.37        31.12 o                         
  -3  16   2          2.34         -0.55         6.57 o                         
  -2  16   2          0.68         -3.88         4.44 o                         
  -1  16   2        114.19        130.93        11.10 o                         
   0  16   2         76.19         83.03         7.64 o                         
   1  16   2        198.92        189.68        11.29 o                         
   2  16   2         35.55         49.61         7.36 o                         
   3  16   2         60.64         70.00         9.24 o                         
   4  16   2         60.70         49.78         9.32 o                         
   5  16   2        368.89        402.12        24.51 o                         
  -2  17   2        745.26        805.98        19.13 o                         
  -1  17   2         14.61          9.60         6.11 o                         
   0  17   2          9.29          1.02         7.08 o                         
   1  17   2          7.24         10.88         6.45 o                         
   2  17   2        178.86        168.22        12.08 o                         
 -15   0   3        307.64        311.85        23.95 o                         
 -13   0   3       2412.47       2461.11        61.17 o                         
 -11   0   3        310.41        306.61         7.59 o                         
  -9   0   3       1130.84       1156.14        16.12 o                         
  -7   0   3       1587.80       1584.46        19.20 o                         
  -5   0   3       4370.14       4216.37        40.91 o                         
  -3   0   3      22978.50      23275.79       616.64 o                         
  -1   0   3       3924.10       3753.90        37.85 o                         
   1   0   3       1067.92       1145.29        12.37 o                         
   3   0   3       8600.52       9114.18       202.83 o                         
   5   0   3         69.60        105.38         4.31 o                         
   7   0   3       5862.71       6067.33        77.22 o                         
   9   0   3         55.20        134.01        13.06 o                         
  11   0   3        977.65        954.66        26.16 o                         
  13   0   3        303.29        297.41        48.87 o                         
  15   0   3        471.81        514.87        29.74 o                         
 -16   1   3         11.20         -8.75         8.75 o                         
 -15   1   3        203.29        205.61        14.64 o                         
 -14   1   3          1.63          3.61         7.48 o                         
 -13   1   3       1271.35       1272.32        18.84 o                         
 -12   1   3        108.46        122.14         5.98 o                         
 -11   1   3         68.13         63.05         4.41 o                         
 -10   1   3        123.93        123.95         3.85 o                         
  -9   1   3       2908.52       2865.59        22.44 o                         
  -8   1   3         93.17         82.48         3.15 o                         
  -7   1   3        388.78        335.03         5.28 o                         
  -6   1   3        245.92        237.63         4.76 o                         
  -5   1   3      12101.23      11825.26       106.27 o                         
  -4   1   3       6531.83       6122.34        41.00 o                         
  -3   1   3      20425.98      21222.25       410.68 o                         
  -2   1   3       5657.97       5738.28        57.48 o                         
  -1   1   3       1025.73        923.44         7.29 o                         
   0   1   3      12617.44      12887.16       313.42 o                         
   1   1   3       3229.59       3258.29        21.68 o                         
   2   1   3          7.61         15.61         1.44 o                         
   3   1   3       1942.90       1943.16        14.99 o                         
   4   1   3       2302.35       2362.93        17.31 o                         
   5   1   3         36.40         15.61         1.86 o                         
   6   1   3        697.27        841.82         8.47 o                         
   7   1   3        751.86        716.39         7.67 o                         
   8   1   3       1078.99        984.91        10.43 o                         
   9   1   3       2421.60       2403.05        22.47 o                         
  10   1   3        188.41        179.05         5.58 o                         
  11   1   3        387.73        315.78         7.42 o                         
  12   1   3        737.27        694.77        19.32 o                         
  13   1   3        952.34       1029.06        26.32 o                         
  14   1   3        269.60        325.82        17.51 o                         
  15   1   3          9.53         -4.14         7.86 o                         
 -15   2   3        992.28       1046.28        25.72 o                         
 -14   2   3         30.82         38.91         4.87 o                         
 -13   2   3        179.59        178.41         8.66 o                         
 -12   2   3        294.91        289.29        10.19 o                         
 -11   2   3        993.05        988.26        14.04 o                         
 -10   2   3       1294.00       1283.59        16.33 o                         
  -9   2   3        226.72        199.66         4.19 o                         
  -8   2   3         88.43         61.31         2.72 o                         
  -7   2   3       1257.89       1217.67        11.25 o                         
  -6   2   3       6438.61       6463.71        47.63 o                         
  -5   2   3        133.66        150.50         3.51 o                         
  -4   2   3       1159.19       1152.14         9.80 o                         
  -3   2   3       2926.63       3200.12        21.98 o                         
  -2   2   3       1105.03       1163.02         9.08 o                         
  -1   2   3      13308.64      13394.71       349.74 o                         
   0   2   3       1604.22       1701.66        12.27 o                         
   1   2   3       5124.12       5148.61        38.70 o                         
   2   2   3       1945.00       1971.16        14.30 o                         
   3   2   3      16169.82      17739.44       349.15 o                         
   4   2   3         11.75         19.66         1.84 o                         
   5   2   3       1052.07       1011.76         9.37 o                         
   6   2   3        112.35        151.57         3.39 o                         
   7   2   3       2797.42       2926.90        23.43 o                         
   8   2   3          5.64          3.18         2.33 o                         
   9   2   3         84.52         91.27         4.55 o                         
  10   2   3         92.92         89.63         4.72 o                         
  11   2   3       1188.51       1233.97        19.87 o                         
  12   2   3         71.92         65.49         5.46 o                         
  13   2   3         81.25         74.30         5.14 o                         
  14   2   3        322.62        331.77        13.57 o                         
  15   2   3         11.35          9.55         8.37 o                         
 -15   3   3        142.88        159.27         9.67 o                         
 -14   3   3        155.78        172.08        10.50 o                         
 -13   3   3          2.66         -4.02         4.02 o                         
 -12   3   3        903.47       1026.18        16.96 o                         
 -11   3   3        225.27        218.31        10.16 o                         
 -10   3   3       3730.29       3610.84        31.92 o                         
  -9   3   3         21.49         26.05         3.44 o                         
  -8   3   3       2770.62       2678.10        21.04 o                         
  -7   3   3         57.18         58.04         2.83 o                         
  -6   3   3        337.28        324.35         5.47 o                         
  -5   3   3         13.23         11.51         2.02 o                         
  -4   3   3         92.47         37.47         2.09 o                         
  -3   3   3       2858.25       3242.88        27.25 o                         
  -2   3   3        423.32        461.98         4.85 o                         
  -1   3   3         41.03         73.34         2.06 o                         
   0   3   3          8.62         62.95         2.08 o                         
   1   3   3       3109.67       3477.33        23.57 o                         
   2   3   3        453.11        459.47         5.50 o                         
   3   3   3       4424.96       4374.58        29.61 o                         
   4   3   3       6001.76       5610.58        37.60 o                         
   5   3   3        616.62        558.21         6.49 o                         
   6   3   3          6.81          5.98         1.61 o                         
   7   3   3          2.58          8.41         2.61 o                         
   8   3   3       2983.33       2877.55        25.65 o                         
   9   3   3       1583.53       1740.30        18.38 o                         
  10   3   3         22.44         19.05         3.50 o                         
  11   3   3         27.18         14.86         4.20 o                         
  12   3   3        402.69        443.20        11.36 o                         
  13   3   3        570.60        542.92        12.74 o                         
  14   3   3        227.82        227.18        12.22 o                         
  15   3   3         26.12         40.86         6.51 o                         
 -15   4   3          3.25         -6.50         6.74 o                         
 -14   4   3        181.49        218.62        10.68 o                         
 -13   4   3         16.09         20.95         5.51 o                         
 -12   4   3          6.41          6.85         4.16 o                         
 -11   4   3        810.33        798.19        14.20 o                         
 -10   4   3        412.32        404.09         8.87 o                         
  -9   4   3        380.96        358.02         7.89 o                         
  -8   4   3       3439.39       3347.72        25.50 o                         
  -7   4   3         69.24         49.99         2.70 o                         
  -6   4   3       1379.14       1374.06        15.61 o                         
  -5   4   3        366.58        363.47         5.61 o                         
  -4   4   3        162.88        102.14         3.20 o                         
  -3   4   3        305.72        427.64         5.45 o                         
  -2   4   3         44.18         71.76         2.76 o                         
  -1   4   3       5258.39       5227.33        34.66 o                         
   0   4   3       7794.49       8369.09        83.81 o                         
   1   4   3        287.66        252.71         3.47 o                         
   2   4   3      12318.40      12759.67       283.57 o                         
   3   4   3        862.16        837.04        12.73 o                         
   4   4   3       2783.99       3151.58        22.85 o                         
   5   4   3        438.08        418.11         7.83 o                         
   6   4   3       6125.59       5978.91        40.89 o                         
   7   4   3        157.03        140.24         3.36 o                         
   8   4   3        711.49        675.87        10.62 o                         
   9   4   3        426.55        398.20         8.68 o                         
  10   4   3        751.06        703.25        14.17 o                         
  11   4   3         18.64         11.71         5.14 o                         
  12   4   3        403.88        364.35        15.82 o                         
  13   4   3        300.33        279.71         9.52 o                         
  14   4   3        691.75        770.68        18.98 o                         
  15   4   3        362.53        367.39        14.18 o                         
 -15   5   3         58.48         68.24         8.48 o                         
 -14   5   3        481.25        464.53        13.52 o                         
 -13   5   3        204.57        213.28         9.31 o                         
 -12   5   3        761.97        803.38        14.38 o                         
 -11   5   3        171.69        159.79         7.65 o                         
 -10   5   3       1419.00       1430.44        18.76 o                         
  -9   5   3        283.23        296.97         5.29 o                         
  -8   5   3       1869.29       1841.90        16.40 o                         
  -7   5   3        439.17        472.70         6.79 o                         
  -6   5   3        555.97        530.52         7.19 o                         
  -5   5   3       1148.59       1209.11        12.06 o                         
  -4   5   3       6462.01       6724.42        44.97 o                         
  -3   5   3        947.71       1144.80        10.54 o                         
  -2   5   3       5746.51       5902.20        41.41 o                         
  -1   5   3       6407.67       6582.99        43.47 o                         
   0   5   3       4504.83       4407.66        33.03 o                         
   1   5   3       3647.13       3600.23        26.24 o                         
   2   5   3         93.17        120.01         3.97 o                         
   3   5   3       3101.11       3033.34        25.05 o                         
   4   5   3       2463.26       2220.03        22.82 o                         
   5   5   3        517.72        528.33         6.54 o                         
   6   5   3        250.68        240.98         5.87 o                         
   7   5   3        351.65        347.54         5.60 o                         
   8   5   3       5427.85       5239.36        43.24 o                         
   9   5   3        806.03        796.56        13.30 o                         
  10   5   3         59.72         62.11         5.10 o                         
  11   5   3        234.31        225.90         8.53 o                         
  12   5   3        378.60        389.63        10.63 o                         
  13   5   3         93.83         99.15         6.78 o                         
  14   5   3        140.77        147.55         8.95 o                         
  15   5   3         21.80         17.14         6.95 o                         
 -15   6   3         34.43         21.18         7.05 o                         
 -14   6   3       1276.57       1283.92        28.29 o                         
 -13   6   3        334.40        350.98        11.31 o                         
 -12   6   3          5.14         13.29         4.41 o                         
 -11   6   3        411.19        414.03        11.06 o                         
 -10   6   3        813.00        792.05        13.46 o                         
  -9   6   3        191.73        239.11         6.77 o                         
  -8   6   3       1751.56       1784.81        16.32 o                         
  -7   6   3        285.24        252.56         5.76 o                         
  -6   6   3         11.82         45.18         2.87 o                         
  -5   6   3       1427.61       1577.85        14.06 o                         
  -4   6   3       1190.65       1169.84        11.69 o                         
  -3   6   3       8090.74       8970.43        61.51 o                         
  -2   6   3       6182.15       6251.25        42.17 o                         
  -1   6   3        238.00        230.93         4.57 o                         
   0   6   3       2657.71       2707.70        20.34 o                         
   1   6   3        237.28        222.69         4.02 o                         
   2   6   3       9607.05       9760.69        70.31 o                         
   3   6   3       1599.93       1829.14        17.57 o                         
   4   6   3         11.74         16.32         2.59 o                         
   5   6   3        192.93        166.39         3.45 o                         
   6   6   3       2956.55       2857.24        22.31 o                         
   7   6   3       1921.99       1921.89        17.31 o                         
   8   6   3         84.18         95.73         3.54 o                         
   9   6   3        296.43        292.88         8.15 o                         
  10   6   3       1778.18       1687.67        23.47 o                         
  11   6   3         13.26          4.06         3.89 o                         
  12   6   3        292.46        280.55         9.97 o                         
  13   6   3          1.99         -1.13         4.32 o                         
  14   6   3          5.76          3.05         4.88 o                         
 -14   7   3        332.75        339.25        25.09 o                         
 -13   7   3        317.27        316.33        13.06 o                         
 -12   7   3         14.82          5.41         4.29 o                         
 -11   7   3         10.24         -2.17         4.25 o                         
 -10   7   3        662.85        654.72         9.03 o                         
  -9   7   3         87.56         77.29         4.07 o                         
  -8   7   3       1361.75       1313.34        14.14 o                         
  -7   7   3         51.23         41.20         3.06 o                         
  -6   7   3        418.56        408.13         6.66 o                         
  -5   7   3       1798.10       1645.46        15.61 o                         
  -4   7   3       5964.52       6231.34        44.89 o                         
  -3   7   3       2068.23       2104.35        17.44 o                         
  -2   7   3         19.41         15.83         2.29 o                         
  -1   7   3       5174.11       5176.64        37.56 o                         
   0   7   3        519.64        739.29         8.64 o                         
   1   7   3        730.76        673.60         7.61 o                         
   2   7   3        469.11        605.59         8.84 o                         
   3   7   3       2912.61       2898.03        25.35 o                         
   4   7   3        569.20        602.80         9.13 o                         
   5   7   3       2387.82       2568.78        23.64 o                         
   6   7   3          4.68          2.01         1.46 o                         
   7   7   3       1101.31       1041.82        11.02 o                         
   8   7   3       1639.82       1604.48        16.29 o                         
   9   7   3       1070.80        990.26        11.39 o                         
  10   7   3        574.36        590.98        12.09 o                         
  11   7   3        567.21        567.01        12.68 o                         
  12   7   3         18.17         24.34         4.78 o                         
  13   7   3        249.10        257.78        11.31 o                         
  14   7   3         50.25         58.92         7.60 o                         
 -14   8   3        141.99        126.97        12.23 o                         
 -13   8   3        375.25        362.78        14.44 o                         
 -12   8   3        569.98        585.78        14.85 o                         
 -11   8   3       1629.81       1609.12        22.98 o                         
 -10   8   3        662.18        645.90        11.27 o                         
  -9   8   3        485.50        490.54        12.01 o                         
  -8   8   3        489.70        481.15         8.83 o                         
  -7   8   3       2171.06       2200.06        19.37 o                         
  -6   8   3        199.56        185.20         5.48 o                         
  -5   8   3        393.75        354.57         6.44 o                         
  -4   8   3        718.95        729.10         9.94 o                         
  -3   8   3       1691.51       1589.25        14.11 o                         
  -2   8   3       4161.37       4444.65        33.81 o                         
  -1   8   3        348.57        293.05         5.40 o                         
   0   8   3        113.29        128.78         4.55 o                         
   1   8   3        779.28        625.63         7.58 o                         
   2   8   3        220.30        214.42         5.72 o                         
   3   8   3       1528.33       1413.16        16.54 o                         
   4   8   3        879.42        850.39        12.55 o                         
   5   8   3         11.81          6.33         2.95 o                         
   6   8   3       1439.93       1448.57        16.66 o                         
   7   8   3        383.78        371.65         8.77 o                         
   8   8   3       2015.32       1962.71        19.12 o                         
   9   8   3        589.97        584.39        11.55 o                         
  10   8   3          8.71          8.88         4.06 o                         
  11   8   3       1019.49        986.28        18.04 o                         
  12   8   3        354.34        333.11        13.00 o                         
  13   8   3         16.55         12.63         5.51 o                         
 -13   9   3         19.86          9.48         6.17 o                         
 -12   9   3         71.75         84.25         6.69 o                         
 -11   9   3        156.42        153.17         5.27 o                         
 -10   9   3         32.69         43.08         3.84 o                         
  -9   9   3       1085.38       1076.19        14.11 o                         
  -8   9   3        164.36        159.38         6.13 o                         
  -7   9   3        856.02        863.92        11.35 o                         
  -6   9   3        104.00        110.96         4.35 o                         
  -5   9   3       1987.77       2045.01        17.67 o                         
  -4   9   3          5.04         -0.90         2.30 o                         
  -3   9   3        917.97       1096.97        13.70 o                         
  -2   9   3        296.92        312.61         5.95 o                         
  -1   9   3        823.59        815.07        10.49 o                         
   0   9   3         45.83         57.51         3.20 o                         
   1   9   3        708.11        652.61         8.27 o                         
   2   9   3        680.17        685.71         9.86 o                         
   3   9   3       3474.49       3371.17        31.49 o                         
   4   9   3        763.94        789.24        11.59 o                         
   5   9   3        827.21        788.87        11.72 o                         
   6   9   3          0.04          8.47         3.61 o                         
   7   9   3       1002.09        974.53        15.13 o                         
   8   9   3        253.94        232.00         8.13 o                         
   9   9   3       2608.03       2734.34        26.62 o                         
  10   9   3         20.20         18.38         3.79 o                         
  11   9   3         21.48         14.28         4.24 o                         
  12   9   3        337.69        339.29        19.67 o                         
  13   9   3       1390.32       1449.85        33.62 o                         
 -13  10   3          3.11          9.62         6.60 o                         
 -12  10   3          6.40          8.93         5.75 o                         
 -11  10   3        298.22        297.65         7.11 o                         
 -10  10   3          1.78         -2.46         3.51 o                         
  -9  10   3         76.23         82.32         7.81 o                         
  -8  10   3        387.97        378.98         8.32 o                         
  -7  10   3        932.60        958.53        13.64 o                         
  -6  10   3          1.13          6.34         2.88 o                         
  -5  10   3        191.52        172.49         5.69 o                         
  -4  10   3         20.59         31.53         3.19 o                         
  -3  10   3       1478.95       1385.95        14.20 o                         
  -2  10   3        249.52        284.46         6.05 o                         
  -1  10   3        798.19        750.39         9.72 o                         
   0  10   3        105.71        115.05         4.56 o                         
   1  10   3        771.52        724.44         9.09 o                         
   2  10   3        405.40        419.56         6.11 o                         
   3  10   3        263.14        283.51         7.37 o                         
   4  10   3       1325.16       1396.42        17.01 o                         
   5  10   3        180.25        167.65         7.20 o                         
   6  10   3       1021.25        992.94        16.71 o                         
   7  10   3         30.30         33.60         4.78 o                         
   8  10   3        411.46        398.29        11.94 o                         
   9  10   3        435.58        462.01        11.74 o                         
  10  10   3         43.93         40.48         4.63 o                         
  11  10   3        320.08        334.42        17.18 o                         
  12  10   3        161.47        167.15         9.19 o                         
 -12  11   3         74.86         50.81         7.71 o                         
 -11  11   3         69.33         63.18         5.79 o                         
 -10  11   3        216.62        194.22         9.76 o                         
  -9  11   3        471.25        434.40         9.82 o                         
  -8  11   3        245.64        297.11         7.77 o                         
  -7  11   3        406.01        434.85         8.92 o                         
  -6  11   3         32.89         34.27         4.03 o                         
  -5  11   3        214.70        215.97         6.50 o                         
  -4  11   3         83.43         89.35         4.74 o                         
  -3  11   3        679.94        638.08        10.20 o                         
  -2  11   3         81.47         90.47         4.84 o                         
  -1  11   3        148.87        158.77         5.23 o                         
   0  11   3        266.96        272.12         6.12 o                         
   1  11   3        998.80       1001.01        11.11 o                         
   2  11   3        247.84        268.30         7.00 o                         
   3  11   3       1343.69       1314.95        18.60 o                         
   4  11   3       1075.32       1113.37        17.08 o                         
   5  11   3        847.06        870.48        16.03 o                         
   6  11   3         66.84         58.89         5.91 o                         
   7  11   3         93.70         88.59         7.01 o                         
   8  11   3        146.59        139.58         8.99 o                         
   9  11   3         22.22         26.70         5.47 o                         
  10  11   3          8.35         13.43         3.91 o                         
  11  11   3          3.24         -2.34         4.55 o                         
  12  11   3         38.30         21.72         8.61 o                         
 -11  12   3          7.17         21.92         5.58 o                         
 -10  12   3        126.76        118.13         6.16 o                         
  -9  12   3          6.37         10.23         3.40 o                         
  -8  12   3        235.04        262.64        10.32 o                         
  -7  12   3         54.58         63.75         4.79 o                         
  -6  12   3        129.88        152.54         6.17 o                         
  -5  12   3        192.37        185.38         6.29 o                         
  -4  12   3        617.94        591.89        10.60 o                         
  -3  12   3       1070.08       1056.43        14.35 o                         
  -2  12   3       4415.16       4525.44        39.96 o                         
  -1  12   3          2.87          4.41         3.81 o                         
   0  12   3         82.13         81.70         4.85 o                         
   1  12   3        113.96        109.70         4.84 o                         
   2  12   3       3198.94       3115.58        34.12 o                         
   3  12   3          6.94         25.67         4.45 o                         
   4  12   3        224.34        230.20         8.59 o                         
   5  12   3          1.16         -4.84         4.84 o                         
   6  12   3         33.61         50.09         6.64 o                         
   7  12   3        173.49        186.09        11.11 o                         
   8  12   3        206.70        191.52         9.60 o                         
   9  12   3         66.26         82.09         6.62 o                         
  10  12   3        134.77        141.54         9.79 o                         
  11  12   3         15.10         11.42         6.84 o                         
 -10  13   3        511.23        513.61        24.27 o                         
  -9  13   3        163.39        146.86         6.19 o                         
  -8  13   3        885.16        887.73        13.35 o                         
  -7  13   3         58.98         53.46         4.32 o                         
  -6  13   3        297.40        312.63         9.96 o                         
  -5  13   3        115.61         99.57         5.77 o                         
  -4  13   3        727.71        739.86        15.44 o                         
  -3  13   3         81.92         87.20         5.48 o                         
  -2  13   3        140.79        125.25         5.74 o                         
  -1  13   3       1113.75       1116.19        17.05 o                         
   0  13   3       1802.92       1789.87        21.71 o                         
   1  13   3        333.37        331.89         7.67 o                         
   2  13   3        370.85        343.19        10.82 o                         
   3  13   3          9.15         -1.55         4.88 o                         
   4  13   3       1078.18       1060.60        30.81 o                         
   5  13   3         32.34         28.03         7.54 o                         
   6  13   3        420.54        383.72        12.84 o                         
   7  13   3        725.20        705.71        18.66 o                         
   8  13   3        336.38        356.75        17.19 o                         
   9  13   3        200.25        182.50        10.73 o                         
  10  13   3         30.24         22.88         7.14 o                         
  -9  14   3         65.73         46.08         8.94 o                         
  -8  14   3        421.67        406.98        11.54 o                         
  -7  14   3          0.30          0.53         4.43 o                         
  -6  14   3        318.63        303.24        11.01 o                         
  -5  14   3         53.80         64.27         5.31 o                         
  -4  14   3         74.06         64.89         5.52 o                         
  -3  14   3       1041.41       1048.52        22.04 o                         
  -2  14   3        480.11        487.11        11.03 o                         
  -1  14   3         52.56         51.52         4.72 o                         
   0  14   3         10.99         15.54         3.64 o                         
   1  14   3        141.67        142.53         6.02 o                         
   2  14   3        951.83       1023.32        21.78 o                         
   3  14   3          1.26         13.09         7.20 o                         
   4  14   3        215.14        207.14        14.79 o                         
   5  14   3        117.12        126.14        11.59 o                         
   6  14   3        442.61        485.76        25.59 o                         
   7  14   3         21.30         26.48         6.49 o                         
   8  14   3        213.13        198.30        12.09 o                         
   9  14   3        145.70        154.12        14.08 o                         
  -7  15   3         10.45         24.41         8.29 o                         
  -6  15   3        176.17        158.33        10.37 o                         
  -5  15   3        503.12        486.15        12.50 o                         
  -4  15   3        364.90        357.47        10.92 o                         
  -3  15   3         28.37         34.06         4.85 o                         
  -2  15   3        574.02        564.83        11.43 o                         
  -1  15   3         34.68         28.90         4.38 o                         
   0  15   3        167.35        179.63         7.41 o                         
   1  15   3          6.18          1.87         3.17 o                         
   2  15   3         26.39         22.77         6.76 o                         
   3  15   3         11.82          7.54         6.33 o                         
   4  15   3        681.56        667.87        25.37 o                         
   5  15   3          3.04         -0.45         7.19 o                         
   6  15   3        175.82        188.03        12.47 o                         
   7  15   3         80.21         81.16         8.46 o                         
  -5  16   3        179.67        146.83         7.91 o                         
  -4  16   3        166.14        137.92         9.21 o                         
  -3  16   3       1089.81       1094.97        18.21 o                         
  -2  16   3        166.50        130.22         7.38 o                         
  -1  16   3        213.10        216.52         8.59 o                         
   0  16   3         19.95          4.14         4.53 o                         
   1  16   3         56.80         41.54         4.10 o                         
   2  16   3        101.47        102.63        12.08 o                         
   3  16   3        150.57        159.87        11.84 o                         
   4  16   3         25.11         17.09         6.53 o                         
   5  16   3         92.52         88.21         9.02 o                         
  -2  17   3        157.00        156.43         8.90 o                         
  -1  17   3        396.00        391.75        29.17 o                         
   0  17   3        116.43        133.40        10.90 o                         
   1  17   3         11.56         10.91         6.65 o                         
   2  17   3         29.32         14.42         6.78 o                         
 -14   0   4        578.71        550.70        28.83 o                         
 -12   0   4       1518.37       1464.01        23.26 o                         
 -10   0   4        564.68        563.77        10.94 o                         
  -8   0   4       3863.52       3597.73        41.34 o                         
  -6   0   4       3133.26       3260.32        33.75 o                         
  -4   0   4      74761.05      74891.64      2171.70 o                         
  -2   0   4      12150.45      12545.04       414.13 o                         
   0   0   4       3784.16       4042.08        41.41 o                         
   2   0   4         45.88         21.93         2.32 o                         
   4   0   4      12184.91      12285.19       249.73 o                         
   6   0   4       3255.21       3653.17        37.32 o                         
   8   0   4       2793.46       2456.22        30.85 o                         
  10   0   4        139.25        135.66         6.62 o                         
  12   0   4        219.63        235.72        26.36 o                         
  14   0   4        685.97        735.19        32.67 o                         
 -15   1   4         67.82         70.83        10.43 o                         
 -14   1   4          3.16          5.62         2.87 o                         
 -13   1   4        758.70        764.43        15.36 o                         
 -12   1   4          3.07          1.52         3.60 o                         
 -11   1   4       2316.55       2291.49        20.68 o                         
 -10   1   4        277.75        298.22         5.63 o                         
  -9   1   4       1290.70       1366.01        13.52 o                         
  -8   1   4       2633.04       2503.06        20.03 o                         
  -7   1   4       2495.52       2453.09        20.16 o                         
  -6   1   4       5941.15       5863.45        39.74 o                         
  -5   1   4       2366.35       2378.59        19.32 o                         
  -4   1   4        982.59       1040.12         9.72 o                         
  -3   1   4         40.70         39.63         1.92 o                         
  -2   1   4        115.42        101.11         2.43 o                         
  -1   1   4        216.93        254.01         3.42 o                         
   0   1   4      20657.62      21278.83       385.92 o                         
   1   1   4       6607.62       6994.22        69.68 o                         
   2   1   4       1721.67       1790.25        14.81 o                         
   3   1   4       3191.61       3019.91        25.14 o                         
   4   1   4       1562.07       1626.78        13.12 o                         
   5   1   4        809.60        931.32         9.06 o                         
   6   1   4       7365.16       7636.01        50.74 o                         
   7   1   4         18.05          9.55         1.85 o                         
   8   1   4         18.19         17.59         2.04 o                         
   9   1   4        143.36        155.65         4.30 o                         
  10   1   4        298.38        301.60         6.94 o                         
  11   1   4          1.15          5.72         3.17 o                         
  12   1   4       1637.09       1554.70        26.70 o                         
  13   1   4          3.48          2.83         7.43 o                         
  14   1   4       1059.95       1062.10        27.65 o                         
  15   1   4         15.43         13.93         8.18 o                         
 -15   2   4          2.11         -0.97         4.04 o                         
 -14   2   4         21.49         30.76         6.26 o                         
 -13   2   4       1207.77       1311.53        22.27 o                         
 -12   2   4        286.49        277.29         8.90 o                         
 -11   2   4        194.85        181.93         6.70 o                         
 -10   2   4       1069.76       1092.53        11.36 o                         
  -9   2   4        899.23        869.66         9.67 o                         
  -8   2   4        183.34        192.92         4.43 o                         
  -7   2   4        402.04        377.81         5.66 o                         
  -6   2   4        401.87        338.91         5.28 o                         
  -5   2   4         89.22         25.18         2.19 o                         
  -4   2   4       1758.11       1753.36        13.80 o                         
  -3   2   4        263.78        368.51         7.01 o                         
  -2   2   4       5806.44       6108.86        43.87 o                         
  -1   2   4      13039.24      13359.20       537.71 o                         
   0   2   4      58740.45      57256.56      1123.04 o                         
   1   2   4        302.14        362.95         4.96 o                         
   2   2   4       1000.54       1086.57         9.22 o                         
   3   2   4       1576.83       1470.75        11.90 o                         
   4   2   4      10930.38      10760.26        72.11 o                         
   5   2   4       6418.04       7488.15        49.50 o                         
   6   2   4         59.12         84.67         3.03 o                         
   7   2   4        238.48        206.70         4.55 o                         
   8   2   4        529.01        565.60         6.86 o                         
   9   2   4       3243.00       3243.35        33.34 o                         
  10   2   4         24.41         28.33         4.20 o                         
  11   2   4       1237.65       1243.42        23.63 o                         
  12   2   4        991.20        934.88        17.83 o                         
  13   2   4        709.25        733.01        13.93 o                         
  14   2   4        134.33        105.73         4.90 o                         
  15   2   4          0.17         -4.14         7.71 o                         
 -15   3   4        403.31        408.27        12.26 o                         
 -14   3   4        222.25        220.39        11.27 o                         
 -13   3   4        335.75        310.52        11.14 o                         
 -12   3   4        164.95        149.11        10.27 o                         
 -11   3   4        511.59        492.65        11.63 o                         
 -10   3   4        290.10        274.44         5.64 o                         
  -9   3   4        418.15        465.36         7.78 o                         
  -8   3   4        555.91        508.13         6.97 o                         
  -7   3   4       1395.79       1272.70        12.10 o                         
  -6   3   4        316.61        462.11         6.16 o                         
  -5   3   4         46.26         43.20         2.52 o                         
  -4   3   4       3912.06       4108.38        28.44 o                         
  -3   3   4       1455.08       1474.80        11.78 o                         
  -2   3   4       6486.48       6458.53        58.51 o                         
  -1   3   4      10294.15      10480.26       232.64 o                         
   0   3   4       2090.25       2201.22        16.03 o                         
   1   3   4       1631.84       1683.10        12.97 o                         
   2   3   4      12517.49      12701.02       282.59 o                         
   3   3   4       1685.55       1652.72        12.99 o                         
   4   3   4        719.81        870.76         8.60 o                         
   5   3   4       2482.43       2546.50        27.21 o                         
   6   3   4        858.28        773.13         8.35 o                         
   7   3   4        338.45        258.40         4.62 o                         
   8   3   4        171.34        155.97         5.70 o                         
   9   3   4          1.97          3.54         2.84 o                         
  10   3   4        359.62        420.36         9.06 o                         
  11   3   4         36.15         37.00         4.78 o                         
  12   3   4        170.50        155.62         7.55 o                         
  13   3   4        443.64        437.46        15.01 o                         
  14   3   4         38.39         30.59         6.40 o                         
  15   3   4        132.55        125.77         8.33 o                         
 -15   4   4         85.70         76.86         9.90 o                         
 -14   4   4         68.15         87.80         7.35 o                         
 -13   4   4       2870.62       2877.12        40.51 o                         
 -12   4   4        114.67        105.06         6.97 o                         
 -11   4   4         51.50         44.99         5.02 o                         
 -10   4   4        365.15        378.63         8.75 o                         
  -9   4   4       1391.84       1352.28        13.21 o                         
  -8   4   4        266.10        258.66         5.35 o                         
  -7   4   4       1030.56       1081.30        11.35 o                         
  -6   4   4          2.48          9.85         2.05 o                         
  -5   4   4       1673.38       1540.53        13.54 o                         
  -4   4   4        577.58        707.89         7.54 o                         
  -3   4   4          7.11         13.10         2.20 o                         
  -2   4   4        176.08        176.50         3.73 o                         
  -1   4   4      15872.94      15438.97       342.11 o                         
   0   4   4       1097.80       1228.96        10.39 o                         
   1   4   4      20958.80      20613.98       418.88 o                         
   2   4   4          9.84         10.25         1.46 o                         
   3   4   4       4210.60       3977.70        29.01 o                         
   4   4   4       3000.39       3241.80        26.33 o                         
   5   4   4       1403.74       1244.77        11.54 o                         
   6   4   4        234.62        229.13         4.91 o                         
   7   4   4        326.75        404.01         5.97 o                         
   8   4   4        206.78        213.96         4.07 o                         
   9   4   4       2507.22       2436.65        23.73 o                         
  10   4   4          0.18          0.07         3.46 o                         
  11   4   4       1209.52       1188.95        23.54 o                         
  12   4   4        248.47        245.33         8.98 o                         
  13   4   4        191.01        205.14        10.07 o                         
  14   4   4        118.48        115.80         8.25 o                         
  15   4   4         12.96         13.14         6.84 o                         
 -15   5   4       1482.13       1471.70        31.29 o                         
 -14   5   4         19.51          8.26         6.45 o                         
 -13   5   4         21.02         10.39         6.11 o                         
 -12   5   4        122.18        113.44         7.41 o                         
 -11   5   4       1410.90       1447.70        23.82 o                         
 -10   5   4        173.47        175.15         5.01 o                         
  -9   5   4       1342.13       1365.33        13.55 o                         
  -8   5   4        284.47        314.64         6.18 o                         
  -7   5   4       1704.53       1713.33        16.86 o                         
  -6   5   4        107.27        130.63         3.88 o                         
  -5   5   4        304.79        274.74         5.08 o                         
  -4   5   4          0.52          1.03         1.88 o                         
  -3   5   4       1157.10        946.52         8.92 o                         
  -2   5   4        887.04       1027.48         9.62 o                         
  -1   5   4        546.52        462.44         5.85 o                         
   0   5   4         46.28         31.92         2.22 o                         
   1   5   4       1431.37       1453.51        12.28 o                         
   2   5   4       1688.04       2017.93        18.16 o                         
   3   5   4       2028.62       1836.12        17.11 o                         
   4   5   4       1209.32       1480.35        14.21 o                         
   5   5   4       1070.75       1058.69        10.72 o                         
   6   5   4        272.13        300.79         5.19 o                         
   7   5   4       2267.10       2219.87        18.57 o                         
   8   5   4         12.42          5.78         2.03 o                         
   9   5   4       1533.59       1460.17        18.55 o                         
  10   5   4        192.28        184.16         7.60 o                         
  11   5   4        589.45        625.22        12.81 o                         
  12   5   4        208.22        213.55         8.89 o                         
  13   5   4          3.54          4.42         4.62 o                         
  14   5   4          3.61          0.03         5.23 o                         
 -14   6   4        444.67        480.79        17.66 o                         
 -13   6   4        525.52        565.02        13.71 o                         
 -12   6   4        269.90        256.50         9.65 o                         
 -11   6   4        293.27        303.71         8.85 o                         
 -10   6   4        588.37        614.11         8.84 o                         
  -9   6   4       1281.73       1302.86        14.36 o                         
  -8   6   4          5.51          5.53         2.37 o                         
  -7   6   4         30.96         45.75         3.24 o                         
  -6   6   4       2846.78       2993.85        24.69 o                         
  -5   6   4       2053.48       1948.02        16.48 o                         
  -4   6   4       1853.98       1843.73        15.56 o                         
  -3   6   4        523.91        535.27         6.84 o                         
  -2   6   4        123.68         94.33         3.30 o                         
  -1   6   4       5043.96       5135.01        37.00 o                         
   0   6   4        398.10        322.23         5.16 o                         
   1   6   4         19.81          9.98         2.14 o                         
   2   6   4          8.78          9.02         2.69 o                         
   3   6   4         13.04         27.02         2.98 o                         
   4   6   4       1417.57       1340.14        14.64 o                         
   5   6   4       2275.88       2083.49        19.98 o                         
   6   6   4        696.85        703.75         8.28 o                         
   7   6   4         75.93         70.92         3.31 o                         
   8   6   4        705.00        705.66         8.77 o                         
   9   6   4       1098.22        988.92        12.84 o                         
  10   6   4         23.13         25.85         4.55 o                         
  11   6   4         70.42         54.80         6.15 o                         
  12   6   4          1.35          1.93         4.33 o                         
  13   6   4        251.13        251.59        10.83 o                         
  14   6   4          5.78         -4.11         7.29 o                         
 -14   7   4         71.69         58.20         8.38 o                         
 -13   7   4          4.18         -3.97         8.06 o                         
 -12   7   4       1067.37       1131.13        19.16 o                         
 -11   7   4       1241.51       1264.64        18.44 o                         
 -10   7   4        361.79        364.08         7.13 o                         
  -9   7   4         69.90         60.73         3.93 o                         
  -8   7   4        267.38        269.92         6.10 o                         
  -7   7   4        191.49        168.11         5.01 o                         
  -6   7   4       3790.81       3890.47        29.55 o                         
  -5   7   4        126.21        114.66         3.94 o                         
  -4   7   4          0.96          0.29         2.10 o                         
  -3   7   4       2001.96       1897.17        16.18 o                         
  -2   7   4       2177.06       2162.30        17.76 o                         
  -1   7   4        890.13        918.75         9.67 o                         
   0   7   4       2352.55       2459.35        19.44 o                         
   1   7   4        417.46        375.31         5.75 o                         
   2   7   4       1190.83       1048.13        13.01 o                         
   3   7   4         12.23         18.80         2.86 o                         
   4   7   4          3.68          1.66         2.43 o                         
   5   7   4        402.11        345.16         7.23 o                         
   6   7   4       1959.01       1933.71        20.12 o                         
   7   7   4       2080.34       2009.85        21.65 o                         
   8   7   4        773.86        810.82        10.67 o                         
   9   7   4        314.84        308.86         6.09 o                         
  10   7   4         72.73         81.87         5.79 o                         
  11   7   4         48.12         46.77         5.24 o                         
  12   7   4        567.11        537.38        12.55 o                         
  13   7   4          0.05         -4.92         5.62 o                         
  14   7   4        236.18        193.55        12.82 o                         
 -14   8   4        314.07        322.70        19.81 o                         
 -13   8   4        144.31        122.64        12.59 o                         
 -12   8   4         87.10         75.54         6.66 o                         
 -11   8   4         14.67         19.85         2.55 o                         
 -10   8   4         31.83         30.10         4.06 o                         
  -9   8   4        100.04        114.39         5.44 o                         
  -8   8   4       2688.70       2671.98        26.17 o                         
  -7   8   4        240.12        263.29         6.27 o                         
  -6   8   4       1227.21       1201.68        12.62 o                         
  -5   8   4        338.59        378.78         6.61 o                         
  -4   8   4        334.92        279.30         5.53 o                         
  -3   8   4        789.30        823.40         9.54 o                         
  -2   8   4        615.31        662.98         8.33 o                         
  -1   8   4        510.27        555.13         7.44 o                         
   0   8   4        166.90        137.93         4.30 o                         
   1   8   4        569.12        518.80         6.86 o                         
   2   8   4        209.82        266.27         6.31 o                         
   3   8   4         99.86         78.68         4.38 o                         
   4   8   4       4238.84       4122.50        36.96 o                         
   5   8   4       1039.58       1058.45        14.41 o                         
   6   8   4        140.70        144.21         6.10 o                         
   7   8   4        437.55        439.05         8.79 o                         
   8   8   4       1392.33       1382.07        14.41 o                         
   9   8   4         15.18          5.27         2.63 o                         
  10   8   4         22.90         29.29         4.34 o                         
  11   8   4         11.23          2.79         5.18 o                         
  12   8   4        296.13        297.79        17.90 o                         
  13   8   4          0.40         -7.73         7.73 o                         
 -13   9   4          4.80          0.50        14.52 o                         
 -12   9   4         95.55         94.85         7.00 o                         
 -11   9   4         76.01         62.95         3.95 o                         
 -10   9   4        667.60        710.83        12.35 o                         
  -9   9   4          0.00          7.24         3.17 o                         
  -8   9   4        147.77        128.52         5.60 o                         
  -7   9   4        310.88        310.73         7.18 o                         
  -6   9   4       3174.19       3205.67        26.99 o                         
  -5   9   4          7.17          9.50         2.62 o                         
  -4   9   4        713.78        707.68         9.24 o                         
  -3   9   4        667.38        640.63         8.91 o                         
  -2   9   4       4389.43       4215.21        31.56 o                         
  -1   9   4        127.80        111.13         4.15 o                         
   0   9   4        220.58        224.39         5.04 o                         
   1   9   4          4.78          7.63         1.98 o                         
   2   9   4       9306.18       9357.04       100.01 o                         
   3   9   4          0.22          2.00         2.75 o                         
   4   9   4          1.31          1.27         2.81 o                         
   5   9   4       2124.03       2164.10        22.31 o                         
   6   9   4        177.62        198.34         6.78 o                         
   7   9   4        142.38        139.08         7.23 o                         
   8   9   4         97.54         96.68         9.89 o                         
   9   9   4         59.46         56.44         6.50 o                         
  10   9   4       2167.35       2195.57        30.91 o                         
  11   9   4         22.12         18.13         4.25 o                         
  12   9   4        676.43        722.92        22.89 o                         
  13   9   4         21.56          3.81         6.33 o                         
 -12  10   4        201.79        213.31         9.77 o                         
 -11  10   4        159.89        159.81         7.48 o                         
 -10  10   4         33.76         28.73         3.73 o                         
  -9  10   4        131.30        156.86         6.58 o                         
  -8  10   4       1859.65       1758.55        20.55 o                         
  -7  10   4        117.47        101.12         6.34 o                         
  -6  10   4        600.01        617.68         9.49 o                         
  -5  10   4        263.62        272.13         7.04 o                         
  -4  10   4        585.03        581.67         8.81 o                         
  -3  10   4        250.07        233.09         5.78 o                         
  -2  10   4        375.96        400.05         7.42 o                         
  -1  10   4        133.21        133.82         4.82 o                         
   0  10   4       1281.96       1190.89        13.09 o                         
   1  10   4        158.78        170.18         4.84 o                         
   2  10   4         10.46         18.83         3.47 o                         
   3  10   4        948.54        931.57        13.93 o                         
   4  10   4       1374.42       1370.44        18.00 o                         
   5  10   4        431.09        442.70         9.95 o                         
   6  10   4         27.65         29.55         4.99 o                         
   7  10   4        557.49        537.82        12.44 o                         
   8  10   4        236.59        225.37        10.99 o                         
   9  10   4        554.58        568.15        13.24 o                         
  10  10   4         14.01         14.54         6.14 o                         
  11  10   4         44.03         49.05         8.16 o                         
  12  10   4        406.97        400.50        32.67 o                         
 -12  11   4          1.69         -4.18         4.18 o                         
 -11  11   4        187.46        190.75         6.62 o                         
 -10  11   4         59.80         65.18         4.70 o                         
  -9  11   4          0.04         -2.50         3.38 o                         
  -8  11   4        376.34        352.02         8.21 o                         
  -7  11   4          2.50         -2.89         3.07 o                         
  -6  11   4       1425.88       1445.24        17.84 o                         
  -5  11   4        202.21        200.27         6.59 o                         
  -4  11   4        475.53        502.75         9.65 o                         
  -3  11   4       1219.13       1159.30        14.25 o                         
  -2  11   4       1206.65       1120.98        15.29 o                         
  -1  11   4       1914.21       1994.10        18.59 o                         
   0  11   4          0.41          0.34         2.47 o                         
   1  11   4        660.35        663.24         9.23 o                         
   2  11   4        243.54        246.88         7.77 o                         
   3  11   4         37.97         43.32         5.04 o                         
   4  11   4        982.78        925.27        14.54 o                         
   5  11   4       1327.46       1346.23        21.08 o                         
   6  11   4       1187.34       1239.74        21.38 o                         
   7  11   4       1185.05       1134.45        20.38 o                         
   8  11   4         91.93         94.70         7.35 o                         
   9  11   4         17.54         23.67         5.16 o                         
  10  11   4        371.28        398.93        12.28 o                         
  11  11   4        479.39        481.63        13.30 o                         
 -11  12   4        221.45        209.79        13.76 o                         
 -10  12   4        146.93        171.28         8.91 o                         
  -9  12   4       1121.64       1093.86        16.45 o                         
  -8  12   4        173.91        195.53         6.98 o                         
  -7  12   4         72.65         60.32         5.28 o                         
  -6  12   4        269.97        265.97         7.59 o                         
  -5  12   4         28.94         37.43         3.97 o                         
  -4  12   4        101.57        101.50         5.57 o                         
  -3  12   4         10.14          5.56         3.36 o                         
  -2  12   4        118.68        129.58         5.90 o                         
  -1  12   4       4724.44       4672.11        41.01 o                         
   0  12   4         28.11         33.62         3.73 o                         
   1  12   4        282.71        279.65         6.31 o                         
   2  12   4         62.83         57.26         6.28 o                         
   3  12   4        145.07        146.16         7.60 o                         
   4  12   4        310.06        333.66        11.86 o                         
   5  12   4        842.50        855.81        18.01 o                         
   6  12   4          7.79         13.24         5.47 o                         
   7  12   4        175.31        178.24         9.83 o                         
   8  12   4         42.39         55.50         6.57 o                         
   9  12   4        361.36        346.84        14.46 o                         
  10  12   4          5.34          5.06         7.77 o                         
  11  12   4          8.48         -1.80         5.19 o                         
 -10  13   4        182.01        149.77         8.43 o                         
  -9  13   4          3.08         -3.30         3.30 o                         
  -8  13   4        168.87        172.48         6.83 o                         
  -7  13   4       1004.49       1090.03        17.07 o                         
  -6  13   4        234.89        224.05         9.50 o                         
  -5  13   4        588.98        571.21        11.56 o                         
  -4  13   4          3.88          2.47         4.24 o                         
  -3  13   4       1125.83       1131.93        15.53 o                         
  -2  13   4        383.33        375.76         8.97 o                         
  -1  13   4        981.01        998.66        14.41 o                         
   0  13   4        142.43        160.68         6.13 o                         
   1  13   4        312.26        325.58         9.62 o                         
   2  13   4        306.27        310.54        10.58 o                         
   3  13   4       1404.38       1361.08        29.96 o                         
   4  13   4         29.66         26.39         6.82 o                         
   5  13   4         58.89         66.82         8.34 o                         
   6  13   4        526.48        536.49        17.05 o                         
   7  13   4       1358.70       1373.10        26.04 o                         
   8  13   4         95.63        100.21         8.97 o                         
   9  13   4        544.53        522.93        19.78 o                         
  10  13   4          4.06          1.87         8.30 o                         
  -9  14   4        194.92        198.74        11.51 o                         
  -8  14   4        435.32        434.97        18.19 o                         
  -7  14   4          0.62         -2.93         4.53 o                         
  -6  14   4          3.02          2.03         5.52 o                         
  -5  14   4        208.34        223.21        10.13 o                         
  -4  14   4        551.96        512.63        10.52 o                         
  -3  14   4        873.49        918.39        14.41 o                         
  -2  14   4        524.41        487.01        10.30 o                         
  -1  14   4       1014.02       1007.42        16.30 o                         
   0  14   4        266.27        255.27         8.49 o                         
   1  14   4        222.63        223.76         6.91 o                         
   2  14   4         23.88         31.57         7.40 o                         
   3  14   4        562.77        567.59        17.01 o                         
   4  14   4        136.58        139.07        10.64 o                         
   5  14   4       1437.22       1441.01        28.55 o                         
   6  14   4        138.27        143.15        11.81 o                         
   7  14   4         10.17          2.55         6.88 o                         
   8  14   4         48.09         46.15         8.13 o                         
  -7  15   4        589.21        604.33        16.33 o                         
  -6  15   4        564.50        537.96        13.94 o                         
  -5  15   4        168.01        124.72         6.71 o                         
  -4  15   4        325.61        306.38         9.35 o                         
  -3  15   4         48.67         42.56         4.89 o                         
  -2  15   4         14.82         19.58         4.17 o                         
  -1  15   4        339.86        324.09         8.91 o                         
   0  15   4          1.86         -3.83         3.83 o                         
   1  15   4        441.21        462.75        11.96 o                         
   2  15   4         71.10         90.29         9.10 o                         
   3  15   4        610.33        624.20        18.85 o                         
   4  15   4          9.00         14.37         6.23 o                         
   5  15   4        248.10        242.51        15.28 o                         
   6  15   4         12.18          3.37        10.08 o                         
   7  15   4        201.42        155.52        11.79 o                         
  -5  16   4         97.25         79.90         7.10 o                         
  -4  16   4        366.25        376.87        10.74 o                         
  -3  16   4         29.69         16.82         5.29 o                         
  -2  16   4         15.55          7.27         4.27 o                         
  -1  16   4        114.49        131.78         7.07 o                         
   0  16   4        130.00        102.97         7.07 o                         
   1  16   4        182.21        198.05        14.17 o                         
   2  16   4         55.84         41.58        10.27 o                         
   3  16   4         25.17         24.01         7.47 o                         
   4  16   4        290.36        329.98        21.09 o                         
   5  16   4        259.30        248.59        14.11 o                         
  -1  17   4          2.47         10.27         7.17 o                         
   0  17   4         29.58         36.66         9.08 o                         
   1  17   4          0.86          6.17         7.17 o                         
 -15   0   5        288.22        307.10        27.30 o                         
 -13   0   5        372.01        343.06         9.40 o                         
 -11   0   5        847.01        871.45        15.86 o                         
  -9   0   5       2888.72       3105.81        37.39 o                         
  -7   0   5       5881.76       6004.28        80.33 o                         
  -5   0   5       8224.28       8506.01        91.56 o                         
  -3   0   5        536.03        618.02         9.15 o                         
  -1   0   5        710.91        758.79        10.05 o                         
   1   0   5       1631.69       1819.50        19.56 o                         
   3   0   5       2362.36       2219.53        29.19 o                         
   5   0   5       1480.16       1594.57        19.23 o                         
   7   0   5       1275.47       1212.23        16.63 o                         
   9   0   5        109.63         89.70         5.08 o                         
  11   0   5        601.63        538.82        10.57 o                         
  13   0   5          0.23          5.86        14.27 o                         
  15   0   5       1057.77       1034.15        40.03 o                         
 -15   1   5        651.72        710.20        23.17 o                         
 -14   1   5        261.17        282.05        14.87 o                         
 -13   1   5        738.12        731.61        16.52 o                         
 -12   1   5         30.56         25.35         3.02 o                         
 -11   1   5          7.97         11.74         2.80 o                         
 -10   1   5          8.18         11.13         2.83 o                         
  -9   1   5       6333.89       6183.29        41.71 o                         
  -8   1   5       1471.01       1426.95        17.10 o                         
  -7   1   5         10.74         31.08         2.52 o                         
  -6   1   5       2501.52       2721.72        20.90 o                         
  -5   1   5      16148.20      16460.43       209.32 o                         
  -4   1   5         27.63         14.10         1.96 o                         
  -3   1   5       2897.53       2903.69        20.71 o                         
  -2   1   5        105.75        111.34         2.70 o                         
  -1   1   5       2308.41       2190.07        16.65 o                         
   0   1   5        643.63        550.57         5.83 o                         
   1   1   5        807.43        792.88         7.50 o                         
   2   1   5        525.69        425.47         5.24 o                         
   3   1   5       1863.82       1703.60        13.64 o                         
   4   1   5         50.54         27.69         2.22 o                         
   5   1   5       3796.73       3800.20        29.39 o                         
   6   1   5       2887.47       3194.69        23.99 o                         
   7   1   5       3902.79       3870.21        28.54 o                         
   8   1   5       1841.56       1779.43        15.73 o                         
   9   1   5       2232.30       2108.87        18.09 o                         
  10   1   5         84.32         78.10         3.27 o                         
  11   1   5        408.25        360.01         9.24 o                         
  12   1   5         77.97         68.80         5.09 o                         
  13   1   5        653.56        690.50        21.26 o                         
  14   1   5          0.88         -4.32         7.85 o                         
  15   1   5        125.71         97.39        13.49 o                         
 -15   2   5         10.84         -2.79         5.91 o                         
 -14   2   5        204.28        246.20         9.70 o                         
 -13   2   5          0.68          5.53         4.19 o                         
 -12   2   5       1824.36       1826.44        23.81 o                         
 -11   2   5       2746.97       2704.84        24.67 o                         
 -10   2   5        904.42        932.95        10.76 o                         
  -9   2   5        970.50        942.66        12.21 o                         
  -8   2   5         75.89        115.31         3.96 o                         
  -7   2   5       8593.27       8674.98        57.72 o                         
  -6   2   5          3.05         14.59         2.12 o                         
  -5   2   5        113.45         99.77         3.36 o                         
  -4   2   5        378.73        394.58         5.28 o                         
  -3   2   5       3393.15       3418.10        23.92 o                         
  -2   2   5       2311.30       2379.86        20.88 o                         
  -1   2   5       1386.15       1516.45        12.94 o                         
   0   2   5        307.42        343.73         4.48 o                         
   1   2   5       5445.29       5654.66        37.41 o                         
   2   2   5        434.79        434.05         5.36 o                         
   3   2   5       6359.97       6743.40        46.41 o                         
   4   2   5        596.28        578.77         6.84 o                         
   5   2   5         54.48         84.85         3.09 o                         
   6   2   5       1997.21       1855.85        16.45 o                         
   7   2   5         93.74         61.67         2.96 o                         
   8   2   5       1306.69       1402.82        14.32 o                         
   9   2   5         24.52         40.89         2.48 o                         
  10   2   5        973.29       1029.00        14.89 o                         
  11   2   5        603.85        605.50        12.10 o                         
  12   2   5          3.64          3.41         4.63 o                         
  13   2   5        124.58         99.97         6.25 o                         
  14   2   5          6.50          4.83         4.37 o                         
  15   2   5        607.46        549.51        27.55 o                         
 -15   3   5         58.94         55.74         7.93 o                         
 -14   3   5        629.37        625.20        17.77 o                         
 -13   3   5        188.12        188.68         8.44 o                         
 -12   3   5        332.77        362.39        11.17 o                         
 -11   3   5        432.28        428.51         6.81 o                         
 -10   3   5        967.73        958.80        11.19 o                         
  -9   3   5       2157.98       2123.85        19.31 o                         
  -8   3   5       1466.01       1336.69        12.99 o                         
  -7   3   5        194.82        185.82         4.43 o                         
  -6   3   5       2748.78       2690.60        20.95 o                         
  -5   3   5          9.48         18.42         2.15 o                         
  -4   3   5       8556.01       8608.35        56.03 o                         
  -3   3   5          2.45          2.17         2.22 o                         
  -2   3   5        384.81        449.56         6.40 o                         
  -1   3   5       8683.52       8739.44        79.99 o                         
   0   3   5       1470.02       1205.34        12.19 o                         
   1   3   5       4103.68       3840.48        26.60 o                         
   2   3   5       2835.57       2966.36        23.32 o                         
   3   3   5          4.53         14.12         2.08 o                         
   4   3   5       2390.76       2114.99        16.81 o                         
   5   3   5         86.96        168.16         4.02 o                         
   6   3   5       1073.25       1063.93        10.61 o                         
   7   3   5       1499.60       1652.17        14.77 o                         
   8   3   5       1130.40       1031.64        10.86 o                         
   9   3   5         27.17         32.51         3.77 o                         
  10   3   5         22.53         14.19         4.03 o                         
  11   3   5          6.24         -0.64         3.66 o                         
  12   3   5       1958.00       2130.52        24.63 o                         
  13   3   5        105.14        118.77         7.41 o                         
  14   3   5        296.78        266.78        11.26 o                         
  15   3   5         65.92         46.14         7.53 o                         
 -15   4   5         56.08         51.79         7.59 o                         
 -14   4   5        545.62        556.09        14.27 o                         
 -13   4   5          0.35         -0.52         4.31 o                         
 -12   4   5       1337.29       1360.57        23.20 o                         
 -11   4   5         15.33         12.60         4.05 o                         
 -10   4   5        623.44        634.74         8.81 o                         
  -9   4   5        882.81        917.75        10.55 o                         
  -8   4   5       1563.19       1505.32        14.35 o                         
  -7   4   5         71.82         57.16         3.06 o                         
  -6   4   5        384.48        288.61         4.92 o                         
  -5   4   5        127.69        174.51         3.95 o                         
  -4   4   5          2.45          5.55         2.46 o                         
  -3   4   5       1356.87       1333.10        15.00 o                         
  -2   4   5      11535.05      11655.32       106.03 o                         
  -1   4   5       3363.79       3427.23        25.26 o                         
   0   4   5       3170.25       3529.62        25.98 o                         
   1   4   5        901.80       1091.00         9.86 o                         
   2   4   5       4859.45       4960.13        33.88 o                         
   3   4   5        708.32        703.34         7.63 o                         
   4   4   5        221.33        246.79         4.66 o                         
   5   4   5        657.05        643.35         7.46 o                         
   6   4   5       1163.41       1133.68        11.24 o                         
   7   4   5        498.45        454.52         6.91 o                         
   8   4   5       1740.84       1714.82        17.78 o                         
   9   4   5          1.50         -0.38         3.44 o                         
  10   4   5       2274.96       2240.73        26.93 o                         
  11   4   5        205.00        189.08        10.32 o                         
  12   4   5         34.63         35.57         4.98 o                         
  13   4   5         30.80         23.97         4.86 o                         
  14   4   5        145.31        190.47         9.39 o                         
  15   4   5         39.49         44.00         9.54 o                         
 -15   5   5         10.92          6.00         6.93 o                         
 -14   5   5        157.79        170.39         9.77 o                         
 -13   5   5         16.53          7.67         4.78 o                         
 -12   5   5         35.14         44.48         5.69 o                         
 -11   5   5         17.57         11.82         4.68 o                         
 -10   5   5       1185.94       1208.20        15.67 o                         
  -9   5   5          0.35          0.85         2.88 o                         
  -8   5   5        177.14        163.70         4.75 o                         
  -7   5   5          0.92          7.44         2.25 o                         
  -6   5   5          5.05         20.08         2.30 o                         
  -5   5   5        813.38        846.97         9.07 o                         
  -4   5   5       2618.05       2493.47        22.37 o                         
  -3   5   5        477.91        546.16         7.18 o                         
  -2   5   5        748.65        995.33        10.19 o                         
  -1   5   5       4897.07       4882.90        33.60 o                         
   0   5   5       2746.31       2525.90        19.16 o                         
   1   5   5       6244.40       6325.82        42.46 o                         
   2   5   5        691.63        826.60         8.30 o                         
   3   5   5         73.01         94.06         3.59 o                         
   4   5   5       8658.94       8639.62        59.60 o                         
   5   5   5        226.30        224.15         4.32 o                         
   6   5   5         14.38         21.17         2.17 o                         
   7   5   5        573.79        578.11         7.80 o                         
   8   5   5       2274.67       2103.37        20.86 o                         
   9   5   5        286.60        289.52         6.34 o                         
  10   5   5          1.16          7.27         4.32 o                         
  11   5   5          6.53          0.94         4.09 o                         
  12   5   5        194.90        224.09         8.88 o                         
  13   5   5        161.37        171.25         9.27 o                         
  14   5   5        251.40        244.84        10.87 o                         
 -14   6   5        153.26        155.50        10.00 o                         
 -13   6   5        114.77        122.14         8.29 o                         
 -12   6   5        707.44        726.81        14.85 o                         
 -11   6   5        230.70        207.97         6.50 o                         
 -10   6   5         40.54         33.53         3.31 o                         
  -9   6   5         13.71         15.76         2.98 o                         
  -8   6   5         75.52         79.06         3.87 o                         
  -7   6   5         14.17         14.40         3.19 o                         
  -6   6   5        716.04        726.81         9.01 o                         
  -5   6   5         26.90         19.61         2.12 o                         
  -4   6   5       2173.41       2171.29        17.62 o                         
  -3   6   5        147.11        109.94         3.16 o                         
  -2   6   5        995.55        864.33         8.65 o                         
  -1   6   5        370.41        389.02         5.93 o                         
   0   6   5       1679.28       1724.61        14.68 o                         
   1   6   5        125.56        108.40         3.45 o                         
   2   6   5       5801.76       5407.44        44.16 o                         
   3   6   5       1272.01       1222.42        12.85 o                         
   4   6   5          7.47         20.07         2.63 o                         
   5   6   5        204.68        199.35         5.52 o                         
   6   6   5       7903.22       7690.83        52.72 o                         
   7   6   5         99.57        104.34         3.87 o                         
   8   6   5       1035.01       1121.59        12.33 o                         
   9   6   5         20.92         27.39         2.82 o                         
  10   6   5       3545.78       3466.55        40.67 o                         
  11   6   5          5.19         11.49         4.34 o                         
  12   6   5          6.95          3.95         4.52 o                         
  13   6   5         18.26          7.68         5.45 o                         
  14   6   5         36.23         56.60         6.61 o                         
 -14   7   5          8.98          7.74         9.35 o                         
 -13   7   5        140.92        136.00        11.31 o                         
 -12   7   5          0.68          0.64         5.72 o                         
 -11   7   5          1.28          2.89         3.34 o                         
 -10   7   5        941.15        987.04        12.62 o                         
  -9   7   5        714.52        669.55        10.86 o                         
  -8   7   5         27.24         31.36         3.45 o                         
  -7   7   5        162.41        165.26         4.98 o                         
  -6   7   5         13.01         23.64         2.59 o                         
  -5   7   5       5153.04       5131.68        40.01 o                         
  -4   7   5        981.18        950.94        10.09 o                         
  -3   7   5        276.30        367.50         5.86 o                         
  -2   7   5          7.38         25.30         2.45 o                         
  -1   7   5        445.71        410.30         6.13 o                         
   0   7   5         74.17         66.43         3.06 o                         
   1   7   5       2341.72       2519.43        21.43 o                         
   2   7   5       2980.36       3206.09        29.26 o                         
   3   7   5        538.35        457.09         8.08 o                         
   4   7   5       2123.42       2084.44        21.73 o                         
   5   7   5       2375.38       2452.77        26.24 o                         
   6   7   5         49.07         57.00         4.04 o                         
   7   7   5       3473.78       3271.93        30.25 o                         
   8   7   5       1312.93       1288.34        14.03 o                         
   9   7   5       4909.14       4822.67        41.09 o                         
  10   7   5        585.48        628.89        14.16 o                         
  11   7   5         53.90         40.13         5.01 o                         
  12   7   5         14.68         21.95         6.72 o                         
  13   7   5        425.17        420.73        20.63 o                         
  14   7   5        235.02        219.73        13.67 o                         
 -14   8   5          3.20         15.20         7.23 o                         
 -13   8   5        240.67        222.46        12.15 o                         
 -12   8   5         61.07         72.52         7.61 o                         
 -11   8   5        780.82        778.97        13.29 o                         
 -10   8   5         93.16         95.58         5.65 o                         
  -9   8   5        711.73        703.44        12.48 o                         
  -8   8   5         48.02         40.23         3.54 o                         
  -7   8   5       1310.53       1316.09        14.29 o                         
  -6   8   5        586.72        553.29         7.97 o                         
  -5   8   5        118.82        127.57         4.28 o                         
  -4   8   5        194.43        187.35         4.71 o                         
  -3   8   5       2364.63       2365.98        19.74 o                         
  -2   8   5        556.45        491.38         7.14 o                         
  -1   8   5         24.88         18.88         2.55 o                         
   0   8   5        266.28        279.58         5.28 o                         
   1   8   5       2382.77       2168.24        17.53 o                         
   2   8   5        176.97        175.28         5.59 o                         
   3   8   5       2835.26       2640.91        24.68 o                         
   4   8   5        579.12        563.44         9.33 o                         
   5   8   5       1074.20       1067.23        17.11 o                         
   6   8   5        199.79        207.30         6.77 o                         
   7   8   5          4.26          2.71         3.08 o                         
   8   8   5        317.97        342.98        14.14 o                         
   9   8   5         48.88         60.15         3.86 o                         
  10   8   5        114.20        131.45         4.42 o                         
  11   8   5        533.61        549.04        13.67 o                         
  12   8   5         43.09         36.21         5.42 o                         
  13   8   5         22.48         12.40         7.54 o                         
 -13   9   5        340.66        319.68        12.76 o                         
 -12   9   5         67.85         68.07         6.73 o                         
 -11   9   5          1.70          1.31         3.04 o                         
 -10   9   5        139.14        130.32         5.94 o                         
  -9   9   5       3102.43       3031.20        33.32 o                         
  -8   9   5         16.38          9.17         3.10 o                         
  -7   9   5        646.60        618.32         9.57 o                         
  -6   9   5        359.45        349.18         6.88 o                         
  -5   9   5        834.92        841.85        10.29 o                         
  -4   9   5        275.04        261.28         5.85 o                         
  -3   9   5         65.14         57.30         3.55 o                         
  -2   9   5        939.90        939.14        12.95 o                         
  -1   9   5       2251.02       2146.98        18.75 o                         
   0   9   5         60.14         59.21         3.27 o                         
   1   9   5        292.59        269.11         5.20 o                         
   2   9   5        393.83        374.08         8.05 o                         
   3   9   5        337.40        326.23         7.54 o                         
   4   9   5        616.96        584.13        12.86 o                         
   5   9   5         92.36        103.78         5.49 o                         
   6   9   5          2.23          8.31         3.81 o                         
   7   9   5          2.27          7.20         4.51 o                         
   8   9   5        161.89        167.93         8.51 o                         
   9   9   5        908.02        908.14        16.78 o                         
  10   9   5        151.70        131.40         8.82 o                         
  11   9   5         29.84         29.99         5.27 o                         
  12   9   5          3.48          9.23         4.61 o                         
  13   9   5       1029.09       1070.98        46.59 o                         
 -12  10   5          4.07         -2.80         5.65 o                         
 -11  10   5        403.47        420.40        11.72 o                         
 -10  10   5         11.90         20.10         4.15 o                         
  -9  10   5          4.87          6.47         3.19 o                         
  -8  10   5        388.86        361.40         8.97 o                         
  -7  10   5       4358.29       4318.80        38.27 o                         
  -6  10   5          1.75          1.25         2.75 o                         
  -5  10   5        209.04        219.67         6.10 o                         
  -4  10   5         12.63         19.53         2.94 o                         
  -3  10   5       1000.57        995.45        12.15 o                         
  -2  10   5        896.86        898.18        10.98 o                         
  -1  10   5         85.29         73.23         4.13 o                         
   0  10   5        463.54        487.71         7.61 o                         
   1  10   5       1044.53       1052.35        11.14 o                         
   2  10   5         12.98         11.10         3.46 o                         
   3  10   5       1018.52       1085.46        18.09 o                         
   4  10   5         68.70         65.88         5.54 o                         
   5  10   5       1095.98       1093.03        17.89 o                         
   6  10   5        503.30        526.53        12.57 o                         
   7  10   5          6.40          8.91         4.57 o                         
   8  10   5          8.25          6.70         4.53 o                         
   9  10   5        220.11        256.40        10.07 o                         
  10  10   5         12.84          5.03         4.70 o                         
  11  10   5        372.47        393.05        17.70 o                         
  12  10   5          3.46         -1.78         6.38 o                         
 -12  11   5        113.19        106.28         7.07 o                         
 -11  11   5          5.07          9.93         3.85 o                         
 -10  11   5        418.72        431.43         9.49 o                         
  -9  11   5        440.30        444.02         9.26 o                         
  -8  11   5        233.53        262.25         9.64 o                         
  -7  11   5         22.80         26.60         4.48 o                         
  -6  11   5        234.99        231.28         7.15 o                         
  -5  11   5       1834.44       1806.34        24.08 o                         
  -4  11   5        491.45        491.76         8.99 o                         
  -3  11   5       1845.59       1805.49        18.97 o                         
  -2  11   5        160.81        150.26         5.64 o                         
  -1  11   5         90.33         89.31         4.51 o                         
   0  11   5       2676.26       2664.79        23.72 o                         
   1  11   5        122.13        133.33         4.39 o                         
   2  11   5        526.84        530.47        10.73 o                         
   3  11   5        129.49        135.57         6.77 o                         
   4  11   5        849.12        839.23        14.93 o                         
   5  11   5       1692.23       1703.81        27.18 o                         
   6  11   5        226.03        219.81        10.22 o                         
   7  11   5          1.40         -0.37         6.18 o                         
   8  11   5        385.93        393.44        12.21 o                         
   9  11   5        373.67        334.14        12.85 o                         
  10  11   5          1.89          6.61         4.28 o                         
  11  11   5          9.16         16.66         4.82 o                         
 -11  12   5        162.94        157.34         9.12 o                         
 -10  12   5        290.03        285.15        11.45 o                         
  -9  12   5          3.59         -0.97         3.12 o                         
  -8  12   5        189.51        192.95         7.56 o                         
  -7  12   5        538.95        533.14        10.54 o                         
  -6  12   5        319.74        390.24         8.69 o                         
  -5  12   5        123.20        104.70         5.31 o                         
  -4  12   5        450.27        478.49         9.75 o                         
  -3  12   5         14.22         20.17         3.84 o                         
  -2  12   5       4054.96       3977.48        40.87 o                         
  -1  12   5        315.54        314.39         7.88 o                         
   0  12   5         28.46         25.38         3.56 o                         
   1  12   5         26.81         30.14         4.04 o                         
   2  12   5        667.26        685.32        14.73 o                         
   3  12   5         51.69         48.84         6.49 o                         
   4  12   5        283.09        262.37        10.51 o                         
   5  12   5        597.36        586.85        19.11 o                         
   6  12   5       1646.38       1658.96        72.42 o                         
   7  12   5          0.98         -0.49         4.97 o                         
   8  12   5         46.60         50.19         6.54 o                         
   9  12   5         29.63         25.72         5.48 o                         
  10  12   5        189.74        207.12         9.38 o                         
 -10  13   5        244.20        287.65        15.94 o                         
  -9  13   5        446.47        427.06        12.73 o                         
  -8  13   5        586.55        577.35        15.80 o                         
  -7  13   5          7.52         11.81         6.77 o                         
  -6  13   5         77.30         56.73         4.95 o                         
  -5  13   5          1.00          0.42         4.62 o                         
  -4  13   5       1534.89       1522.11        20.14 o                         
  -3  13   5          3.64          6.31         4.47 o                         
  -2  13   5         54.95         52.92         4.52 o                         
  -1  13   5         29.61         22.08         3.98 o                         
   0  13   5       1332.38       1381.75        24.06 o                         
   1  13   5         80.50         83.61         3.97 o                         
   2  13   5          2.94          1.36         5.76 o                         
   3  13   5         49.06         40.77         8.54 o                         
   4  13   5        487.06        511.88        19.33 o                         
   5  13   5        139.53        147.44        10.62 o                         
   6  13   5         17.58         11.77         6.80 o                         
   7  13   5        378.34        425.26        14.19 o                         
   8  13   5        470.01        487.92        14.39 o                         
   9  13   5          2.08          5.58         5.19 o                         
  -8  14   5        384.43        329.48        16.31 o                         
  -7  14   5        103.11        107.51         7.14 o                         
  -6  14   5        260.87        268.41         9.53 o                         
  -5  14   5        265.72        233.91         8.11 o                         
  -4  14   5        270.86        289.20         8.44 o                         
  -3  14   5        138.93        161.69         6.93 o                         
  -2  14   5       1714.92       1721.79        22.02 o                         
  -1  14   5          4.92          4.07         3.50 o                         
   0  14   5         66.61         67.17         4.48 o                         
   1  14   5         69.33         62.97         5.78 o                         
   2  14   5       1543.62       1630.02        43.24 o                         
   3  14   5        116.63        110.96        11.15 o                         
   4  14   5         79.35         72.47         9.64 o                         
   5  14   5         58.05         48.66         8.06 o                         
   6  14   5        533.80        558.60        25.83 o                         
   7  14   5         15.83         -6.12         6.20 o                         
   8  14   5         15.78          7.20         8.90 o                         
  -7  15   5         30.86         37.46         5.99 o                         
  -6  15   5          6.86          3.07         8.06 o                         
  -5  15   5        194.35        185.21         8.55 o                         
  -4  15   5        887.76        833.60        13.98 o                         
  -3  15   5         85.12         60.79         6.05 o                         
  -2  15   5         59.85         53.65         5.32 o                         
  -1  15   5         37.24         33.96         7.06 o                         
   0  15   5        285.83        296.38         8.04 o                         
   1  15   5        105.53        104.14         9.77 o                         
   2  15   5         12.29          6.83         6.95 o                         
   3  15   5          3.73          1.25         6.25 o                         
   4  15   5        667.78        710.53        22.63 o                         
   5  15   5         15.81          6.18         6.70 o                         
   6  15   5          4.68         -3.90         5.85 o                         
   7  15   5          1.92         -5.87         6.43 o                         
  -5  16   5          2.77         -4.84         4.84 o                         
  -4  16   5         35.41         14.17         5.53 o                         
  -3  16   5         71.64         78.01         7.50 o                         
  -2  16   5        624.56        642.73        16.90 o                         
  -1  16   5        179.42        205.22         9.96 o                         
   0  16   5        304.42        312.47        10.43 o                         
   1  16   5        244.38        292.88        17.49 o                         
   2  16   5        878.09        905.73        32.33 o                         
   3  16   5        293.38        270.96        20.41 o                         
   4  16   5          0.53          0.00         6.08 o                         
 -14   0   6         85.31         88.47         5.41 o                         
 -12   0   6       3856.64       3796.50        60.31 o                         
 -10   0   6       1990.52       1930.70        24.99 o                         
  -8   0   6       3657.36       3780.66        45.59 o                         
  -6   0   6      19412.54      21233.32       328.09 o                         
  -4   0   6          9.72         35.45         3.58 o                         
  -2   0   6       1842.07       1729.23        19.30 o                         
   0   0   6        827.21       1226.09        16.34 o                         
   2   0   6       2527.98       2359.45        25.21 o                         
   4   0   6       7300.29       6869.10        71.22 o                         
   6   0   6         33.77        260.87        19.25 o                         
   8   0   6       2529.26       2452.94        28.94 o                         
  10   0   6          2.14         -2.30         3.06 o                         
  12   0   6       2848.91       2707.99        36.42 o                         
  14   0   6        248.05        241.24        22.50 o                         
 -15   1   6         41.43         36.25         4.38 o                         
 -14   1   6          1.14         -1.91         5.25 o                         
 -13   1   6         22.00         24.39         4.35 o                         
 -12   1   6         44.39         42.85         3.59 o                         
 -11   1   6       1357.26       1348.27        15.16 o                         
 -10   1   6        301.02        305.32         6.49 o                         
  -9   1   6       1534.91       1566.07        14.95 o                         
  -8   1   6       3847.15       3778.11        28.47 o                         
  -7   1   6        852.76        984.48        10.48 o                         
  -6   1   6       1973.20       1749.33        16.86 o                         
  -5   1   6        741.85        773.74         9.30 o                         
  -4   1   6        668.00        719.55         7.78 o                         
  -3   1   6       5103.20       5434.33        36.67 o                         
  -2   1   6       4817.36       4788.55        38.77 o                         
  -1   1   6       2830.97       3089.96        21.13 o                         
   0   1   6       2056.12       2305.51        17.21 o                         
   1   1   6         84.18         92.94         3.23 o                         
   2   1   6       4939.34       4882.57        33.30 o                         
   3   1   6        992.68        897.50         9.76 o                         
   4   1   6         83.39        119.46         3.66 o                         
   5   1   6          4.63         10.60         2.07 o                         
   6   1   6       2925.96       2879.88        22.39 o                         
   7   1   6        121.92        124.93         4.28 o                         
   8   1   6        365.38        355.35         6.56 o                         
   9   1   6        205.06        187.67         5.48 o                         
  10   1   6        323.60        341.46         8.32 o                         
  11   1   6         24.94         36.56         3.60 o                         
  12   1   6          1.84         -1.09         3.76 o                         
  13   1   6         43.18         38.44         4.06 o                         
  14   1   6        597.65        656.18        22.70 o                         
  15   1   6        200.93        178.33        15.01 o                         
 -15   2   6         61.77         38.76        10.99 o                         
 -14   2   6        227.59        231.63        10.70 o                         
 -13   2   6       1172.10       1137.55        24.19 o                         
 -12   2   6        348.83        363.83         8.87 o                         
 -11   2   6        453.79        464.25         8.71 o                         
 -10   2   6        343.74        339.44         6.83 o                         
  -9   2   6        820.30        733.34         9.42 o                         
  -8   2   6       1976.64       2073.84        19.83 o                         
  -7   2   6        942.15        956.99        10.76 o                         
  -6   2   6       1021.92        996.16        10.16 o                         
  -5   2   6       3546.56       3256.59        25.00 o                         
  -4   2   6        370.73        546.85         8.36 o                         
  -3   2   6          0.72          4.05         1.61 o                         
  -2   2   6        153.88        207.39         3.62 o                         
  -1   2   6      12668.90      12834.87       282.74 o                         
   0   2   6      12976.90      12204.41       191.45 o                         
   1   2   6       2593.48       2944.23        20.61 o                         
   2   2   6        131.64        160.18         3.90 o                         
   3   2   6         25.82          3.69         2.08 o                         
   4   2   6       1246.13       1125.56        10.80 o                         
   5   2   6       1368.58       1218.44        12.09 o                         
   6   2   6         61.24         75.05         3.34 o                         
   7   2   6       2267.94       2335.30        19.42 o                         
   8   2   6       2137.80       2022.09        17.72 o                         
   9   2   6        290.75        255.83         6.05 o                         
  10   2   6        364.58        370.22         8.07 o                         
  11   2   6          0.97          4.70         3.75 o                         
  12   2   6        584.09        563.91        12.27 o                         
  13   2   6        185.24        200.79        10.07 o                         
  14   2   6         49.36         30.96         4.37 o                         
  15   2   6        178.52        190.55        17.10 o                         
 -15   3   6        222.72        233.38        16.58 o                         
 -14   3   6        152.02        149.16        10.84 o                         
 -13   3   6         20.37         15.32         4.73 o                         
 -12   3   6        148.66        139.76         4.25 o                         
 -11   3   6       2737.14       2760.71        26.32 o                         
 -10   3   6        108.43        100.79         5.72 o                         
  -9   3   6        177.17        202.06         5.37 o                         
  -8   3   6       1339.93       1362.10        14.13 o                         
  -7   3   6         86.60         45.23         2.93 o                         
  -6   3   6        199.21        214.67         4.51 o                         
  -5   3   6       5111.52       5541.91        38.13 o                         
  -4   3   6        980.46       1156.89        10.48 o                         
  -3   3   6       1629.66       1702.40        15.98 o                         
  -2   3   6       2165.96       2090.89        19.36 o                         
  -1   3   6       1235.19       1296.70        12.99 o                         
   0   3   6       1398.32       1422.85        13.83 o                         
   1   3   6        997.95       1010.78         9.52 o                         
   2   3   6         73.08        147.23         3.82 o                         
   3   3   6         44.71         36.19         2.55 o                         
   4   3   6         55.38         53.26         2.95 o                         
   5   3   6        285.52        300.58         5.27 o                         
   6   3   6       2888.17       3012.90        23.44 o                         
   7   3   6         75.74         52.73         3.08 o                         
   8   3   6        119.52        141.86         4.38 o                         
   9   3   6        234.80        272.40         6.01 o                         
  10   3   6         64.82         67.14         5.86 o                         
  11   3   6       1718.56       1800.96        25.21 o                         
  12   3   6         34.20         56.89         6.35 o                         
  13   3   6        149.10        120.52         9.02 o                         
  14   3   6        106.47         95.53         6.87 o                         
  15   3   6        142.23        118.98         8.82 o                         
 -15   4   6         34.45         19.43         8.29 o                         
 -14   4   6         11.97         17.74         5.75 o                         
 -13   4   6       1685.18       1797.30        29.28 o                         
 -12   4   6         58.45         59.98         5.99 o                         
 -11   4   6        973.03        990.68        12.78 o                         
 -10   4   6          3.13         -0.20         2.52 o                         
  -9   4   6        192.29        174.13         5.49 o                         
  -8   4   6        310.70        364.06         6.41 o                         
  -7   4   6         87.02         84.12         3.57 o                         
  -6   4   6        388.96        443.30         6.68 o                         
  -5   4   6       8508.56       8308.44        57.71 o                         
  -4   4   6         11.14         18.72         2.77 o                         
  -3   4   6       4349.95       4589.50        35.84 o                         
  -2   4   6       1774.35       1856.63        17.21 o                         
  -1   4   6       5777.30       5372.73        36.47 o                         
   0   4   6       1689.44       1876.63        14.63 o                         
   1   4   6       4086.42       3847.95        27.42 o                         
   2   4   6       2374.20       2606.69        20.00 o                         
   3   4   6       1317.57       1218.66        11.38 o                         
   4   4   6        289.83        261.02         4.86 o                         
   5   4   6       4381.51       4340.44        31.59 o                         
   6   4   6          0.01          7.81         2.02 o                         
   7   4   6        317.55        293.36         5.68 o                         
   8   4   6        308.76        270.79         5.60 o                         
   9   4   6        732.35        738.79        10.26 o                         
  10   4   6        233.11        220.07         8.37 o                         
  11   4   6        982.26       1054.16        17.28 o                         
  12   4   6         19.39         19.80         4.76 o                         
  13   4   6        340.51        359.56         9.80 o                         
  14   4   6         38.66         26.71         5.92 o                         
 -15   5   6         59.96         70.78         8.86 o                         
 -14   5   6        202.30        190.97         9.45 o                         
 -13   5   6         57.85         48.60         6.76 o                         
 -12   5   6         74.09         77.30         6.74 o                         
 -11   5   6       1053.43       1070.68        14.74 o                         
 -10   5   6          0.47          0.72         2.89 o                         
  -9   5   6        337.77        320.91         6.71 o                         
  -8   5   6        562.78        625.57         9.08 o                         
  -7   5   6       2092.02       2019.49        17.62 o                         
  -6   5   6       1192.02       1314.00        12.09 o                         
  -5   5   6        360.57        413.74         5.68 o                         
  -4   5   6       1799.95       1873.48        18.11 o                         
  -3   5   6       8172.73       7974.75        58.93 o                         
  -2   5   6       1183.04       1294.90        12.32 o                         
  -1   5   6        323.62        268.79         4.58 o                         
   0   5   6       2063.59       2300.49        18.08 o                         
   1   5   6       8447.83       8677.67        57.14 o                         
   2   5   6         70.84        127.27         3.84 o                         
   3   5   6       2775.57       2684.43        24.10 o                         
   4   5   6          4.35          8.25         1.93 o                         
   5   5   6       1553.66       1464.88        14.23 o                         
   6   5   6          5.38         -0.32         1.95 o                         
   7   5   6        115.75        103.51         4.52 o                         
   8   5   6       3369.32       3209.10        27.11 o                         
   9   5   6        429.03        432.21         7.59 o                         
  10   5   6        473.82        462.79        10.91 o                         
  11   5   6        575.99        597.99        12.90 o                         
  12   5   6        675.26        612.75        13.50 o                         
  13   5   6        111.18        116.92         7.38 o                         
  14   5   6         10.28          1.39         6.09 o                         
 -14   6   6        162.76        163.91        10.54 o                         
 -13   6   6        763.80        819.63        17.90 o                         
 -12   6   6        116.98        130.91         7.58 o                         
 -11   6   6        409.55        401.75         8.59 o                         
 -10   6   6          3.88         -0.75         2.66 o                         
  -9   6   6         54.92         77.10         4.68 o                         
  -8   6   6         73.18         83.27         3.93 o                         
  -7   6   6        650.30        649.00         9.21 o                         
  -6   6   6       2630.52       2745.64        21.97 o                         
  -5   6   6       1623.85       1573.45        14.50 o                         
  -4   6   6       1321.40       1276.47        13.74 o                         
  -3   6   6         22.49         37.70         3.17 o                         
  -2   6   6        469.74        484.06         7.84 o                         
  -1   6   6       5404.33       5369.10        37.30 o                         
   0   6   6       3704.22       3916.51        28.46 o                         
   1   6   6       4977.01       5210.60        38.06 o                         
   2   6   6         18.03         13.94         1.81 o                         
   3   6   6       6314.17       6233.71        48.05 o                         
   4   6   6        240.45        206.08         5.76 o                         
   5   6   6       3431.79       3337.77        25.50 o                         
   6   6   6       1025.30       1036.06        10.96 o                         
   7   6   6        359.75        385.59         7.36 o                         
   8   6   6        226.37        247.73         6.03 o                         
   9   6   6        129.35        153.06         5.76 o                         
  10   6   6        143.88        144.27         9.31 o                         
  11   6   6        215.66        206.99         8.42 o                         
  12   6   6        163.21        170.60         8.23 o                         
  13   6   6          3.95         -0.25         5.43 o                         
  14   6   6         39.15         18.59         6.58 o                         
 -14   7   6         87.01         78.17         9.04 o                         
 -13   7   6         12.34         19.80         5.89 o                         
 -12   7   6         33.90         34.62         5.81 o                         
 -11   7   6        239.41        264.72         7.82 o                         
 -10   7   6        489.67        469.83         9.64 o                         
  -9   7   6          4.37         -2.72         3.26 o                         
  -8   7   6        108.48        136.57         4.99 o                         
  -7   7   6        999.27        906.69        10.47 o                         
  -6   7   6        951.16        942.75        11.13 o                         
  -5   7   6         54.84         82.91         3.51 o                         
  -4   7   6        768.41        764.82         9.56 o                         
  -3   7   6       1555.22       1368.85        12.83 o                         
  -2   7   6       3007.26       2818.12        21.45 o                         
  -1   7   6       1551.30       1521.36        13.90 o                         
   0   7   6       2153.86       2296.21        18.12 o                         
   1   7   6       1042.72        949.08         9.66 o                         
   2   7   6       4641.54       4603.57        35.69 o                         
   3   7   6        511.82        478.60         8.40 o                         
   4   7   6        741.88        723.07        10.70 o                         
   5   7   6        571.43        543.69         8.95 o                         
   6   7   6       1912.49       1851.86        20.03 o                         
   7   7   6        389.42        402.88         9.69 o                         
   8   7   6        338.14        337.56         7.21 o                         
   9   7   6          5.47          8.06         3.34 o                         
  10   7   6        436.71        390.75         7.87 o                         
  11   7   6        707.54        703.18        14.91 o                         
  12   7   6         67.12        103.18         7.37 o                         
  13   7   6         30.79         25.61         5.41 o                         
 -13   8   6         24.57         10.90         5.23 o                         
 -12   8   6        522.95        493.65        11.11 o                         
 -11   8   6          4.96          4.53         2.98 o                         
 -10   8   6        458.27        461.73         8.90 o                         
  -9   8   6          3.91         -0.64         3.06 o                         
  -8   8   6       1034.96       1021.24        13.46 o                         
  -7   8   6         13.24         11.27         2.48 o                         
  -6   8   6        517.58        523.82         7.68 o                         
  -5   8   6        453.20        488.23         6.96 o                         
  -4   8   6        158.82        149.91         4.04 o                         
  -3   8   6        221.28        242.25         5.02 o                         
  -2   8   6       1285.49       1215.91        12.26 o                         
  -1   8   6        145.41        137.93         4.29 o                         
   0   8   6       2001.96       1894.17        16.67 o                         
   1   8   6        294.24        331.11         6.04 o                         
   2   8   6         32.90         31.93         3.48 o                         
   3   8   6        304.82        315.05         7.62 o                         
   4   8   6       1773.24       1725.59        19.08 o                         
   5   8   6         49.52         45.89         4.02 o                         
   6   8   6        124.43        129.81         6.36 o                         
   7   8   6        716.96        731.44        12.90 o                         
   8   8   6        811.75        801.85        15.37 o                         
   9   8   6       2389.48       2307.75        29.80 o                         
  10   8   6        446.90        411.40         9.63 o                         
  11   8   6        354.86        333.26        11.41 o                         
  12   8   6        194.66        158.28         8.22 o                         
  13   8   6         45.47         39.08         9.97 o                         
 -13   9   6          2.96          3.10         5.91 o                         
 -12   9   6        211.12        211.57         6.30 o                         
 -11   9   6          6.98          8.67         3.10 o                         
 -10   9   6        349.68        354.45         9.14 o                         
  -9   9   6         10.93         12.77         3.47 o                         
  -8   9   6       1505.82       1488.20        17.09 o                         
  -7   9   6          9.31          3.05         2.54 o                         
  -6   9   6        946.09        846.64        14.27 o                         
  -5   9   6        384.06        358.58         6.36 o                         
  -4   9   6        282.33        306.63         5.94 o                         
  -3   9   6        163.50        171.14         4.88 o                         
  -2   9   6        994.53        928.86        10.76 o                         
  -1   9   6       1058.74       1072.31        11.73 o                         
   0   9   6        107.71         87.52         3.94 o                         
   1   9   6        481.78        455.37         6.97 o                         
   2   9   6       1074.39       1071.22        14.05 o                         
   3   9   6        164.69        174.22         7.36 o                         
   4   9   6         40.41         46.63         4.21 o                         
   5   9   6         26.42         35.93         4.14 o                         
   6   9   6       6511.54       6609.24        59.78 o                         
   7   9   6         67.62         61.49         6.10 o                         
   8   9   6        889.01        810.24        16.95 o                         
   9   9   6        458.99        447.22        12.47 o                         
  10   9   6       1240.29       1202.56        19.19 o                         
  11   9   6         11.39         14.95         7.88 o                         
  12   9   6        341.46        347.22        13.62 o                         
 -12  10   6        565.57        512.05        14.26 o                         
 -11  10   6        383.20        368.43         8.63 o                         
 -10  10   6        196.30        193.08         7.58 o                         
  -9  10   6         35.97         44.43         4.02 o                         
  -8  10   6        538.16        564.74        10.01 o                         
  -7  10   6        257.83        221.96         6.40 o                         
  -6  10   6        286.79        276.67         6.57 o                         
  -5  10   6         10.82         12.06         2.87 o                         
  -4  10   6       1222.60       1272.02        16.92 o                         
  -3  10   6         77.12         73.56         4.16 o                         
  -2  10   6         89.21         86.37         3.95 o                         
  -1  10   6        231.47        233.89         5.78 o                         
   0  10   6        768.04        735.32         9.55 o                         
   1  10   6       1094.74       1158.77        11.91 o                         
   2  10   6         26.10         32.77         3.94 o                         
   3  10   6       1105.57       1071.17        16.42 o                         
   4  10   6        321.19        317.49         8.84 o                         
   5  10   6       1130.22       1104.71        18.17 o                         
   6  10   6        248.87        244.11        10.10 o                         
   7  10   6        867.05        784.84        21.00 o                         
   8  10   6         21.88         13.40         4.94 o                         
   9  10   6        317.62        349.23        15.94 o                         
  10  10   6         50.03         41.37         6.37 o                         
  11  10   6         13.50         13.10         2.80 o                         
  12  10   6        528.50        499.53        20.90 o                         
 -11  11   6        371.40        382.35         8.87 o                         
 -10  11   6         63.92         59.18         5.07 o                         
  -9  11   6         46.42         28.84         3.70 o                         
  -8  11   6        790.86        787.72        13.43 o                         
  -7  11   6        906.24        941.58        13.06 o                         
  -6  11   6       1364.85       1339.03        16.15 o                         
  -5  11   6         21.11         27.64         3.19 o                         
  -4  11   6        322.65        343.23         9.55 o                         
  -3  11   6        256.53        261.59         6.81 o                         
  -2  11   6       1425.73       1429.13        16.24 o                         
  -1  11   6        800.00        757.69        11.45 o                         
   0  11   6          0.33         -2.26         2.81 o                         
   1  11   6       1084.83       1123.94        13.64 o                         
   2  11   6        240.27        255.81         8.52 o                         
   3  11   6         98.28         91.74         6.30 o                         
   4  11   6        634.40        633.44        14.87 o                         
   5  11   6        156.69        187.81         9.96 o                         
   6  11   6       1184.01       1220.80        22.41 o                         
   7  11   6        186.39        185.70         9.70 o                         
   8  11   6        512.56        517.63        15.93 o                         
   9  11   6         52.36         41.39         5.77 o                         
  10  11   6        338.87        372.99        18.48 o                         
  11  11   6        289.07        307.67        22.84 o                         
 -11  12   6        141.32        110.20        13.41 o                         
 -10  12   6         19.95         18.77         6.01 o                         
  -9  12   6        546.15        523.32        11.40 o                         
  -8  12   6        123.40        128.47         6.66 o                         
  -7  12   6        116.92        118.91         6.31 o                         
  -6  12   6        372.49        378.57        10.20 o                         
  -5  12   6        830.81        852.59        12.69 o                         
  -4  12   6        308.44        310.06         8.75 o                         
  -3  12   6         77.77        108.11         5.50 o                         
  -2  12   6        261.10        276.68         7.80 o                         
  -1  12   6       4114.85       4052.09        41.01 o                         
   0  12   6        116.92        113.49         5.26 o                         
   1  12   6        286.37        276.50         6.13 o                         
   2  12   6         17.17         16.73         4.78 o                         
   3  12   6        131.90        178.80         9.07 o                         
   4  12   6        414.57        409.23        15.07 o                         
   5  12   6        561.03        543.13        21.19 o                         
   6  12   6         30.70         68.27         9.46 o                         
   7  12   6        309.02        297.30        11.45 o                         
   8  12   6        253.52        235.17        11.48 o                         
   9  12   6        132.30        178.13         9.48 o                         
  10  12   6        128.87        108.27         9.06 o                         
 -10  13   6         43.41         23.07        18.95 o                         
  -9  13   6        117.76         85.35         7.40 o                         
  -8  13   6         85.45         72.96         5.32 o                         
  -7  13   6        922.32        897.64        15.14 o                         
  -6  13   6        159.50        173.74         8.76 o                         
  -5  13   6         17.24         12.41         3.54 o                         
  -4  13   6         24.84         23.53         4.20 o                         
  -3  13   6        657.86        689.24        12.51 o                         
  -2  13   6         10.70          7.03         3.59 o                         
  -1  13   6        378.41        391.32         9.66 o                         
   0  13   6          0.10         -3.01         3.01 o                         
   1  13   6        679.70        681.57        19.81 o                         
   2  13   6          0.23         -1.44         4.77 o                         
   3  13   6         25.03         18.72         6.47 o                         
   4  13   6         93.77         87.16         9.03 o                         
   5  13   6        764.46        754.97        19.86 o                         
   6  13   6        348.49        344.95        14.59 o                         
   7  13   6         52.53         77.01         8.78 o                         
   8  13   6         31.85         21.12         5.91 o                         
   9  13   6        578.77        624.49        18.19 o                         
  -8  14   6        152.95        136.35        10.71 o                         
  -7  14   6          0.97         -1.37         4.48 o                         
  -6  14   6          2.36          1.73         3.75 o                         
  -5  14   6        407.42        435.96        10.89 o                         
  -4  14   6        790.90        731.53        13.66 o                         
  -3  14   6        554.03        537.83        12.48 o                         
  -2  14   6         18.21         15.98         3.96 o                         
  -1  14   6        525.95        533.95        11.53 o                         
   0  14   6        152.67        145.55         6.37 o                         
   1  14   6         51.24         49.43         6.38 o                         
   2  14   6        443.72        450.28        15.72 o                         
   3  14   6        957.92        974.98        22.73 o                         
   4  14   6         72.66         86.58         9.34 o                         
   5  14   6        414.06        443.08        16.19 o                         
   6  14   6          0.04         -5.65         5.65 o                         
   7  14   6         60.84         53.28         9.75 o                         
   8  14   6         12.00         16.56         9.64 o                         
  -7  15   6        202.29        163.06        10.21 o                         
  -6  15   6        347.05        340.61        27.05 o                         
  -5  15   6        223.16        203.20         9.43 o                         
  -4  15   6          1.07         -2.14         4.31 o                         
  -3  15   6        246.95        269.76         9.16 o                         
  -2  15   6        101.15         99.75         5.99 o                         
  -1  15   6        247.68        264.80         8.50 o                         
   0  15   6         24.84         24.83         3.61 o                         
   1  15   6        484.29        507.58        35.35 o                         
   2  15   6        196.27        209.66        12.32 o                         
   3  15   6          5.76          1.30         6.52 o                         
   4  15   6        269.17        309.18        14.90 o                         
   5  15   6        746.58        705.41        25.68 o                         
   6  15   6        206.43        215.79        13.06 o                         
  -4  16   6         29.36         22.28         5.64 o                         
  -3  16   6        106.60         75.99         6.22 o                         
  -2  16   6          0.41          6.42         4.43 o                         
  -1  16   6       1064.47       1069.72        21.08 o                         
   0  16   6        120.46        127.00         7.39 o                         
   1  16   6         82.30         94.22         9.92 o                         
   2  16   6         28.52         32.81         8.35 o                         
   3  16   6         46.26         49.45         8.29 o                         
   4  16   6        612.36        679.37        26.17 o                         
 -15   0   7        845.68        902.64        30.93 o                         
 -13   0   7        243.64        253.32        10.14 o                         
 -11   0   7        485.02        474.17        12.72 o                         
  -9   0   7          0.16          3.16         3.48 o                         
  -7   0   7       7478.39       7674.88        73.69 o                         
  -5   0   7       1304.22       1517.40        19.08 o                         
  -3   0   7        710.05       1107.76        14.69 o                         
  -1   0   7        493.80        454.96         9.08 o                         
   1   0   7      17027.06      16520.20       825.69 o                         
   3   0   7       7773.74       7797.32        80.69 o                         
   5   0   7        813.95        728.83        13.45 o                         
   7   0   7       2506.78       2720.64        34.94 o                         
   9   0   7        154.95        146.10         9.14 o                         
  11   0   7       1794.70       1783.85        45.06 o                         
  13   0   7         15.05          2.72        10.26 o                         
  15   0   7        832.84       1029.40        43.52 o                         
 -15   1   7        167.77        190.20        15.90 o                         
 -14   1   7        167.02        165.52         5.17 o                         
 -13   1   7        211.11        212.63         7.58 o                         
 -12   1   7          1.74         -1.34         3.56 o                         
 -11   1   7         66.12         91.29         5.03 o                         
 -10   1   7       2746.90       2739.32        27.94 o                         
  -9   1   7       6666.55       6524.97        46.32 o                         
  -8   1   7        136.01        109.22         4.24 o                         
  -7   1   7        615.94        578.82         8.25 o                         
  -6   1   7        544.48        550.87         7.28 o                         
  -5   1   7       5022.80       4757.83        35.05 o                         
  -4   1   7         39.78         36.24         2.60 o                         
  -3   1   7        543.28        577.32         6.92 o                         
  -2   1   7       1030.55        963.53         9.78 o                         
  -1   1   7       3796.18       3578.31        27.98 o                         
   0   1   7        186.71        214.54         4.68 o                         
   1   1   7       1880.71       2210.99        18.16 o                         
   2   1   7        820.77        745.35         8.17 o                         
   3   1   7        551.00        383.37         6.53 o                         
   4   1   7       2320.07       2237.07        19.01 o                         
   5   1   7       3186.26       3105.70        23.94 o                         
   6   1   7        129.15        136.63         4.11 o                         
   7   1   7       2148.09       2059.58        18.00 o                         
   8   1   7       1480.31       1431.45        19.33 o                         
   9   1   7        416.44        415.09        10.92 o                         
  10   1   7       1025.22        972.48        12.11 o                         
  11   1   7        429.04        431.68         7.82 o                         
  12   1   7         20.43         20.70         5.40 o                         
  13   1   7        167.21        184.04         7.42 o                         
  14   1   7         15.81          3.99        12.66 o                         
  15   1   7         56.05         41.62         9.95 o                         
 -15   2   7         39.48         21.67        14.06 o                         
 -14   2   7          1.69          2.39         4.69 o                         
 -13   2   7         51.50         51.47         3.67 o                         
 -12   2   7        303.07        287.39         7.29 o                         
 -11   2   7        384.89        392.44         7.99 o                         
 -10   2   7       1490.42       1456.33        14.84 o                         
  -9   2   7        585.01        549.98         9.04 o                         
  -8   2   7        625.35        730.07         9.29 o                         
  -7   2   7       1156.43       1127.93        12.86 o                         
  -6   2   7        772.49        794.79         9.00 o                         
  -5   2   7          1.12         16.29         2.23 o                         
  -4   2   7        733.81        733.42         7.99 o                         
  -3   2   7         97.74         56.39         2.61 o                         
  -2   2   7         15.32         10.72         1.95 o                         
  -1   2   7       3071.91       3303.29        23.01 o                         
   0   2   7        361.88        363.05         6.13 o                         
   1   2   7       3779.85       3626.29        25.22 o                         
   2   2   7        772.54        711.04         8.44 o                         
   3   2   7         20.26         18.52         2.45 o                         
   4   2   7         23.84         49.06         2.94 o                         
   5   2   7        314.02        243.67         5.26 o                         
   6   2   7        228.06        228.98         4.89 o                         
   7   2   7       2478.08       2360.24        19.95 o                         
   8   2   7         12.37          9.78         2.60 o                         
   9   2   7        268.31        255.74         6.57 o                         
  10   2   7        148.74        153.30         5.13 o                         
  11   2   7          3.96          6.35         2.28 o                         
  12   2   7        168.60        171.36         8.21 o                         
  13   2   7        228.53        207.65        14.47 o                         
  14   2   7        555.98        583.30        15.47 o                         
 -15   3   7        620.27        623.43        19.75 o                         
 -14   3   7        339.88        351.95        11.83 o                         
 -13   3   7          2.99         -3.17         3.17 o                         
 -12   3   7       1835.75       1815.13        19.79 o                         
 -11   3   7        639.79        636.76        10.36 o                         
 -10   3   7        623.29        610.47        10.73 o                         
  -9   3   7       2067.62       1988.69        18.21 o                         
  -8   3   7        506.98        533.88         7.79 o                         
  -7   3   7        141.76        148.79         4.41 o                         
  -6   3   7       2504.82       2356.20        19.18 o                         
  -5   3   7       3113.31       3105.27        23.57 o                         
  -4   3   7      10048.06      10179.40        69.60 o                         
  -3   3   7       1172.07       1177.32        12.73 o                         
  -2   3   7       1886.20       1860.57        15.51 o                         
  -1   3   7       9136.93       9594.59        62.28 o                         
   0   3   7       1590.89       1405.74        12.38 o                         
   1   3   7       1570.67       1486.20        13.01 o                         
   2   3   7        846.37        894.94         9.37 o                         
   3   3   7         34.08         13.59         2.31 o                         
   4   3   7        224.49        165.24         4.52 o                         
   5   3   7        207.22        238.53         4.75 o                         
   6   3   7        910.48        966.10        10.92 o                         
   7   3   7       1570.84       1528.38        15.34 o                         
   8   3   7       4343.41       4213.87        32.17 o                         
   9   3   7        230.16        215.77         6.32 o                         
  10   3   7        439.11        429.43         7.87 o                         
  11   3   7        226.54        209.71         9.18 o                         
  12   3   7       1031.78       1101.56        22.30 o                         
  13   3   7          4.70          3.07         4.87 o                         
  14   3   7          1.12         -5.39         5.39 o                         
 -15   4   7        207.15        194.68        11.78 o                         
 -14   4   7          5.24          4.69         5.17 o                         
 -13   4   7        227.65        212.78        10.28 o                         
 -12   4   7       1883.48       1885.75        21.45 o                         
 -11   4   7        155.16        149.03         5.68 o                         
 -10   4   7        136.01        130.91         5.95 o                         
  -9   4   7         99.83        106.03         4.67 o                         
  -8   4   7        292.18        301.24         5.99 o                         
  -7   4   7        187.94        172.74         4.60 o                         
  -6   4   7       2849.51       2782.93        21.91 o                         
  -5   4   7         65.76         80.99         4.19 o                         
  -4   4   7        982.79       1126.90        13.80 o                         
  -3   4   7          1.48          4.39         2.52 o                         
  -2   4   7       5693.31       5615.95        43.10 o                         
  -1   4   7       3268.60       3566.71        25.86 o                         
   0   4   7         13.55         11.12         2.12 o                         
   1   4   7          4.49          5.17         2.14 o                         
   2   4   7      14295.74      14901.21       124.90 o                         
   3   4   7        181.24        158.22         4.25 o                         
   4   4   7        119.95        113.96         3.84 o                         
   5   4   7        146.55        140.30         4.30 o                         
   6   4   7       1893.37       1844.39        16.13 o                         
   7   4   7        160.09        145.18         4.76 o                         
   8   4   7          2.04          3.26         2.49 o                         
   9   4   7        384.93        374.89         7.52 o                         
  10   4   7        862.65        909.87        13.07 o                         
  11   4   7          0.35          5.55         4.90 o                         
  12   4   7        340.10        334.19        10.38 o                         
  13   4   7        592.89        552.13        13.31 o                         
  14   4   7        260.15        235.46        11.54 o                         
 -14   5   7        454.67        496.88        14.09 o                         
 -13   5   7        171.45        159.05        11.15 o                         
 -12   5   7        217.74        230.88         6.95 o                         
 -11   5   7         55.08         75.28         4.88 o                         
 -10   5   7       2846.31       2827.11        28.08 o                         
  -9   5   7         21.53         20.60         3.01 o                         
  -8   5   7        134.75        131.21         4.59 o                         
  -7   5   7        292.20        313.45         6.11 o                         
  -6   5   7        438.95        397.70         7.96 o                         
  -5   5   7         28.87         71.80         4.13 o                         
  -4   5   7       5436.35       5631.93        44.05 o                         
  -3   5   7       3155.23       3199.31        27.55 o                         
  -2   5   7        248.91        304.12         6.29 o                         
  -1   5   7       1048.53       1118.99        11.14 o                         
   0   5   7         56.82        160.63         4.03 o                         
   1   5   7       1273.69       1384.73        12.74 o                         
   2   5   7       2760.22       3126.97        24.88 o                         
   3   5   7         76.58         94.65         3.49 o                         
   4   5   7       5237.63       5240.77        37.18 o                         
   5   5   7          0.65          1.69         1.95 o                         
   6   5   7        479.45        443.12         6.89 o                         
   7   5   7        246.08        227.36         5.79 o                         
   8   5   7        943.53        931.25        11.60 o                         
   9   5   7        265.58        257.15         6.43 o                         
  10   5   7        881.73        844.79        11.24 o                         
  11   5   7        902.60        856.19        17.11 o                         
  12   5   7       1254.97       1288.30        20.67 o                         
  13   5   7          3.41          2.65         4.85 o                         
  14   5   7        223.07        267.50        25.12 o                         
 -14   6   7          6.74          8.34         9.50 o                         
 -13   6   7         30.83         32.49         6.96 o                         
 -12   6   7        924.04        974.65        14.24 o                         
 -11   6   7        452.37        466.84         8.95 o                         
 -10   6   7          1.69         -3.01         3.04 o                         
  -9   6   7          0.58          1.64         2.80 o                         
  -8   6   7        581.78        571.38         8.32 o                         
  -7   6   7       1264.49       1285.77        12.87 o                         
  -6   6   7       1921.28       1936.75        20.04 o                         
  -5   6   7          2.37          1.81         2.73 o                         
  -4   6   7       2153.75       2087.62        20.37 o                         
  -3   6   7          4.74          7.16         2.53 o                         
  -2   6   7        267.23        212.04         3.88 o                         
  -1   6   7        508.93        558.73         7.15 o                         
   0   6   7        599.69        517.67         6.92 o                         
   1   6   7        173.35        109.51         3.73 o                         
   2   6   7       5659.97       5534.66        38.87 o                         
   3   6   7        410.57        324.65         5.92 o                         
   4   6   7        122.26        157.35         3.79 o                         
   5   6   7         18.08         14.80         2.18 o                         
   6   6   7       2698.30       2700.14        21.53 o                         
   7   6   7          1.13          3.13         2.34 o                         
   8   6   7        820.62        833.09        12.63 o                         
   9   6   7        121.37        117.09         5.17 o                         
  10   6   7        425.13        457.11         7.97 o                         
  11   6   7        410.97        432.27        11.29 o                         
  12   6   7         14.24         13.76         4.71 o                         
  13   6   7         43.17         24.26         6.68 o                         
 -14   7   7          3.31         13.11         7.12 o                         
 -13   7   7          6.24          9.31         5.69 o                         
 -12   7   7        122.63        116.83         5.50 o                         
 -11   7   7        268.14        278.44         8.57 o                         
 -10   7   7        367.03        389.10         8.19 o                         
  -9   7   7       1099.06       1031.05        12.90 o                         
  -8   7   7        227.62        265.84         6.03 o                         
  -7   7   7        277.62        289.24         5.03 o                         
  -6   7   7        290.34        319.19         7.58 o                         
  -5   7   7       1062.71       1003.21        13.88 o                         
  -4   7   7          4.86          1.14         2.69 o                         
  -3   7   7        200.19        184.11         5.40 o                         
  -2   7   7        786.86        905.61         9.71 o                         
  -1   7   7       2641.54       2701.68        21.58 o                         
   0   7   7        250.58        285.75         5.37 o                         
   1   7   7       2517.92       2647.60        21.41 o                         
   2   7   7        761.29        751.60         8.56 o                         
   3   7   7        639.73        533.26         9.13 o                         
   4   7   7       2244.86       2306.11        25.31 o                         
   5   7   7       1205.44       1164.64        14.85 o                         
   6   7   7        193.67        195.46         6.05 o                         
   7   7   7       1163.36       1149.62        15.32 o                         
   8   7   7        179.42        174.18         7.19 o                         
   9   7   7       1141.90       1053.05        13.75 o                         
  10   7   7        561.33        576.48        12.26 o                         
  11   7   7         35.12         30.99         5.21 o                         
  12   7   7        908.76        891.63        18.84 o                         
  13   7   7        128.81        157.57        11.32 o                         
 -13   8   7        157.17        163.01        12.12 o                         
 -12   8   7         26.63         25.41         6.22 o                         
 -11   8   7       1160.02       1246.86        16.68 o                         
 -10   8   7          2.61          1.74         3.08 o                         
  -9   8   7         13.41          8.54         4.04 o                         
  -8   8   7         30.15         13.47         2.58 o                         
  -7   8   7        558.98        540.03        11.27 o                         
  -6   8   7        132.45        128.54         6.13 o                         
  -5   8   7        396.09        411.42        11.88 o                         
  -4   8   7         36.38         32.98         3.72 o                         
  -3   8   7       3192.66       3172.27        24.95 o                         
  -2   8   7       1682.63       1714.38        15.83 o                         
  -1   8   7        567.49        556.12         7.51 o                         
   0   8   7        230.58        205.13         4.78 o                         
   1   8   7       2487.48       2436.53        19.56 o                         
   2   8   7        435.94        489.00         8.47 o                         
   3   8   7        341.72        319.04         7.94 o                         
   4   8   7          0.78          0.44         3.74 o                         
   5   8   7        895.17        902.56        13.00 o                         
   6   8   7         52.40         40.83         4.37 o                         
   7   8   7       1199.84       1158.89        18.72 o                         
   8   8   7         60.43         40.49         5.30 o                         
   9   8   7        336.37        324.84        11.22 o                         
  10   8   7       1414.78       1335.64        17.76 o                         
  11   8   7        132.09        123.63         6.68 o                         
  12   8   7          0.38         -0.89         4.88 o                         
  13   8   7        250.94        234.39        12.57 o                         
 -13   9   7         31.03         37.71         9.19 o                         
 -12   9   7         74.55         58.65         5.09 o                         
 -11   9   7         16.08         20.86         4.22 o                         
 -10   9   7         89.89         75.22         4.86 o                         
  -9   9   7       1301.18       1334.85        15.77 o                         
  -8   9   7         96.16         91.09         5.00 o                         
  -7   9   7        150.83        147.57         8.25 o                         
  -6   9   7        483.51        466.68        10.68 o                         
  -5   9   7       2400.09       2436.71        28.55 o                         
  -4   9   7         17.46         17.85         2.09 o                         
  -3   9   7        974.20        954.17        10.95 o                         
  -2   9   7        183.76        163.47         6.24 o                         
  -1   9   7       2528.77       2368.92        20.52 o                         
   0   9   7        484.23        491.84         7.58 o                         
   1   9   7       2672.72       2672.81        23.04 o                         
   2   9   7        417.64        393.69         8.77 o                         
   3   9   7       1049.01       1051.32        14.19 o                         
   4   9   7        563.25        535.66        10.13 o                         
   5   9   7       3170.92       3170.14        32.10 o                         
   6   9   7        179.31        185.24         8.44 o                         
   7   9   7        312.47        325.35        14.59 o                         
   8   9   7        162.26        152.37         8.26 o                         
   9   9   7        282.02        304.64        10.30 o                         
  10   9   7         57.96         66.77         8.29 o                         
  11   9   7         22.17         22.85         5.90 o                         
  12   9   7        223.78        213.32        17.16 o                         
 -12  10   7          4.96          1.06         8.71 o                         
 -11  10   7        799.69        791.39        12.36 o                         
 -10  10   7         34.07         28.60         4.33 o                         
  -9  10   7         15.99          8.53         4.55 o                         
  -8  10   7        166.54        182.89         8.74 o                         
  -7  10   7       2296.10       2309.76        34.07 o                         
  -6  10   7         12.76         12.11         4.42 o                         
  -5  10   7        104.08         90.90         3.92 o                         
  -4  10   7       1064.73       1033.34        14.82 o                         
  -3  10   7       2246.41       2225.00        21.45 o                         
  -2  10   7       2128.48       2072.51        20.37 o                         
  -1  10   7          0.94         -0.86         2.67 o                         
   0  10   7        499.32        484.69         7.82 o                         
   1  10   7       1222.40       1262.54        14.25 o                         
   2  10   7       3036.64       2960.21        29.94 o                         
   3  10   7          8.20          6.27         3.77 o                         
   4  10   7        909.32        897.54        16.78 o                         
   5  10   7        155.97        160.02         8.04 o                         
   6  10   7         92.16         85.96         9.30 o                         
   7  10   7       1269.12       1291.14        23.85 o                         
   8  10   7         83.07         69.05         6.84 o                         
   9  10   7        901.97        891.12        17.67 o                         
  10  10   7          0.71          7.64         4.13 o                         
  11  10   7        431.28        414.87        24.75 o                         
 -11  11   7          0.51         19.14         5.03 o                         
 -10  11   7          1.94          3.47         2.78 o                         
  -9  11   7        999.33        988.32        17.82 o                         
  -8  11   7        228.37        237.74        10.81 o                         
  -7  11   7        193.35        183.03         8.95 o                         
  -6  11   7        983.44        935.82        11.75 o                         
  -5  11   7       1092.82       1088.67        13.54 o                         
  -4  11   7         43.87         48.18         3.69 o                         
  -3  11   7        211.28        205.57         6.03 o                         
  -2  11   7        258.56        243.83         7.96 o                         
  -1  11   7        400.68        416.40         8.56 o                         
   0  11   7        665.58        632.02        10.40 o                         
   1  11   7        147.64        140.77         5.60 o                         
   2  11   7         16.54         24.65         4.48 o                         
   3  11   7         41.99         56.07         5.79 o                         
   4  11   7          3.80          3.31         4.10 o                         
   5  11   7        631.89        644.30        16.79 o                         
   6  11   7         16.41          8.39         5.26 o                         
   7  11   7        632.24        633.94        17.70 o                         
   8  11   7        573.54        598.82        14.99 o                         
   9  11   7          5.54          1.32         4.64 o                         
  10  11   7        106.34         99.53         9.22 o                         
  11  11   7         60.76         80.33         7.14 o                         
 -10  12   7        136.43        150.67         9.31 o                         
  -9  12   7          3.88         -1.18         4.81 o                         
  -8  12   7        326.36        341.02        16.04 o                         
  -7  12   7        524.46        541.15        14.70 o                         
  -6  12   7        706.28        708.43        16.18 o                         
  -5  12   7         43.80         38.80         3.69 o                         
  -4  12   7        202.13        197.57         6.96 o                         
  -3  12   7         90.39        104.20         5.69 o                         
  -2  12   7        931.43        932.65        13.45 o                         
  -1  12   7        114.83         98.52         5.53 o                         
   0  12   7        135.29        153.18         5.88 o                         
   1  12   7        773.86        805.96        16.47 o                         
   2  12   7         31.14         18.94         5.34 o                         
   3  12   7        192.35        183.18         9.06 o                         
   4  12   7         16.66         10.69         5.39 o                         
   5  12   7        605.27        626.49        17.81 o                         
   6  12   7        696.27        733.74        17.55 o                         
   7  12   7         13.58         23.46         5.86 o                         
   8  12   7         24.58         28.61         6.89 o                         
   9  12   7         80.38         89.31         9.40 o                         
  10  12   7         24.59         34.50         6.88 o                         
  -9  13   7          0.58         -7.96         8.15 o                         
  -8  13   7        317.99        315.73        19.68 o                         
  -7  13   7         27.53         21.97         7.69 o                         
  -6  13   7        419.88        399.67         8.41 o                         
  -5  13   7          0.08         -0.54         2.98 o                         
  -4  13   7         46.53         48.80         4.41 o                         
  -3  13   7         19.56         12.06         3.64 o                         
  -2  13   7         84.83         81.72         5.50 o                         
  -1  13   7         69.20         75.69         4.83 o                         
   0  13   7        611.27        587.65        10.42 o                         
   1  13   7         19.25         15.47         5.56 o                         
   2  13   7        316.67        308.13        11.92 o                         
   3  13   7        332.51        345.75        12.52 o                         
   4  13   7       1053.08       1085.07        27.44 o                         
   5  13   7        251.24        253.44        13.55 o                         
   6  13   7         61.83         73.36         9.79 o                         
   7  13   7        336.62        360.61        17.53 o                         
   8  13   7        477.54        528.20        17.66 o                         
   9  13   7        115.18        117.96        10.33 o                         
  -8  14   7        203.81        231.66        16.25 o                         
  -7  14   7          0.37         -4.21        11.71 o                         
  -6  14   7         99.48         86.23         6.78 o                         
  -5  14   7        265.41        248.17        10.03 o                         
  -4  14   7        435.55        438.36         9.60 o                         
  -3  14   7         10.59          8.52         4.24 o                         
  -2  14   7       1706.59       1739.45        28.31 o                         
  -1  14   7         13.27          5.94         3.67 o                         
   0  14   7        312.45        317.50         8.20 o                         
   1  14   7         27.58         28.51         6.76 o                         
   2  14   7        758.37        767.03        16.47 o                         
   3  14   7          3.37         -0.87         7.36 o                         
   4  14   7          5.91          2.16         6.03 o                         
   5  14   7         22.55         30.79         7.79 o                         
   6  14   7        268.10        306.75        15.01 o                         
   7  14   7         52.04         40.01         8.52 o                         
  -6  15   7          1.19         -5.81         5.81 o                         
  -5  15   7         84.09         84.60         6.75 o                         
  -4  15   7        365.97        372.77        11.99 o                         
  -3  15   7        163.60        167.71         8.12 o                         
  -2  15   7          1.25          6.07         3.94 o                         
  -1  15   7        168.72        164.20         7.72 o                         
   0  15   7       1164.55       1183.41        15.93 o                         
   1  15   7        142.87        139.97         9.97 o                         
   2  15   7        149.96        164.94        11.45 o                         
   3  15   7        239.66        252.91        14.54 o                         
   4  15   7         20.94         17.34         7.36 o                         
   5  15   7         52.12         68.81         9.32 o                         
   6  15   7         65.76         73.71        16.13 o                         
  -4  16   7         57.27         49.70         7.13 o                         
  -3  16   7        512.97        486.55        14.47 o                         
  -2  16   7        165.20        153.29         9.38 o                         
  -1  16   7         36.06         40.89         5.48 o                         
   0  16   7         61.86         43.40         6.82 o                         
   1  16   7        270.65        267.87        14.00 o                         
   2  16   7         71.29         78.83         9.30 o                         
   3  16   7        211.63        179.44        12.15 o                         
 -14   0   8        339.24        340.84        12.75 o                         
 -12   0   8       1054.00       1024.92        35.55 o                         
 -10   0   8        637.75        567.62        18.27 o                         
  -8   0   8       1194.43       1238.03        18.29 o                         
  -6   0   8          5.17         21.17         4.23 o                         
  -4   0   8         16.17         17.45         3.34 o                         
  -2   0   8       1595.63       1356.64        19.48 o                         
   0   0   8       1843.87       1669.52        20.25 o                         
   2   0   8         42.81         18.63         3.60 o                         
   4   0   8       4206.85       3725.41        39.25 o                         
   6   0   8        358.63        370.66         9.17 o                         
   8   0   8       1191.97       1222.01        18.60 o                         
  10   0   8        119.27        110.16         7.40 o                         
  12   0   8       1237.82       1119.02        34.35 o                         
  14   0   8         85.55         38.71        13.29 o                         
 -15   1   8         78.48         70.09         8.55 o                         
 -14   1   8        305.64        307.74         9.11 o                         
 -13   1   8        119.33        110.95         5.50 o                         
 -12   1   8        456.25        465.41        12.51 o                         
 -11   1   8          6.61          5.73         3.39 o                         
 -10   1   8        938.61        926.70        12.27 o                         
  -9   1   8        118.84        148.69         6.09 o                         
  -8   1   8        235.01        207.85         5.36 o                         
  -7   1   8        126.06        123.48         4.83 o                         
  -6   1   8        701.18        647.27         8.21 o                         
  -5   1   8         90.67        110.81         3.82 o                         
  -4   1   8      10179.72      10713.54        70.03 o                         
  -3   1   8        142.65        105.40         3.55 o                         
  -2   1   8        546.55        428.39         6.09 o                         
  -1   1   8       2198.67       2264.25        18.73 o                         
   0   1   8        439.24        508.33         7.11 o                         
   1   1   8         18.23         13.90         2.51 o                         
   2   1   8         89.49         33.33         2.72 o                         
   3   1   8         73.48         57.12         3.16 o                         
   4   1   8        279.72        335.14         5.91 o                         
   5   1   8          3.32          6.80         2.17 o                         
   6   1   8       4402.20       4551.48        33.71 o                         
   7   1   8        423.47        407.77         7.12 o                         
   8   1   8        301.50        281.07         6.19 o                         
   9   1   8         95.79         91.71         4.68 o                         
  10   1   8        631.99        686.97        12.27 o                         
  11   1   8        110.21         92.44         4.90 o                         
  12   1   8        111.02        119.02         4.86 o                         
  13   1   8        167.99        165.48         9.27 o                         
  14   1   8        279.08        285.87         8.92 o                         
 -15   2   8        215.99        231.17        12.11 o                         
 -14   2   8        382.88        398.69         9.98 o                         
 -13   2   8         98.56         97.52         5.88 o                         
 -12   2   8          1.02          2.26         3.07 o                         
 -11   2   8         14.82          6.90         3.24 o                         
 -10   2   8        140.05        138.40         5.79 o                         
  -9   2   8       1443.55       1398.38        15.71 o                         
  -8   2   8        246.97        211.32         5.44 o                         
  -7   2   8       1863.04       1898.27        16.90 o                         
  -6   2   8        902.60        791.51        10.71 o                         
  -5   2   8       2212.81       2160.61        18.57 o                         
  -4   2   8        528.66        371.88         5.60 o                         
  -3   2   8          4.76          7.49         1.95 o                         
  -2   2   8        466.09        411.15         5.84 o                         
  -1   2   8       4635.14       4722.22        39.15 o                         
   0   2   8       1326.89       1200.10        11.91 o                         
   1   2   8       2764.64       3171.80        22.90 o                         
   2   2   8       1493.04       1631.54        15.06 o                         
   3   2   8       7789.33       7724.37        54.39 o                         
   4   2   8        106.17         99.07         4.08 o                         
   5   2   8        403.12        359.98         6.17 o                         
   6   2   8        130.58        197.56         4.81 o                         
   7   2   8        589.42        553.49        10.02 o                         
   8   2   8       2618.99       2525.75        23.04 o                         
   9   2   8       1612.92       1522.11        16.59 o                         
  10   2   8        116.98        121.06         5.27 o                         
  11   2   8         14.25          2.69         2.77 o                         
  12   2   8        403.19        392.23        11.85 o                         
  13   2   8        111.11         97.93         9.39 o                         
  14   2   8        334.25        328.97        23.24 o                         
 -15   3   8        345.76        320.36        19.02 o                         
 -14   3   8          1.72         -4.93         5.03 o                         
 -13   3   8        322.86        309.97        13.90 o                         
 -12   3   8        212.87        208.69        10.97 o                         
 -11   3   8       1351.08       1320.59        19.95 o                         
 -10   3   8        760.21        690.47         9.97 o                         
  -9   3   8       1443.35       1428.82        15.79 o                         
  -8   3   8        814.54        792.64         9.87 o                         
  -7   3   8       1940.50       1942.59        17.83 o                         
  -6   3   8       1454.38       1501.82        13.94 o                         
  -5   3   8        733.54        690.31         8.01 o                         
  -4   3   8         24.00         27.34         2.06 o                         
  -3   3   8        319.63        250.77         4.25 o                         
  -2   3   8        703.63        670.91         7.54 o                         
  -1   3   8        158.30        160.31         4.07 o                         
   0   3   8         91.83        161.46         4.21 o                         
   1   3   8       8828.41       8965.90        59.25 o                         
   2   3   8        917.97       1301.71        13.52 o                         
   3   3   8       2112.47       2172.34        18.83 o                         
   4   3   8          6.45         14.34         2.37 o                         
   5   3   8         22.52         29.31         2.66 o                         
   6   3   8        380.17        381.80         6.68 o                         
   7   3   8        203.34        185.23         5.28 o                         
   8   3   8        149.57        157.56         5.67 o                         
   9   3   8       1041.16       1120.00        14.16 o                         
  10   3   8          2.16          3.86         2.89 o                         
  11   3   8       1352.18       1413.55        18.64 o                         
  12   3   8         34.10         32.44         5.18 o                         
  13   3   8        292.44        295.10        10.96 o                         
  14   3   8          0.59         -3.15         5.75 o                         
 -14   4   8         39.70         23.23         6.15 o                         
 -13   4   8        659.27        669.53        17.25 o                         
 -12   4   8        252.15        256.21         7.46 o                         
 -11   4   8         23.22         32.43         3.89 o                         
 -10   4   8       1032.37       1117.37        14.99 o                         
  -9   4   8       2340.51       2235.18        19.86 o                         
  -8   4   8        159.69        161.07         5.04 o                         
  -7   4   8          0.02          1.66         2.07 o                         
  -6   4   8         10.13         16.75         1.89 o                         
  -5   4   8       6298.58       6179.38        48.04 o                         
  -4   4   8        140.02        189.89         5.46 o                         
  -3   4   8       1955.15       1906.86        18.59 o                         
  -2   4   8         32.68         36.40         2.34 o                         
  -1   4   8       5980.72       5725.62        43.11 o                         
   0   4   8       4083.43       4656.82        33.64 o                         
   1   4   8       2396.58       2509.71        19.97 o                         
   2   4   8         72.60         74.46         3.33 o                         
   3   4   8       1904.76       1826.61        16.04 o                         
   4   4   8        106.74        124.40         4.18 o                         
   5   4   8         67.79         24.72         2.65 o                         
   6   4   8        572.76        564.20         8.52 o                         
   7   4   8          3.28          5.47         2.51 o                         
   8   4   8        161.61        185.31         6.20 o                         
   9   4   8        548.19        487.67         8.91 o                         
  10   4   8        173.53        154.18         5.44 o                         
  11   4   8        233.02        265.12         6.83 o                         
  12   4   8         70.80         82.22         6.62 o                         
  13   4   8        519.06        552.22        14.52 o                         
  14   4   8         71.36         73.55         9.31 o                         
 -14   5   8          4.44         11.68         6.18 o                         
 -13   5   8        312.10        324.66         7.47 o                         
 -12   5   8        245.22        272.21         7.41 o                         
 -11   5   8       1042.74       1068.23        14.34 o                         
 -10   5   8        131.34        132.17         6.18 o                         
  -9   5   8       1495.19       1385.61        14.99 o                         
  -8   5   8       1446.35       1317.07        14.03 o                         
  -7   5   8        567.11        485.09         7.26 o                         
  -6   5   8       1286.11       1280.41        15.25 o                         
  -5   5   8        796.45        819.48        11.32 o                         
  -4   5   8         34.43         39.49         3.52 o                         
  -3   5   8       3791.06       3690.66        31.19 o                         
  -2   5   8          0.56          0.09         2.47 o                         
  -1   5   8       1770.59       1721.37        14.94 o                         
   0   5   8        542.33        544.20         7.22 o                         
   1   5   8       6492.08       6535.02        45.00 o                         
   2   5   8        833.48       1008.81        10.78 o                         
   3   5   8       3794.29       3802.36        35.85 o                         
   4   5   8         66.87         71.42         3.40 o                         
   5   5   8       6201.78       6202.86        43.95 o                         
   6   5   8         61.85         49.64         3.31 o                         
   7   5   8       1056.89       1001.78        11.67 o                         
   8   5   8        260.21        267.75         6.89 o                         
   9   5   8          1.71          2.38         3.80 o                         
  10   5   8          1.34          3.20         3.28 o                         
  11   5   8       1302.46       1387.36        21.01 o                         
  12   5   8         61.50         81.05         6.54 o                         
  13   5   8        148.53        151.30         8.42 o                         
  14   5   8         27.32         23.97         7.25 o                         
 -14   6   8        102.41        107.77        14.76 o                         
 -13   6   8        505.65        532.44        14.48 o                         
 -12   6   8        179.45        169.90         8.18 o                         
 -11   6   8        133.10        137.21         7.48 o                         
 -10   6   8       1288.67       1316.21        17.98 o                         
  -9   6   8        380.98        438.60         9.12 o                         
  -8   6   8         87.38        100.78         4.11 o                         
  -7   6   8          0.00          1.87         3.02 o                         
  -6   6   8         46.67         35.41         4.08 o                         
  -5   6   8       1590.79       1566.75        17.31 o                         
  -4   6   8       1268.67       1289.51        15.03 o                         
  -3   6   8        270.03        259.16         6.54 o                         
  -2   6   8       1134.88       1227.03        12.66 o                         
  -1   6   8       2460.06       2460.21        20.07 o                         
   0   6   8        701.85        609.29         8.19 o                         
   1   6   8       5151.10       5279.46        37.65 o                         
   2   6   8         13.70         28.58         2.55 o                         
   3   6   8       5341.47       5331.26        38.21 o                         
   4   6   8       1731.68       1645.96        16.33 o                         
   5   6   8       1529.23       1499.02        16.56 o                         
   6   6   8        848.59        850.29        11.55 o                         
   7   6   8         24.20         17.18         3.00 o                         
   8   6   8       1814.83       1771.04        19.93 o                         
   9   6   8         13.08         14.13         3.61 o                         
  10   6   8          0.17         -0.05         2.82 o                         
  11   6   8         23.12         28.45         4.75 o                         
  12   6   8        107.17        100.53         7.63 o                         
  13   6   8        285.72        264.19        17.20 o                         
 -13   7   8        179.76        189.27         8.61 o                         
 -12   7   8         62.96         70.54         5.40 o                         
 -11   7   8        346.11        357.18         8.39 o                         
 -10   7   8        243.17        258.17        10.23 o                         
  -9   7   8       1595.19       1609.78        22.68 o                         
  -8   7   8          5.00          7.99         3.78 o                         
  -7   7   8        111.54        107.31         6.35 o                         
  -6   7   8        928.52        894.83        12.26 o                         
  -5   7   8         39.97         35.87         3.69 o                         
  -4   7   8        829.97        789.34        11.56 o                         
  -3   7   8       4865.34       4825.81        39.80 o                         
  -2   7   8       3548.21       3454.61        26.38 o                         
  -1   7   8         27.72         72.13         3.54 o                         
   0   7   8        730.31        734.98         8.85 o                         
   1   7   8       1346.61       1318.24        13.74 o                         
   2   7   8       2380.96       2224.88        18.94 o                         
   3   7   8       1859.42       1862.96        17.67 o                         
   4   7   8          0.14          3.74         2.94 o                         
   5   7   8        937.92       1000.59        13.61 o                         
   6   7   8       1390.39       1295.81        15.57 o                         
   7   7   8          3.03          2.78         2.19 o                         
   8   7   8        207.96        198.60         5.69 o                         
   9   7   8         60.64         56.58         4.03 o                         
  10   7   8         51.86         57.23         6.42 o                         
  11   7   8       1191.92       1227.72        20.69 o                         
  12   7   8        252.39        255.49        12.70 o                         
  13   7   8        116.49        108.27         9.24 o                         
 -13   8   8        376.79        426.73        18.18 o                         
 -12   8   8        295.73        302.88         8.54 o                         
 -11   8   8         59.89         56.91         5.00 o                         
 -10   8   8        666.32        708.14        10.83 o                         
  -9   8   8         69.53         61.98         5.92 o                         
  -8   8   8        150.28        153.09         7.78 o                         
  -7   8   8        426.35        421.99        14.25 o                         
  -6   8   8       2218.34       2315.65        29.35 o                         
  -5   8   8         17.22         16.63         3.52 o                         
  -4   8   8        953.50        923.48        12.49 o                         
  -3   8   8        414.85        417.18         8.16 o                         
  -2   8   8       2845.02       2917.25        22.67 o                         
  -1   8   8       1775.81       1783.62        16.73 o                         
   0   8   8       2882.24       2779.83        22.22 o                         
   1   8   8        819.50        803.11         9.69 o                         
   2   8   8        436.89        398.65         6.30 o                         
   3   8   8        429.37        378.24         8.66 o                         
   4   8   8       1690.63       1558.27        17.14 o                         
   5   8   8         74.69         88.72         6.04 o                         
   6   8   8        622.22        620.25        12.33 o                         
   7   8   8        111.86        124.27         8.81 o                         
   8   8   8       1891.09       1923.54        29.54 o                         
   9   8   8         13.72         17.64         4.74 o                         
  10   8   8          0.42         -0.88         2.95 o                         
  11   8   8         79.64         64.48         4.63 o                         
  12   8   8        248.53        245.32        11.67 o                         
 -12   9   8        162.29        160.39         7.62 o                         
 -11   9   8        346.29        345.96         8.61 o                         
 -10   9   8       1310.06       1370.21        24.88 o                         
  -9   9   8          0.80         -3.86         3.94 o                         
  -8   9   8       1628.16       1615.77        24.69 o                         
  -7   9   8        496.09        489.73        12.06 o                         
  -6   9   8       3945.97       3809.62        45.30 o                         
  -5   9   8        220.60        192.19         8.21 o                         
  -4   9   8       1918.73       1977.53        23.61 o                         
  -3   9   8        253.91        289.92         5.12 o                         
  -2   9   8       4711.89       4630.70        36.39 o                         
  -1   9   8         28.17         26.65         2.95 o                         
   0   9   8        117.90        133.71         4.88 o                         
   1   9   8       1244.61       1251.67        13.05 o                         
   2   9   8         13.00         13.91         3.50 o                         
   3   9   8        277.90        290.89         8.38 o                         
   4   9   8          3.79          9.72         4.34 o                         
   5   9   8        346.36        340.84        10.32 o                         
   6   9   8       1718.48       1693.11        25.72 o                         
   7   9   8          0.38          3.55         4.74 o                         
   8   9   8        294.17        307.42        14.88 o                         
   9   9   8         10.82          5.86         4.82 o                         
  10   9   8        153.02        162.40         7.99 o                         
  11   9   8          9.41         10.06         5.23 o                         
  12   9   8         29.47         47.35        10.21 o                         
 -12  10   8        273.09        289.16        16.85 o                         
 -11  10   8         40.95         21.83         5.86 o                         
 -10  10   8        172.38        185.47        13.00 o                         
  -9  10   8        797.10        796.69        19.78 o                         
  -8  10   8        372.13        378.58        12.27 o                         
  -7  10   8         59.32         68.66         6.74 o                         
  -6  10   8        847.70        871.50        15.85 o                         
  -5  10   8        112.15        111.93         7.21 o                         
  -4  10   8         57.95         52.61         5.70 o                         
  -3  10   8         19.60         15.47         2.74 o                         
  -2  10   8        421.99        412.95         8.13 o                         
  -1  10   8       1075.90       1093.02        13.88 o                         
   0  10   8        819.48        798.87        11.57 o                         
   1  10   8         57.58         51.47         3.52 o                         
   2  10   8        438.88        484.84        10.91 o                         
   3  10   8         44.12         42.67         5.47 o                         
   4  10   8        664.19        650.30        13.91 o                         
   5  10   8          4.72          2.05         7.36 o                         
   6  10   8        204.39        205.52        11.09 o                         
   7  10   8        166.63        188.97         9.63 o                         
   8  10   8       1147.30       1076.87        20.28 o                         
   9  10   8          7.94          3.80         4.51 o                         
  10  10   8        504.90        538.74        15.92 o                         
  11  10   8         11.30         18.28         5.33 o                         
 -11  11   8         15.27         24.58         7.09 o                         
 -10  11   8        359.32        365.48        13.78 o                         
  -9  11   8         21.36         23.30         5.40 o                         
  -8  11   8        610.16        651.65        14.59 o                         
  -7  11   8        320.97        326.30        11.99 o                         
  -6  11   8       1167.87       1164.11        22.04 o                         
  -5  11   8          6.37          3.22         4.32 o                         
  -4  11   8        190.76        201.73         6.45 o                         
  -3  11   8         37.64         32.44         3.45 o                         
  -2  11   8        154.89        160.71         6.47 o                         
  -1  11   8        245.34        258.17         6.99 o                         
   0  11   8        335.16        353.98         7.59 o                         
   1  11   8       1348.23       1287.39        17.55 o                         
   2  11   8       1298.08       1312.48        22.00 o                         
   3  11   8        230.31        220.56        11.98 o                         
   4  11   8          6.83          7.21         4.76 o                         
   5  11   8        350.80        368.02        12.35 o                         
   6  11   8        973.51        985.32        29.15 o                         
   7  11   8        152.02        141.88         9.18 o                         
   8  11   8         39.70         37.49         7.50 o                         
   9  11   8        418.87        471.39        13.48 o                         
  10  11   8       1287.12       1286.67        29.15 o                         
 -10  12   8          3.20         -0.06         6.14 o                         
  -9  12   8        351.17        382.04        14.92 o                         
  -8  12   8        750.42        738.50        19.80 o                         
  -7  12   8          8.06         16.30         6.34 o                         
  -6  12   8        200.00        186.98        10.18 o                         
  -5  12   8        498.27        501.45        16.12 o                         
  -4  12   8         29.71         34.85         3.73 o                         
  -3  12   8         23.69         24.49         3.66 o                         
  -2  12   8        442.86        453.20        10.10 o                         
  -1  12   8        195.13        186.48         6.48 o                         
   0  12   8        641.94        664.21        10.86 o                         
   1  12   8        126.70        127.80         8.40 o                         
   2  12   8         19.31         11.53         5.48 o                         
   3  12   8        793.87        758.27        16.95 o                         
   4  12   8        164.37        193.09        10.12 o                         
   5  12   8        141.44        133.66        12.09 o                         
   6  12   8          0.81         -5.72         5.72 o                         
   7  12   8        722.82        738.82        19.68 o                         
   8  12   8         27.52         38.26         6.50 o                         
   9  12   8        315.83        329.27        13.01 o                         
  -9  13   8          0.83         -5.08         6.35 o                         
  -8  13   8         25.66         21.20         7.66 o                         
  -7  13   8        227.30        280.82        13.56 o                         
  -6  13   8          6.32          2.30         6.13 o                         
  -5  13   8        137.77        134.52         9.42 o                         
  -4  13   8         25.10         16.33         3.26 o                         
  -3  13   8        139.10        147.71         7.01 o                         
  -2  13   8          0.44         -3.32         3.32 o                         
  -1  13   8        224.52        191.97         7.22 o                         
   0  13   8         48.15         50.44         4.19 o                         
   1  13   8        246.16        289.08        14.43 o                         
   2  13   8        103.04         84.69         8.56 o                         
   3  13   8        156.22        141.01         8.64 o                         
   4  13   8          0.78          5.61         6.48 o                         
   5  13   8       1123.80       1112.86        25.07 o                         
   6  13   8         27.59          5.06         7.79 o                         
   7  13   8        560.22        614.14        19.08 o                         
   8  13   8         11.91          3.66         7.03 o                         
  -7  14   8         23.60         23.34         7.92 o                         
  -6  14   8        241.24        223.08        12.54 o                         
  -5  14   8         95.53         85.32         4.97 o                         
  -4  14   8         12.69         12.21         3.37 o                         
  -3  14   8          0.44          5.01         3.55 o                         
  -2  14   8        168.42        158.57         7.66 o                         
  -1  14   8        402.73        401.43         9.50 o                         
   0  14   8          0.21          3.15         3.27 o                         
   1  14   8        283.52        299.11        11.91 o                         
   2  14   8         30.36         33.54         7.34 o                         
   3  14   8        552.76        541.83        17.74 o                         
   4  14   8          0.23          6.61         6.63 o                         
   5  14   8        163.27        159.31        11.68 o                         
   6  14   8         26.52         16.92         8.20 o                         
   7  14   8         79.71         84.08        11.48 o                         
  -6  15   8        134.24        132.79        18.77 o                         
  -5  15   8         10.25          6.15         6.77 o                         
  -4  15   8        266.99        275.72        11.67 o                         
  -3  15   8        488.93        548.98        19.13 o                         
  -2  15   8        383.61        400.72        17.77 o                         
  -1  15   8        779.51        752.88        20.73 o                         
   0  15   8          4.13         18.33         6.65 o                         
   1  15   8        698.41        696.34        21.61 o                         
   2  15   8         31.03         45.69         7.95 o                         
   3  15   8         27.86         13.05        11.90 o                         
   4  15   8        101.31        103.99        10.15 o                         
   5  15   8         66.21         46.88         8.93 o                         
  -2  16   8        426.46        478.85        13.81 o                         
  -1  16   8        113.71        105.63         8.89 o                         
   0  16   8        430.44        477.51        41.43 o                         
   1  16   8         54.07         36.33         7.68 o                         
   2  16   8          0.33         -3.21         7.15 o                         
 -15   0   9        174.29        201.28        12.99 o                         
 -13   0   9        119.68        136.09         9.51 o                         
 -11   0   9        363.18        374.76        15.70 o                         
  -9   0   9        436.35        603.85        13.80 o                         
  -7   0   9        245.72        182.09         7.77 o                         
  -5   0   9       1685.14       1812.89        22.64 o                         
  -3   0   9       4223.53       4086.97        42.02 o                         
  -1   0   9        651.84        851.20        13.22 o                         
   1   0   9       1375.02       1302.34        17.73 o                         
   3   0   9       7290.58       7619.74        73.76 o                         
   5   0   9          8.91         -0.42         3.08 o                         
   7   0   9       2328.40       2431.69        27.76 o                         
   9   0   9       4182.68       4284.38        51.27 o                         
  11   0   9        486.54        571.18        18.76 o                         
  13   0   9         20.07         20.01         4.46 o                         
 -15   1   9         39.73         45.00         6.07 o                         
 -14   1   9         15.06         10.30         4.85 o                         
 -13   1   9        465.21        470.12        11.38 o                         
 -12   1   9        134.82        110.80         5.35 o                         
 -11   1   9        268.14        294.61         7.35 o                         
 -10   1   9        135.59        136.78         5.61 o                         
  -9   1   9       3359.31       3297.07        30.71 o                         
  -8   1   9        121.21        131.20         4.78 o                         
  -7   1   9         77.83         83.04         4.30 o                         
  -6   1   9       2568.23       2686.67        21.96 o                         
  -5   1   9       7082.06       7170.77        51.23 o                         
  -4   1   9        121.57        115.56         3.98 o                         
  -3   1   9         19.58          5.35         2.28 o                         
  -2   1   9         14.25          0.74         2.13 o                         
  -1   1   9         29.85         11.96         2.31 o                         
   0   1   9       4736.56       4848.91        34.37 o                         
   1   1   9        201.84        154.40         4.63 o                         
   2   1   9        787.47        867.90         9.77 o                         
   3   1   9       3740.07       3489.39        27.70 o                         
   4   1   9        418.89        427.24         6.88 o                         
   5   1   9       1497.05       1471.31        15.05 o                         
   6   1   9        691.44        708.87         9.36 o                         
   7   1   9        950.60        915.46        10.78 o                         
   8   1   9         58.06         56.76         3.90 o                         
   9   1   9        236.17        243.73         6.91 o                         
  10   1   9         45.68         34.80         4.00 o                         
  11   1   9        224.00        242.22         7.49 o                         
  12   1   9        381.93        410.71        13.34 o                         
  13   1   9        562.33        546.61        10.20 o                         
  14   1   9          9.11          1.39         4.54 o                         
 -15   2   9        167.73        186.84        17.03 o                         
 -14   2   9        168.99        171.38         9.62 o                         
 -13   2   9        703.50        673.95        12.10 o                         
 -12   2   9         96.78         99.60         5.65 o                         
 -11   2   9         30.98         23.46         3.92 o                         
 -10   2   9        265.37        261.81         6.98 o                         
  -9   2   9        533.49        488.16         8.34 o                         
  -8   2   9       1474.81       1420.86        15.30 o                         
  -7   2   9       1066.64       1108.43        12.40 o                         
  -6   2   9        563.84        534.72         7.66 o                         
  -5   2   9       1218.93       1322.19        13.27 o                         
  -4   2   9        623.99        578.99         7.80 o                         
  -3   2   9       1046.51       1043.00        11.09 o                         
  -2   2   9       2785.62       2883.63        22.39 o                         
  -1   2   9         25.33         32.57         2.91 o                         
   0   2   9         66.38         77.25         3.62 o                         
   1   2   9        236.18        137.08         4.59 o                         
   2   2   9        761.69        738.27         9.34 o                         
   3   2   9        614.73        571.87         7.82 o                         
   4   2   9        379.63        338.53         6.13 o                         
   5   2   9        565.20        486.34         7.51 o                         
   6   2   9         34.64         27.64         3.12 o                         
   7   2   9       7243.58       7202.20        50.82 o                         
   8   2   9        211.56        205.55         7.39 o                         
   9   2   9        422.31        391.16         8.34 o                         
  10   2   9        215.52        222.07         6.81 o                         
  11   2   9        652.49        599.54        10.27 o                         
  12   2   9          2.20          0.72         2.55 o                         
  13   2   9         87.21         75.33         6.88 o                         
  14   2   9        127.32        118.23        12.48 o                         
 -14   3   9        594.82        608.17        13.62 o                         
 -13   3   9        137.04        141.59         9.15 o                         
 -12   3   9         14.90         43.35         4.26 o                         
 -11   3   9        743.32        690.81        12.56 o                         
 -10   3   9       2044.62       1977.02        24.69 o                         
  -9   3   9        989.97       1112.49        13.61 o                         
  -8   3   9        822.63        813.05        10.26 o                         
  -7   3   9          0.84          2.12         2.27 o                         
  -6   3   9        110.77         94.39         3.57 o                         
  -5   3   9       1901.82       2000.67        17.03 o                         
  -4   3   9       2804.39       2623.18        21.52 o                         
  -3   3   9        711.54        717.50         8.33 o                         
  -2   3   9        381.19        309.43         5.40 o                         
  -1   3   9        693.84        868.97         9.51 o                         
   0   3   9       6250.24       6353.93        43.77 o                         
   1   3   9         26.95         39.01         2.99 o                         
   2   3   9       3469.24       3593.08        26.20 o                         
   3   3   9       1114.20       1187.76        12.13 o                         
   4   3   9       1966.19       1840.66        17.50 o                         
   5   3   9       1285.09       1329.29        14.81 o                         
   6   3   9       1654.16       1644.41        15.21 o                         
   7   3   9       2140.53       2047.73        20.15 o                         
   8   3   9       4411.37       4228.50        35.75 o                         
   9   3   9        423.21        415.54         8.63 o                         
  10   3   9       1885.95       1841.08        23.36 o                         
  11   3   9          5.34          2.63         2.84 o                         
  12   3   9        655.42        729.34        15.30 o                         
  13   3   9         12.27          4.47         5.24 o                         
  14   3   9          5.15          6.57         5.97 o                         
 -14   4   9          5.21          6.66         7.02 o                         
 -13   4   9         24.85         24.57         4.34 o                         
 -12   4   9       2023.79       2014.78        22.23 o                         
 -11   4   9        154.12        159.21         6.19 o                         
 -10   4   9       1885.83       1906.54        21.98 o                         
  -9   4   9          0.09          0.53         2.77 o                         
  -8   4   9        882.02        877.09        10.58 o                         
  -7   4   9       1962.23       2027.64        17.87 o                         
  -6   4   9        566.72        606.70         9.93 o                         
  -5   4   9        129.00        130.36         5.36 o                         
  -4   4   9          8.95         16.92         2.98 o                         
  -3   4   9          0.96         -2.33         2.33 o                         
  -2   4   9       1672.72       1787.28        15.30 o                         
  -1   4   9       1242.81       1295.77        11.99 o                         
   0   4   9       1907.00       1853.27        16.95 o                         
   1   4   9       1006.76       1122.01        11.53 o                         
   2   4   9       4031.81       3788.09        28.53 o                         
   3   4   9        354.80        357.66         6.13 o                         
   4   4   9        380.84        425.15         7.30 o                         
   5   4   9        465.03        499.15         7.95 o                         
   6   4   9       1890.41       1817.83        17.18 o                         
   7   4   9          0.12          2.08         2.56 o                         
   8   4   9        153.16        147.66         6.26 o                         
   9   4   9        274.17        266.17         7.69 o                         
  10   4   9        425.26        427.00        11.20 o                         
  11   4   9         16.11         13.86         3.01 o                         
  12   4   9         30.61         41.83         5.63 o                         
  13   4   9          2.63         -4.95         7.26 o                         
 -14   5   9        256.95        214.05        13.14 o                         
 -13   5   9          5.20          9.54         7.14 o                         
 -12   5   9        227.97        225.94        10.34 o                         
 -11   5   9        104.47        103.88         5.57 o                         
 -10   5   9        975.25        986.56        13.45 o                         
  -9   5   9         22.31         18.30         3.06 o                         
  -8   5   9         15.47         13.67         2.36 o                         
  -7   5   9         55.34         67.53         4.66 o                         
  -6   5   9        374.73        373.11         8.20 o                         
  -5   5   9        190.61        158.89         5.97 o                         
  -4   5   9       4366.78       4137.02        39.20 o                         
  -3   5   9          8.17          4.24         2.67 o                         
  -2   5   9        815.95        821.56        11.09 o                         
  -1   5   9       3107.71       3224.64        24.82 o                         
   0   5   9       3396.95       3254.12        25.18 o                         
   1   5   9       1137.01       1210.19        12.26 o                         
   2   5   9       1186.98       1243.66        12.53 o                         
   3   5   9        506.04        442.35         7.69 o                         
   4   5   9       1671.26       1612.51        14.86 o                         
   5   5   9          9.09         11.25         2.61 o                         
   6   5   9       1699.02       1714.30        17.67 o                         
   7   5   9        357.10        313.45         7.87 o                         
   8   5   9        809.21        846.14        12.40 o                         
   9   5   9         34.74         37.45         4.27 o                         
  10   5   9         50.65         62.75         4.50 o                         
  11   5   9          5.38          2.86         4.41 o                         
  12   5   9        506.56        558.21        14.76 o                         
  13   5   9         39.24         12.33         5.46 o                         
 -14   6   9         62.65         57.39         8.18 o                         
 -13   6   9          3.63         -4.17         5.58 o                         
 -12   6   9        409.89        409.75         9.54 o                         
 -11   6   9        166.62        166.90         6.92 o                         
 -10   6   9       1122.87       1102.83        14.87 o                         
  -9   6   9         10.34         24.63         3.41 o                         
  -8   6   9       1453.87       1442.37        18.37 o                         
  -7   6   9        213.56        230.21         7.18 o                         
  -6   6   9        542.92        568.54        10.28 o                         
  -5   6   9        255.43        233.31         6.85 o                         
  -4   6   9        809.50        766.38        11.47 o                         
  -3   6   9        412.58        462.19         8.65 o                         
  -2   6   9       7353.76       7355.03        56.52 o                         
  -1   6   9       1744.70       1979.81        17.21 o                         
   0   6   9        220.40        262.53         5.38 o                         
   1   6   9       2411.00       2340.14        23.56 o                         
   2   6   9       4117.51       4086.22        30.78 o                         
   3   6   9        467.46        486.59         7.40 o                         
   4   6   9       2249.83       2313.75        20.77 o                         
   5   6   9        234.80        231.16         7.73 o                         
   6   6   9          5.82          8.30         2.70 o                         
   7   6   9        313.19        267.50         6.73 o                         
   8   6   9         43.41         54.33         4.33 o                         
   9   6   9       1035.75       1061.43        14.24 o                         
  10   6   9        273.43        279.29         8.68 o                         
  11   6   9          7.84          4.69         2.74 o                         
  12   6   9        394.24        372.87        12.37 o                         
  13   6   9         10.97          0.45         6.34 o                         
 -13   7   9         85.47        101.21         6.89 o                         
 -12   7   9         65.93         64.10         5.21 o                         
 -11   7   9          2.48          3.24         4.30 o                         
 -10   7   9       1553.03       1517.33        20.30 o                         
  -9   7   9       2416.45       2446.37        32.56 o                         
  -8   7   9         25.21         13.72         4.68 o                         
  -7   7   9         81.56         47.44         4.97 o                         
  -6   7   9        542.68        579.93        11.88 o                         
  -5   7   9       4288.06       4274.73        37.07 o                         
  -4   7   9        772.18        763.58        11.60 o                         
  -3   7   9        137.98        174.27         6.30 o                         
  -2   7   9       1405.75       1384.74        15.05 o                         
  -1   7   9       1345.35       1294.67        13.08 o                         
   0   7   9        874.27        864.33        10.27 o                         
   1   7   9        935.33        975.85        11.86 o                         
   2   7   9         20.31         28.43         2.82 o                         
   3   7   9        625.55        547.88         7.73 o                         
   4   7   9        431.22        453.19         8.97 o                         
   5   7   9        765.53        758.08         9.30 o                         
   6   7   9         73.47         76.59         3.64 o                         
   7   7   9          2.36          2.53         2.46 o                         
   8   7   9        379.05        354.07         9.82 o                         
   9   7   9         22.14         23.66         3.52 o                         
  10   7   9          0.10         -1.99         3.62 o                         
  11   7   9         50.00         56.38         4.00 o                         
  12   7   9        247.25        290.32        12.86 o                         
 -13   8   9        259.42        250.59        13.98 o                         
 -12   8   9         13.16         16.03         3.56 o                         
 -11   8   9        192.33        225.47         9.76 o                         
 -10   8   9        113.55        108.42         7.62 o                         
  -9   8   9        397.30        388.18        12.17 o                         
  -8   8   9         58.39         68.30         6.29 o                         
  -7   8   9       1560.87       1495.52        21.88 o                         
  -6   8   9         27.78         24.10         4.68 o                         
  -5   8   9         28.20         29.58         4.57 o                         
  -4   8   9        639.58        590.70        10.65 o                         
  -3   8   9       3660.40       3583.72        32.27 o                         
  -2   8   9       1815.23       1824.61        16.53 o                         
  -1   8   9        928.26        871.25        10.33 o                         
   0   8   9         64.05         47.23         3.35 o                         
   1   8   9       1498.13       1406.12        14.30 o                         
   2   8   9         63.40         70.60         3.48 o                         
   3   8   9        622.16        714.93        11.54 o                         
   4   8   9        577.22        571.16        11.58 o                         
   5   8   9       1095.55       1058.89        17.43 o                         
   6   8   9        175.71        183.56         7.33 o                         
   7   8   9        613.17        564.05        13.92 o                         
   8   8   9        454.35        429.23        12.12 o                         
   9   8   9        313.49        302.60        10.83 o                         
  10   8   9        399.86        378.41        16.90 o                         
  11   8   9          8.51          0.24         3.74 o                         
  12   8   9         10.36         10.34         7.99 o                         
 -12   9   9        181.90        201.40        12.11 o                         
 -11   9   9          8.56          8.85         4.95 o                         
 -10   9   9          7.08          1.92         5.10 o                         
  -9   9   9        729.26        763.42        17.39 o                         
  -8   9   9         17.55         20.11         5.54 o                         
  -7   9   9         21.96         21.21         5.15 o                         
  -6   9   9        270.51        257.58         8.85 o                         
  -5   9   9       3233.68       3099.63        33.27 o                         
  -4   9   9        241.55        233.35         8.33 o                         
  -3   9   9        367.18        354.02         9.36 o                         
  -2   9   9          0.66          3.52         2.57 o                         
  -1   9   9        311.40        300.38         6.11 o                         
   0   9   9       2077.40       2056.99        18.60 o                         
   1   9   9        197.20        209.30         5.47 o                         
   2   9   9        632.40        594.17         9.35 o                         
   3   9   9         34.73         57.64         5.55 o                         
   4   9   9          1.71         -2.47         4.20 o                         
   5   9   9       2377.55       2420.69        32.90 o                         
   6   9   9         88.16         80.42         7.23 o                         
   7   9   9        787.48        743.37        16.30 o                         
   8   9   9          0.97          2.01         4.52 o                         
   9   9   9        650.10        604.13        14.65 o                         
  10   9   9          1.67          4.90         5.32 o                         
  11   9   9        302.08        331.12        12.94 o                         
 -11  10   9        400.99        463.20        13.62 o                         
 -10  10   9          0.38         -1.80         5.49 o                         
  -9  10   9          0.23         -0.93         5.09 o                         
  -8  10   9        309.06        318.85        11.99 o                         
  -7  10   9       2819.74       2769.59        46.29 o                         
  -6  10   9          9.51          7.97         4.43 o                         
  -5  10   9        233.68        248.93         8.92 o                         
  -4  10   9          1.39         -1.34         4.57 o                         
  -3  10   9       3168.31       3238.66        36.54 o                         
  -2  10   9        232.82        233.73         6.16 o                         
  -1  10   9         10.73         11.85         3.12 o                         
   0  10   9        201.99        213.73         6.23 o                         
   1  10   9       1210.97       1155.09        16.47 o                         
   2  10   9        579.50        497.48        11.88 o                         
   3  10   9        657.42        661.93        14.97 o                         
   4  10   9        183.97        170.97         9.16 o                         
   5  10   9       1301.97       1273.18        20.57 o                         
   6  10   9         11.60         10.88         4.99 o                         
   7  10   9       2017.01       2024.13        30.16 o                         
   8  10   9         18.04         19.63         5.40 o                         
   9  10   9        318.61        327.36        13.26 o                         
  10  10   9        198.05        180.10         9.20 o                         
  11  10   9         50.85         55.81         6.98 o                         
 -11  11   9         34.67         27.87         7.65 o                         
 -10  11   9         92.15        100.73        10.96 o                         
  -9  11   9       1066.25       1022.26        21.20 o                         
  -8  11   9        130.91        125.88        10.48 o                         
  -7  11   9        135.74        138.68        15.42 o                         
  -6  11   9        100.87         94.18         8.24 o                         
  -5  11   9        209.25        196.18         9.38 o                         
  -4  11   9        549.52        497.09        12.39 o                         
  -3  11   9        127.42        110.37         4.10 o                         
  -2  11   9        816.59        741.10        12.59 o                         
  -1  11   9       1008.62        975.33        15.77 o                         
   0  11   9       1850.06       1822.03        21.18 o                         
   1  11   9        438.42        403.75         7.70 o                         
   2  11   9         12.27         12.10         5.01 o                         
   3  11   9         21.76         14.46         5.69 o                         
   4  11   9        159.91        145.10         9.20 o                         
   5  11   9        248.41        258.07        11.91 o                         
   6  11   9        156.64        176.67        10.19 o                         
   7  11   9        158.45        176.87        13.40 o                         
   8  11   9       1214.87       1231.56        22.85 o                         
   9  11   9        228.81        221.71        12.20 o                         
  10  11   9        276.80        313.56        15.16 o                         
 -10  12   9        436.16        537.91        18.00 o                         
  -9  12   9          0.58         -7.54         7.54 o                         
  -8  12   9        518.54        526.62        19.30 o                         
  -7  12   9        262.35        287.77        14.40 o                         
  -6  12   9         70.90         69.26         9.13 o                         
  -5  12   9        335.30        304.41        11.94 o                         
  -4  12   9        280.90        291.05        16.18 o                         
  -3  12   9        165.10        196.31         5.97 o                         
  -2  12   9        169.53        182.80         7.36 o                         
  -1  12   9        107.37         99.05         5.42 o                         
   0  12   9         12.33         38.04         4.53 o                         
   1  12   9        648.67        631.85        21.87 o                         
   2  12   9       1223.04       1220.18        21.97 o                         
   3  12   9        162.22        146.70        10.05 o                         
   4  12   9        430.48        480.67        15.96 o                         
   5  12   9        140.56        139.04        10.65 o                         
   6  12   9        260.19        321.04        18.21 o                         
   7  12   9         41.52         42.22         7.66 o                         
   8  12   9          0.42          7.21         6.56 o                         
   9  12   9        453.08        439.67        27.60 o                         
  -8  13   9          5.80         -4.38         7.11 o                         
  -7  13   9          5.51         10.63         6.12 o                         
  -6  13   9         53.06         76.01        13.07 o                         
  -5  13   9          0.99         -4.92         4.92 o                         
  -4  13   9        170.48        170.23         9.66 o                         
  -3  13   9         44.91         44.46         4.81 o                         
  -2  13   9         61.66         57.34         6.48 o                         
  -1  13   9        117.05        128.46         6.74 o                         
   0  13   9       1406.84       1355.10        18.22 o                         
   1  13   9        104.67        116.68         9.14 o                         
   2  13   9        588.57        539.45        21.58 o                         
   3  13   9          1.72          4.52         5.31 o                         
   4  13   9        429.53        426.94        14.42 o                         
   5  13   9         65.62         63.62         8.75 o                         
   6  13   9         39.65         26.85         7.83 o                         
   7  13   9         40.00         51.66        10.54 o                         
   8  13   9        679.78        660.91        33.13 o                         
  -7  14   9          6.45         17.69         8.19 o                         
  -6  14   9        159.61        160.46        12.64 o                         
  -5  14   9         68.53         77.79         8.91 o                         
  -4  14   9         32.86         38.01         6.26 o                         
  -3  14   9         15.06         18.10         3.59 o                         
  -2  14   9        679.60        681.82        12.48 o                         
  -1  14   9         13.31         23.42         4.11 o                         
   0  14   9         18.41         33.04         3.57 o                         
   1  14   9         36.06         29.90         7.19 o                         
   2  14   9       1158.46       1112.07        32.78 o                         
   3  14   9        272.90        260.81        12.80 o                         
   4  14   9        318.17        351.23        15.93 o                         
   5  14   9         72.39         86.57        10.18 o                         
   6  14   9        322.27        377.80        17.63 o                         
  -5  15   9         53.05         48.21        10.83 o                         
  -4  15   9        463.71        444.21        14.31 o                         
  -3  15   9         35.01         44.48         5.40 o                         
  -2  15   9         55.33         43.27         6.77 o                         
  -1  15   9        225.70        226.52         8.37 o                         
   0  15   9        398.47        439.57        21.76 o                         
   1  15   9          3.61         -4.29         5.31 o                         
   2  15   9        365.24        354.88        24.52 o                         
   3  15   9        161.36        174.33        14.31 o                         
   4  15   9        303.47        309.53        15.31 o                         
 -14   0  10        434.76        493.45        20.30 o                         
 -12   0  10        153.81        155.27        11.02 o                         
 -10   0  10         90.94        306.35        15.51 o                         
  -8   0  10        647.59        637.36        14.40 o                         
  -6   0  10        229.05        176.25         6.86 o                         
  -4   0  10         22.84          2.10         3.10 o                         
  -2   0  10       4752.05       4819.16        48.99 o                         
   0   0  10       1569.38       1295.31        18.28 o                         
   2   0  10        343.78        296.26         8.44 o                         
   4   0  10       2958.64       2826.87        32.72 o                         
   6   0  10         21.16         31.01         4.57 o                         
   8   0  10       6826.23       6559.09        74.08 o                         
  10   0  10        152.77        196.74        10.31 o                         
  12   0  10        678.32        660.23        17.46 o                         
  14   0  10          0.52         12.99        11.84 o                         
 -14   1  10         24.99         46.84         4.91 o                         
 -13   1  10         13.72         16.04         4.70 o                         
 -12   1  10        652.13        661.43        12.79 o                         
 -11   1  10        153.37        151.81         6.27 o                         
 -10   1  10       2560.96       2438.12        24.80 o                         
  -9   1  10       1660.01       1614.50        18.72 o                         
  -8   1  10        477.98        457.35         7.88 o                         
  -7   1  10       1297.96       1229.16        13.12 o                         
  -6   1  10        178.80        164.44         4.82 o                         
  -5   1  10         33.14         46.47         3.08 o                         
  -4   1  10        252.17        235.72         4.84 o                         
  -3   1  10        205.64        207.06         4.82 o                         
  -2   1  10       1779.78       1612.67        14.71 o                         
  -1   1  10        280.49        262.16         5.30 o                         
   0   1  10        221.84        318.31         5.88 o                         
   1   1  10        381.45        477.89         7.22 o                         
   2   1  10       1978.88       1834.37        18.38 o                         
   3   1  10          1.14          0.82         2.24 o                         
   4   1  10         29.51         13.57         2.64 o                         
   5   1  10        609.41        616.23         8.83 o                         
   6   1  10       1509.63       1405.04        14.70 o                         
   7   1  10         61.15         66.01         3.97 o                         
   8   1  10       1737.97       1663.21        18.28 o                         
   9   1  10         64.78         69.08         5.69 o                         
  10   1  10       1842.22       1886.23        22.94 o                         
  11   1  10        944.61        965.60        14.70 o                         
  12   1  10          1.38         -1.82         4.06 o                         
  13   1  10          3.57         -3.11         3.11 o                         
  14   1  10        347.34        385.52        20.07 o                         
 -14   2  10        304.11        310.27        10.73 o                         
 -13   2  10       1164.79       1143.90        16.08 o                         
 -12   2  10        656.38        636.28        10.75 o                         
 -11   2  10       1066.87       1053.68        14.92 o                         
 -10   2  10        735.71        708.07        11.88 o                         
  -9   2  10       1246.54       1280.40        15.17 o                         
  -8   2  10        121.06        104.63         5.00 o                         
  -7   2  10        119.07        118.56         4.51 o                         
  -6   2  10       1535.75       1525.82        14.90 o                         
  -5   2  10       3971.43       3827.35        29.13 o                         
  -4   2  10       1350.53       1175.23        11.91 o                         
  -3   2  10        241.93        305.38         6.21 o                         
  -2   2  10        520.50        549.37         7.57 o                         
  -1   2  10        538.06        492.76         7.11 o                         
   0   2  10       1061.64        991.45        10.79 o                         
   1   2  10        279.94        236.22         5.26 o                         
   2   2  10        570.34        737.00         9.20 o                         
   3   2  10       1286.35       1146.33        12.20 o                         
   4   2  10       4406.45       4235.83        31.99 o                         
   5   2  10        627.87        621.37         8.90 o                         
   6   2  10          1.73          3.99         2.66 o                         
   7   2  10        132.82        158.60         5.60 o                         
   8   2  10       1983.30       1877.61        21.25 o                         
   9   2  10        625.37        579.83        10.88 o                         
  10   2  10        560.81        540.67        10.69 o                         
  11   2  10        443.61        478.95         9.77 o                         
  12   2  10         42.12         40.38         4.41 o                         
  13   2  10        197.37        181.97         9.36 o                         
 -14   3  10        255.31        293.70        13.72 o                         
 -13   3  10         75.07         61.17         5.43 o                         
 -12   3  10         13.13         11.63         4.36 o                         
 -11   3  10        157.62        157.93         6.70 o                         
 -10   3  10         22.23         20.58         3.60 o                         
  -9   3  10        164.36        150.04         5.72 o                         
  -8   3  10          7.81          2.17         2.68 o                         
  -7   3  10       1494.25       1479.13        14.59 o                         
  -6   3  10       1831.57       1771.08        17.36 o                         
  -5   3  10         41.26         45.82         2.61 o                         
  -4   3  10        841.86        838.91         9.75 o                         
  -3   3  10       5779.63       5798.09        40.73 o                         
  -2   3  10       1333.61       1287.98        12.59 o                         
  -1   3  10         51.62         49.16         3.07 o                         
   0   3  10       1752.25       1809.04        16.15 o                         
   1   3  10       5575.27       5586.58        41.60 o                         
   2   3  10       1863.98       1848.64        16.12 o                         
   3   3  10       1745.98       1728.80        16.88 o                         
   4   3  10         76.15        106.82         4.37 o                         
   5   3  10       1420.76       1384.36        14.31 o                         
   6   3  10        302.56        294.07         7.02 o                         
   7   3  10        650.34        617.56         9.83 o                         
   8   3  10        360.86        341.07         9.23 o                         
   9   3  10        143.13        127.08         6.13 o                         
  10   3  10        359.27        343.36         8.55 o                         
  11   3  10        279.99        312.60         9.48 o                         
  12   3  10         27.12         30.45         3.82 o                         
  13   3  10         59.53         47.08         7.67 o                         
 -14   4  10         90.30        113.94         7.78 o                         
 -13   4  10       1133.07       1188.46        19.18 o                         
 -12   4  10        209.36        196.57         7.37 o                         
 -11   4  10        378.69        345.94         7.91 o                         
 -10   4  10        432.77        416.84         8.96 o                         
  -9   4  10       1083.37       1103.50        13.58 o                         
  -8   4  10        792.43        771.80        10.11 o                         
  -7   4  10         99.64         93.78         3.30 o                         
  -6   4  10          0.12          1.32         3.07 o                         
  -5   4  10       1999.72       1824.59        19.30 o                         
  -4   4  10          1.31         -0.36         2.83 o                         
  -3   4  10         11.28         19.59         3.08 o                         
  -2   4  10        651.27        651.42         9.75 o                         
  -1   4  10       7974.48       8178.60        55.53 o                         
   0   4  10        458.63        421.62         7.59 o                         
   1   4  10        413.18        431.37         7.01 o                         
   2   4  10       1222.80       1297.53        13.93 o                         
   3   4  10       4550.08       4352.69        33.25 o                         
   4   4  10       1251.36       1294.20        13.74 o                         
   5   4  10        146.39        157.86         5.22 o                         
   6   4  10        122.61        129.04         4.75 o                         
   7   4  10         20.79         23.28         3.54 o                         
   8   4  10        264.65        260.89         8.29 o                         
   9   4  10        502.66        520.75         9.96 o                         
  10   4  10         73.20         64.99         4.57 o                         
  11   4  10         29.40         22.70         4.27 o                         
  12   4  10         69.86         79.97         4.27 o                         
  13   4  10        578.61        536.97        16.27 o                         
 -14   5  10         19.12         24.70         4.97 o                         
 -13   5  10        520.21        484.81        13.80 o                         
 -12   5  10         60.03         56.76         4.81 o                         
 -11   5  10        998.35       1003.97        16.74 o                         
 -10   5  10        953.31        900.60        13.79 o                         
  -9   5  10        611.13        573.17         9.11 o                         
  -8   5  10        140.26        111.92         6.23 o                         
  -7   5  10       2075.90       2005.25        21.53 o                         
  -6   5  10       2108.82       2049.32        21.74 o                         
  -5   5  10          7.12         16.80         3.44 o                         
  -4   5  10          1.85          0.32         2.77 o                         
  -3   5  10      10376.52      10133.43        75.35 o                         
  -2   5  10         43.34         82.47         3.97 o                         
  -1   5  10       1240.41       1238.19        12.18 o                         
   0   5  10         86.39        212.00         6.72 o                         
   1   5  10       3970.63       3914.60        34.10 o                         
   2   5  10         80.78         63.45         3.52 o                         
   3   5  10        108.91        141.26         4.82 o                         
   4   5  10        209.11        177.04         5.06 o                         
   5   5  10        839.11        831.74        11.03 o                         
   6   5  10          0.98          1.27         2.92 o                         
   7   5  10       1699.58       1673.65        26.71 o                         
   8   5  10        370.93        324.17        10.85 o                         
   9   5  10         34.97         28.63         4.06 o                         
  10   5  10        163.00        166.68         6.42 o                         
  11   5  10       1211.72       1258.89        19.78 o                         
  12   5  10        325.60        319.22        17.21 o                         
  13   5  10         20.90         16.67         6.86 o                         
 -13   6  10        526.06        509.74        10.69 o                         
 -12   6  10         94.57         80.78         4.97 o                         
 -11   6  10         56.31         49.90         4.57 o                         
 -10   6  10        610.21        635.44        15.15 o                         
  -9   6  10       1557.27       1667.68        25.38 o                         
  -8   6  10        506.05        480.80        12.90 o                         
  -7   6  10       1273.07       1206.62        15.87 o                         
  -6   6  10        127.73        115.46         5.82 o                         
  -5   6  10          5.40          2.95         3.34 o                         
  -4   6  10        330.37        329.23         7.82 o                         
  -3   6  10        177.57        195.54         6.65 o                         
  -2   6  10        996.20        919.95        14.25 o                         
  -1   6  10       1916.21       1827.04        16.08 o                         
   0   6  10        197.30        159.90         4.80 o                         
   1   6  10       1269.67       1252.57        21.32 o                         
   2   6  10       1363.32       1336.11        14.01 o                         
   3   6  10        904.89        933.19        11.07 o                         
   4   6  10       1055.54        999.45        11.58 o                         
   5   6  10          2.10          0.69         2.55 o                         
   6   6  10        216.18        181.61         5.82 o                         
   7   6  10         86.00         73.72         4.42 o                         
   8   6  10        914.84        934.94        14.66 o                         
   9   6  10         80.91         81.70         5.80 o                         
  10   6  10         29.65         25.33         4.31 o                         
  11   6  10         27.83         34.02         4.41 o                         
  12   6  10         60.45         41.60         9.49 o                         
 -13   7  10          2.77          7.10         4.53 o                         
 -12   7  10        394.29        409.11        11.14 o                         
 -11   7  10        194.79        197.32         9.57 o                         
 -10   7  10        217.18        211.65         9.87 o                         
  -9   7  10        527.65        533.93        16.63 o                         
  -8   7  10       1128.74       1107.83        20.02 o                         
  -7   7  10        768.30        760.86        16.50 o                         
  -6   7  10        345.80        336.29        10.69 o                         
  -5   7  10        133.66        134.35         6.68 o                         
  -4   7  10        435.12        465.53         9.96 o                         
  -3   7  10       2416.79       2361.51        26.56 o                         
  -2   7  10        251.37        294.63         8.00 o                         
  -1   7  10          5.35          5.26         2.28 o                         
   0   7  10         51.26         57.30         3.53 o                         
   1   7  10       1207.59       1203.34        13.46 o                         
   2   7  10        369.56        342.18         6.56 o                         
   3   7  10        494.60        548.94         8.20 o                         
   4   7  10        308.87        300.99         6.10 o                         
   5   7  10          9.65         -0.67         2.46 o                         
   6   7  10        135.66        143.03         5.16 o                         
   7   7  10         64.60         75.69         4.39 o                         
   8   7  10         10.87          8.04         3.10 o                         
   9   7  10        426.19        422.91         9.07 o                         
  10   7  10        533.27        550.35        11.55 o                         
  11   7  10        149.29        153.63         6.87 o                         
  12   7  10          3.40         -9.50         9.50 o                         
 -12   8  10          6.35          2.99         5.24 o                         
 -11   8  10        237.63        232.86        10.99 o                         
 -10   8  10         79.85         94.58         7.83 o                         
  -9   8  10        145.43        138.46        10.23 o                         
  -8   8  10        790.41        806.36        17.54 o                         
  -7   8  10        212.85        211.07        10.83 o                         
  -6   8  10       1857.52       1790.57        23.09 o                         
  -5   8  10        196.47        199.87         8.42 o                         
  -4   8  10       2992.18       3021.77        32.32 o                         
  -3   8  10        348.54        395.48         9.19 o                         
  -2   8  10       1410.49       1448.97        15.38 o                         
  -1   8  10       2773.49       2746.07        22.33 o                         
   0   8  10       1349.33       1292.30        15.25 o                         
   1   8  10        135.62        158.16         5.10 o                         
   2   8  10          0.83          4.91         2.60 o                         
   3   8  10         36.50         40.26         3.07 o                         
   4   8  10       2399.88       2303.52        30.97 o                         
   5   8  10         28.38         33.99         5.80 o                         
   6   8  10         71.65         95.31         6.96 o                         
   7   8  10          0.88         -1.65         4.10 o                         
   8   8  10        101.47         98.62         7.59 o                         
   9   8  10         45.21         47.85         6.06 o                         
  10   8  10        137.02        118.45         5.78 o                         
  11   8  10          8.04          2.74         4.77 o                         
  12   8  10         39.86         44.30         7.65 o                         
 -12   9  10        825.86        890.82        32.01 o                         
 -11   9  10          8.37          6.76         5.99 o                         
 -10   9  10          2.81         12.47         5.68 o                         
  -9   9  10         60.23         48.10         7.33 o                         
  -8   9  10        605.02        615.29        15.34 o                         
  -7   9  10         87.06         99.10         8.13 o                         
  -6   9  10       1046.84        996.78        22.36 o                         
  -5   9  10        444.10        465.38        15.21 o                         
  -4   9  10       2197.70       2193.35        26.26 o                         
  -3   9  10        576.67        527.05        11.51 o                         
  -2   9  10       2242.54       2278.47        24.81 o                         
  -1   9  10        764.08        749.96        10.66 o                         
   0   9  10        187.66        170.53         6.69 o                         
   1   9  10         35.98         50.35         3.81 o                         
   2   9  10       1140.59       1146.99        16.91 o                         
   3   9  10          5.74          0.78         4.27 o                         
   4   9  10         55.28         55.99         5.51 o                         
   5   9  10         15.76         10.68         4.10 o                         
   6   9  10       2346.24       2281.44        35.85 o                         
   7   9  10        105.88        100.30        10.25 o                         
   8   9  10         12.33         20.09         5.60 o                         
   9   9  10        113.12        102.07         7.59 o                         
  10   9  10        827.45        842.48        18.45 o                         
  11   9  10         16.06         24.83         6.72 o                         
 -11  10  10         71.41         63.70         7.78 o                         
 -10  10  10         20.11         18.66         5.88 o                         
  -9  10  10        404.41        393.79        13.23 o                         
  -8  10  10        579.85        619.31        17.96 o                         
  -7  10  10         86.47         81.23         9.69 o                         
  -6  10  10       1100.09       1098.57        23.29 o                         
  -5  10  10        156.89        172.23         9.93 o                         
  -4  10  10        188.78        179.10         9.92 o                         
  -3  10  10         13.31         22.82         4.96 o                         
  -2  10  10       1566.46       1540.68        21.89 o                         
  -1  10  10       1329.32       1380.48        16.90 o                         
   0  10  10        187.33        174.20         6.33 o                         
   1  10  10        547.11        578.50        13.47 o                         
   2  10  10        414.19        411.29        12.81 o                         
   3  10  10        100.33        109.15         7.98 o                         
   4  10  10       2089.29       2111.47        28.54 o                         
   5  10  10         41.39         41.77         6.46 o                         
   6  10  10         38.18         38.68         6.16 o                         
   7  10  10        233.89        230.11        10.92 o                         
   8  10  10        839.48        843.64        18.36 o                         
   9  10  10          0.94          5.63         5.05 o                         
  10  10  10         67.91         76.65         6.99 o                         
 -10  11  10         17.09          5.56         7.21 o                         
  -9  11  10          0.42         -0.24         6.33 o                         
  -8  11  10        221.31        194.67        13.94 o                         
  -7  11  10        404.54        457.56        17.46 o                         
  -6  11  10        330.92        309.15        13.41 o                         
  -5  11  10        188.93        155.42         9.50 o                         
  -4  11  10         82.94         97.53         8.95 o                         
  -3  11  10        132.48        127.18         8.50 o                         
  -2  11  10          3.47          6.58         3.30 o                         
  -1  11  10         16.38         25.84         3.67 o                         
   0  11  10        124.42        109.17         5.56 o                         
   1  11  10        539.22        537.00        13.36 o                         
   2  11  10        920.01        947.62        19.10 o                         
   3  11  10          1.38         -2.38         6.55 o                         
   4  11  10          0.49          1.82         5.21 o                         
   5  11  10        162.20        185.19        11.75 o                         
   6  11  10       1640.90       1621.16        40.20 o                         
   7  11  10        439.20        461.16        16.21 o                         
   8  11  10         17.31         22.24         8.44 o                         
   9  11  10        592.57        565.24        16.29 o                         
  -9  12  10        619.00        651.25        28.16 o                         
  -8  12  10         70.36         76.13         9.19 o                         
  -7  12  10         60.57         50.35         9.88 o                         
  -6  12  10         10.60          5.30         5.93 o                         
  -5  12  10          7.83          8.57         6.67 o                         
  -4  12  10         59.58         54.01         6.82 o                         
  -3  12  10        200.55        202.19        10.29 o                         
  -2  12  10       1178.61       1120.68        16.66 o                         
  -1  12  10        277.89        282.17         8.41 o                         
   0  12  10        837.84        822.56        13.34 o                         
   1  12  10         15.66         25.58         5.38 o                         
   2  12  10        239.47        213.58        10.37 o                         
   3  12  10       1010.67       1015.46        20.32 o                         
   4  12  10        489.69        500.28        16.75 o                         
   5  12  10        143.29        149.67        10.63 o                         
   6  12  10        209.42        202.85        12.44 o                         
   7  12  10        135.14        131.63        10.85 o                         
   8  12  10         94.07        112.44        11.92 o                         
  -8  13  10          6.84         -8.33         8.33 o                         
  -7  13  10        439.42        442.00        18.15 o                         
  -6  13  10         72.43         79.71         8.94 o                         
  -5  13  10         60.56         54.41         9.18 o                         
  -4  13  10          0.29         -4.47         4.47 o                         
  -3  13  10        306.91        318.66        13.61 o                         
  -2  13  10        178.07        188.44         6.61 o                         
  -1  13  10         50.31         56.37         6.00 o                         
   0  13  10         43.17         49.85         4.05 o                         
   1  13  10       1714.04       1736.85        29.41 o                         
   2  13  10          0.84         -4.93         4.93 o                         
   3  13  10        330.97        289.99        11.93 o                         
   4  13  10         21.72         17.81         6.29 o                         
   5  13  10       1359.92       1345.57        31.34 o                         
   6  13  10         17.25          7.91         6.52 o                         
   7  13  10        598.23        577.41        23.43 o                         
  -6  14  10          2.92         -1.40         6.42 o                         
  -5  14  10          4.08         -8.54         8.54 o                         
  -4  14  10         18.20         13.13         7.72 o                         
  -3  14  10        118.05        111.88         8.54 o                         
  -2  14  10          5.08          2.48         3.98 o                         
  -1  14  10       1932.12       1971.91        23.50 o                         
   0  14  10         72.86         76.94         4.06 o                         
   1  14  10         39.79         50.78         6.78 o                         
   2  14  10          2.69          4.49         5.52 o                         
   3  14  10        628.79        648.56        19.17 o                         
   4  14  10        146.56        161.83        13.79 o                         
   5  14  10         14.74          0.29         6.63 o                         
   6  14  10         12.77         16.76         8.49 o                         
  -4  15  10        346.41        318.48        17.18 o                         
  -3  15  10        748.62        768.63        20.29 o                         
  -2  15  10        115.26        110.43         7.73 o                         
  -1  15  10        170.00        153.31        13.96 o                         
   0  15  10          4.34          4.40         6.06 o                         
   1  15  10        175.95        158.22        13.20 o                         
   2  15  10        639.17        631.19        24.07 o                         
   3  15  10         70.87         84.23        13.94 o                         
 -13   0  11        217.32        254.06        14.94 o                         
 -11   0  11       1201.04       1390.95        63.41 o                         
  -9   0  11        206.93        195.25         9.27 o                         
  -7   0  11       2520.37       2482.00        31.32 o                         
  -5   0  11        212.55        281.31         8.40 o                         
  -3   0  11       3153.51       3061.28        38.28 o                         
  -1   0  11       1852.41       1945.16        24.46 o                         
   1   0  11       2726.66       2541.09        30.71 o                         
   3   0  11       1062.65       1036.55        16.69 o                         
   5   0  11       4853.92       4805.42        51.35 o                         
   7   0  11       1648.37       1672.20        26.56 o                         
   9   0  11          4.06          7.97         4.91 o                         
  11   0  11        320.21        420.33        14.24 o                         
  13   0  11         25.89         -8.46         8.46 o                         
 -14   1  11         70.21         54.87         5.88 o                         
 -13   1  11        638.37        663.77        14.29 o                         
 -12   1  11         71.01         69.67         5.73 o                         
 -11   1  11          0.80          4.36         3.36 o                         
 -10   1  11        461.54        458.86         9.25 o                         
  -9   1  11        761.98        718.46        11.85 o                         
  -8   1  11        193.07        202.42         6.33 o                         
  -7   1  11        190.09        185.34         5.39 o                         
  -6   1  11       1740.27       1761.69        16.63 o                         
  -5   1  11       3048.70       2925.89        23.80 o                         
  -4   1  11       2339.69       2417.71        20.44 o                         
  -3   1  11         26.71         28.62         2.82 o                         
  -2   1  11         74.34         69.15         3.58 o                         
  -1   1  11       2564.59       2440.78        20.42 o                         
   0   1  11        505.30        512.56         7.63 o                         
   1   1  11       1263.33       1448.48        13.76 o                         
   2   1  11        227.32        275.81         6.21 o                         
   3   1  11       3179.04       3104.76        25.17 o                         
   4   1  11       1330.15       1260.01        13.52 o                         
   5   1  11        103.15        113.16         4.86 o                         
   6   1  11        793.33        786.96        10.67 o                         
   7   1  11       9552.03       9131.16        66.37 o                         
   8   1  11        388.60        374.40        12.94 o                         
   9   1  11        367.96        370.59         8.95 o                         
  10   1  11         17.22         20.43         4.18 o                         
  11   1  11        370.52        375.36         9.55 o                         
  12   1  11         96.94         96.55         6.55 o                         
  13   1  11         18.81         19.25         6.62 o                         
 -14   2  11         85.75         64.26         7.76 o                         
 -13   2  11        167.63        176.85         7.25 o                         
 -12   2  11        218.59        206.13         7.44 o                         
 -11   2  11         30.58         39.50         4.13 o                         
 -10   2  11         66.59         56.97         4.68 o                         
  -9   2  11          7.72         19.44         3.54 o                         
  -8   2  11        258.01        267.72         7.93 o                         
  -7   2  11        786.42        786.09        10.15 o                         
  -6   2  11         74.23         71.36         3.73 o                         
  -5   2  11        236.49        270.05         5.97 o                         
  -4   2  11        269.66        284.16         6.00 o                         
  -3   2  11       1559.05       1354.84        13.50 o                         
  -2   2  11        415.00        389.01         6.53 o                         
  -1   2  11        816.25        969.17        11.27 o                         
   0   2  11        415.01        453.56         7.91 o                         
   1   2  11       3477.95       3336.54        26.31 o                         
   2   2  11       2846.15       2879.96        23.65 o                         
   3   2  11       2043.99       2079.38        18.90 o                         
   4   2  11        618.45        622.07         9.01 o                         
   5   2  11       1671.76       1678.52        16.63 o                         
   6   2  11          2.69          3.15         2.77 o                         
   7   2  11         68.73         70.37         4.40 o                         
   8   2  11        138.19        132.26         5.84 o                         
   9   2  11        322.41        332.59         8.56 o                         
  10   2  11       1628.37       1626.85        19.67 o                         
  11   2  11        179.68        197.10         8.40 o                         
  12   2  11         89.69         90.15         5.85 o                         
  13   2  11         16.32         17.58         4.11 o                         
 -14   3  11         73.50         82.32         7.26 o                         
 -13   3  11        413.46        432.16        16.31 o                         
 -12   3  11        811.55        751.95        15.85 o                         
 -11   3  11        163.42        166.66         6.74 o                         
 -10   3  11       5577.64       5560.39        45.58 o                         
  -9   3  11       1970.56       1874.53        23.46 o                         
  -8   3  11       1378.45       1270.97        15.27 o                         
  -7   3  11          6.85         11.34         2.69 o                         
  -6   3  11       1707.27       1641.55        16.22 o                         
  -5   3  11       3925.60       3885.61        29.68 o                         
  -4   3  11       2011.43       1923.23        17.05 o                         
  -3   3  11        271.65        297.69         6.03 o                         
  -2   3  11       2961.17       2958.84        23.71 o                         
  -1   3  11       1573.85       1542.54        14.74 o                         
   0   3  11        481.05        436.38         7.12 o                         
   1   3  11          0.78          4.22         2.39 o                         
   2   3  11        412.64        410.48         7.09 o                         
   3   3  11       1490.41       1434.70        14.63 o                         
   4   3  11       2451.92       2430.86        22.27 o                         
   5   3  11        444.06        470.03         8.25 o                         
   6   3  11        445.80        439.58         8.04 o                         
   7   3  11         60.44         51.56         4.40 o                         
   8   3  11       1274.75       1324.25        17.24 o                         
   9   3  11         13.19         15.44         3.66 o                         
  10   3  11         63.08         54.26         4.84 o                         
  11   3  11          1.31         -1.43         3.39 o                         
  12   3  11        179.85        199.22         9.14 o                         
  13   3  11        117.21        125.15         9.47 o                         
 -14   4  11          0.48        -10.42        10.42 o                         
 -13   4  11          9.39          9.11         4.37 o                         
 -12   4  11       2278.56       2226.36        25.95 o                         
 -11   4  11         26.98         22.02         4.39 o                         
 -10   4  11       1168.50       1193.26        18.72 o                         
  -9   4  11         46.52         46.07         3.65 o                         
  -8   4  11        157.02        191.58         5.82 o                         
  -7   4  11        518.34        470.21         9.68 o                         
  -6   4  11        109.64         94.55         5.34 o                         
  -5   4  11       1035.37       1000.60        13.62 o                         
  -4   4  11        991.52        926.45        13.55 o                         
  -3   4  11        106.79        103.37         3.70 o                         
  -2   4  11       2490.31       2435.21        19.65 o                         
  -1   4  11        187.05        195.87         5.17 o                         
   0   4  11         19.39          1.46         2.31 o                         
   1   4  11        131.02        143.33         4.79 o                         
   2   4  11       3673.47       3539.99        27.95 o                         
   3   4  11        282.14        316.46         6.75 o                         
   4   4  11          0.51         -2.67         2.67 o                         
   5   4  11        845.93        842.40        11.13 o                         
   6   4  11        539.56        554.45         9.27 o                         
   7   4  11        160.77        149.50         7.59 o                         
   8   4  11        973.58        942.52        13.44 o                         
   9   4  11          2.68          0.78         3.39 o                         
  10   4  11        863.69        874.26        14.85 o                         
  11   4  11        106.90        122.64         5.98 o                         
  12   4  11         21.81         24.70         3.87 o                         
  13   4  11          5.29         -3.08         6.03 o                         
 -13   5  11         69.40         56.81         5.82 o                         
 -12   5  11        109.97        106.73         6.53 o                         
 -11   5  11        165.50        147.86         8.79 o                         
 -10   5  11        789.96        821.87        15.58 o                         
  -9   5  11        174.35        203.41         9.55 o                         
  -8   5  11        527.78        562.97        15.44 o                         
  -7   5  11        127.74        143.23         6.94 o                         
  -6   5  11        852.54        852.34        12.86 o                         
  -5   5  11        113.38        130.72         6.83 o                         
  -4   5  11       1351.81       1325.10        16.14 o                         
  -3   5  11         31.26         32.80         4.03 o                         
  -2   5  11        562.23        619.86        10.03 o                         
  -1   5  11        624.95        702.35         9.51 o                         
   0   5  11       3112.50       3065.45        24.90 o                         
   1   5  11        125.21        130.77         5.14 o                         
   2   5  11        981.47        992.40        11.84 o                         
   3   5  11          0.23         -2.29         2.29 o                         
   4   5  11        115.32         97.00         4.64 o                         
   5   5  11        417.94        456.20         8.56 o                         
   6   5  11          1.97         -1.38         2.69 o                         
   7   5  11        664.66        598.53        10.89 o                         
   8   5  11       1367.84       1384.25        18.14 o                         
   9   5  11          4.20          3.43         3.72 o                         
  10   5  11        345.36        369.40        10.70 o                         
  11   5  11          8.84          7.12         3.74 o                         
  12   5  11        794.88        835.12        13.22 o                         
 -13   6  11        172.03        194.31        13.08 o                         
 -12   6  11        666.58        646.49        20.85 o                         
 -11   6  11         16.96         16.14         5.09 o                         
 -10   6  11        189.51        176.64        10.39 o                         
  -9   6  11        315.45        329.12        13.48 o                         
  -8   6  11        110.03        135.78         8.54 o                         
  -7   6  11        468.42        446.04        13.11 o                         
  -6   6  11        296.96        288.96         9.28 o                         
  -5   6  11        200.74        197.03         7.58 o                         
  -4   6  11         14.78         13.74         3.83 o                         
  -3   6  11         70.79         55.04         4.46 o                         
  -2   6  11       3511.86       3448.20        31.15 o                         
  -1   6  11        170.64        217.82         5.25 o                         
   0   6  11         25.51         20.34         2.97 o                         
   1   6  11        836.40        821.48        10.84 o                         
   2   6  11        230.16        246.59         7.56 o                         
   3   6  11        272.88        237.61         5.95 o                         
   4   6  11        342.01        347.69         7.20 o                         
   5   6  11        234.71        215.46         6.48 o                         
   6   6  11        251.62        294.21         7.64 o                         
   7   6  11          0.91         -0.95         3.77 o                         
   8   6  11         10.41         13.38         3.89 o                         
   9   6  11         25.62         13.59         3.87 o                         
  10   6  11       1104.63       1121.45        16.50 o                         
  11   6  11          2.30          3.31         4.65 o                         
  12   6  11          1.67          4.03         8.35 o                         
 -12   7  11         97.88        116.85         9.76 o                         
 -11   7  11        191.39        219.37        10.17 o                         
 -10   7  11        371.97        331.63        15.23 o                         
  -9   7  11         28.43         25.05         5.62 o                         
  -8   7  11        271.31        256.25        11.67 o                         
  -7   7  11          2.05          9.34         5.37 o                         
  -6   7  11        238.77        251.64         9.10 o                         
  -5   7  11        214.03        219.50         8.35 o                         
  -4   7  11         51.13         60.67         5.17 o                         
  -3   7  11       3010.94       2917.54        28.10 o                         
  -2   7  11        129.59        133.91         6.09 o                         
  -1   7  11        422.40        411.72         8.83 o                         
   0   7  11        121.95         95.22         4.30 o                         
   1   7  11         78.74         68.46         4.02 o                         
   2   7  11          7.02          8.54         2.79 o                         
   3   7  11       1471.25       1459.94        17.01 o                         
   4   7  11         41.62         30.82         3.71 o                         
   5   7  11          1.53          3.23         2.82 o                         
   6   7  11         36.12         25.57         3.40 o                         
   7   7  11        317.22        300.79         7.38 o                         
   8   7  11        826.08        792.98        15.84 o                         
   9   7  11         68.68         67.74         5.12 o                         
  10   7  11         31.02         32.12         4.58 o                         
  11   7  11          2.31          0.78         3.32 o                         
  12   7  11        601.41        686.27        27.24 o                         
 -12   8  11         63.18         39.25        12.80 o                         
 -11   8  11        440.03        467.22        13.99 o                         
 -10   8  11         10.67         13.50         5.53 o                         
  -9   8  11         61.03         60.16         6.98 o                         
  -8   8  11        273.75        284.62        11.52 o                         
  -7   8  11       5277.50       5193.05        86.54 o                         
  -6   8  11         79.17         85.57         7.94 o                         
  -5   8  11          5.00          2.40         4.09 o                         
  -4   8  11        436.27        408.13        10.46 o                         
  -3   8  11       1489.12       1454.55        19.91 o                         
  -2   8  11        887.63        812.59        18.43 o                         
  -1   8  11        488.93        542.07         8.59 o                         
   0   8  11        189.52        186.41         5.91 o                         
   1   8  11        229.12        239.98         6.60 o                         
   2   8  11         99.44        109.13         5.09 o                         
   3   8  11       1303.56       1344.22        17.43 o                         
   4   8  11          0.50          1.14         3.72 o                         
   5   8  11       1352.88       1286.49        17.75 o                         
   6   8  11        204.61        205.87         9.62 o                         
   7   8  11        311.45        330.84        12.54 o                         
   8   8  11          6.74         10.38         4.51 o                         
   9   8  11        700.37        675.81        21.10 o                         
  10   8  11         62.81         56.86         3.67 o                         
  11   8  11          5.21          4.70         6.74 o                         
 -11   9  11        229.01        212.92        10.69 o                         
 -10   9  11        153.15        134.00         9.32 o                         
  -9   9  11        639.86        588.89        15.90 o                         
  -8   9  11         31.20         24.80         6.70 o                         
  -7   9  11         76.48         76.70         8.98 o                         
  -6   9  11         18.90         21.66         6.86 o                         
  -5   9  11       1341.10       1316.89        22.81 o                         
  -4   9  11        341.66        380.06        15.11 o                         
  -3   9  11        499.45        534.44        14.75 o                         
  -2   9  11        780.29        771.53        15.88 o                         
  -1   9  11        124.42        140.11         5.38 o                         
   0   9  11        588.93        616.20        10.94 o                         
   1   9  11       1211.56       1172.58        15.67 o                         
   2   9  11          0.63         -0.10         2.59 o                         
   3   9  11        287.88        307.92         9.31 o                         
   4   9  11        305.01        302.32        10.53 o                         
   5   9  11        197.53        208.85         9.65 o                         
   6   9  11          0.85          2.50         4.57 o                         
   7   9  11        380.94        408.53        12.40 o                         
   8   9  11          1.15         -3.31         4.93 o                         
   9   9  11         83.36         80.38         7.44 o                         
  10   9  11          6.52          8.02         6.28 o                         
 -11  10  11        814.95        947.46        25.62 o                         
 -10  10  11        180.26        182.47        12.09 o                         
  -9  10  11          0.65         11.18         6.86 o                         
  -8  10  11        263.84        291.27        14.20 o                         
  -7  10  11       1132.45       1120.52        27.55 o                         
  -6  10  11        453.88        462.97        15.83 o                         
  -5  10  11        229.99        247.30        11.55 o                         
  -4  10  11        519.71        482.72        13.61 o                         
  -3  10  11       3627.22       3609.22        48.80 o                         
  -2  10  11        612.82        600.72        15.88 o                         
  -1  10  11         12.68          9.03         3.26 o                         
   0  10  11          1.82          1.83         3.22 o                         
   1  10  11       1468.82       1416.41        19.29 o                         
   2  10  11          6.83          4.03         3.68 o                         
   3  10  11       1202.99       1131.01        20.75 o                         
   4  10  11        155.32        131.59         8.92 o                         
   5  10  11       2122.54       2075.12        34.47 o                         
   6  10  11        209.74        228.76        11.71 o                         
   7  10  11        804.22        732.90        17.59 o                         
   8  10  11         14.35         27.62         6.04 o                         
   9  10  11         68.20        105.37         9.79 o                         
  10  10  11         66.09         88.09         8.96 o                         
 -10  11  11        225.92        238.13        21.12 o                         
  -9  11  11         81.62         89.22        10.68 o                         
  -8  11  11        144.60        177.45        13.84 o                         
  -7  11  11         21.31         42.07         7.93 o                         
  -6  11  11        176.80        179.30        12.86 o                         
  -5  11  11        117.66        113.80         9.12 o                         
  -4  11  11         81.93         67.49         7.11 o                         
  -3  11  11         21.68         20.92         6.05 o                         
  -2  11  11        625.43        582.17        13.10 o                         
  -1  11  11        682.38        696.22        11.15 o                         
   0  11  11        681.17        692.04        13.10 o                         
   1  11  11        519.58        540.86        18.56 o                         
   2  11  11        760.27        749.22        16.64 o                         
   3  11  11        853.22        884.54        21.23 o                         
   4  11  11        537.83        470.12        15.76 o                         
   5  11  11        168.66        195.73        12.21 o                         
   6  11  11          0.46          0.78         5.88 o                         
   7  11  11        841.65        921.33        22.69 o                         
   8  11  11        135.31        129.22        10.47 o                         
   9  11  11        413.99        492.93        18.84 o                         
  -9  12  11         70.77         69.62         9.25 o                         
  -8  12  11         68.18         82.94        10.67 o                         
  -7  12  11        539.04        587.40        19.06 o                         
  -6  12  11          7.57          0.89         6.48 o                         
  -5  12  11          6.85          4.45         5.95 o                         
  -4  12  11        159.08        160.83         9.57 o                         
  -3  12  11       1083.27       1074.80        20.66 o                         
  -2  12  11        636.94        640.83        10.16 o                         
  -1  12  11         73.67         83.71         4.97 o                         
   0  12  11       2091.05       1978.86        28.20 o                         
   1  12  11        769.40        756.85        18.88 o                         
   2  12  11        739.33        735.53        28.72 o                         
   3  12  11         92.02         84.01         7.95 o                         
   4  12  11        140.20        135.85        10.84 o                         
   5  12  11        103.36        127.35        13.59 o                         
   6  12  11        471.08        473.44        17.11 o                         
   7  12  11        253.64        260.21        14.96 o                         
   8  12  11        109.78        121.20        13.14 o                         
  -7  13  11         67.29         54.05         9.69 o                         
  -6  13  11        633.49        652.55        20.04 o                         
  -5  13  11        193.22        247.18        13.53 o                         
  -4  13  11        254.07        249.19        11.60 o                         
  -3  13  11         34.56         25.44         6.02 o                         
  -2  13  11        601.52        574.11        11.54 o                         
  -1  13  11        252.33        261.78         8.55 o                         
   0  13  11        713.40        683.92        16.19 o                         
   1  13  11         41.04         40.44         6.18 o                         
   2  13  11         87.47         92.05         9.38 o                         
   3  13  11         69.86         52.55         8.54 o                         
   4  13  11        597.75        687.24        19.89 o                         
   5  13  11         57.23         47.43         7.39 o                         
   6  13  11          8.30          7.69         7.58 o                         
  -5  14  11         24.04         13.24         6.94 o                         
  -4  14  11         13.48          4.55         6.29 o                         
  -3  14  11         27.76         23.16         7.20 o                         
  -2  14  11        788.39        804.44        13.00 o                         
  -1  14  11         54.87         58.84         4.48 o                         
   0  14  11        912.56        957.49        16.65 o                         
   1  14  11          0.23         -5.47         5.47 o                         
   2  14  11         19.14         29.13         6.29 o                         
   3  14  11        183.21        161.93        21.46 o                         
   4  14  11        575.41        641.17        18.55 o                         
   5  14  11         19.98         32.74        10.58 o                         
  -2  15  11        125.97        107.76        12.03 o                         
  -1  15  11         39.58         48.19         6.33 o                         
   0  15  11          6.50          8.39        10.12 o                         
   1  15  11        487.56        510.61        19.00 o                         
   2  15  11         39.81         24.94        14.18 o                         
 -14   0  12        369.13        433.18        32.66 o                         
 -12   0  12        450.00        634.99        65.72 o                         
 -10   0  12        796.74        744.80        16.63 o                         
  -8   0  12        145.14        145.53         8.16 o                         
  -6   0  12       1810.72       1751.42        23.95 o                         
  -4   0  12        740.51        793.69        14.43 o                         
  -2   0  12        378.81        387.06         9.68 o                         
   0   0  12       2181.93       2078.98        26.34 o                         
   2   0  12        109.06         79.12         5.83 o                         
   4   0  12         27.22         21.16         4.69 o                         
   6   0  12       3516.23       3506.10        41.70 o                         
   8   0  12          8.87         13.51         6.62 o                         
  10   0  12         73.14         81.40         8.13 o                         
  12   0  12        387.46        391.58        17.63 o                         
 -14   1  12        479.68        508.01        23.16 o                         
 -13   1  12         17.99         17.21         5.12 o                         
 -12   1  12        917.62        921.39        14.82 o                         
 -11   1  12         39.96         43.62         4.37 o                         
 -10   1  12         39.78         45.86         4.70 o                         
  -9   1  12        186.92        189.50         7.25 o                         
  -8   1  12        551.17        554.20        10.14 o                         
  -7   1  12         57.03         46.86         3.98 o                         
  -6   1  12        552.53        553.38         9.54 o                         
  -5   1  12        189.55        168.78         5.33 o                         
  -4   1  12       1928.16       1953.82        17.81 o                         
  -3   1  12        481.36        447.10         7.39 o                         
  -2   1  12       1228.57       1177.81        14.67 o                         
  -1   1  12        117.87        145.36         4.99 o                         
   0   1  12       1240.04       1209.88        12.40 o                         
   1   1  12        546.62        624.03         9.08 o                         
   2   1  12        378.37        290.66         6.25 o                         
   3   1  12        237.18        229.26         5.94 o                         
   4   1  12        357.00        334.45         7.51 o                         
   5   1  12        528.38        497.01         8.60 o                         
   6   1  12       1123.75       1095.60        13.30 o                         
   7   1  12          7.29          7.28         3.43 o                         
   8   1  12        331.07        312.93         8.47 o                         
   9   1  12        876.90        857.96        17.95 o                         
  10   1  12        725.69        749.50        13.90 o                         
  11   1  12         29.54         45.22         7.82 o                         
  12   1  12          0.90          2.77         3.94 o                         
  13   1  12          0.98         -6.27         6.27 o                         
 -14   2  12        372.55        420.69        13.27 o                         
 -13   2  12         36.30         67.86         7.71 o                         
 -12   2  12        101.91         93.12         6.21 o                         
 -11   2  12        106.08         97.24         5.79 o                         
 -10   2  12        506.82        443.28         9.42 o                         
  -9   2  12       1288.42       1288.99        17.56 o                         
  -8   2  12        439.16        434.07        10.04 o                         
  -7   2  12        878.68        808.75        11.32 o                         
  -6   2  12       1126.10       1074.00        13.73 o                         
  -5   2  12       1873.64       1849.17        17.99 o                         
  -4   2  12         21.79         10.71         2.60 o                         
  -3   2  12        416.31        448.08         7.38 o                         
  -2   2  12       1444.74       1456.50        14.53 o                         
  -1   2  12       3766.53       3735.13        29.06 o                         
   0   2  12        642.27        680.23         9.25 o                         
   1   2  12        111.36        131.47         4.90 o                         
   2   2  12         22.73          8.56         2.48 o                         
   3   2  12       3220.90       3140.59        26.00 o                         
   4   2  12       1951.56       1911.27        19.05 o                         
   5   2  12       2862.01       2779.64        24.20 o                         
   6   2  12          1.13          2.18         3.17 o                         
   7   2  12         20.97         20.49         4.06 o                         
   8   2  12          8.22         12.31         4.90 o                         
   9   2  12         91.71         90.91         6.06 o                         
  10   2  12        151.67        141.26         6.75 o                         
  11   2  12        165.96        176.89         9.53 o                         
  12   2  12        328.06        317.18        10.56 o                         
  13   2  12        175.42        184.00        13.59 o                         
 -13   3  12        417.42        385.40        15.26 o                         
 -12   3  12         53.49         62.71         5.82 o                         
 -11   3  12        423.50        457.59        11.23 o                         
 -10   3  12         30.39         35.87         4.82 o                         
  -9   3  12        179.51        200.02         6.65 o                         
  -8   3  12       1253.86       1170.02        14.27 o                         
  -7   3  12       1114.86       1078.62        13.16 o                         
  -6   3  12         40.73         45.50         3.15 o                         
  -5   3  12         18.99         18.52         2.56 o                         
  -4   3  12         50.40         69.13         3.41 o                         
  -3   3  12       6213.64       5992.94        43.21 o                         
  -2   3  12        114.21         90.15         3.95 o                         
  -1   3  12        511.95        513.17         7.93 o                         
   0   3  12       1231.69       1502.58        15.04 o                         
   1   3  12        259.39        240.53         6.18 o                         
   2   3  12        448.03        427.71         7.55 o                         
   3   3  12       1661.19       1663.86        18.04 o                         
   4   3  12          1.72          4.25         2.77 o                         
   5   3  12       1062.19       1090.38        13.08 o                         
   6   3  12          1.48          6.77         3.32 o                         
   7   3  12       4569.87       4587.44        41.30 o                         
   8   3  12       1165.06       1152.53        16.05 o                         
   9   3  12        634.61        680.18        13.72 o                         
  10   3  12         32.89         32.07         4.50 o                         
  11   3  12        292.62        302.04         9.20 o                         
  12   3  12         13.56          4.28         5.93 o                         
 -13   4  12         20.45         35.24         5.75 o                         
 -12   4  12          0.53          1.26         5.67 o                         
 -11   4  12        129.40        151.97         6.91 o                         
 -10   4  12         47.82         40.93         4.01 o                         
  -9   4  12        167.49        202.95         6.54 o                         
  -8   4  12          0.39         -4.09         4.27 o                         
  -7   4  12          2.80          6.06         4.37 o                         
  -6   4  12         18.72         15.12         4.32 o                         
  -5   4  12       1573.53       1429.64        18.33 o                         
  -4   4  12       1630.06       1512.26        18.76 o                         
  -3   4  12        399.13        413.41         6.51 o                         
  -2   4  12        971.01        941.11        11.76 o                         
  -1   4  12       4045.21       4017.41        32.17 o                         
   0   4  12         50.41         73.29         4.16 o                         
   1   4  12          1.45          1.40         2.65 o                         
   2   4  12        131.40        134.47         5.48 o                         
   3   4  12       4423.40       4414.28        34.06 o                         
   4   4  12        339.68        323.46         7.04 o                         
   5   4  12       1014.65        933.33        13.24 o                         
   6   4  12       1404.96       1382.38        16.62 o                         
   7   4  12        386.23        403.49         9.51 o                         
   8   4  12        642.29        614.21        13.13 o                         
   9   4  12        878.29        860.41        14.62 o                         
  10   4  12          1.44          5.78         4.09 o                         
  11   4  12        104.95        101.12         6.33 o                         
  12   4  12         35.61         21.35         4.97 o                         
 -13   5  12         91.23         79.42         7.43 o                         
 -12   5  12        210.99        200.92         8.42 o                         
 -11   5  12        780.76        796.18        11.73 o                         
 -10   5  12        543.17        550.94        21.23 o                         
  -9   5  12         12.86         27.23         5.91 o                         
  -8   5  12       2110.60       1996.93        51.37 o                         
  -7   5  12       1752.75       1698.74        24.00 o                         
  -6   5  12          2.78          4.68         3.93 o                         
  -5   5  12       1039.16       1010.31        14.29 o                         
  -4   5  12          1.91          3.35         3.43 o                         
  -3   5  12       5799.49       5624.92        57.34 o                         
  -2   5  12        215.61        231.60         5.07 o                         
  -1   5  12       2686.03       2659.33        23.53 o                         
   0   5  12          7.72          9.79         2.72 o                         
   1   5  12       1794.15       1786.02        17.26 o                         
   2   5  12       1120.36       1039.64        13.65 o                         
   3   5  12       1263.34       1261.12        14.06 o                         
   4   5  12         66.46         68.03         4.35 o                         
   5   5  12        476.28        505.11         9.66 o                         
   6   5  12         35.79         37.72         4.12 o                         
   7   5  12        344.72        387.63        10.47 o                         
   8   5  12          3.35          2.34         3.75 o                         
   9   5  12        367.36        373.67         9.81 o                         
  10   5  12        197.98        210.65         7.98 o                         
  11   5  12        461.76        493.70        23.32 o                         
  12   5  12         59.19         55.54         5.92 o                         
 -13   6  12        752.09        731.64        19.56 o                         
 -12   6  12        123.82        129.91        12.28 o                         
 -11   6  12         93.28        104.89         8.23 o                         
 -10   6  12        496.95        510.22        14.41 o                         
  -9   6  12         87.17         58.92         6.91 o                         
  -8   6  12        558.23        537.72        15.88 o                         
  -7   6  12        422.97        396.59        12.49 o                         
  -6   6  12       1062.60       1108.60        19.07 o                         
  -5   6  12       2030.59       1988.89        24.66 o                         
  -4   6  12         30.82         33.34         4.76 o                         
  -3   6  12        409.16        475.76        12.62 o                         
  -2   6  12         24.69         25.62         2.10 o                         
  -1   6  12       2909.12       2845.75        23.95 o                         
   0   6  12        731.49       1029.15        19.09 o                         
   1   6  12        153.35        144.11         5.28 o                         
   2   6  12        397.01        380.51         7.61 o                         
   3   6  12         89.10         93.94         5.03 o                         
   4   6  12        775.13        770.15        12.05 o                         
   5   6  12         11.82          3.75         3.50 o                         
   6   6  12        152.49        124.89         6.08 o                         
   7   6  12        144.08        149.34         6.71 o                         
   8   6  12         60.51         50.72         4.71 o                         
   9   6  12       1081.60       1077.71        18.11 o                         
  10   6  12          8.65         11.74         3.88 o                         
  11   6  12       2333.14       2463.11        31.67 o                         
  12   6  12        399.88        418.03        15.17 o                         
 -12   7  12         11.73         17.14         7.10 o                         
 -11   7  12         10.16         14.19         5.66 o                         
 -10   7  12          7.16          4.56         5.62 o                         
  -9   7  12         30.48         26.13         5.96 o                         
  -8   7  12        336.67        339.05        12.84 o                         
  -7   7  12       1127.58       1097.24        22.47 o                         
  -6   7  12       1160.62       1185.40        21.82 o                         
  -5   7  12         91.45        109.29         7.53 o                         
  -4   7  12          7.04         11.79         5.01 o                         
  -3   7  12          9.21          7.22         4.22 o                         
  -2   7  12         40.85         33.53         4.24 o                         
  -1   7  12        624.40        613.80         9.22 o                         
   0   7  12        569.06        585.99        10.56 o                         
   1   7  12        849.10        826.31        13.85 o                         
   2   7  12        528.20        562.14         9.97 o                         
   3   7  12          9.52          9.48         3.24 o                         
   4   7  12        572.38        548.97        12.51 o                         
   5   7  12       2895.82       2830.85        28.01 o                         
   6   7  12          8.14          8.55         3.54 o                         
   7   7  12        320.10        316.04         8.91 o                         
   8   7  12        133.35        137.22         6.66 o                         
   9   7  12        317.04        363.71        15.45 o                         
  10   7  12        391.63        408.80         9.76 o                         
  11   7  12        239.08        229.65        13.55 o                         
 -12   8  12        145.78        144.73        11.30 o                         
 -11   8  12          2.50          3.99         6.17 o                         
 -10   8  12       1693.76       1679.19        31.25 o                         
  -9   8  12        500.98        476.86        19.93 o                         
  -8   8  12        393.48        439.75        15.66 o                         
  -7   8  12        429.74        444.58        22.41 o                         
  -6   8  12        486.81        536.09        16.60 o                         
  -5   8  12          0.70         -2.15         5.39 o                         
  -4   8  12        498.13        549.18        15.77 o                         
  -3   8  12         42.79         39.08         7.25 o                         
  -2   8  12        648.05        666.93        20.24 o                         
  -1   8  12        557.09        514.35         9.40 o                         
   0   8  12       1856.52       1849.89        22.15 o                         
   1   8  12        511.05        513.27        10.01 o                         
   2   8  12         13.88         10.54         3.46 o                         
   3   8  12       1067.23        958.44        13.82 o                         
   4   8  12       1394.95       1271.74        16.68 o                         
   5   8  12         42.24         43.88         3.79 o                         
   6   8  12          2.62          2.65         2.41 o                         
   7   8  12         68.80         63.54         4.59 o                         
   8   8  12        555.46        545.47         8.84 o                         
   9   8  12        194.68        193.46         8.28 o                         
  10   8  12         35.71         40.08         7.47 o                         
  11   8  12        118.77        134.85        10.33 o                         
 -11   9  12        708.42        744.62        23.74 o                         
 -10   9  12        191.00        186.61        12.32 o                         
  -9   9  12         54.49         63.46         8.42 o                         
  -8   9  12        896.50        877.29        21.67 o                         
  -7   9  12          0.01         -2.01         6.39 o                         
  -6   9  12        582.01        658.40        20.75 o                         
  -5   9  12         86.42         98.74         8.22 o                         
  -4   9  12        292.64        260.05        11.16 o                         
  -3   9  12        536.01        538.99        14.23 o                         
  -2   9  12        571.42        570.25        16.52 o                         
  -1   9  12        190.72        158.66         7.36 o                         
   0   9  12        292.68        319.50         9.81 o                         
   1   9  12        793.92        792.12        14.09 o                         
   2   9  12        860.15        813.97        17.68 o                         
   3   9  12         92.73         81.93         4.36 o                         
   4   9  12        162.45        164.43         9.47 o                         
   5   9  12         13.72          4.44         6.54 o                         
   6   9  12        857.75        898.35        21.29 o                         
   7   9  12         21.22         14.16         4.72 o                         
   8   9  12        208.95        202.07        13.03 o                         
   9   9  12        232.88        248.52        13.77 o                         
  10   9  12        129.47        124.34        10.08 o                         
 -10  10  12       1134.47       1126.83        32.25 o                         
  -9  10  12         41.87         17.36         9.95 o                         
  -8  10  12          7.45         -4.29         7.60 o                         
  -7  10  12        102.91        109.71        11.53 o                         
  -6  10  12       1231.94       1184.35        25.37 o                         
  -5  10  12        245.19        257.96        14.54 o                         
  -4  10  12        123.85        129.73         9.76 o                         
  -3  10  12        916.91        901.47        18.91 o                         
  -2  10  12       1645.08       1659.51        24.81 o                         
  -1  10  12         41.16         38.16         3.97 o                         
   0  10  12       1899.21       1967.59        24.85 o                         
   1  10  12       1404.04       1302.97        21.83 o                         
   2  10  12         29.05         27.67         3.33 o                         
   3  10  12         18.90         18.53         6.62 o                         
   4  10  12       2089.30       2001.97        30.14 o                         
   5  10  12          8.70          0.56         5.72 o                         
   6  10  12          0.14         15.43         6.99 o                         
   7  10  12        403.15        411.31        16.79 o                         
   8  10  12        602.48        648.99        18.94 o                         
   9  10  12         76.07         80.59         8.32 o                         
  -9  11  12         60.91         56.95        17.13 o                         
  -8  11  12        826.22        882.10        22.60 o                         
  -7  11  12       1103.08       1112.86        28.31 o                         
  -6  11  12          9.24         20.87         6.85 o                         
  -5  11  12        419.36        453.17        21.67 o                         
  -4  11  12       1207.52       1229.12        25.57 o                         
  -3  11  12        437.31        449.55        18.67 o                         
  -2  11  12       3570.39       3589.24        43.64 o                         
  -1  11  12         46.58         53.34         5.40 o                         
   0  11  12        356.58        342.43         8.52 o                         
   1  11  12         44.84         37.96         3.87 o                         
   2  11  12          2.49         -0.78         4.83 o                         
   3  11  12         99.20         91.79         7.86 o                         
   4  11  12         10.38         10.27         5.45 o                         
   5  11  12        585.78        655.16        21.13 o                         
   6  11  12        570.47        579.76        17.39 o                         
   7  11  12        197.08        190.68        12.91 o                         
   8  11  12        302.96        261.17        15.32 o                         
  -8  12  12          6.44         -0.73         6.87 o                         
  -7  12  12          6.42          3.40         6.77 o                         
  -6  12  12        314.85        313.68        14.61 o                         
  -5  12  12        586.99        598.52        18.37 o                         
  -4  12  12        345.16        375.15        22.82 o                         
  -3  12  12         37.89         66.47         7.44 o                         
  -2  12  12        111.36        110.17         7.61 o                         
  -1  12  12       1220.38       1198.77        17.41 o                         
   0  12  12        466.44        497.19        11.17 o                         
   1  12  12         28.95         21.10         3.06 o                         
   2  12  12          2.76          1.42         5.10 o                         
   3  12  12        339.93        453.06        14.19 o                         
   4  12  12        262.79        236.56        13.31 o                         
   5  12  12        156.60        183.35        14.39 o                         
   6  12  12          6.67         -0.04         7.03 o                         
   7  12  12         17.87         14.64         8.96 o                         
  -7  13  12        411.00        418.94        16.85 o                         
  -6  13  12         67.91        101.87         9.90 o                         
  -5  13  12         31.92         36.49         8.89 o
[truncated: 147,909 more chars]
