# Supplementary material for: Mol­ecular structures of the penta­phenyl­cyclo­penta­dienyl iron com­plexes [(C5Ph5)Fe(CO)2 R] (R = Me, Ph, iPr and Bu)
Source: Acta Crystallogr C Struct Chem. 2021 Jun 16;77(Pt 7):374–82. doi: 10.1107/S2053229621006057 (PMC8254530; doi:10.1107/S2053229621006057)
Supplement: Supplementary file 5 [file c-77-00374-compd-4sup5.hkl]

data_compd-4                                                                    
_shelx_title ' shelxt_a.res in P2(1)/n'                                         
_shelx_refln_list_code          4                                               
_shelx_F_calc_maximum      276.73                                               
_exptl_crystal_F_000      1288.00                                               
_reflns_d_resolution_high  0.7694                                               
                                                                                
loop_                                                                           
 _space_group_symop_operation_xyz                                               
 'x, y, z'                                                                      
 '-x+1/2, y+1/2, -z+1/2'                                                        
 '-x, -y, -z'                                                                   
 'x-1/2, -y-1/2, z-1/2'                                                         
                                                                                
_cell_length_a    12.1141                                                       
_cell_length_b    16.0945                                                       
_cell_length_c    16.1650                                                       
_cell_angle_alpha  90.000                                                       
_cell_angle_beta   95.706                                                       
_cell_angle_gamma  90.000                                                       
                                                                                
_shelx_F_squared_multiplier     1.000                                           
                                                                                
loop_                                                                           
 _refln_index_h                                                                 
 _refln_index_k                                                                 
 _refln_index_l                                                                 
 _refln_F_squared_calc                                                          
 _refln_F_squared_meas                                                          
 _refln_F_squared_sigma                                                         
 _refln_observed_status                                                         
   2   0   0       3181.42       3256.11        55.54 o                         
   4   0   0       1305.57       1299.77        31.66 o                         
   6   0   0       3763.16       3670.85        86.17 o                         
   8   0   0       4104.38       3872.04        62.48 o                         
  10   0   0        625.00        533.43        17.37 o                         
  12   0   0         76.66         83.63        15.22 o                         
  14   0   0       1298.30       1293.21        70.51 o                         
   2   1   0         59.65         63.98         2.35 o                         
   3   1   0      20292.10      19425.89       525.87 o                         
   4   1   0        343.77        357.64         6.73 o                         
   5   1   0       9301.04       9332.59        94.30 o                         
   6   1   0        221.74        228.38         6.80 o                         
   7   1   0       1720.48       1491.16        22.33 o                         
   8   1   0        314.03        316.96         8.54 o                         
   9   1   0        321.71        289.83         9.82 o                         
  10   1   0          5.70          6.72         4.26 o                         
  11   1   0       4629.02       4365.75        67.87 o                         
  12   1   0        296.40        318.83        18.58 o                         
  13   1   0        274.32        276.07        19.49 o                         
  14   1   0         45.89         47.78        10.39 o                         
  15   1   0          4.41          4.38         9.61 o                         
   1   2   0          5.17          1.87         0.93 o                         
   2   2   0       4036.47       4132.98        43.30 o                         
   3   2   0         74.21         80.35         3.43 o                         
   4   2   0       8102.86       8030.69        80.97 o                         
   5   2   0         29.42         32.47         3.58 o                         
   6   2   0          8.46         50.53         4.19 o                         
   7   2   0        586.49        620.86        11.48 o                         
   8   2   0       3040.26       2922.15        36.78 o                         
   9   2   0        225.97        243.76         9.69 o                         
  10   2   0       2339.00       2292.38        39.23 o                         
  11   2   0        242.51        230.01        12.06 o                         
  12   2   0       1145.95       1165.44        38.91 o                         
  13   2   0          9.86          7.95        14.98 o                         
  14   2   0        644.29        668.44        23.89 o                         
  15   2   0        310.68        289.78        18.90 o                         
   1   3   0       7184.35       7420.36       113.93 o                         
   2   3   0         73.85         73.82         3.04 o                         
   3   3   0        874.68       1464.41        19.18 o                         
   4   3   0         29.66         32.99         3.02 o                         
   5   3   0       1468.53       1263.59        16.60 o                         
   6   3   0        383.98        400.42         8.46 o                         
   7   3   0       9053.50       9032.82        93.30 o                         
   8   3   0        237.86        261.10         8.29 o                         
   9   3   0       4078.33       3999.33        48.84 o                         
  10   3   0          2.83          2.64         4.81 o                         
  11   3   0       1250.28       1207.57        25.04 o                         
  12   3   0          9.06          5.79         8.24 o                         
  13   3   0        484.75        499.82        20.14 o                         
  14   3   0        366.19        435.78        20.23 o                         
  15   3   0        335.73        367.84        26.05 o                         
   0   4   0      31050.62      31229.06       945.37 o                         
   1   4   0        729.31        741.20         9.94 o                         
   2   4   0       1408.33       1497.80        17.01 o                         
   3   4   0        345.27        340.86         6.16 o                         
   4   4   0       6012.49       5899.53        63.39 o                         
   5   4   0        128.26        122.43         5.20 o                         
   6   4   0       3478.77       2999.20        42.59 o                         
   7   4   0          1.92         -1.04         3.10 o                         
   8   4   0       5555.29       5307.95        60.80 o                         
   9   4   0         16.79         16.10         4.54 o                         
  10   4   0        984.05        994.45        19.98 o                         
  11   4   0         66.69         87.27         8.39 o                         
  12   4   0       1555.98       1570.69        33.35 o                         
  13   4   0        259.99        284.79        17.12 o                         
  14   4   0        270.31        303.71        18.55 o                         
  15   4   0        171.07        167.56        14.90 o                         
   1   5   0         34.75         40.19         2.52 o                         
   2   5   0        196.03        199.63         4.39 o                         
   3   5   0       3919.97       3893.66        41.10 o                         
   4   5   0        747.14        731.75        13.51 o                         
   5   5   0       4911.22       4495.06        50.18 o                         
   6   5   0         94.29        119.38         5.48 o                         
   7   5   0       4161.01       3928.32        51.72 o                         
   8   5   0        792.89        764.46        13.95 o                         
   9   5   0       1809.92       1800.96        25.20 o                         
  10   5   0          0.06          8.24         5.34 o                         
  11   5   0        401.63        421.57        17.57 o                         
  12   5   0         31.25         33.01         7.94 o                         
  13   5   0       1338.20       1427.71        35.04 o                         
  14   5   0        531.85        597.02        23.16 o                         
  15   5   0         34.31         55.86        15.30 o                         
   0   6   0      19542.46      20054.43       746.35 o                         
   1   6   0        548.90        565.64         8.77 o                         
   2   6   0       7161.34       7296.65        77.63 o                         
   3   6   0          2.36          1.71         2.36 o                         
   4   6   0       1399.72       1949.10        23.02 o                         
   5   6   0        136.36        147.00         5.60 o                         
   6   6   0       1276.45       1067.37        15.00 o                         
   7   6   0       2203.45       2303.42        29.83 o                         
   8   6   0       2049.37       1995.15        31.93 o                         
   9   6   0         29.96         23.89         5.24 o                         
  10   6   0        103.96        124.09         8.90 o                         
  11   6   0       1674.83       1582.39        29.71 o                         
  12   6   0        802.17        906.37        24.62 o                         
  13   6   0         70.81         86.88        11.57 o                         
  14   6   0       1164.67       1188.31        44.25 o                         
  15   6   0         66.58         48.92        14.35 o                         
   1   7   0       6054.19       5848.85        60.33 o                         
   2   7   0        765.78        754.82        10.77 o                         
   3   7   0        232.73        424.97         8.12 o                         
   4   7   0        307.17        327.75         6.95 o                         
   5   7   0       2951.32       2741.41        43.02 o                         
   6   7   0          6.99         19.80         3.41 o                         
   7   7   0        170.06        156.02         6.38 o                         
   8   7   0        522.83        541.61        11.58 o                         
   9   7   0        275.96        272.19        10.43 o                         
  10   7   0        314.29        360.51        14.37 o                         
  11   7   0        358.42        385.16        15.42 o                         
  12   7   0        508.52        422.77        15.57 o                         
  13   7   0       1844.92       1868.64        49.65 o                         
  14   7   0          9.47          3.87        10.64 o                         
   0   8   0       2093.40       1748.05        29.82 o                         
   1   8   0         25.37         28.15         3.20 o                         
   2   8   0        924.36        674.63         9.90 o                         
   3   8   0        127.80        148.99         6.60 o                         
   4   8   0       2173.64       2117.72        26.88 o                         
   5   8   0        681.48        678.08        11.95 o                         
   6   8   0        804.70        763.65        12.75 o                         
   7   8   0       1550.17       1572.05        22.81 o                         
   8   8   0          7.37         21.60         4.68 o                         
   9   8   0        258.25        258.25        14.60 o                         
  10   8   0       1586.69       1728.15        30.80 o                         
  11   8   0         55.98         51.93         7.41 o                         
  12   8   0        513.40        518.86        17.52 o                         
  13   8   0         63.48         92.40        11.15 o                         
  14   8   0        560.10        572.82        47.06 o                         
   1   9   0       1755.68       1434.55        18.52 o                         
   2   9   0        207.47        206.33         5.87 o                         
   3   9   0       3773.11       3611.80        44.66 o                         
   4   9   0          4.60          2.67         3.32 o                         
   5   9   0        888.38        810.40        15.23 o                         
   6   9   0        114.05         98.10         5.45 o                         
   7   9   0       2833.29       2779.42        33.78 o                         
   8   9   0        262.83        286.98        10.82 o                         
   9   9   0       1394.38       1495.59        29.15 o                         
  10   9   0          1.50          5.68         5.24 o                         
  11   9   0        692.44        662.80        19.15 o                         
  12   9   0        201.78        197.01        11.37 o                         
  13   9   0         58.89         81.45        10.95 o                         
  14   9   0         20.46         37.07        10.21 o                         
   0  10   0       7212.42       7308.52       107.27 o                         
   1  10   0          0.23          3.13         2.76 o                         
   2  10   0       2457.10       2093.29        25.26 o                         
   3  10   0        579.70        632.46        12.12 o                         
   4  10   0       2518.80       2439.33        34.83 o                         
   5  10   0        857.55        887.64        16.55 o                         
   6  10   0       4838.08       4762.50        59.26 o                         
   7  10   0         45.67         53.05         3.96 o                         
   8  10   0       1091.47       1080.65        23.37 o                         
   9  10   0         72.59         63.94         6.66 o                         
  10  10   0       1871.36       1871.80        34.23 o                         
  11  10   0        452.01        435.20        15.15 o                         
  12  10   0        106.11        108.23        10.26 o                         
  13  10   0        319.77        337.65        23.73 o                         
   1  11   0       3517.22       3540.15        39.91 o                         
   2  11   0       1969.64       2078.86        24.64 o                         
   3  11   0        183.11        127.34         7.02 o                         
   4  11   0       1226.76       1260.86        21.88 o                         
   5  11   0       6528.17       6336.09        79.87 o                         
   6  11   0         59.94         62.14         6.82 o                         
   7  11   0       4490.67       4393.02        87.80 o                         
   8  11   0          1.91         -0.91         6.75 o                         
   9  11   0        201.51        212.97         9.68 o                         
  10  11   0        160.13        164.60         8.42 o                         
  11  11   0        190.28        213.96        11.55 o                         
  12  11   0         11.06         -2.21         5.93 o                         
  13  11   0        306.94        264.22        19.52 o                         
   0  12   0       3512.47       3507.56        56.72 o                         
   1  12   0        131.18        121.62         5.71 o                         
   2  12   0        849.42        786.99        12.86 o                         
   3  12   0          6.86         11.18         4.16 o                         
   4  12   0       3609.52       3451.24        45.23 o                         
   5  12   0         32.25         27.76         5.58 o                         
   6  12   0       3128.99       2978.65        59.99 o                         
   7  12   0       1699.64       1611.69        38.70 o                         
   8  12   0        138.47        185.98        13.24 o                         
   9  12   0         85.91         77.50         9.03 o                         
  10  12   0        608.51        620.91        21.58 o                         
  11  12   0         88.67         88.60        10.44 o                         
  12  12   0         86.04        131.23        10.07 o                         
   1  13   0       5340.09       5245.34        57.50 o                         
   2  13   0         22.10         24.89         3.85 o                         
   3  13   0       5887.99       5546.65        67.67 o                         
   4  13   0        149.93        144.06         9.14 o                         
   5  13   0       3558.40       3388.60        50.22 o                         
   6  13   0         17.14         27.12         7.63 o                         
   7  13   0        503.77        593.93        24.53 o                         
   8  13   0          5.25          7.66         6.29 o                         
   9  13   0        147.71        170.62        11.80 o                         
  10  13   0        145.75        159.23        14.77 o                         
  11  13   0        102.94        123.85        21.87 o                         
  12  13   0        133.59        140.78        14.95 o                         
   0  14   0       5903.37       5971.37       100.23 o                         
   1  14   0        204.06        200.61         8.16 o                         
   2  14   0       6382.82       6035.59        71.35 o                         
   3  14   0         21.08         36.12         6.01 o                         
   4  14   0       3970.76       3874.31        60.43 o                         
   5  14   0          0.20         -5.31         5.31 o                         
   6  14   0       1855.35       1916.00        39.00 o                         
   7  14   0         78.63         88.16        10.77 o                         
   8  14   0       1896.70       2012.23        41.37 o                         
   9  14   0        249.76        282.85        14.92 o                         
  10  14   0         48.44         65.77        10.12 o                         
  11  14   0         91.48        104.24        13.73 o                         
   1  15   0       2416.90       2338.55        32.67 o                         
   2  15   0        231.59        229.20        10.30 o                         
   3  15   0       3083.84       3007.11        52.93 o                         
   4  15   0        465.69        441.45        15.59 o                         
   5  15   0       1224.06       1285.39        30.71 o                         
   6  15   0          4.90          5.19         6.32 o                         
   7  15   0        694.32        752.58        22.51 o                         
   8  15   0         13.18         18.05         8.22 o                         
   9  15   0       1127.89       1140.82        33.87 o                         
  10  15   0        155.67        130.65        12.46 o                         
   0  16   0        252.24        338.88        14.85 o                         
   1  16   0        211.85        221.67        11.91 o                         
   2  16   0       2064.32       2069.97        30.69 o                         
   3  16   0        390.03        357.83        14.31 o                         
   4  16   0        108.79        117.96        11.37 o                         
   5  16   0          4.16          8.22         7.21 o                         
   6  16   0        592.98        640.25        22.80 o                         
   7  16   0          0.35          0.23         7.67 o                         
   8  16   0        769.41        855.48        27.54 o                         
   9  16   0          4.56          3.84         8.46 o                         
  10  16   0        315.79        310.97        19.98 o                         
   1  17   0       1926.21       1951.69        32.14 o                         
   2  17   0        347.47        352.33        14.65 o                         
   3  17   0        424.33        454.33        16.09 o                         
   4  17   0         19.94         23.24         7.45 o                         
   5  17   0        636.00        652.30        21.39 o                         
   6  17   0         60.62         79.15        12.35 o                         
   7  17   0        173.59        188.29        13.51 o                         
   8  17   0        202.17        187.60        15.63 o                         
   9  17   0        288.40        285.51        27.24 o                         
   0  18   0       1805.07       1907.93        45.45 o                         
   1  18   0        104.10        120.74        11.11 o                         
   2  18   0        312.24        361.18        18.85 o                         
   3  18   0         31.19         25.80         8.17 o                         
   4  18   0        446.47        413.18        18.21 o                         
   5  18   0          9.43         22.54         9.29 o                         
   6  18   0        935.11        962.31        27.45 o                         
   7  18   0        260.67        249.51        17.55 o                         
   1  19   0        915.86        953.69        19.64 o                         
   2  19   0        145.79        146.17        12.97 o                         
   3  19   0        200.12        209.90        16.15 o                         
   4  19   0        125.27        125.94        16.24 o                         
   5  19   0        330.89        269.53        28.97 o                         
   6  19   0        360.81        341.03        20.57 o                         
   0  20   0         85.09        114.78        21.34 o                         
   1  20   0        106.18         79.04        14.69 o                         
   2  20   0        344.14        379.10        27.68 o                         
   3  20   0         13.02         17.18        12.75 o                         
   4  20   0        156.55        146.27        18.28 o                         
 -15   0   1       1310.60       1340.07        54.85 o                         
 -13   0   1        716.96        766.38        42.91 o                         
 -11   0   1          6.66         -2.71        10.27 o                         
  -9   0   1        336.57        305.54        12.71 o                         
  -7   0   1          7.26          8.66         4.95 o                         
  -5   0   1      17636.63      19029.74       651.20 o                         
  -3   0   1      18396.72      18609.38       597.44 o                         
   3   0   1      15377.12      15437.42       560.80 o                         
   5   0   1        306.13        381.45        12.35 o                         
   7   0   1         13.13         26.93         5.66 o                         
   9   0   1          5.92          4.21         5.68 o                         
  11   0   1       6625.47       6561.76       147.19 o                         
  13   0   1         59.93         34.20        15.65 o                         
  15   0   1         39.62         39.89        15.79 o                         
 -15   1   1         69.77         78.81        12.45 o                         
 -14   1   1        610.65        684.57        24.25 o                         
 -13   1   1        276.27        292.66        18.52 o                         
 -12   1   1       1495.39       1524.85        38.28 o                         
 -11   1   1        148.89        173.00        10.07 o                         
 -10   1   1        152.72        159.35         7.68 o                         
  -9   1   1        388.36        402.01        10.07 o                         
  -8   1   1        273.53        185.27         7.35 o                         
  -7   1   1       1445.90       1603.76        22.19 o                         
  -6   1   1         57.02         36.31         3.87 o                         
  -5   1   1        534.90        565.82         9.84 o                         
  -4   1   1       1139.62       1218.33        20.61 o                         
  -3   1   1         80.67         94.64         3.39 o                         
  -2   1   1       7243.45       8088.44       276.21 o                         
   1   1   1          4.53         -0.74         0.74 o                         
   2   1   1         75.14         90.80         3.01 o                         
   3   1   1        251.01        267.49         6.70 o                         
   4   1   1        324.23        350.92         6.71 o                         
   5   1   1         10.63         15.05         3.32 o                         
   6   1   1        533.29        685.91        11.56 o                         
   7   1   1         77.20         62.67         4.81 o                         
   8   1   1          8.13         -3.43         3.43 o                         
   9   1   1       1306.19       1354.36        22.67 o                         
  10   1   1        888.07        810.03        21.55 o                         
  11   1   1        242.71        238.53        14.41 o                         
  12   1   1        348.00        367.72        18.28 o                         
  13   1   1         77.08         65.23        10.93 o                         
  14   1   1        742.11        719.34        24.97 o                         
  15   1   1        217.43        185.80        15.53 o                         
 -15   2   1        419.65        443.87        29.24 o                         
 -14   2   1         64.57         45.69        10.04 o                         
 -13   2   1       1505.26       1520.15        39.42 o                         
 -12   2   1        217.39        218.24        15.93 o                         
 -11   2   1        110.67        152.21        10.28 o                         
 -10   2   1          7.41          7.70         4.28 o                         
  -9   2   1        356.41        339.22         9.40 o                         
  -8   2   1        321.18        361.54         9.03 o                         
  -7   2   1       4408.98       4558.38        54.80 o                         
  -6   2   1        202.89        201.59         6.57 o                         
  -5   2   1        281.62        237.51         6.12 o                         
  -4   2   1       2933.70       3104.20        34.95 o                         
  -3   2   1       5098.58       5300.58        51.64 o                         
  -2   2   1         71.63         73.88         2.61 o                         
  -1   2   1       6681.73       5673.04       185.48 o                         
   0   2   1        110.70         22.13         5.21 o                         
   1   2   1       3879.29       3768.79        39.55 o                         
   2   2   1         26.84         29.84         2.36 o                         
   3   2   1        727.47        814.23        17.60 o                         
   4   2   1        188.76        196.02         5.35 o                         
   5   2   1       4827.68       5158.09        56.86 o                         
   6   2   1          0.18         -2.28         2.94 o                         
   7   2   1        397.20        357.36         8.26 o                         
   8   2   1          9.25         10.43         3.42 o                         
   9   2   1       2566.23       2450.94        31.34 o                         
  10   2   1        405.38        365.70        10.48 o                         
  11   2   1         40.84         29.33         6.94 o                         
  12   2   1        112.32        100.84        13.73 o                         
  13   2   1        638.75        713.20        36.33 o                         
  14   2   1        137.44        163.69        14.58 o                         
  15   2   1        569.01        528.52        31.93 o                         
 -15   3   1        187.19        176.72        15.18 o                         
 -14   3   1        464.10        487.07        25.02 o                         
 -13   3   1        157.81        158.93        13.04 o                         
 -12   3   1        116.03        124.33        10.56 o                         
 -11   3   1          4.25          5.72         6.07 o                         
 -10   3   1        253.30        242.39         9.97 o                         
  -9   3   1       1234.92       1210.75        18.83 o                         
  -8   3   1       3362.36       3208.43        42.62 o                         
  -7   3   1       1347.53       1507.74        20.26 o                         
  -6   3   1       3523.50       3556.37        39.50 o                         
  -5   3   1       3923.39       4365.05        46.50 o                         
  -4   3   1       2372.17       2389.46        26.85 o                         
  -3   3   1        475.24        486.89         7.37 o                         
  -2   3   1       1968.51       2016.69        21.58 o                         
  -1   3   1        102.56        112.88         3.39 o                         
   0   3   1       9109.75       8637.79       278.49 o                         
   1   3   1          5.19          1.78         1.83 o                         
   2   3   1      21593.05      22043.67       515.02 o                         
   3   3   1       1463.44       1482.92        17.40 o                         
   4   3   1       6742.68       7040.55        74.82 o                         
   5   3   1        349.43        382.86         8.72 o                         
   6   3   1       3135.86       3553.64        39.90 o                         
   7   3   1        813.53        866.55        14.61 o                         
   8   3   1         27.75         35.76         4.41 o                         
   9   3   1          4.48          4.86         4.09 o                         
  10   3   1       3579.44       3275.07        48.14 o                         
  11   3   1         54.00         49.26         7.54 o                         
  12   3   1        238.71        269.18        15.88 o                         
  13   3   1        259.06        233.25        24.43 o                         
  14   3   1          3.11          5.40         9.05 o                         
  15   3   1          0.23          4.14         9.66 o                         
 -15   4   1        596.97        602.90        24.53 o                         
 -14   4   1        389.57        385.84        25.70 o                         
 -13   4   1       1509.00       1598.35        37.22 o                         
 -12   4   1        182.44        167.72        11.05 o                         
 -11   4   1         71.16         88.74         8.77 o                         
 -10   4   1        107.38        105.02         8.26 o                         
  -9   4   1       2024.12       1864.80        28.68 o                         
  -8   4   1       1121.91       1123.13        17.36 o                         
  -7   4   1       2323.54       2110.33        26.31 o                         
  -6   4   1        113.72        129.35         5.77 o                         
  -5   4   1       1956.85       1998.35        22.87 o                         
  -4   4   1        199.46        207.57         5.43 o                         
  -3   4   1       4092.21       4194.95        43.52 o                         
  -2   4   1        384.80        370.36         6.96 o                         
  -1   4   1       4627.86       4978.89        50.19 o                         
   0   4   1        138.88        120.50         3.41 o                         
   1   4   1        231.61        288.44         5.32 o                         
   2   4   1        286.40        300.89         5.65 o                         
   3   4   1       8819.35       9020.61        90.34 o                         
   4   4   1        235.17        250.63         6.13 o                         
   5   4   1         69.44         94.86         5.08 o                         
   6   4   1        622.52        703.39        21.48 o                         
   7   4   1          5.62          4.83         3.38 o                         
   8   4   1          1.53          2.42         3.80 o                         
   9   4   1       4075.10       3913.89        48.00 o                         
  10   4   1          5.24          2.01         5.02 o                         
  11   4   1          8.08          2.25         6.57 o                         
  12   4   1        144.39        132.02        12.42 o                         
  13   4   1        716.03        749.39        24.96 o                         
  14   4   1         66.35         73.89        11.48 o                         
  15   4   1        334.76        305.95        21.18 o                         
 -15   5   1        189.71        195.51        18.71 o                         
 -14   5   1       3000.05       3043.60        60.94 o                         
 -13   5   1        979.78       1005.83        28.31 o                         
 -12   5   1        701.44        722.82        19.04 o                         
 -11   5   1       2669.28       2534.85        48.21 o                         
 -10   5   1        928.05        884.74        19.71 o                         
  -9   5   1        178.14        180.27         7.93 o                         
  -8   5   1       2165.56       1991.18        26.07 o                         
  -7   5   1        125.35        167.62         6.67 o                         
  -6   5   1       6307.01       6172.75        65.06 o                         
  -5   5   1          0.76         -2.26         2.67 o                         
  -4   5   1       6829.22       7077.66        75.43 o                         
  -3   5   1       1600.48       1730.36        21.91 o                         
  -2   5   1         60.14         55.86         3.60 o                         
  -1   5   1       2055.11       2073.34        22.88 o                         
   0   5   1        119.92        116.71         3.80 o                         
   1   5   1         74.72         77.00         3.33 o                         
   2   5   1       6444.71       6294.05        63.90 o                         
   3   5   1          0.04          2.94         2.56 o                         
   4   5   1       1448.67       1472.13        18.44 o                         
   5   5   1         77.80         72.44         4.49 o                         
   6   5   1        217.19        200.12         6.82 o                         
   7   5   1          0.02          2.65         3.28 o                         
   8   5   1        290.16        275.86         8.62 o                         
   9   5   1        519.98        498.04        11.66 o                         
  10   5   1        578.09        499.54        14.96 o                         
  11   5   1         33.75         37.59         7.44 o                         
  12   5   1        180.07        225.89        14.96 o                         
  13   5   1          0.86          3.97         7.73 o                         
  14   5   1       1471.52       1477.42        41.38 o                         
  15   5   1         31.04         38.46        12.15 o                         
 -15   6   1        907.59        854.20        29.62 o                         
 -14   6   1        454.92        357.24        19.17 o                         
 -13   6   1        871.48        943.71        25.63 o                         
 -12   6   1         10.34          4.69         6.35 o                         
 -11   6   1       2285.39       2358.09        39.47 o                         
 -10   6   1        631.11        536.26        14.91 o                         
  -9   6   1       4910.69       4741.78        65.97 o                         
  -8   6   1        598.63        617.08        12.07 o                         
  -7   6   1       4510.96       4631.21        51.21 o                         
  -6   6   1       1053.06       1046.65        15.24 o                         
  -5   6   1        638.62        592.32        10.23 o                         
  -4   6   1        752.44        841.17        12.29 o                         
  -3   6   1       1242.83       1172.77        16.98 o                         
  -2   6   1        231.54        259.96         6.57 o                         
  -1   6   1       2717.47       3026.51        31.29 o                         
   0   6   1        397.90        460.41         7.80 o                         
   1   6   1        203.35        250.22         5.49 o                         
   2   6   1       1810.10       1866.94        22.53 o                         
   3   6   1        404.49        463.41         8.20 o                         
   4   6   1       1088.29       1132.21        15.39 o                         
   5   6   1        236.15        332.61         7.67 o                         
   6   6   1         12.33         16.48         3.37 o                         
   7   6   1        630.59        561.19        11.19 o                         
   8   6   1        512.11        500.50        11.22 o                         
   9   6   1       4118.26       3954.66        51.17 o                         
  10   6   1          0.02          0.37         6.30 o                         
  11   6   1         73.27         82.61         8.58 o                         
  12   6   1         38.71         37.84         8.46 o                         
  13   6   1       2261.42       2269.72        53.03 o                         
  14   6   1          6.23         17.06         9.26 o                         
 -14   7   1        713.81        757.92        30.58 o                         
 -13   7   1        267.82        254.28        14.81 o                         
 -12   7   1       1139.87       1160.07        25.02 o                         
 -11   7   1         46.56         65.56         7.93 o                         
 -10   7   1       3509.04       3347.99        49.95 o                         
  -9   7   1       1130.31       1126.80        22.17 o                         
  -8   7   1       5340.37       5106.02        59.39 o                         
  -7   7   1        809.63        834.21        13.33 o                         
  -6   7   1       1780.94       1818.11        23.03 o                         
  -5   7   1         12.82         15.92         2.66 o                         
  -4   7   1         87.95         95.61         5.76 o                         
  -3   7   1        308.54        295.34         7.81 o                         
  -2   7   1        337.84        433.07         9.12 o                         
  -1   7   1         13.52         14.97         2.82 o                         
   0   7   1       4505.77       4462.29        45.08 o                         
   1   7   1          0.12          5.68         2.71 o                         
   2   7   1        156.12        146.11         5.09 o                         
   3   7   1         18.14         24.68         3.15 o                         
   4   7   1        510.11        680.28        11.03 o                         
   5   7   1          1.12         -2.32         2.91 o                         
   6   7   1       1265.31       1191.47        17.16 o                         
   7   7   1         27.43         26.07         4.15 o                         
   8   7   1         20.59         16.28         4.49 o                         
   9   7   1        765.24        689.43        15.71 o                         
  10   7   1       3105.06       3059.05        50.86 o                         
  11   7   1        126.94        142.15         9.78 o                         
  12   7   1        504.19        572.82        19.19 o                         
  13   7   1        963.62        982.70        28.53 o                         
  14   7   1        189.23        217.11        16.36 o                         
 -14   8   1        497.77        506.63        24.27 o                         
 -13   8   1       1109.02       1145.80        30.48 o                         
 -12   8   1        413.29        455.94        25.72 o                         
 -11   8   1        475.89        492.00        14.87 o                         
 -10   8   1        926.43        913.68        20.50 o                         
  -9   8   1       5090.22       4750.47        70.63 o                         
  -8   8   1        841.17        820.14        18.78 o                         
  -7   8   1       3651.41       3443.84        39.97 o                         
  -6   8   1        401.15        428.16         9.24 o                         
  -5   8   1         62.39         86.34         5.51 o                         
  -4   8   1        824.32        931.52        15.72 o                         
  -3   8   1        879.51        935.74        15.48 o                         
  -2   8   1        265.01        281.00         7.75 o                         
  -1   8   1       5238.55       5472.24        57.07 o                         
   0   8   1          0.09          0.62         2.66 o                         
   1   8   1       3007.19       3285.36        36.07 o                         
   2   8   1        231.26        227.17         6.02 o                         
   3   8   1         26.75         43.72         3.41 o                         
   4   8   1        126.87        159.38         5.60 o                         
   5   8   1        185.24        205.82         6.54 o                         
   6   8   1        454.40        429.32        10.07 o                         
   7   8   1        345.90        326.56         8.39 o                         
   8   8   1          1.89         -3.95         4.28 o                         
   9   8   1       5184.48       4924.09        64.56 o                         
  10   8   1         72.03         74.96         8.47 o                         
  11   8   1         69.39        102.57        12.93 o                         
  12   8   1         19.17         11.03         7.86 o                         
  13   8   1          5.50         11.37         9.14 o                         
  14   8   1          1.95         14.79         9.85 o                         
 -14   9   1        429.86        522.40        25.88 o                         
 -13   9   1         15.17         48.02         9.84 o                         
 -12   9   1       1506.13       1475.73        31.29 o                         
 -11   9   1        184.73        157.14         9.60 o                         
 -10   9   1         14.18         10.80         5.15 o                         
  -9   9   1          1.65         -2.02         4.69 o                         
  -8   9   1       4878.85       4577.15        56.46 o                         
  -7   9   1        713.26        687.09        12.06 o                         
  -6   9   1       1543.85       1467.32        24.47 o                         
  -5   9   1        272.90        260.79         8.58 o                         
  -4   9   1        140.04        133.96         6.44 o                         
  -3   9   1        122.72        145.78         6.53 o                         
  -2   9   1        207.85        262.04         6.30 o                         
  -1   9   1          5.63          1.85         2.95 o                         
   0   9   1       1840.70       1946.75        23.48 o                         
   1   9   1        112.41         99.53         4.70 o                         
   2   9   1        871.27        914.53        13.39 o                         
   3   9   1        237.24        292.27         6.84 o                         
   4   9   1        594.13        651.23        10.83 o                         
   5   9   1         58.41         38.54         3.71 o                         
   6   9   1        458.19        415.83         9.35 o                         
   7   9   1        779.00        729.56        15.00 o                         
   8   9   1       2496.37       2231.95        33.42 o                         
   9   9   1          0.37          2.29         4.85 o                         
  10   9   1        565.45        566.79        15.68 o                         
  11   9   1         19.65         15.80         6.54 o                         
  12   9   1         24.68         28.04         7.74 o                         
  13   9   1         14.88         16.97         8.30 o                         
  14   9   1        488.10        518.75        30.74 o                         
 -13  10   1        269.95        298.01        18.99 o                         
 -12  10   1        233.66        250.37        14.03 o                         
 -11  10   1        564.55        554.70        15.55 o                         
 -10  10   1         10.91          6.24         5.16 o                         
  -9  10   1       1000.35        924.77        20.88 o                         
  -8  10   1          0.54         -0.79         4.22 o                         
  -7  10   1       2026.83       1951.16        33.02 o                         
  -6  10   1          6.45          7.24         4.17 o                         
  -5  10   1        559.51        556.37        13.03 o                         
  -4  10   1        134.41        157.21         7.41 o                         
  -3  10   1        445.02        511.46        11.50 o                         
  -2  10   1        156.45        183.84         5.91 o                         
  -1  10   1         53.02         52.90         3.95 o                         
   0  10   1       1103.56       1162.91        16.18 o                         
   1  10   1         53.37         60.26         4.24 o                         
   2  10   1         28.79         48.21         3.80 o                         
   3  10   1        358.18        437.02         8.65 o                         
   4  10   1        548.29        550.36        10.16 o                         
   5  10   1        272.28        271.80         6.85 o                         
   6  10   1       1165.26       1089.58        16.78 o                         
   7  10   1       2848.66       2702.46        37.96 o                         
   8  10   1       1566.72       1493.53        23.87 o                         
   9  10   1        492.73        548.29        16.39 o                         
  10  10   1          0.70          0.18         6.19 o                         
  11  10   1        168.27        155.97        10.00 o                         
  12  10   1         54.01         59.18         8.74 o                         
  13  10   1        175.06        141.60        25.64 o                         
 -13  11   1         92.67        117.03        14.09 o                         
 -12  11   1        269.18        262.38        22.13 o                         
 -11  11   1         20.76         19.62         6.62 o                         
 -10  11   1         22.38         21.44         4.43 o                         
  -9  11   1        571.31        581.28        26.78 o                         
  -8  11   1       3687.78       3511.72        66.58 o                         
  -7  11   1        509.68        465.17        15.64 o                         
  -6  11   1        417.72        400.62        12.50 o                         
  -5  11   1          8.79         13.76         4.36 o                         
  -4  11   1          1.92          4.31         3.93 o                         
  -3  11   1         96.22        106.17         6.21 o                         
  -2  11   1        377.55        391.66         7.88 o                         
  -1  11   1         87.03         93.72         4.93 o                         
   0  11   1        339.22        360.53         8.26 o                         
   1  11   1          5.31          0.04         3.12 o                         
   2  11   1         33.55         28.00         3.78 o                         
   3  11   1        485.38        495.43         9.50 o                         
   4  11   1        310.58        318.58         8.58 o                         
   5  11   1         19.14          9.25         4.82 o                         
   6  11   1        189.93        188.31        10.19 o                         
   7  11   1          1.52          7.23         2.92 o                         
   8  11   1         27.41         21.07         6.92 o                         
   9  11   1         21.08         13.95         4.66 o                         
  10  11   1        735.17        713.33        19.09 o                         
  11  11   1          0.66          0.65         5.41 o                         
  12  11   1        123.25        118.59        10.91 o                         
  13  11   1          0.33         12.09        13.77 o                         
 -12  12   1          0.80          0.11         9.63 o                         
 -11  12   1         79.79         68.12         9.48 o                         
 -10  12   1        304.01        291.61        14.66 o                         
  -9  12   1       1003.18       1047.31        24.66 o                         
  -8  12   1        290.32        278.20        14.85 o                         
  -7  12   1        664.14        627.95        20.56 o                         
  -6  12   1        128.70        114.86         8.74 o                         
  -5  12   1        512.78        526.97        14.42 o                         
  -4  12   1        124.45        114.04         7.41 o                         
  -3  12   1        391.75        386.47        10.21 o                         
  -2  12   1         70.48         75.21         4.10 o                         
  -1  12   1         14.26         12.38         3.36 o                         
   0  12   1          5.47          2.27         3.35 o                         
   1  12   1         67.40         66.72         4.95 o                         
   2  12   1        914.24        946.09        14.84 o                         
   3  12   1       2049.68       2072.50        26.28 o                         
   4  12   1        410.20        433.09        12.23 o                         
   5  12   1          0.29         -4.03         4.03 o                         
   6  12   1         30.30         34.50         6.13 o                         
   7  12   1          3.15          5.05         6.22 o                         
   8  12   1        119.33        119.01        11.43 o                         
   9  12   1         85.49         98.34         7.17 o                         
  10  12   1        129.95        133.39        12.65 o                         
  11  12   1         11.28         10.50         5.93 o                         
  12  12   1          4.18         20.89         7.71 o                         
 -12  13   1        195.05        145.44        16.45 o                         
 -11  13   1        148.52        109.63        13.72 o                         
 -10  13   1        449.29        448.30        25.42 o                         
  -9  13   1       1410.26       1370.28        31.56 o                         
  -8  13   1        100.76        107.33        10.50 o                         
  -7  13   1       2126.29       2028.58        40.26 o                         
  -6  13   1         65.21         83.87         8.97 o                         
  -5  13   1         64.04         51.08         7.08 o                         
  -4  13   1        472.96        410.34        14.66 o                         
  -3  13   1        775.28        774.82        16.84 o                         
  -2  13   1        155.45        157.86         7.16 o                         
  -1  13   1        211.81        210.91         7.46 o                         
   0  13   1        320.22        313.06         9.12 o                         
   1  13   1         61.57         54.34         4.99 o                         
   2  13   1        968.33        924.26        16.50 o                         
   3  13   1         33.41         35.31         3.65 o                         
   4  13   1        499.04        490.82        13.83 o                         
   5  13   1         21.44         20.20         6.16 o                         
   6  13   1        514.22        496.21        18.52 o                         
   7  13   1        583.21        592.06        19.28 o                         
   8  13   1        244.19        320.90        16.82 o                         
   9  13   1        315.63        373.77        15.87 o                         
  10  13   1         55.79         59.98         9.56 o                         
  11  13   1         12.94         39.34        10.82 o                         
  12  13   1         64.93         73.69        14.66 o                         
 -11  14   1          8.43         17.13        10.37 o                         
 -10  14   1        125.97        145.70        11.15 o                         
  -9  14   1        309.81        333.81        15.49 o                         
  -8  14   1        381.26        455.55        17.34 o                         
  -7  14   1         97.53         98.08        10.29 o                         
  -6  14   1        507.97        491.44        21.35 o                         
  -5  14   1        291.47        269.94        15.98 o                         
  -4  14   1        329.46        324.27        13.34 o                         
  -3  14   1       2186.58       1928.95        34.78 o                         
  -2  14   1        319.09        288.02         8.88 o                         
  -1  14   1        414.03        451.92        11.10 o                         
   0  14   1        812.12        825.84        15.52 o                         
   1  14   1        334.02        328.90        10.14 o                         
   2  14   1        560.35        548.02        12.24 o                         
   3  14   1        950.75       1005.28        17.60 o                         
   4  14   1        401.34        450.32        15.05 o                         
   5  14   1        109.86         78.63         7.84 o                         
   6  14   1         41.01         42.90         8.68 o                         
   7  14   1        137.73         91.26        11.03 o                         
   8  14   1        392.89        378.75        17.92 o                         
   9  14   1        724.17        735.90        26.14 o                         
  10  14   1        332.08        317.75        17.10 o                         
  11  14   1        428.20        434.40        23.59 o                         
 -10  15   1        135.89        166.53        15.41 o                         
  -9  15   1         90.98        118.55         9.58 o                         
  -8  15   1         22.72         24.15         7.25 o                         
  -7  15   1        162.79        187.47        12.43 o                         
  -6  15   1         99.92        102.29         9.94 o                         
  -5  15   1        209.87        211.92        12.47 o                         
  -4  15   1        371.57        414.80        15.94 o                         
  -3  15   1        732.97        747.72        21.44 o                         
  -2  15   1        151.45        135.92         9.73 o                         
  -1  15   1        327.25        308.08        10.02 o                         
   0  15   1        469.24        479.87        12.04 o                         
   1  15   1          2.57          8.98         4.92 o                         
   2  15   1        343.50        287.70         9.14 o                         
   3  15   1        424.61        426.47        15.57 o                         
   4  15   1         12.42         19.54         7.94 o                         
   5  15   1          8.28         -0.06         8.47 o                         
   6  15   1         79.60        102.92        10.52 o                         
   7  15   1         31.26          8.27        10.22 o                         
   8  15   1       1965.18       2109.38        56.09 o                         
   9  15   1        187.51        164.75        15.01 o                         
  10  15   1        306.69        354.70        22.94 o                         
 -10  16   1         28.59         17.14        11.05 o                         
  -9  16   1        206.69        212.45        16.38 o                         
  -8  16   1         48.62         70.93         9.82 o                         
  -7  16   1        826.99        849.81        23.96 o                         
  -6  16   1        142.38        171.24        19.41 o                         
  -5  16   1        416.28        413.82        16.61 o                         
  -4  16   1          0.20         13.18         6.32 o                         
  -3  16   1        684.48        671.04        18.73 o                         
  -2  16   1        129.69        132.03        10.02 o                         
  -1  16   1        286.07        274.22         9.79 o                         
   0  16   1        634.34        558.63        14.27 o                         
   1  16   1       1518.12       1437.24        29.11 o                         
   2  16   1          0.26          0.47         4.07 o                         
   3  16   1         44.27         31.31         7.36 o                         
   4  16   1        285.77        303.86        15.35 o                         
   5  16   1        259.24        313.32        15.69 o                         
   6  16   1         69.69         94.44        11.33 o                         
   7  16   1        509.61        536.12        19.90 o                         
   8  16   1        688.89        654.32        19.80 o                         
   9  16   1        431.53        525.42        25.53 o                         
  -9  17   1        365.83        338.62        20.19 o                         
  -8  17   1        768.65        751.10        30.87 o                         
  -7  17   1         13.65          4.95         8.03 o                         
  -6  17   1          9.89         -1.45         6.65 o                         
  -5  17   1         51.52         36.28         7.81 o                         
  -4  17   1         70.17         70.69         9.54 o                         
  -3  17   1          7.28          2.64         6.24 o                         
  -2  17   1        387.92        387.19        15.41 o                         
  -1  17   1        127.10        132.59         7.79 o                         
   0  17   1         89.94         83.84         7.54 o                         
   1  17   1        710.34        700.90        18.44 o                         
   2  17   1         11.56         16.91         4.56 o                         
   3  17   1         22.56         22.91        12.30 o                         
   4  17   1         27.29         27.26         7.84 o                         
   5  17   1         20.94         19.17         8.16 o                         
   6  17   1         27.40         32.50         8.32 o                         
   7  17   1        149.54        141.17        12.68 o                         
   8  17   1        258.62        272.60        23.93 o                         
   9  17   1         43.29         39.79        11.55 o                         
  -8  18   1          0.10        -13.36        17.93 o                         
  -7  18   1        596.55        641.82        25.75 o                         
  -6  18   1        134.41        131.63        13.67 o                         
  -5  18   1        213.84        260.68        16.33 o                         
  -4  18   1          2.00         -5.13         6.90 o                         
  -3  18   1         14.05         24.80         7.39 o                         
  -2  18   1         61.86         79.13         8.87 o                         
  -1  18   1          9.74          4.53         4.56 o                         
   0  18   1        227.99        205.09        10.25 o                         
   1  18   1        385.29        376.31        21.27 o                         
   2  18   1         10.17         -0.17         7.95 o                         
   3  18   1         53.82         38.42         9.29 o                         
   4  18   1         11.57         14.76         9.27 o                         
   5  18   1         84.67         71.61        13.10 o                         
   6  18   1         20.00         10.00         9.68 o                         
   7  18   1         43.34         41.61        10.77 o                         
  -6  19   1        623.67        650.41        28.24 o                         
  -5  19   1         88.12         70.64        15.23 o                         
  -4  19   1        537.16        566.89        20.67 o                         
  -3  19   1         59.49         78.95        11.81 o                         
  -2  19   1         14.16          3.13         8.66 o                         
  -1  19   1        898.32        893.89        22.49 o                         
   0  19   1        498.75        473.84        14.62 o                         
   1  19   1        217.70        187.96        13.33 o                         
   2  19   1         80.70         62.79        10.74 o                         
   3  19   1          1.99         15.45         9.08 o                         
   4  19   1          4.41          9.96        10.00 o                         
   5  19   1         49.36         57.92        12.25 o                         
   6  19   1         89.84         84.82        13.29 o                         
  -4  20   1         46.98         51.63        12.31 o                         
  -3  20   1        141.22        140.13        15.51 o                         
  -2  20   1         24.14         21.68        12.38 o                         
  -1  20   1        102.77         78.92        12.75 o                         
   0  20   1        369.07        433.76        20.13 o                         
   1  20   1        216.54        227.56        17.97 o                         
   2  20   1        139.66        148.41        19.92 o                         
   3  20   1        245.79        225.23        16.54 o                         
   4  20   1         69.37         73.10        17.87 o                         
 -14   0   2         64.50         61.61        14.47 o                         
 -12   0   2        263.56        300.40        25.19 o                         
 -10   0   2        589.13        521.12        17.07 o                         
  -8   0   2       1622.61       1989.58        45.39 o                         
  -6   0   2       4712.75       4305.24        65.90 o                         
  -4   0   2      26243.10      23905.39       759.62 o                         
  -2   0   2       1818.43       1826.80        27.64 o                         
   2   0   2      64596.57      65443.75      1738.76 o                         
   4   0   2         88.47         86.95         5.99 o                         
   6   0   2       1813.39       1662.04        32.25 o                         
   8   0   2       2007.89       2038.28        41.39 o                         
  10   0   2      11639.53      11088.25       214.84 o                         
  12   0   2         52.23         53.43        14.47 o                         
  14   0   2       1016.34       1102.73        46.47 o                         
 -15   1   2         31.16         32.40        10.24 o                         
 -14   1   2          2.90         -0.14         8.14 o                         
 -13   1   2        357.17        318.81        20.06 o                         
 -12   1   2         48.95         39.17        10.44 o                         
 -11   1   2       1619.06       1535.15        27.12 o                         
 -10   1   2        478.74        515.29        13.94 o                         
  -9   1   2         26.93         27.54         4.28 o                         
  -8   1   2       1388.34       1524.60        21.13 o                         
  -7   1   2       3328.92       3396.80        40.24 o                         
  -6   1   2        610.85        669.12        11.27 o                         
  -5   1   2       8394.16       7776.20       127.99 o                         
  -4   1   2        266.33        237.28         7.00 o                         
  -3   1   2       9884.52       9577.56        99.15 o                         
  -2   1   2        606.73        598.73         7.89 o                         
  -1   1   2      24289.54      14053.25       586.04 o                         
   0   1   2         13.61          2.52         1.21 o                         
   1   1   2      17503.68      16474.31       422.21 o                         
   2   1   2       1011.51       1042.88        12.83 o                         
   3   1   2       4948.67       5216.90        69.97 o                         
   4   1   2       2780.88       2928.38        33.56 o                         
   5   1   2       4650.69       4624.55        49.32 o                         
   6   1   2         75.40         97.30         5.20 o                         
   7   1   2       5409.67       5054.50        56.59 o                         
   8   1   2        865.15        949.20        15.68 o                         
   9   1   2       7899.73       7442.72        87.81 o                         
  10   1   2        581.28        584.77        13.26 o                         
  11   1   2         15.33         10.01         7.43 o                         
  12   1   2        347.57        381.63        18.91 o                         
  13   1   2        817.94        794.82        32.47 o                         
  14   1   2          6.33         12.62         9.11 o                         
  15   1   2        925.51        981.11        39.92 o                         
 -15   2   2        215.85        226.48        17.18 o                         
 -14   2   2        157.21        159.30        13.80 o                         
 -13   2   2         51.82         35.98         9.49 o                         
 -12   2   2        288.01        328.82        15.68 o                         
 -11   2   2          5.27          3.50         6.05 o                         
 -10   2   2       3527.06       3364.72        42.77 o                         
  -9   2   2       1326.40       1417.68        20.81 o                         
  -8   2   2       1946.69       2004.65        25.79 o                         
  -7   2   2         69.66         64.21         4.53 o                         
  -6   2   2        278.21        188.04         6.33 o                         
  -5   2   2        335.14        327.13         6.95 o                         
  -4   2   2      11685.34      11679.47       115.95 o                         
  -3   2   2       2091.76       2085.55        21.94 o                         
  -2   2   2      72192.32      70821.42      1277.43 o                         
  -1   2   2        454.84        462.12         6.75 o                         
   0   2   2      17093.51      18171.75       450.56 o                         
   1   2   2        400.70        411.87         5.91 o                         
   2   2   2       1167.75       1348.53        16.16 o                         
   3   2   2       1144.82       1156.05        17.10 o                         
   4   2   2       5026.03       4969.22        51.79 o                         
   5   2   2        428.36        494.72         9.69 o                         
   6   2   2       5698.36       5624.80        57.39 o                         
   7   2   2         81.23         89.15         5.10 o                         
   8   2   2       2284.58       2163.57        26.71 o                         
   9   2   2        165.07        147.22         7.92 o                         
  10   2   2       3883.25       3756.92        57.69 o                         
  11   2   2         40.69         40.41         8.50 o                         
  12   2   2       1369.70       1298.74        32.61 o                         
  13   2   2          9.38          8.45         8.88 o                         
  14   2   2       1726.24       1785.54        41.76 o                         
  15   2   2          2.14         -1.19         9.84 o                         
 -15   3   2          5.87          4.04         9.37 o                         
 -14   3   2        263.11        297.23        20.79 o                         
 -13   3   2        980.92        992.21        28.05 o                         
 -12   3   2        289.24        274.04        13.50 o                         
 -11   3   2       1443.94       1464.98        28.22 o                         
 -10   3   2        227.95        210.17        10.05 o                         
  -9   3   2         38.98         31.16         5.78 o                         
  -8   3   2        423.94        405.60         9.49 o                         
  -7   3   2       1981.45       1902.79        24.08 o                         
  -6   3   2       1822.84       2011.74        30.31 o                         
  -5   3   2       7675.30       7683.71        78.52 o                         
  -4   3   2       2094.99       2237.90        27.17 o                         
  -3   3   2        570.63        610.04         9.24 o                         
  -2   3   2       7630.12       7731.57        76.78 o                         
  -1   3   2      16368.15      16669.46       381.55 o                         
   0   3   2       2709.69       2753.92        28.57 o                         
   1   3   2      76576.98      78129.40      1452.02 o                         
   2   3   2        766.28        792.87        10.39 o                         
   3   3   2      13360.83      12947.92       147.94 o                         
   4   3   2       1707.87       1840.08        22.62 o                         
   5   3   2       1774.76       1494.14        20.09 o                         
   6   3   2        706.76        771.67        13.17 o                         
   7   3   2       2559.47       2452.73        31.33 o                         
   8   3   2         33.53         21.96         4.46 o                         
   9   3   2       2268.86       2125.63        28.89 o                         
  10   3   2        153.05        146.43         8.52 o                         
  11   3   2       3088.58       2966.94        50.69 o                         
  12   3   2         37.07         53.54        10.12 o                         
  13   3   2        472.43        471.59        21.69 o                         
  14   3   2          2.51         13.80         9.38 o                         
  15   3   2        571.91        583.80        28.07 o                         
 -15   4   2        118.00        162.83        15.72 o                         
 -14   4   2        154.34        169.22        16.32 o                         
 -13   4   2          8.01         -6.62         7.20 o                         
 -12   4   2         14.10         24.75         7.07 o                         
 -11   4   2        355.77        355.85        13.72 o                         
 -10   4   2       3210.67       3089.61        47.87 o                         
  -9   4   2        259.37        288.68         9.67 o                         
  -8   4   2        426.36        396.01         9.81 o                         
  -7   4   2        136.09        139.31         6.43 o                         
  -6   4   2         69.73         25.08         3.74 o                         
  -5   4   2          0.51         -1.19         2.59 o                         
  -4   4   2       3043.89       3018.45        32.83 o                         
  -3   4   2       5825.52       6086.23        61.72 o                         
  -2   4   2       1210.23       1211.50        14.86 o                         
  -1   4   2        125.37        138.20         3.50 o                         
   0   4   2      11446.84      11406.86       275.92 o                         
   1   4   2          1.06          3.18         2.18 o                         
   2   4   2      25652.02      25487.56       623.64 o                         
   3   4   2          3.54          1.40         2.55 o                         
   4   4   2         58.18         10.04         3.11 o                         
   5   4   2        155.30        153.88         5.84 o                         
   6   4   2       8547.45       8501.86        88.05 o                         
   7   4   2        535.26        528.87        11.30 o                         
   8   4   2       1427.35       1407.43        21.42 o                         
   9   4   2        110.51        100.60         6.62 o                         
  10   4   2       1287.35       1280.73        23.84 o                         
  11   4   2        484.96        455.07        18.01 o                         
  12   4   2       1501.04       1504.39        35.24 o                         
  13   4   2         66.74         60.09        10.33 o                         
  14   4   2        399.07        427.00        21.01 o                         
  15   4   2          9.47         -8.98        16.46 o                         
 -15   5   2          0.95         33.33        11.16 o                         
 -14   5   2        297.79        291.17        18.16 o                         
 -13   5   2        920.99        932.50        30.78 o                         
 -12   5   2         86.23        105.69         9.45 o                         
 -11   5   2        244.16        275.89        14.63 o                         
 -10   5   2        278.32        284.04        11.61 o                         
  -9   5   2       3751.37       3671.85        53.02 o                         
  -8   5   2        377.96        362.40         9.78 o                         
  -7   5   2       1326.87       1251.01        18.53 o                         
  -6   5   2         21.50         13.30         3.15 o                         
  -5   5   2        336.71        239.77         6.04 o                         
  -4   5   2       1256.48       1395.90        17.18 o                         
  -3   5   2       4458.06       4477.17        46.45 o                         
  -2   5   2       1456.73       1493.84        19.58 o                         
  -1   5   2        159.07        134.35         3.79 o                         
   0   5   2       6102.52       6280.48        63.47 o                         
   1   5   2      13545.57      13478.09       163.04 o                         
   2   5   2       3757.35       3878.54        41.02 o                         
   3   5   2       7496.35       7103.97        72.51 o                         
   4   5   2        712.03        717.90        11.40 o                         
   5   5   2       7484.24       7329.20        73.12 o                         
   6   5   2         36.68         45.11         4.31 o                         
   7   5   2       5421.29       5327.09        61.04 o                         
   8   5   2         28.22         28.56         4.63 o                         
   9   5   2        679.13        668.99        15.66 o                         
  10   5   2        455.39        461.88        13.63 o                         
  11   5   2        297.30        314.99        17.07 o                         
  12   5   2        351.67        403.36        18.78 o                         
  13   5   2          5.23          6.19         9.96 o                         
  14   5   2         76.93         81.31        11.66 o                         
 -15   6   2        243.32        272.46        21.40 o                         
 -14   6   2        740.76        758.20        25.37 o                         
 -13   6   2         99.35        107.59        12.47 o                         
 -12   6   2        301.42        338.72        14.25 o                         
 -11   6   2         18.31         30.48         7.02 o                         
 -10   6   2       1013.92        978.67        25.64 o                         
  -9   6   2        359.15        355.75        10.48 o                         
  -8   6   2        315.62        284.32         8.16 o                         
  -7   6   2        429.01        415.98         9.14 o                         
  -6   6   2       1968.29       1862.88        23.26 o                         
  -5   6   2         13.99         13.20         2.78 o                         
  -4   6   2        833.36        704.86        11.80 o                         
  -3   6   2        794.89        799.19        12.88 o                         
  -2   6   2        689.69        953.50        13.58 o                         
  -1   6   2       1574.63       1716.91        19.88 o                         
   0   6   2      11060.89      11191.29       106.99 o                         
   1   6   2       2080.96       2193.22        24.74 o                         
   2   6   2      12928.46      12951.47       134.48 o                         
   3   6   2       1114.13       1222.47        16.79 o                         
   4   6   2       7644.57       7463.98        76.94 o                         
   5   6   2         13.96         12.32         3.32 o                         
   6   6   2        239.83        373.69         8.70 o                         
   7   6   2          0.17          3.52         3.66 o                         
   8   6   2       3766.32       3750.93        43.89 o                         
   9   6   2         91.70         92.04         6.93 o                         
  10   6   2       1964.89       2037.09        32.90 o                         
  11   6   2          0.32         -0.41         6.65 o                         
  12   6   2        236.65        246.99        15.71 o                         
  13   6   2        358.64        368.64        18.25 o                         
  14   6   2        425.27        418.11        28.72 o                         
 -14   7   2         96.60        104.49        11.99 o                         
 -13   7   2        575.07        587.79        22.55 o                         
 -12   7   2        232.46        227.76        12.36 o                         
 -11   7   2        973.66       1030.50        22.33 o                         
 -10   7   2        554.88        541.17        15.03 o                         
  -9   7   2        732.63        674.52        15.77 o                         
  -8   7   2          3.26          1.90         3.57 o                         
  -7   7   2         16.78         12.74         3.24 o                         
  -6   7   2         48.91         50.63         3.78 o                         
  -5   7   2       1679.08       1450.67        18.44 o                         
  -4   7   2       1552.48       1707.46        26.17 o                         
  -3   7   2        760.70        553.96        10.52 o                         
  -2   7   2         21.03         29.00         3.51 o                         
  -1   7   2        517.38        818.63        11.49 o                         
   0   7   2       1703.51       1835.52        21.58 o                         
   1   7   2       9379.38       9383.48        94.59 o                         
   2   7   2         15.78         25.14         3.37 o                         
   3   7   2       2377.89       2198.10        25.86 o                         
   4   7   2       1568.55       1665.15        21.23 o                         
   5   7   2       4646.91       4495.75        49.21 o                         
   6   7   2        230.96        277.59         8.06 o                         
   7   7   2       2489.93       2322.45        29.42 o                         
   8   7   2         50.32         54.23         5.35 o                         
   9   7   2        341.98        383.63        13.19 o                         
  10   7   2        199.85        208.58        12.44 o                         
  11   7   2       1434.51       1428.55        31.00 o                         
  12   7   2        245.90        246.43        17.11 o                         
  13   7   2        801.40        798.34        26.19 o                         
  14   7   2        196.06        237.71        28.30 o                         
 -14   8   2         11.73         20.53        12.63 o                         
 -13   8   2        422.59        417.88        16.83 o                         
 -12   8   2        163.50        181.27        11.07 o                         
 -11   8   2        263.24        244.66        12.70 o                         
 -10   8   2       1517.34       1490.44        34.31 o                         
  -9   8   2        657.77        654.33        16.79 o                         
  -8   8   2        934.50        857.11        16.36 o                         
  -7   8   2       1087.06       1076.91        16.01 o                         
  -6   8   2       1202.44       1055.21        16.04 o                         
  -5   8   2         26.63         16.55         3.82 o                         
  -4   8   2       7039.18       6934.97        86.86 o                         
  -3   8   2         39.96         35.89         4.49 o                         
  -2   8   2       2819.91       2530.09        32.18 o                         
  -1   8   2         20.20         29.62         3.18 o                         
   0   8   2       1994.15       1769.89        21.37 o                         
   1   8   2        116.16        132.21         5.30 o                         
   2   8   2       1653.74       1484.74        19.74 o                         
   3   8   2        398.74        413.19         8.86 o                         
   4   8   2       1401.91       1163.56        17.00 o                         
   5   8   2       1019.79       1021.78        15.55 o                         
   6   8   2       2981.27       3000.94        39.20 o                         
   7   8   2         56.92         62.59         5.38 o                         
   8   8   2       1147.05       1189.26        21.59 o                         
   9   8   2          0.22          1.69         5.29 o                         
  10   8   2       1501.57       1555.83        30.77 o                         
  11   8   2          4.94          0.39         6.70 o                         
  12   8   2        881.73        900.48        24.01 o                         
  13   8   2        255.01        302.69        20.22 o                         
  14   8   2        383.49        394.99        20.73 o                         
 -14   9   2         69.23         99.51        11.81 o                         
 -13   9   2         89.55        103.19         9.77 o                         
 -12   9   2        287.40        231.85        11.67 o                         
 -11   9   2        116.46        126.75         9.86 o                         
 -10   9   2        163.04        164.00        10.30 o                         
  -9   9   2       1415.69       1387.40        24.41 o                         
  -8   9   2        416.58        407.45        10.29 o                         
  -7   9   2       4593.20       4443.79        52.85 o                         
  -6   9   2        606.49        614.15        13.00 o                         
  -5   9   2       3132.82       3123.05        40.28 o                         
  -4   9   2        236.97        239.34         8.08 o                         
  -3   9   2       1554.42       1367.01        19.57 o                         
  -2   9   2         37.44         46.48         4.37 o                         
  -1   9   2       5706.91       5552.47        58.38 o                         
   0   9   2        358.88        383.87         8.07 o                         
   1   9   2        728.05        531.84         9.29 o                         
   2   9   2          0.94         -0.89         2.74 o                         
   3   9   2       5941.10       5739.20        60.99 o                         
   4   9   2          0.00         -2.73         2.73 o                         
   5   9   2       1543.81       1448.05        20.68 o                         
   6   9   2        621.96        611.40        11.76 o                         
   7   9   2       1284.95       1230.95        18.94 o                         
   8   9   2        144.91        164.85         8.60 o                         
   9   9   2        180.76        217.80        11.35 o                         
  10   9   2        183.38        175.56        11.33 o                         
  11   9   2        705.59        673.53        21.31 o                         
  12   9   2         46.04         55.22         9.92 o                         
  13   9   2        395.97        374.66        17.56 o                         
 -13  10   2         37.59         33.86         9.42 o                         
 -12  10   2        549.36        540.30        15.53 o                         
 -11  10   2          9.79          4.33         8.23 o                         
 -10  10   2        150.67        164.58         9.61 o                         
  -9  10   2        403.25        418.72        12.11 o                         
  -8  10   2       1422.73       1364.67        29.07 o                         
  -7  10   2        688.86        711.82        21.48 o                         
  -6  10   2       2907.50       2784.16        37.77 o                         
  -5  10   2        886.94        835.94        15.59 o                         
  -4  10   2       1248.23       1206.32        19.45 o                         
  -3  10   2        176.18        212.56         7.67 o                         
  -2  10   2        108.77         45.75         4.62 o                         
  -1  10   2        204.49        204.33         6.20 o                         
   0  10   2       5095.02       4919.89        53.10 o                         
   1  10   2        481.28        453.93         9.57 o                         
   2  10   2       4238.76       4242.74        48.76 o                         
   3  10   2       1637.88       1680.83        23.29 o                         
   4  10   2       2040.81       1865.59        25.05 o                         
   5  10   2         78.62         68.30         4.84 o                         
   6  10   2        653.42        569.35        11.49 o                         
   7  10   2          0.35          4.44         4.85 o                         
   8  10   2        317.81        407.45        12.25 o                         
   9  10   2        783.93        788.95        18.36 o                         
  10  10   2       1517.65       1475.14        32.79 o                         
  11  10   2         48.22         31.32         7.60 o                         
  12  10   2         58.83         49.17        11.87 o                         
  13  10   2        210.93        216.60        17.40 o                         
 -13  11   2          3.41         11.75         7.57 o                         
 -12  11   2         22.32         27.01        11.68 o                         
 -11  11   2        800.76        803.57        17.73 o                         
 -10  11   2        500.64        503.63        20.75 o                         
  -9  11   2        603.47        624.24        17.80 o                         
  -8  11   2         93.18        112.20        11.71 o                         
  -7  11   2        763.27        764.90        19.98 o                         
  -6  11   2        213.59        214.05        11.82 o                         
  -5  11   2       3185.94       3045.65        40.59 o                         
  -4  11   2       1339.83       1351.78        20.73 o                         
  -3  11   2        244.08        221.44         9.50 o                         
  -2  11   2       1309.71       1381.62        22.40 o                         
  -1  11   2       1076.81       1005.60        14.92 o                         
   0  11   2       1220.37       1221.28        17.26 o                         
   1  11   2       3191.68       2971.39        34.95 o                         
   2  11   2          0.36         -2.94         2.94 o                         
   3  11   2       7355.95       7088.61        74.94 o                         
   4  11   2          0.27         -1.00         3.09 o                         
   5  11   2       2491.98       2329.08        29.59 o                         
   6  11   2         21.80         28.06         4.27 o                         
   7  11   2        619.87        653.35        14.25 o                         
   8  11   2        325.40        334.54        18.38 o                         
   9  11   2        978.67        933.08        30.22 o                         
  10  11   2          2.59          6.03         5.66 o                         
  11  11   2        496.93        572.77        18.28 o                         
  12  11   2         30.15         31.42         7.52 o                         
  13  11   2        522.25        643.35        23.75 o                         
 -12  12   2         25.78         -4.31        10.01 o                         
 -11  12   2        140.41        127.73        11.80 o                         
 -10  12   2        562.29        598.97        22.62 o                         
  -9  12   2        142.12        172.08        10.80 o                         
  -8  12   2       2435.00       2466.35        53.48 o                         
  -7  12   2        149.14        155.55        10.33 o                         
  -6  12   2       1082.36       1086.70        24.74 o                         
  -5  12   2         40.14         44.56         6.05 o                         
  -4  12   2        887.14        779.25        19.70 o                         
  -3  12   2         66.44         69.30         5.94 o                         
  -2  12   2        751.43        765.12        15.92 o                         
  -1  12   2       1582.89       1560.41        21.08 o                         
   0  12   2       3368.93       3295.67        38.38 o                         
   1  12   2         60.67         52.11         4.46 o                         
   2  12   2       8465.56       8094.08        84.97 o                         
   3  12   2        448.94        459.82         9.89 o                         
   4  12   2       6445.73       6221.17        70.09 o                         
   5  12   2          2.88         -2.17         3.12 o                         
   6  12   2       1394.96       1361.35        22.26 o                         
   7  12   2        228.61        203.57         8.08 o                         
   8  12   2        675.77        650.74        14.96 o                         
   9  12   2         17.24         21.16         4.86 o                         
  10  12   2        520.40        579.74        17.47 o                         
  11  12   2          3.23         14.07         8.02 o                         
  12  12   2        481.61        530.30        23.03 o                         
 -12  13   2          2.33          0.15        11.81 o                         
 -11  13   2          6.92         -2.36         7.75 o                         
 -10  13   2        130.44        135.91        12.67 o                         
  -9  13   2       1556.68       1614.75        34.51 o                         
  -8  13   2        188.99        196.89        16.13 o                         
  -7  13   2         35.80         48.70        10.73 o                         
  -6  13   2        508.20        487.88        15.87 o                         
  -5  13   2       2109.52       2159.37        37.66 o                         
  -4  13   2        510.67        537.42        15.15 o                         
  -3  13   2        289.42        267.83        10.80 o                         
  -2  13   2        615.88        610.89        15.61 o                         
  -1  13   2       2975.97       2818.62        35.48 o                         
   0  13   2        266.23        269.44         8.40 o                         
   1  13   2       5343.84       5099.04        61.76 o                         
   2  13   2        263.64        260.70         9.17 o                         
   3  13   2       9097.51       8710.78        95.43 o                         
   4  13   2         27.22         24.31         3.82 o                         
   5  13   2       3301.07       3174.12        48.64 o                         
   6  13   2       1354.98       1283.81        30.16 o                         
   7  13   2        325.96        294.95        16.55 o                         
   8  13   2        308.40        301.99        15.64 o                         
   9  13   2        210.77        242.61        15.45 o                         
  10  13   2         53.99         69.46         5.27 o                         
  11  13   2        412.00        431.28        18.27 o                         
  12  13   2        200.99        215.17        18.58 o                         
 -11  14   2        134.21        150.68        19.58 o                         
 -10  14   2        326.53        350.47        18.00 o                         
  -9  14   2        435.88        464.80        29.00 o                         
  -8  14   2        221.10        248.68        12.66 o                         
  -7  14   2        122.17        108.63         9.45 o                         
  -6  14   2        918.25        969.97        23.83 o                         
  -5  14   2         49.18         54.53         8.35 o                         
  -4  14   2       1890.32       2024.15        36.16 o                         
  -3  14   2        308.65        313.57        12.59 o                         
  -2  14   2        635.58        624.47        15.67 o                         
  -1  14   2        140.62        144.00         7.36 o                         
   0  14   2       2180.20       2141.31        30.33 o                         
   1  14   2        678.49        672.37        13.54 o                         
   2  14   2       5007.85       4842.52        57.03 o                         
   3  14   2        152.59        155.83         7.43 o                         
   4  14   2       1621.75       1473.16        27.75 o                         
   5  14   2         60.72         74.23         8.52 o                         
   6  14   2       1414.64       1462.13        33.39 o                         
   7  14   2         95.63        107.08        11.59 o                         
   8  14   2        195.20        219.34        14.41 o                         
   9  14   2         67.92         63.84        10.45 o                         
  10  14   2        750.19        823.32        29.31 o                         
  11  14   2        151.73        124.63        15.69 o                         
 -10  15   2        121.80         69.55        15.45 o                         
  -9  15   2        874.17        880.19        32.44 o                         
  -8  15   2        780.08        752.96        21.68 o                         
  -7  15   2       1779.17       1860.74        41.20 o                         
  -6  15   2        651.18        586.89        18.47 o                         
  -5  15   2       2246.40       2272.07        54.58 o                         
  -4  15   2         16.87          7.47         7.00 o                         
  -3  15   2       2340.38       2433.33        44.68 o                         
  -2  15   2         55.07         50.38         7.17 o                         
  -1  15   2        533.04        555.31        12.88 o                         
   0  15   2        841.37        819.80        15.83 o                         
   1  15   2       3886.37       3784.19        48.38 o                         
   2  15   2        307.03        348.60        10.83 o                         
   3  15   2         47.87         45.76         5.39 o                         
   4  15   2        545.02        533.13        17.26 o                         
   5  15   2        335.69        346.90        17.78 o                         
   6  15   2        679.03        650.65        31.23 o                         
   7  15   2        961.92        986.63        30.10 o                         
   8  15   2        517.11        516.90        30.29 o                         
   9  15   2        484.42        510.34        23.15 o                         
  10  15   2         51.72         38.01        13.22 o                         
 -10  16   2        167.74        110.11        21.99 o                         
  -9  16   2         97.69        116.27        17.97 o                         
  -8  16   2       1402.55       1405.96        32.71 o                         
  -7  16   2        146.72        129.14        12.22 o                         
  -6  16   2        398.70        422.88        20.91 o                         
  -5  16   2          7.49          6.38         6.62 o                         
  -4  16   2       1551.55       1502.90        32.72 o                         
  -3  16   2         93.87         99.01         9.48 o                         
  -2  16   2       1886.08       1965.68        36.14 o                         
  -1  16   2        459.59        412.57        12.05 o                         
   0  16   2        379.41        379.24        11.51 o                         
   1  16   2          0.01          0.27         4.87 o                         
   2  16   2       1185.43       1202.97        22.83 o                         
   3  16   2        419.89        406.79        10.92 o                         
   4  16   2        555.73        511.06        17.13 o                         
   5  16   2          5.37         -2.56         7.41 o                         
   6  16   2        851.89        888.60        31.04 o                         
   7  16   2          0.39          3.49         7.73 o                         
   8  16   2       1000.00        971.61        34.77 o                         
   9  16   2        245.69        238.63        19.81 o                         
  -9  17   2          2.73         -2.97        15.40 o                         
  -8  17   2          5.45         14.41        15.33 o                         
  -7  17   2         36.01         58.04        13.60 o                         
  -6  17   2         13.89         12.16         6.73 o                         
  -5  17   2        275.59        257.54        14.84 o                         
  -4  17   2        198.26        183.50        12.37 o                         
  -3  17   2       1481.47       1428.76        29.71 o                         
  -2  17   2          0.33          9.79         6.40 o                         
  -1  17   2        480.00        474.04        12.08 o                         
   0  17   2        223.49        238.82        10.74 o                         
   1  17   2       1445.35       1472.94        28.67 o                         
   2  17   2        128.73        129.17         7.99 o                         
   3  17   2       1086.81       1064.12        30.21 o                         
   4  17   2        111.53         96.76        12.59 o                         
   5  17   2       1125.33       1104.89        32.60 o                         
   6  17   2        104.41         93.22        12.53 o                         
   7  17   2        351.74        357.11        20.71 o                         
   8  17   2        225.31        224.05        18.70 o                         
  -7  18   2          0.74         -3.11        17.35 o                         
  -6  18   2         82.59         73.34         9.64 o                         
  -5  18   2         16.32         24.08        11.93 o                         
  -4  18   2        115.66        135.96        11.39 o                         
  -3  18   2          3.87          2.00         7.21 o                         
  -2  18   2        397.39        397.60        15.23 o                         
  -1  18   2          0.04          0.06         5.99 o                         
   0  18   2        605.49        634.83        16.52 o                         
   1  18   2          2.49         -4.80         7.60 o                         
   2  18   2        996.45        986.86        20.47 o                         
   3  18   2          3.96          9.72         8.76 o                         
   4  18   2       2172.84       2156.81        49.43 o                         
   5  18   2          0.14          9.40        11.18 o                         
   6  18   2       1389.32       1472.17        39.86 o                         
   7  18   2          9.84         10.24        14.64 o                         
  -6  19   2         43.80         60.03        12.15 o                         
  -5  19   2         11.16          6.05        12.14 o                         
  -4  19   2          0.06         -4.18         7.28 o                         
  -3  19   2        206.00        223.81        14.38 o                         
  -2  19   2        426.88        389.66        17.57 o                         
  -1  19   2        800.12        807.19        23.74 o                         
   0  19   2         32.85         40.61         8.88 o                         
   1  19   2        980.21        979.66        22.15 o                         
   2  19   2         32.56         44.59         9.90 o                         
   3  19   2       1040.86       1063.39        29.66 o                         
   4  19   2         56.85         47.11        11.18 o                         
   5  19   2        774.65        809.97        58.34 o                         
   6  19   2        125.60        133.02        15.52 o                         
  -4  20   2          7.17         21.63         9.98 o                         
  -3  20   2        182.82        206.47        21.94 o                         
  -2  20   2        119.17        124.27        13.27 o                         
  -1  20   2         20.13         42.66        20.25 o                         
   0  20   2        667.21        666.06        20.65 o                         
   1  20   2         60.96         48.24        11.71 o                         
   2  20   2        387.98        394.19        28.57 o                         
   3  20   2         70.61         73.44        11.66 o                         
   4  20   2        883.70        769.17        28.40 o                         
 -15   0   3        807.38        919.95        40.42 o                         
 -13   0   3        827.67        865.14        63.11 o                         
 -11   0   3        103.81        160.62        13.15 o                         
  -9   0   3         43.21        130.81        12.45 o                         
  -7   0   3       5000.98       4956.96        86.46 o                         
  -5   0   3       6929.39       6734.09       123.59 o                         
  -3   0   3       6468.36       6404.80        91.31 o                         
  -1   0   3      20193.82      22412.46       576.98 o                         
   1   0   3       1652.68       1505.91        23.28 o                         
   3   0   3       1734.84       1694.79        39.26 o                         
   5   0   3       1095.54       1098.87        23.02 o                         
   7   0   3        343.32        324.94        11.73 o                         
   9   0   3         18.68         97.80         9.09 o                         
  11   0   3       1130.40       1074.29        39.25 o                         
  13   0   3        760.07        806.04        45.05 o                         
  15   0   3          7.42         43.13        17.24 o                         
 -15   1   3        207.34        202.34        15.99 o                         
 -14   1   3        750.00        846.92        26.40 o                         
 -13   1   3         19.33          9.96         7.85 o                         
 -12   1   3        521.92        496.48        19.44 o                         
 -11   1   3          0.00         -2.53         5.03 o                         
 -10   1   3        292.50        260.44        11.37 o                         
  -9   1   3        254.48        295.26         8.48 o                         
  -8   1   3        437.48        427.19         9.34 o                         
  -7   1   3        677.04        710.38        12.10 o                         
  -6   1   3      10531.40      10754.63       104.64 o                         
  -5   1   3        636.61        720.74        12.82 o                         
  -4   1   3       1614.24       1504.83        17.51 o                         
  -3   1   3      22909.37      22985.28       473.23 o                         
  -2   1   3      12620.14      12577.84       258.88 o                         
  -1   1   3         37.05         43.79         2.29 o                         
   0   1   3      20101.34      19774.36       459.12 o                         
   1   1   3       1146.63       1098.40        14.17 o                         
   2   1   3        149.54        146.14         3.87 o                         
   3   1   3      13215.97      13168.74       430.03 o                         
   4   1   3       1049.89       1105.46        14.58 o                         
   5   1   3       1354.19       1482.25        20.48 o                         
   6   1   3        176.07        240.10         7.35 o                         
   7   1   3        279.45        278.99         7.83 o                         
   8   1   3        322.62        326.28         9.11 o                         
   9   1   3          2.27          3.00         4.50 o                         
  10   1   3       3883.55       3694.82        49.01 o                         
  11   1   3         27.40         24.07         7.85 o                         
  12   1   3         19.54         19.17         8.38 o                         
  13   1   3         20.41         23.84         8.99 o                         
  14   1   3        555.75        634.41        24.23 o                         
  15   1   3        104.15         94.61        13.58 o                         
 -15   2   3        110.02        113.87        13.15 o                         
 -14   2   3         68.12         78.67        11.14 o                         
 -13   2   3       1977.72       1916.33        41.84 o                         
 -12   2   3         27.51         32.21         7.61 o                         
 -11   2   3         30.76          3.77         5.38 o                         
 -10   2   3       1139.24       1120.15        20.11 o                         
  -9   2   3        909.05        815.33        15.36 o                         
  -8   2   3        292.48        320.27         9.65 o                         
  -7   2   3       3161.03       3029.87        36.85 o                         
  -6   2   3        382.70        404.54         8.95 o                         
  -5   2   3       4189.30       4055.33        45.45 o                         
  -4   2   3       2158.14       2199.65        25.98 o                         
  -3   2   3       4212.14       4027.20        43.59 o                         
  -2   2   3        864.13        887.29        10.83 o                         
  -1   2   3       2270.03       2275.30        24.09 o                         
   0   2   3         43.99         44.82         2.27 o                         
   1   2   3      11681.60      11471.12       353.05 o                         
   2   2   3       1534.88       1564.94        17.87 o                         
   3   2   3        137.95        131.79         4.42 o                         
   4   2   3        466.11        491.21        10.71 o                         
   5   2   3         64.53         86.81         4.88 o                         
   6   2   3         87.32         87.39         4.79 o                         
   7   2   3        221.37        264.04         8.11 o                         
   8   2   3         29.56         31.42         4.48 o                         
   9   2   3       4482.80       4469.85        51.68 o                         
  10   2   3         16.71         18.04         5.54 o                         
  11   2   3        999.97        937.10        25.55 o                         
  12   2   3        336.99        352.56        20.22 o                         
  13   2   3         26.59         32.19         9.20 o                         
  14   2   3         83.81         71.61        11.09 o                         
  15   2   3         38.46         33.71        10.90 o                         
 -15   3   3          0.28         -5.53         9.26 o                         
 -14   3   3       1441.35       1606.88        57.83 o                         
 -13   3   3        373.58        325.66        17.64 o                         
 -12   3   3       1379.43       1329.36        27.32 o                         
 -11   3   3         51.87         41.74         6.69 o                         
 -10   3   3       1217.34       1142.45        21.42 o                         
  -9   3   3        864.02        879.62        15.45 o                         
  -8   3   3       1568.77       1420.40        27.33 o                         
  -7   3   3        249.20        242.68         7.31 o                         
  -6   3   3      13861.39      14418.85       225.53 o                         
  -5   3   3        990.68       1007.29        15.27 o                         
  -4   3   3       2752.03       2710.90        31.37 o                         
  -3   3   3         89.11        112.39         3.56 o                         
  -2   3   3         57.96         56.27         3.44 o                         
  -1   3   3         55.09         58.18         2.87 o                         
   0   3   3        334.83        418.17         6.41 o                         
   1   3   3      15896.84      15672.34       462.20 o                         
   2   3   3       1569.92       1589.68        18.38 o                         
   3   3   3        208.12        222.49         5.57 o                         
   4   3   3       2437.84       2651.41        30.05 o                         
   5   3   3       1023.06       1208.45        16.54 o                         
   6   3   3       1060.03       1166.83        16.75 o                         
   7   3   3         44.58         41.28         4.41 o                         
   8   3   3          0.11         -3.43         3.43 o                         
   9   3   3         97.53         98.75         6.67 o                         
  10   3   3        758.62        718.65        16.27 o                         
  11   3   3        263.56        246.27        18.36 o                         
  12   3   3       4087.76       3920.48        81.68 o                         
  13   3   3         24.29         28.31         9.51 o                         
  14   3   3        375.30        432.87        26.57 o                         
  15   3   3        105.53         78.87        14.20 o                         
 -15   4   3        626.07        613.70        27.91 o                         
 -14   4   3        166.46        168.80        14.41 o                         
 -13   4   3       1296.52       1361.41        30.45 o                         
 -12   4   3          3.32          1.42         9.28 o                         
 -11   4   3       1655.72       1626.06        30.09 o                         
 -10   4   3        376.63        336.49        12.39 o                         
  -9   4   3        245.83        227.92         8.66 o                         
  -8   4   3         17.35         17.05         4.10 o                         
  -7   4   3       6661.17       6336.89        90.26 o                         
  -6   4   3        355.66        388.41         8.41 o                         
  -5   4   3       3364.72       3251.78        34.57 o                         
  -4   4   3         17.21         28.18         2.78 o                         
  -3   4   3       1084.98       1189.42        14.45 o                         
  -2   4   3       5537.92       5746.86        65.05 o                         
  -1   4   3       1378.87       1358.68        15.15 o                         
   0   4   3      16425.75      16725.98       493.04 o                         
   1   4   3       7488.76       7399.10        74.31 o                         
   2   4   3       2405.80       2533.36        27.86 o                         
   3   4   3       4470.55       4871.16        60.36 o                         
   4   4   3        728.35        753.50        13.83 o                         
   5   4   3       2143.67       2377.13        29.63 o                         
   6   4   3        105.37         97.32         5.51 o                         
   7   4   3        143.18        194.57         7.51 o                         
   8   4   3        826.76        826.55        14.73 o                         
   9   4   3         15.55          7.17         4.64 o                         
  10   4   3         61.67         51.85         6.85 o                         
  11   4   3        701.98        685.91        20.29 o                         
  12   4   3          2.26          4.11         7.40 o                         
  13   4   3        148.62        173.99        18.33 o                         
  14   4   3          1.18          1.82         8.56 o                         
 -15   5   3          0.78         23.14        11.27 o                         
 -14   5   3        390.67        409.74        19.70 o                         
 -13   5   3          5.90          5.21         7.61 o                         
 -12   5   3       1509.37       1452.36        31.04 o                         
 -11   5   3        720.15        687.18        22.86 o                         
 -10   5   3       1667.52       1623.21        37.61 o                         
  -9   5   3        593.79        585.93        12.18 o                         
  -8   5   3        713.63        694.37        13.14 o                         
  -7   5   3        231.49        173.67         6.34 o                         
  -6   5   3       4500.67       4530.35        47.31 o                         
  -5   5   3       1714.39       1751.77        21.35 o                         
  -4   5   3        394.19        406.98         7.34 o                         
  -3   5   3        402.35        418.97         7.32 o                         
  -2   5   3         65.13         69.84         2.91 o                         
  -1   5   3         14.35         12.35         2.15 o                         
   0   5   3        288.54        295.26         5.85 o                         
   1   5   3         63.82         84.53         3.87 o                         
   2   5   3        256.45        278.65         6.45 o                         
   3   5   3        237.46        257.96         6.44 o                         
   4   5   3       2103.30       2371.43        28.73 o                         
   5   5   3         27.02         25.63         3.81 o                         
   6   5   3       2937.47       3090.85        36.17 o                         
   7   5   3        616.48        685.59        13.17 o                         
   8   5   3         64.47         68.33         5.90 o                         
   9   5   3        163.82        168.72         8.85 o                         
  10   5   3         15.53         19.39         5.90 o                         
  11   5   3       1679.88       1617.35        33.34 o                         
  12   5   3        175.35        155.39        13.25 o                         
  13   5   3        367.94        413.65        20.24 o                         
  14   5   3          1.91          2.41         9.50 o                         
 -15   6   3        904.98        867.38        38.34 o                         
 -14   6   3        294.04        318.71        30.48 o                         
 -13   6   3        596.35        639.09        20.06 o                         
 -12   6   3        102.02        135.15        11.86 o                         
 -11   6   3       2237.96       2156.13        36.76 o                         
 -10   6   3        404.22        393.19        13.95 o                         
  -9   6   3       1819.97       1790.65        28.18 o                         
  -8   6   3        195.55        190.24         7.72 o                         
  -7   6   3       5044.76       5019.92        55.07 o                         
  -6   6   3         91.77        100.77         4.67 o                         
  -5   6   3       7008.08       7180.94        74.18 o                         
  -4   6   3          5.84          1.74         2.06 o                         
  -3   6   3       1299.84       1340.48        17.32 o                         
  -2   6   3        275.64        329.13         6.12 o                         
  -1   6   3         23.77         26.72         2.82 o                         
   0   6   3       1591.14       1547.36        18.55 o                         
   1   6   3       1038.61       1052.79        13.94 o                         
   2   6   3        827.47        913.93        13.04 o                         
   3   6   3       1605.26       1743.99        23.20 o                         
   4   6   3         13.32         32.25         3.88 o                         
   5   6   3          0.40          4.28         3.10 o                         
   6   6   3         11.04         19.58         3.96 o                         
   7   6   3        451.91        512.52        10.84 o                         
   8   6   3       1390.16       1371.93        20.95 o                         
   9   6   3         12.92         16.35         5.62 o                         
  10   6   3         87.85         92.50         7.94 o                         
  11   6   3         80.33         66.51         9.40 o                         
  12   6   3        243.29        276.95        16.35 o                         
  13   6   3        166.50        179.69        14.36 o                         
  14   6   3         25.39         19.14        10.02 o                         
 -14   7   3        547.43        585.40        24.93 o                         
 -13   7   3        180.27        177.84        14.96 o                         
 -12   7   3       1543.76       1461.15        35.18 o                         
 -11   7   3        619.47        575.55        25.36 o                         
 -10   7   3       4115.89       4061.77        58.17 o                         
  -9   7   3        301.47        279.95        10.49 o                         
  -8   7   3       4772.42       4716.83        52.88 o                         
  -7   7   3        310.57        312.49         7.67 o                         
  -6   7   3       7280.01       7075.61        73.98 o                         
  -5   7   3       1200.26       1234.59        17.36 o                         
  -4   7   3       5076.81       5283.61        69.44 o                         
  -3   7   3       1088.16       1224.50        17.06 o                         
  -2   7   3       5851.51       5995.10        64.85 o                         
  -1   7   3        326.66        407.40         7.55 o                         
   0   7   3        369.28        342.00         7.16 o                         
   1   7   3         20.52         16.94         3.05 o                         
   2   7   3         22.58         23.72         3.61 o                         
   3   7   3       1302.57       1349.78        17.83 o                         
   4   7   3        232.30        228.55         6.94 o                         
   5   7   3       1007.77       1112.16        16.32 o                         
   6   7   3        537.80        615.74        11.36 o                         
   7   7   3         14.11         18.26         4.19 o                         
   8   7   3        240.34        268.18         9.88 o                         
   9   7   3          0.27         -4.93         4.93 o                         
  10   7   3         56.87         79.08         7.92 o                         
  11   7   3        122.80        111.41        10.00 o                         
  12   7   3        726.12        751.56        23.18 o                         
  13   7   3         39.54         35.06         9.51 o                         
  14   7   3        197.70        190.87        15.41 o                         
 -14   8   3        172.60        198.68        14.89 o                         
 -13   8   3       1559.74       1596.24        32.25 o                         
 -12   8   3        191.96        180.15        10.59 o                         
 -11   8   3       1433.41       1413.57        26.68 o                         
 -10   8   3         25.84         20.66         5.62 o                         
  -9   8   3        280.74        259.88         9.94 o                         
  -8   8   3        234.55        225.17         7.98 o                         
  -7   8   3       3217.12       3214.55        37.45 o                         
  -6   8   3        229.98        231.16        11.18 o                         
  -5   8   3       2054.32       1879.60        26.17 o                         
  -4   8   3        305.46        339.61         8.10 o                         
  -3   8   3       3501.10       3508.93        41.17 o                         
  -2   8   3        537.73        576.58         9.20 o                         
  -1   8   3       3471.15       3457.52        37.82 o                         
   0   8   3         56.16         49.04         3.68 o                         
   1   8   3       5401.16       5615.61        56.66 o                         
   2   8   3       1451.73       1520.67        19.63 o                         
   3   8   3        104.24        139.02         5.70 o                         
   4   8   3         94.21         92.66         5.16 o                         
   5   8   3       1008.64       1085.43        16.38 o                         
   6   8   3       1162.35       1252.24        19.60 o                         
   7   8   3          1.32         -1.18         3.95 o                         
   8   8   3          8.66          7.46         5.14 o                         
   9   8   3        776.65        645.37        15.57 o                         
  10   8   3        233.67        254.49        14.12 o                         
  11   8   3        311.37        317.16        16.72 o                         
  12   8   3        289.43        280.92        16.65 o                         
  13   8   3          1.53         24.13        11.18 o                         
  14   8   3         36.64         33.62        14.05 o                         
 -14   9   3        322.93        345.97        18.86 o                         
 -13   9   3         24.01         22.34        10.18 o                         
 -12   9   3       1500.94       1427.84        30.00 o                         
 -11   9   3        105.33        111.43        10.50 o                         
 -10   9   3        120.15        117.59         9.74 o                         
  -9   9   3         48.59         46.17         5.42 o                         
  -8   9   3       1310.79       1321.22        21.21 o                         
  -7   9   3        274.21        286.25         9.52 o                         
  -6   9   3          6.32         20.36         3.97 o                         
  -5   9   3         12.49          1.44         3.42 o                         
  -4   9   3        792.41        695.50        12.42 o                         
  -3   9   3         56.25         56.01         4.46 o                         
  -2   9   3       7155.06       7287.08        78.96 o                         
  -1   9   3         49.78         43.86         3.52 o                         
   0   9   3       1484.52       1602.68        22.43 o                         
   1   9   3        739.56        831.09        12.86 o                         
   2   9   3        173.51        198.89         6.53 o                         
   3   9   3         32.19         44.26         4.32 o                         
   4   9   3          2.04          3.73         3.39 o                         
   5   9   3        176.01        177.84         7.45 o                         
   6   9   3        540.96        608.83        14.33 o                         
   7   9   3          0.30          2.25         4.14 o                         
   8   9   3        799.33        737.64        16.71 o                         
   9   9   3         71.65         78.50         7.56 o                         
  10   9   3        354.22        379.05        15.37 o                         
  11   9   3        166.15        175.01        12.04 o                         
  12   9   3        189.84        188.46        18.49 o                         
  13   9   3         14.85         16.97        15.56 o                         
 -13  10   3       1183.55       1283.92        52.59 o                         
 -12  10   3        207.81        206.62        10.16 o                         
 -11  10   3        796.26        807.26        18.47 o                         
 -10  10   3        192.77        184.35        10.02 o                         
  -9  10   3       1190.75       1174.88        21.31 o                         
  -8  10   3       1456.93       1428.76        29.50 o                         
  -7  10   3        647.87        640.80        16.91 o                         
  -6  10   3        600.92        564.55        12.51 o                         
  -5  10   3       1329.46       1268.73        20.40 o                         
  -4  10   3       1533.93       1646.69        24.66 o                         
  -3  10   3       2277.29       2507.81        39.58 o                         
  -2  10   3        461.02        495.79        10.58 o                         
  -1  10   3         43.29         79.92         4.45 o                         
   0  10   3        613.72        614.42        10.82 o                         
   1  10   3       5189.24       5278.51        54.56 o                         
   2  10   3        428.00        447.05         9.45 o                         
   3  10   3        465.51        419.54         9.64 o                         
   4  10   3        108.18        123.69         6.01 o                         
   5  10   3         44.33         37.04         4.55 o                         
   6  10   3        141.91        147.67         7.02 o                         
   7  10   3         98.80         98.67         7.39 o                         
   8  10   3        541.19        517.28        13.75 o                         
   9  10   3         16.94          9.28         5.65 o                         
  10  10   3         77.81         70.43         8.66 o                         
  11  10   3         54.97         62.34         8.86 o                         
  12  10   3        352.50        347.74        18.06 o                         
  13  10   3        268.25        291.72        17.15 o                         
 -13  11   3         54.76         53.54         8.16 o                         
 -12  11   3       1321.13       1401.81        25.88 o                         
 -11  11   3          0.88         -1.33         9.05 o                         
 -10  11   3       1148.31       1106.31        26.32 o                         
  -9  11   3        519.04        493.91        15.80 o                         
  -8  11   3       1392.63       1358.86        36.78 o                         
  -7  11   3         97.34        103.19         8.07 o                         
  -6  11   3       1414.99       1387.21        26.26 o                         
  -5  11   3       1722.28       1611.07        23.67 o                         
  -4  11   3        856.90        797.63        15.02 o                         
  -3  11   3         11.27         10.80         3.76 o                         
  -2  11   3        471.35        503.54        10.50 o                         
  -1  11   3        582.78        583.87        13.42 o                         
   0  11   3        408.10        374.06         8.95 o                         
   1  11   3          6.78          5.91         3.37 o                         
   2  11   3       4130.50       4156.13        46.60 o                         
   3  11   3       1233.95       1257.18        18.36 o                         
   4  11   3         80.04         88.75         5.65 o                         
   5  11   3        719.38        644.97        12.96 o                         
   6  11   3        398.29        372.34        10.61 o                         
   7  11   3          3.23         -4.35         4.35 o                         
   8  11   3        128.63         98.04         7.44 o                         
   9  11   3         60.27         64.61         7.55 o                         
  10  11   3        390.65        373.67        16.75 o                         
  11  11   3         18.58         39.26         7.73 o                         
  12  11   3        281.67        307.70        15.23 o                         
 -12  12   3          0.01         13.33        12.39 o                         
 -11  12   3       1077.74       1139.48        31.45 o                         
 -10  12   3        215.21        246.71        15.03 o                         
  -9  12   3       1182.47       1140.26        28.17 o                         
  -8  12   3        101.80         95.99         8.14 o                         
  -7  12   3       2000.34       1951.10        53.93 o                         
  -6  12   3         74.80         84.44         7.68 o                         
  -5  12   3          5.59          2.99         6.27 o                         
  -4  12   3         75.21         56.11         7.11 o                         
  -3  12   3       1233.92       1225.54        21.89 o                         
  -2  12   3        456.99        489.49        11.71 o                         
  -1  12   3        437.22        390.17         9.67 o                         
   0  12   3         25.63         20.53         3.91 o                         
   1  12   3         53.02         52.09         4.54 o                         
   2  12   3        411.71        409.89         9.37 o                         
   3  12   3         64.95         92.54         5.68 o                         
   4  12   3        182.11        217.09         8.55 o                         
   5  12   3          2.97          2.40         3.80 o                         
   6  12   3         13.28         27.25         4.82 o                         
   7  12   3         96.80         84.87         6.51 o                         
   8  12   3          8.21         18.24         5.11 o                         
   9  12   3        420.54        470.33        16.91 o                         
  10  12   3        133.30        138.96         9.64 o                         
  11  12   3        256.31        325.58        15.70 o                         
  12  12   3          3.18          8.33        10.98 o                         
 -12  13   3        422.11        438.82        21.90 o                         
 -11  13   3         57.36         52.61         8.25 o                         
 -10  13   3        964.89        948.67        24.13 o                         
  -9  13   3          0.33          1.84         6.92 o                         
  -8  13   3        849.22        800.25        30.50 o                         
  -7  13   3        308.63        288.93        12.15 o                         
  -6  13   3       1049.69        992.21        27.92 o                         
  -5  13   3         27.36         19.45         5.61 o                         
  -4  13   3         63.39         93.53         7.61 o                         
  -3  13   3         20.25         28.65         5.38 o                         
  -2  13   3        251.52        281.38        10.22 o                         
  -1  13   3        451.47        414.44        10.13 o                         
   0  13   3          4.47          1.97         4.01 o                         
   1  13   3        313.95        321.12         8.88 o                         
   2  13   3        124.31        122.92         8.60 o                         
   3  13   3         38.08         41.03         5.00 o                         
   4  13   3        214.94        235.33         8.64 o                         
   5  13   3       2870.17       2831.37        38.27 o                         
   6  13   3          1.37          0.88         4.27 o                         
   7  13   3          3.86          5.05         5.39 o                         
   8  13   3          6.31         22.70         4.51 o                         
   9  13   3        240.10        229.49        10.94 o                         
  10  13   3        390.12        448.16        15.54 o                         
  11  13   3        165.46        174.65        17.35 o                         
 -11  14   3        520.52        515.87        22.45 o                         
 -10  14   3        670.00        635.62        24.14 o                         
  -9  14   3         28.33         19.04        14.41 o                         
  -8  14   3        126.03        114.68        11.04 o                         
  -7  14   3       1336.50       1301.81        33.01 o                         
  -6  14   3          0.06          6.47         6.24 o                         
  -5  14   3        982.91        929.37        23.94 o                         
  -4  14   3         18.42          8.52         5.60 o                         
  -3  14   3          8.73          2.17         5.65 o                         
  -2  14   3        224.72        200.95        10.57 o                         
  -1  14   3         23.60         23.03         4.40 o                         
   0  14   3          0.12         -2.04         3.92 o                         
   1  14   3        958.41        993.67        17.20 o                         
   2  14   3       1891.19       1834.25        27.79 o                         
   3  14   3          6.88          2.71         3.94 o                         
   4  14   3          1.50         -0.20         4.13 o                         
   5  14   3        503.16        529.51        12.98 o                         
   6  14   3         21.34         20.82         4.71 o                         
   7  14   3         78.29        104.18        10.63 o                         
   8  14   3         57.14         49.58        10.73 o                         
   9  14   3         14.45          7.87         7.68 o                         
  10  14   3        190.70        176.01        16.28 o                         
  11  14   3         43.16         43.83        11.68 o                         
 -10  15   3         22.80         33.57         9.14 o                         
  -9  15   3         16.06         18.87        12.35 o                         
  -8  15   3         54.04         63.71         9.19 o                         
  -7  15   3        345.85        344.74        17.18 o                         
  -6  15   3        223.13        236.77        15.92 o                         
  -5  15   3        100.92         88.70         8.61 o                         
  -4  15   3       1377.67       1280.02        28.56 o                         
  -3  15   3         46.37         63.45         7.53 o                         
  -2  15   3        450.74        407.30        14.89 o                         
  -1  15   3        108.11        103.92         6.54 o                         
   0  15   3       1413.01       1398.82        25.34 o                         
   1  15   3        896.10        842.92        17.97 o                         
   2  15   3         59.64         58.05         5.75 o                         
   3  15   3         37.37         28.42         5.06 o                         
   4  15   3         12.69         13.71         4.27 o                         
   5  15   3        574.89        580.90        20.85 o                         
   6  15   3        291.39        358.76        19.05 o                         
   7  15   3        301.50        297.33        18.57 o                         
   8  15   3        346.26        368.18        21.18 o                         
   9  15   3         74.15         80.02        11.47 o                         
  10  15   3          7.75         -2.87         9.74 o                         
 -10  16   3        113.80        109.07        17.40 o                         
  -9  16   3        382.10        378.74        18.38 o                         
  -8  16   3        122.30        138.44        13.22 o                         
  -7  16   3         43.09         34.11        10.41 o                         
  -6  16   3         21.82         13.92        10.23 o                         
  -5  16   3        519.42        548.00        17.60 o                         
  -4  16   3         79.03         68.92         8.75 o                         
  -3  16   3        809.68        735.30        19.36 o                         
  -2  16   3          9.08          4.15         6.15 o                         
  -1  16   3       1450.12       1352.88        23.02 o                         
   0  16   3       1201.84       1182.55        21.41 o                         
   1  16   3        317.69        327.77        11.24 o                         
   2  16   3        137.10        128.90         8.51 o                         
   3  16   3        199.71        203.76        11.65 o                         
   4  16   3          4.35         -2.05         5.44 o                         
   5  16   3         20.71         27.17         9.20 o                         
   6  16   3        181.65        196.50        14.31 o                         
   7  16   3         36.70         52.08        11.26 o                         
   8  16   3        576.72        588.43        26.09 o                         
   9  16   3        411.59        415.92        23.53 o                         
  -9  17   3        424.22        485.32        30.25 o                         
  -8  17   3        742.97        751.55        29.90 o                         
  -7  17   3        136.45        104.01         9.50 o                         
  -6  17   3        678.80        669.46        20.08 o                         
  -5  17   3        145.43        142.13        20.30 o                         
  -4  17   3        525.59        569.53        18.46 o                         
  -3  17   3         46.21         73.79         8.43 o                         
  -2  17   3         66.79         81.95         8.61 o                         
  -1  17   3         63.24         56.78         5.24 o                         
   0  17   3        628.54        580.57        14.19 o                         
   1  17   3         99.97         98.17         8.52 o                         
   2  17   3        332.23        342.39        17.03 o                         
   3  17   3        215.76        201.91         9.66 o                         
   4  17   3        134.96        142.30        13.68 o                         
   5  17   3         45.19         31.65         9.42 o                         
   6  17   3         86.34        117.34        13.44 o                         
   7  17   3        114.25        106.48        12.06 o                         
   8  17   3         25.27         39.98        11.20 o                         
  -7  18   3         86.93         97.93        19.92 o                         
  -6  18   3         41.89         38.31        10.02 o                         
  -5  18   3        478.15        433.56        17.42 o                         
  -4  18   3          5.27        -10.07        10.07 o                         
  -3  18   3         70.61         87.09         9.54 o                         
  -2  18   3        123.74        142.58        10.58 o                         
  -1  18   3         23.15         19.41         5.09 o                         
   0  18   3         51.80         57.81         6.17 o                         
   1  18   3        200.88        233.85        12.35 o                         
   2  18   3         13.33          5.25         6.53 o                         
   3  18   3          1.08         -8.08         8.08 o                         
   4  18   3        109.33        130.84        24.20 o                         
   5  18   3          0.27         18.86        10.96 o                         
   6  18   3          4.43         13.19        10.15 o                         
   7  18   3        712.84        775.87        36.96 o                         
  -6  19   3         65.97         80.77        19.23 o                         
  -5  19   3         87.77        117.16        13.80 o                         
  -4  19   3        614.33        576.84        21.00 o                         
  -3  19   3        297.48        291.85        15.62 o                         
  -2  19   3        111.38        120.69        10.17 o                         
  -1  19   3         90.67        103.47        11.20 o                         
   0  19   3        896.08        924.48        22.18 o                         
   1  19   3         38.37         34.61         8.59 o                         
   2  19   3        252.48        222.33        13.00 o                         
   3  19   3          1.03          1.61        15.77 o                         
   4  19   3        237.92        318.94        21.46 o                         
   5  19   3          3.98         -8.79         9.53 o                         
  -4  20   3         18.02         25.07        10.42 o                         
  -3  20   3         60.37         62.43        12.80 o                         
  -2  20   3        251.13        228.07        20.18 o                         
  -1  20   3         94.76         65.55        16.20 o                         
   0  20   3         22.28         18.32         9.60 o                         
   1  20   3        139.35        125.31        12.85 o                         
   2  20   3         20.86         27.28         9.60 o                         
   3  20   3        816.72        906.73        29.93 o                         
 -14   0   4         38.91         12.66        11.00 o                         
 -12   0   4         37.49         45.66        10.54 o                         
 -10   0   4        882.29        877.63        24.70 o                         
  -8   0   4         42.97         34.81         5.97 o                         
  -6   0   4         42.40        147.25         8.55 o                         
  -4   0   4      12236.74      12099.75       170.81 o                         
  -2   0   4       1768.48       1891.94        25.50 o                         
   0   0   4      55411.71      56689.08      1465.42 o                         
   2   0   4       5640.62       5790.38        83.02 o                         
   4   0   4      21650.73      22379.51       850.68 o                         
   6   0   4       3456.61       3067.38        50.51 o                         
   8   0   4       7583.35       7381.57       122.36 o                         
  10   0   4       1232.20       1193.13        36.33 o                         
  12   0   4       1841.44       2057.30        61.37 o                         
  14   0   4        624.88        612.14        33.75 o                         
 -15   1   4          8.68          9.71         9.52 o                         
 -14   1   4          6.44         20.70         9.77 o                         
 -13   1   4          7.32         -4.44         7.24 o                         
 -12   1   4         72.93         73.28         9.09 o                         
 -11   1   4        225.91        200.25        11.13 o                         
 -10   1   4         46.16         48.83         6.07 o                         
  -9   1   4        589.10        598.29        12.84 o                         
  -8   1   4        317.99        330.38         8.15 o                         
  -7   1   4       3254.58       3338.19        36.72 o                         
  -6   1   4          5.64          5.47         2.90 o                         
  -5   1   4         33.15         16.18         3.13 o                         
  -4   1   4       2128.66       2306.38        41.25 o                         
  -3   1   4        495.14        471.14         7.18 o                         
  -2   1   4       5323.94       5279.59        49.61 o                         
  -1   1   4         11.53         21.74         2.17 o                         
   0   1   4        134.12        132.00         3.56 o                         
   1   1   4       1993.17       1945.97        23.71 o                         
   2   1   4      18214.75      18506.62       466.28 o                         
   3   1   4       7192.47       7135.45        83.32 o                         
   4   1   4        260.73        314.09         7.01 o                         
   5   1   4       5992.94       5691.51        60.02 o                         
   6   1   4       1846.12       1876.91        23.80 o                         
   7   1   4      10633.20      10341.42       127.68 o                         
   8   1   4        195.05        192.80         8.49 o                         
   9   1   4       1866.75       1873.30        29.02 o                         
  10   1   4          5.37         -0.05         5.40 o                         
  11   1   4        522.33        531.61        16.62 o                         
  12   1   4        119.31        139.33        12.48 o                         
  13   1   4        995.40        973.62        28.30 o                         
  14   1   4         63.20         45.79        10.52 o                         
  15   1   4       2001.30       2208.42        59.16 o                         
 -15   2   4        203.98        187.12        15.75 o                         
 -14   2   4         25.71         28.46        11.92 o                         
 -13   2   4         71.73         70.95        11.43 o                         
 -12   2   4         60.66         71.95         9.17 o                         
 -11   2   4        382.06        388.98        14.36 o                         
 -10   2   4          0.76         -3.82         4.49 o                         
  -9   2   4         14.18         15.32         4.18 o                         
  -8   2   4        991.82        914.13        15.14 o                         
  -7   2   4        574.45        598.28        11.66 o                         
  -6   2   4       3644.08       3731.78        44.95 o                         
  -5   2   4        189.23        251.33         6.32 o                         
  -4   2   4       4916.83       4955.35        62.25 o                         
  -3   2   4       2106.68       2244.01        23.86 o                         
  -2   2   4       5689.22       5728.69        58.01 o                         
  -1   2   4        945.62        943.76        11.60 o                         
   0   2   4       4915.00       4992.25        50.58 o                         
   1   2   4       5728.39       5746.27        72.62 o                         
   2   2   4        350.80        314.48         5.78 o                         
   3   2   4       5576.89       5826.60        85.12 o                         
   4   2   4        249.06        196.99         5.95 o                         
   5   2   4        511.48        587.88        10.46 o                         
   6   2   4       3764.43       4015.60        42.81 o                         
   7   2   4        478.26        537.95        10.82 o                         
   8   2   4       3395.62       3279.19        39.23 o                         
   9   2   4        651.87        650.84        13.59 o                         
  10   2   4       4180.74       4158.50        74.85 o                         
  11   2   4        825.40        764.41        22.92 o                         
  12   2   4        455.99        469.84        20.22 o                         
  13   2   4          0.73         -6.71         8.05 o                         
  14   2   4        840.91        844.75        27.96 o                         
  15   2   4          0.96         -3.67         9.58 o                         
 -15   3   4         33.68         40.22        11.39 o                         
 -14   3   4         17.22          9.59         8.50 o                         
 -13   3   4        464.96        423.96        16.80 o                         
 -12   3   4          0.15          2.85         6.10 o                         
 -11   3   4         38.50         64.08         7.21 o                         
 -10   3   4        159.44        151.04         8.58 o                         
  -9   3   4        359.21        361.69         9.52 o                         
  -8   3   4        863.71        936.52        18.56 o                         
  -7   3   4          9.86          4.11         3.00 o                         
  -6   3   4         45.47         42.84         4.04 o                         
  -5   3   4       1989.73       2038.75        24.14 o                         
  -4   3   4        851.42        924.89        12.58 o                         
  -3   3   4      29750.23      30294.79       737.09 o                         
  -2   3   4      18560.19      19273.19       420.65 o                         
  -1   3   4       4299.81       4167.46        42.95 o                         
   0   3   4       5863.10       6072.26        59.03 o                         
   1   3   4       3381.40       3410.01        34.51 o                         
   2   3   4       8203.35       8421.84        84.61 o                         
   3   3   4       6583.22       6416.26        81.07 o                         
   4   3   4        274.97        242.64         6.49 o                         
   5   3   4       7766.43       7964.08        82.39 o                         
   6   3   4        484.86        441.95         9.34 o                         
   7   3   4       2233.83       2032.86        26.24 o                         
   8   3   4         41.75         49.17         4.84 o                         
   9   3   4       1273.95       1242.28        22.78 o                         
  10   3   4         48.20         31.57         6.47 o                         
  11   3   4       2487.48       2453.80        44.68 o                         
  12   3   4         17.25         18.00         9.57 o                         
  13   3   4        609.39        621.77        25.24 o                         
  14   3   4         94.18        116.17        13.35 o                         
 -15   4   4          0.75         19.00        13.14 o                         
 -14   4   4        127.22        127.39        12.35 o                         
 -13   4   4          5.21          2.24         9.48 o                         
 -12   4   4          7.16         13.30         6.29 o                         
 -11   4   4         10.72         19.51         8.91 o                         
 -10   4   4         63.88         61.83         6.40 o                         
  -9   4   4        281.10        278.11         9.48 o                         
  -8   4   4          6.03          7.63         3.67 o                         
  -7   4   4          0.89          5.75         3.10 o                         
  -6   4   4          6.24          1.31         2.73 o                         
  -5   4   4       1073.45       1048.05        13.90 o                         
  -4   4   4      12101.75      12499.04       130.32 o                         
  -3   4   4        869.09        953.96        14.43 o                         
  -2   4   4       4188.76       4022.60        49.74 o                         
  -1   4   4       2517.11       2568.55        27.81 o                         
   0   4   4      21851.89      23199.95       542.74 o                         
   1   4   4         42.30         43.06         3.05 o                         
   2   4   4       5654.46       5385.70        55.69 o                         
   3   4   4         20.61         20.92         3.30 o                         
   4   4   4       1287.29       1082.57        15.19 o                         
   5   4   4        592.95        687.10        11.69 o                         
   6   4   4       1847.08       1754.86        23.10 o                         
   7   4   4       1414.94       1477.70        21.31 o                         
   8   4   4       2227.65       2203.03        29.03 o                         
   9   4   4        393.39        381.16        11.76 o                         
  10   4   4       2363.03       2273.69        38.24 o                         
  11   4   4         34.48         29.23         8.28 o                         
  12   4   4        523.07        530.57        20.33 o                         
  13   4   4        201.64        186.97        14.95 o                         
  14   4   4        407.80        391.90        20.53 o                         
 -15   5   4        167.73        147.54        20.06 o                         
 -14   5   4         14.12          9.43         9.25 o                         
 -13   5   4        227.79        241.35        18.64 o                         
 -12   5   4        174.58        185.82        10.92 o                         
 -11   5   4        227.37        244.94        11.88 o                         
 -10   5   4         15.58          0.43         4.87 o                         
  -9   5   4         29.43         26.89         4.93 o                         
  -8   5   4         36.83         44.21         4.44 o                         
  -7   5   4        836.14        865.11        15.10 o                         
  -6   5   4       1515.42       1548.56        19.31 o                         
  -5   5   4         51.02         26.90         2.73 o                         
  -4   5   4       1676.37       1788.90        24.04 o                         
  -3   5   4       1446.25       1420.07        19.69 o                         
  -2   5   4         43.13         41.24         2.75 o                         
  -1   5   4       7057.34       6822.58        69.26 o                         
   0   5   4        543.59        551.99         8.75 o                         
   1   5   4      24092.51      23128.24      1107.57 o                         
   2   5   4        146.64        170.10         5.40 o                         
   3   5   4       5703.50       5504.09        57.70 o                         
   4   5   4       2461.37       2626.15        31.79 o                         
   5   5   4       5072.00       4952.91        53.71 o                         
   6   5   4        589.68        647.41        11.87 o                         
   7   5   4       5147.35       5038.71        55.89 o                         
   8   5   4         20.28         23.96         5.15 o                         
   9   5   4       1499.49       1447.39        24.23 o                         
  10   5   4         12.97         13.47         6.21 o                         
  11   5   4       2984.32       2831.06        50.27 o                         
  12   5   4          1.29          9.79         9.38 o                         
  13   5   4         69.28         55.59        10.62 o                         
  14   5   4        802.29        833.17        32.81 o                         
 -15   6   4        111.84        127.26        18.69 o                         
 -14   6   4          0.03          4.90         7.38 o                         
 -13   6   4         10.51          4.85         7.45 o                         
 -12   6   4         10.68          8.75         6.39 o                         
 -11   6   4        539.15        515.51        16.93 o                         
 -10   6   4       2301.36       2311.14        39.59 o                         
  -9   6   4        323.35        314.41        10.32 o                         
  -8   6   4        685.75        600.14        11.64 o                         
  -7   6   4        312.92        323.73         8.40 o                         
  -6   6   4        212.49        189.98         5.69 o                         
  -5   6   4        627.66        683.67        10.39 o                         
  -4   6   4       6647.96       6736.22        85.76 o                         
  -3   6   4        128.95        128.96         5.31 o                         
  -2   6   4         59.42        186.85         5.32 o                         
  -1   6   4        148.52        156.15         4.88 o                         
   0   6   4       5917.30       5795.53        59.88 o                         
   1   6   4         47.23         48.33         3.85 o                         
   2   6   4       5737.80       5673.28        59.27 o                         
   3   6   4         14.84         15.94         3.43 o                         
   4   6   4      14466.93      14404.97       150.94 o                         
   5   6   4        824.17        896.87        13.53 o                         
   6   6   4       5103.30       5245.47        57.43 o                         
   7   6   4        306.09        346.60        11.06 o                         
   8   6   4       1333.02       1199.45        21.90 o                         
   9   6   4          5.24          6.16         4.63 o                         
  10   6   4       2553.07       2459.21        40.79 o                         
  11   6   4          6.22          8.39         6.78 o                         
  12   6   4        346.98        328.68        17.56 o                         
  13   6   4          8.81         17.36        10.49 o                         
  14   6   4        285.01        366.60        21.16 o                         
 -14   7   4        103.18         97.87        10.65 o                         
 -13   7   4         42.83         53.15         8.11 o                         
 -12   7   4        552.94        510.31        15.48 o                         
 -11   7   4       1560.61       1523.14        27.93 o                         
 -10   7   4          1.26         -4.58         4.58 o                         
  -9   7   4       5006.63       4806.36        71.00 o                         
  -8   7   4        181.46        176.91         6.84 o                         
  -7   7   4        731.88        708.90        11.68 o                         
  -6   7   4        286.88        244.72         6.17 o                         
  -5   7   4       2913.15       2938.27        35.06 o                         
  -4   7   4         40.93         36.86         3.38 o                         
  -3   7   4       2843.92       2744.51        33.83 o                         
  -2   7   4        100.88        104.25         4.12 o                         
  -1   7   4          6.02         14.69         2.98 o                         
   0   7   4        303.39        355.41         7.80 o                         
   1   7   4       3474.97       3240.26        35.91 o                         
   2   7   4         16.99         16.89         3.35 o                         
   3   7   4      15314.18      15812.14       165.01 o                         
   4   7   4        211.35        188.38         7.22 o                         
   5   7   4       6635.09       6312.93        67.39 o                         
   6   7   4        475.63        471.39        11.32 o                         
   7   7   4       3228.72       3079.27        37.40 o                         
   8   7   4        373.68        377.74        12.52 o                         
   9   7   4          7.63          5.69         5.41 o                         
  10   7   4          0.99         -5.46         5.46 o                         
  11   7   4        744.79        728.96        21.42 o                         
  12   7   4          0.14         -2.07         7.93 o                         
  13   7   4        134.49        161.06        13.86 o                         
  14   7   4          1.17         25.85        10.02 o                         
 -14   8   4        145.22        142.38        13.19 o                         
 -13   8   4         43.97         20.57         6.87 o                         
 -12   8   4         23.32         29.78         7.82 o                         
 -11   8   4        177.66        155.24         9.08 o                         
 -10   8   4         40.71         40.42         6.05 o                         
  -9   8   4          7.14          8.65         4.54 o                         
  -8   8   4       7237.52       6951.61        85.41 o                         
  -7   8   4        521.83        517.31        11.74 o                         
  -6   8   4        642.94        601.68        10.16 o                         
  -5   8   4        129.69        131.83         5.21 o                         
  -4   8   4        704.82        584.88        10.34 o                         
  -3   8   4       1464.77       1521.22        19.87 o                         
  -2   8   4       3812.03       3838.02        41.62 o                         
  -1   8   4          2.45          4.71         2.85 o                         
   0   8   4       6148.30       6290.52        68.36 o                         
   1   8   4       3058.79       3206.38        36.90 o                         
   2   8   4       2221.91       2110.23        25.60 o                         
   3   8   4        605.10        651.13        11.81 o                         
   4   8   4       4956.09       4616.22        53.13 o                         
   5   8   4       1245.73       1280.75        18.60 o                         
   6   8   4       4545.88       4385.44        49.71 o                         
   7   8   4        271.45        291.36         9.48 o                         
   8   8   4       2849.98       3032.07        46.22 o                         
   9   8   4          8.24         11.01         5.54 o                         
  10   8   4        595.25        530.23        16.92 o                         
  11   8   4         31.10         28.06         8.00 o                         
  12   8   4        801.08        789.05        25.24 o                         
  13   8   4        436.72        436.50        27.45 o                         
 -14   9   4         18.78         30.90         9.77 o                         
 -13   9   4         10.12          6.02         8.55 o                         
 -12   9   4        194.68        170.05        11.29 o                         
 -11   9   4          4.53         -3.13         5.46 o                         
 -10   9   4         26.27         26.06         5.80 o                         
  -9   9   4        351.73        384.45        13.38 o                         
  -8   9   4        885.75        875.88        15.61 o                         
  -7   9   4       3770.49       3628.90        51.81 o                         
  -6   9   4         22.05         32.48         3.49 o                         
  -5   9   4        552.71        517.10        10.10 o                         
  -4   9   4       1117.55       1145.78        17.99 o                         
  -3   9   4       2382.08       2337.08        30.88 o                         
  -2   9   4        610.91        686.48        11.17 o                         
  -1   9   4        743.87        736.60        11.04 o                         
   0   9   4       1334.79       1285.27        16.87 o                         
   1   9   4       5710.74       5713.10        60.69 o                         
   2   9   4          4.56          1.33         3.40 o                         
   3   9   4       9961.24       9872.27       101.70 o                         
   4   9   4        239.36        236.33         8.27 o                         
   5   9   4       5580.17       5396.83        61.85 o                         
   6   9   4         81.79         81.95         5.77 o                         
   7   9   4        309.10        325.57        11.12 o                         
   8   9   4        117.35        113.51         8.07 o                         
   9   9   4       1534.39       1466.33        28.07 o                         
  10   9   4          2.30         10.02         7.05 o                         
  11   9   4        938.46        987.48        25.80 o                         
  12   9   4        251.85        306.02        19.54 o                         
  13   9   4        798.05        887.97        30.94 o                         
 -13  10   4        123.95        144.09        13.33 o                         
 -12  10   4         79.95         82.38         7.24 o                         
 -11  10   4        131.58        142.26         9.49 o                         
 -10  10   4         22.42         23.07         4.85 o                         
  -9  10   4        778.67        788.33        16.25 o                         
  -8  10   4       2177.02       2117.88        38.73 o                         
  -7  10   4         60.39         57.88         8.24 o                         
  -6  10   4          2.26          0.94         3.08 o                         
  -5  10   4        422.79        414.93         9.23 o                         
  -4  10   4       1222.40       1196.48        18.92 o                         
  -3  10   4        275.77        273.82         8.57 o                         
  -2  10   4       1181.21       1176.76        16.75 o                         
  -1  10   4       1289.10       1349.58        18.20 o                         
   0  10   4       2907.46       2612.55        31.04 o                         
   1  10   4         13.20          4.35         3.29 o                         
   2  10   4       7512.65       7531.16        79.44 o                         
   3  10   4        813.71        786.33        15.02 o                         
   4  10   4       1040.09        999.64        16.92 o                         
   5  10   4         92.46         92.62         5.90 o                         
   6  10   4        551.32        521.01        12.18 o                         
   7  10   4         23.51         23.37         5.42 o                         
   8  10   4        284.58        272.25        10.98 o                         
   9  10   4          1.22         -1.21         5.41 o                         
  10  10   4        361.09        396.74        16.20 o                         
  11  10   4         30.81         37.92         9.63 o                         
  12  10   4       1036.45       1035.63        26.95 o                         
  13  10   4        416.55        474.36        29.72 o                         
 -13  11   4         36.19         51.51         8.65 o                         
 -12  11   4         40.50         17.11         7.19 o                         
 -11  11   4         58.98         70.38        10.68 o                         
 -10  11   4          1.67          0.79         6.56 o                         
  -9  11   4       1833.84       1756.08        32.44 o                         
  -8  11   4         42.73         35.56         7.47 o                         
  -7  11   4        601.92        576.25        14.91 o                         
  -6  11   4         54.21         60.14         6.40 o                         
  -5  11   4         53.58         45.95         6.97 o                         
  -4  11   4         91.91         87.79         5.53 o                         
  -3  11   4       1712.51       1655.95        24.61 o                         
  -2  11   4        139.03        150.45         5.28 o                         
  -1  11   4       1562.15       1441.76        19.55 o                         
   0  11   4          0.03         -2.98         2.98 o                         
   1  11   4       2875.93       2736.35        31.61 o                         
   2  11   4          5.52         12.17         3.67 o                         
   3  11   4       2400.82       2474.01        30.85 o                         
   4  11   4       1685.83       1657.90        24.40 o                         
   5  11   4         91.04         75.04         6.94 o                         
   6  11   4        120.04        123.88         7.69 o                         
   7  11   4        183.14        189.67         9.39 o                         
   8  11   4        397.80        386.51        14.38 o                         
   9  11   4        293.16        291.23        13.73 o                         
  10  11   4        484.90        484.42        16.83 o                         
  11  11   4       1137.87       1130.49        27.24 o                         
  12  11   4        114.82        119.24        20.43 o                         
 -12  12   4         24.81         23.77        12.23 o                         
 -11  12   4        154.84        160.59        14.55 o                         
 -10  12   4        411.92        398.41        13.62 o                         
  -9  12   4        831.70        843.45        20.26 o                         
  -8  12   4        556.55        520.21        14.14 o                         
  -7  12   4        675.62        612.63        17.35 o                         
  -6  12   4        522.23        549.07        14.51 o                         
  -5  12   4        101.30        109.47         6.82 o                         
  -4  12   4         37.39         47.02         5.36 o                         
  -3  12   4         53.55         63.78         5.51 o                         
  -2  12   4       1384.46       1352.49        21.10 o                         
  -1  12   4        435.10        397.52         9.11 o                         
   0  12   4        707.52        740.83        13.80 o                         
   1  12   4        421.40        434.22        11.81 o                         
   2  12   4       2576.04       2572.72        34.97 o                         
   3  12   4        838.61        802.50        15.56 o                         
   4  12   4       2181.84       2178.50        31.68 o                         
   5  12   4        140.23        128.61         8.85 o                         
   6  12   4         50.19         45.26         6.76 o                         
   7  12   4          8.74          7.23         4.78 o                         
   8  12   4       1714.02       1688.71        30.24 o                         
   9  12   4        238.02        225.11        12.06 o                         
  10  12   4       1089.16       1156.61        38.42 o                         
  11  12   4          3.66          0.94         7.59 o                         
  12  12   4       1706.92       1819.74        85.66 o                         
 -12  13   4          2.51         -2.83        12.18 o                         
 -11  13   4        340.73        343.92        16.84 o                         
 -10  13   4         35.87         14.91         6.29 o                         
  -9  13   4        557.28        552.03        17.75 o                         
  -8  13   4         53.89         43.24        10.40 o                         
  -7  13   4        306.79        334.47        16.90 o                         
  -6  13   4        792.56        781.93        18.98 o                         
  -5  13   4         58.02         31.69         5.40 o                         
  -4  13   4          0.09          6.95         4.57 o                         
  -3  13   4        143.79        184.72        10.14 o                         
  -2  13   4        892.63        897.11        17.98 o                         
  -1  13   4        161.99        155.75         7.17 o                         
   0  13   4       1255.30       1203.54        19.20 o                         
   1  13   4       1592.17       1533.96        22.66 o                         
   2  13   4        177.63        196.50         7.88 o                         
   3  13   4        887.97        902.37        16.33 o                         
   4  13   4          8.18          6.13         4.79 o                         
   5  13   4       3112.58       3034.01        40.96 o                         
   6  13   4          0.15          7.89         4.60 o                         
   7  13   4        451.99        393.53        16.58 o                         
   8  13   4         17.91         22.92         7.42 o                         
   9  13   4       1097.73       1151.20        25.77 o                         
  10  13   4          1.98         12.97         7.58 o                         
  11  13   4        915.21       1016.62        52.09 o                         
 -11  14   4         78.92         74.61        19.28 o                         
 -10  14   4        690.04        698.46        34.46 o                         
  -9  14   4        454.16        385.79        17.09 o                         
  -8  14   4        135.62        140.84        12.71 o                         
  -7  14   4        176.13        176.81         9.49 o                         
  -6  14   4         86.49         93.80         9.09 o                         
  -5  14   4        613.79        604.47        16.91 o                         
  -4  14   4         21.84         16.34         6.96 o                         
  -3  14   4        402.35        416.41        19.25 o                         
  -2  14   4          5.83         16.80         5.32 o                         
  -1  14   4         16.03         22.61         4.63 o                         
   0  14   4       1114.65       1073.45        18.63 o                         
   1  14   4          1.13          3.76         3.87 o                         
   2  14   4        521.93        535.45        12.44 o                         
   3  14   4         66.88         77.63         6.00 o                         
   4  14   4        735.12        721.18        15.78 o                         
   5  14   4        306.51        297.13        11.93 o                         
   6  14   4       2091.81       2026.38        35.85 o                         
   7  14   4        240.12        249.28        10.70 o                         
   8  14   4        144.28        165.67         9.31 o                         
   9  14   4        408.12        363.44        19.32 o                         
  10  14   4        548.06        568.68        24.93 o                         
 -10  15   4         41.83         33.01        14.40 o                         
  -9  15   4         68.12         93.84        16.37 o                         
  -8  15   4        275.81        272.92        15.71 o                         
  -7  15   4        742.36        738.84        19.40 o                         
  -6  15   4          2.52         -4.81         4.81 o                         
  -5  15   4        935.06        905.44        23.03 o                         
  -4  15   4          7.28         10.09         5.58 o                         
  -3  15   4         13.76         33.58         7.35 o                         
  -2  15   4        143.72        165.46        10.88 o                         
  -1  15   4         71.32         89.49         6.65 o                         
   0  15   4        190.78        224.30        11.42 o                         
   1  15   4       1183.49       1162.50        22.62 o                         
   2  15   4        300.21        315.60        10.32 o                         
   3  15   4        157.14        164.92         9.80 o                         
   4  15   4        262.48        261.66        10.36 o                         
   5  15   4        651.30        625.13        17.30 o                         
   6  15   4          0.11          7.82         4.77 o                         
   7  15   4        928.77        908.58        19.66 o                         
   8  15   4         24.56         14.52         9.92 o                         
   9  15   4        677.80        693.65        24.43 o                         
  10  15   4          2.49         -2.07        12.28 o                         
  -9  16   4        320.52        281.95        29.77 o                         
  -8  16   4        350.06        335.23        26.81 o                         
  -7  16   4         23.13         21.66         5.02 o                         
  -6  16   4        626.17        657.53        18.31 o                         
  -5  16   4          0.74         -5.59         5.87 o                         
  -4  16   4        188.85        173.92        17.90 o                         
  -3  16   4        174.64        179.34        10.77 o                         
  -2  16   4        537.14        502.12        15.98 o                         
  -1  16   4        297.29        307.39         9.83 o                         
   0  16   4        312.48        338.08        11.32 o                         
   1  16   4        132.06        133.83         9.75 o                         
   2  16   4       1565.69       1510.17        26.26 o                         
   3  16   4          0.11          1.19         5.60 o                         
   4  16   4       1103.31       1096.16        23.95 o                         
   5  16   4         52.11         42.89         9.18 o                         
   6  16   4        954.54        950.81        30.09 o                         
   7  16   4        199.01        212.43        19.43 o                         
   8  16   4        157.48        193.71        16.28 o                         
   9  16   4         19.94         31.34        10.27 o                         
  -8  17   4          0.35         12.06        16.33 o                         
  -7  17   4        103.08        104.46        12.96 o                         
  -6  17   4        187.57        187.74        17.35 o                         
  -5  17   4        178.87        209.78        14.57 o                         
  -4  17   4         44.17         43.28         7.89 o                         
  -3  17   4        822.18        842.13        22.81 o                         
  -2  17   4        427.18        411.33        15.23 o                         
  -1  17   4        722.60        672.38        15.17 o                         
   0  17   4          0.48         -3.44         4.24 o                         
   1  17   4        624.76        632.50        15.74 o                         
   2  17   4        153.42        154.08        17.65 o                         
   3  17   4        726.83        661.72        20.65 o                         
   4  17   4         29.82         33.72        11.34 o                         
   5  17   4       1582.49       1565.13        41.40 o                         
   6  17   4         71.07         83.95        14.10 o                         
   7  17   4        642.08        678.24        32.99 o                         
   8  17   4         41.49         29.98        10.67 o                         
  -7  18   4          0.30         19.55        17.88 o                         
  -6  18   4          1.53         -1.66        12.52 o                         
  -5  18   4         43.78         37.91         7.71 o                         
  -4  18   4       1032.94       1071.44        31.86 o                         
  -3  18   4         24.80         34.86         7.57 o                         
  -2  18   4        507.39        567.14        19.56 o                         
  -1  18   4          0.38         19.95         8.42 o                         
   0  18   4         91.85        101.18         7.24 o                         
   1  18   4        224.54        255.92        15.70 o                         
   2  18   4       2096.03       2086.13        37.72 o                         
   3  18   4         11.68         11.48        10.35 o                         
   4  18   4       1327.67       1364.55        32.21 o                         
   5  18   4          0.02          3.79         9.22 o                         
   6  18   4       1750.07       1851.87        52.72 o                         
   7  18   4         37.69         37.18        11.62 o                         
  -6  19   4         32.25         43.91        15.52 o                         
  -5  19   4        196.91        172.87        14.74 o                         
  -4  19   4        157.71        137.34        13.36 o                         
  -3  19   4         24.59         35.24         8.89 o                         
  -2  19   4         57.28         52.77         9.32 o                         
  -1  19   4       1729.70       1764.04        46.96 o                         
   0  19   4        537.46        567.18        17.78 o                         
   1  19   4         45.40         60.37         8.87 o                         
   2  19   4         27.49         19.82         9.99 o                         
   3  19   4       1550.14       1650.49        43.49 o                         
   4  19   4         36.94         22.91         9.48 o                         
   5  19   4        912.56       1002.03        32.61 o                         
  -3  20   4         94.94         69.70        21.43 o                         
  -2  20   4        754.95        734.43        26.78 o                         
  -1  20   4        153.57        146.80        12.46 o                         
   0  20   4        383.12        353.61        15.41 o                         
   1  20   4        208.57        213.06        14.25 o                         
   2  20   4       1323.03       1311.30        46.78 o                         
   3  20   4          0.31         23.98        12.78 o                         
 -15   0   5        888.43        911.56        73.37 o                         
 -13   0   5        311.95        325.88        24.88 o                         
 -11   0   5        904.32        949.80        38.93 o                         
  -9   0   5       8359.16       7980.62       128.90 o                         
  -7   0   5       8501.91       8345.42       122.84 o                         
  -5   0   5      32852.30      34649.40      1012.82 o                         
  -3   0   5      10781.55      10836.87       141.40 o                         
  -1   0   5       1811.21       1810.41        32.54 o                         
   1   0   5       4922.19       5000.05        72.23 o                         
   3   0   5       1131.31       1246.57        33.57 o                         
   5   0   5       1485.40       1557.32        38.62 o                         
   7   0   5         26.38         12.96         5.45 o                         
   9   0   5       2184.30       2057.76        50.71 o                         
  11   0   5       4255.80       4398.39       117.03 o                         
  13   0   5        248.49        231.12        23.22 o                         
 -15   1   5         11.44         25.85        10.98 o                         
 -14   1   5        509.25        503.73        20.87 o                         
 -13   1   5        476.09        440.49        21.12 o                         
 -12   1   5       3290.04       3193.53        53.85 o                         
 -11   1   5        235.82        244.17        11.22 o                         
 -10   1   5       1155.73       1185.11        21.08 o                         
  -9   1   5        301.50        343.93         9.99 o                         
  -8   1   5       6153.62       6207.88        99.27 o                         
  -7   1   5        270.31        277.24         7.51 o                         
  -6   1   5      14087.11      14162.29       203.87 o                         
  -5   1   5        615.88        694.31        11.64 o                         
  -4   1   5      18522.29      18003.75       232.52 o                         
  -3   1   5        306.13        313.33         6.28 o                         
  -2   1   5        172.82        156.63         4.15 o                         
  -1   1   5         80.69         93.68         3.41 o                         
   0   1   5         16.48         14.36         1.88 o                         
   1   1   5         59.99         63.89         3.59 o                         
   2   1   5         60.94         68.62         3.41 o                         
   3   1   5        203.55        186.01         5.33 o                         
   4   1   5         27.35         26.47         3.30 o                         
   5   1   5        671.82        799.72        15.41 o                         
   6   1   5         21.35         15.01         3.43 o                         
   7   1   5         20.83         13.69         3.95 o                         
   8   1   5        262.45        255.11         9.11 o                         
   9   1   5          0.24         -1.59         4.04 o                         
  10   1   5       1908.97       1852.95        30.67 o                         
  11   1   5          7.42          9.60         6.82 o                         
  12   1   5         12.85          0.13         8.19 o                         
  13   1   5         39.44         44.73         9.56 o                         
  14   1   5        262.84        277.35        32.18 o                         
 -15   2   5        784.28        827.94        67.88 o                         
 -14   2   5        360.01        339.92        18.04 o                         
 -13   2   5        464.81        473.69        18.51 o                         
 -12   2   5         23.71         28.17        11.00 o                         
 -11   2   5        380.23        378.23        13.39 o                         
 -10   2   5          8.58         14.34         4.75 o                         
  -9   2   5       2792.03       2643.49        33.12 o                         
  -8   2   5        349.89        333.54         9.07 o                         
  -7   2   5       5649.51       5360.27        73.44 o                         
  -6   2   5         43.88         77.21         4.50 o                         
  -5   2   5       3461.64       3216.58        37.35 o                         
  -4   2   5       7384.57       7724.21        92.03 o                         
  -3   2   5       2385.42       2321.78        25.92 o                         
  -2   2   5        874.31        848.93        11.25 o                         
  -1   2   5       2338.82       2331.44        25.48 o                         
   0   2   5        384.10        355.76         6.03 o                         
   1   2   5       6805.79       7024.21        82.30 o                         
   2   2   5          9.10          5.28         1.94 o                         
   3   2   5       1281.88       1363.32        19.08 o                         
   4   2   5        430.22        460.12         9.76 o                         
   5   2   5       1198.26       1502.13        20.57 o                         
   6   2   5        864.87        903.17        16.21 o                         
   7   2   5         12.82         14.52         3.85 o                         
   8   2   5        444.89        435.40        13.00 o                         
   9   2   5        397.08        380.94        11.81 o                         
  10   2   5         12.57         15.45         6.29 o                         
  11   2   5        874.02        857.10        24.02 o                         
  12   2   5         69.62         62.95        10.09 o                         
  13   2   5         22.90         29.41         9.37 o                         
  14   2   5          0.71         -1.19         8.91 o                         
 -15   3   5        258.74        273.12        21.18 o                         
 -14   3   5        660.43        660.99        23.62 o                         
 -13   3   5         94.53        115.84        10.71 o                         
 -12   3   5        689.49        679.09        24.28 o                         
 -11   3   5        109.83         88.70         9.14 o                         
 -10   3   5       2365.36       2339.23        39.90 o                         
  -9   3   5        295.18        278.28         8.70 o                         
  -8   3   5       1764.17       1640.90        32.78 o                         
  -7   3   5        778.09        802.31        13.21 o                         
  -6   3   5        172.56        121.54         5.23 o                         
  -5   3   5       4438.52       4852.65        51.59 o                         
  -4   3   5       2397.89       2205.82        26.61 o                         
  -3   3   5        211.64        216.26         4.94 o                         
  -2   3   5       2317.02       2237.73        24.92 o                         
  -1   3   5        320.95        334.70         6.16 o                         
   0   3   5       1731.31       1812.43        22.53 o                         
   1   3   5       2782.90       2913.61        30.41 o                         
   2   3   5       4103.77       4221.22        44.52 o                         
   3   3   5         17.82         17.48         3.01 o                         
   4   3   5      11440.71      12176.75       127.91 o                         
   5   3   5         60.13         70.75         4.59 o                         
   6   3   5          7.95         -3.05         3.05 o                         
   7   3   5         48.10         50.41         4.92 o                         
   8   3   5        325.87        309.98         9.86 o                         
   9   3   5       1400.46       1416.53        25.55 o                         
  10   3   5        114.50        110.25         8.46 o                         
  11   3   5        139.89        136.71        11.15 o                         
  12   3   5        330.48        267.67        25.03 o                         
  13   3   5        302.18        308.53        18.14 o                         
  14   3   5        224.48        222.34        16.47 o                         
 -15   4   5        646.47        640.66        28.42 o                         
 -14   4   5          5.78         13.67         8.80 o                         
 -13   4   5        533.28        530.91        18.36 o                         
 -12   4   5          1.02          0.23         7.32 o                         
 -11   4   5       1166.93       1172.62        25.72 o                         
 -10   4   5        147.44        136.25         8.19 o                         
  -9   4   5       2051.25       1971.23        26.70 o                         
  -8   4   5         84.10         94.22         5.49 o                         
  -7   4   5        521.65        480.80         9.64 o                         
  -6   4   5        681.65        652.74        11.10 o                         
  -5   4   5       3124.26       3008.23        35.98 o                         
  -4   4   5        603.42        688.72        12.42 o                         
  -3   4   5       1142.85       1068.41        16.23 o                         
  -2   4   5          6.54          8.88         2.34 o                         
  -1   4   5       9090.72       9100.06        91.38 o                         
   0   4   5        163.85        172.43         4.85 o                         
   1   4   5       2002.13       1942.10        24.97 o                         
   2   4   5        525.77        518.47         9.15 o                         
   3   4   5      11649.73      12213.58       127.49 o                         
   4   4   5        214.13        215.28         6.97 o                         
   5   4   5       1246.44       1262.12        17.64 o                         
   6   4   5         46.09         49.88         4.54 o                         
   7   4   5         51.02         54.72         4.95 o                         
   8   4   5        259.56        259.42         9.17 o                         
   9   4   5        684.42        707.64        15.80 o                         
  10   4   5        740.74        725.57        19.16 o                         
  11   4   5         86.18        119.42        12.42 o                         
  12   4   5         32.70         40.56         9.91 o                         
  13   4   5          0.14         -1.61         8.42 o                         
  14   4   5         68.61         89.36        23.18 o                         
 -15   5   5          6.62         27.19         9.53 o                         
 -14   5   5        568.31        597.47        20.24 o                         
 -13   5   5        151.40        145.44        12.89 o                         
 -12   5   5       4509.68       4287.76        69.95 o                         
 -11   5   5        887.69        862.66        22.50 o                         
 -10   5   5        599.75        679.51        16.50 o                         
  -9   5   5       1398.38       1431.96        29.63 o                         
  -8   5   5        488.22        446.88        16.89 o                         
  -7   5   5          7.92          8.70         3.15 o                         
  -6   5   5       5002.51       5148.00        55.29 o                         
  -5   5   5        159.82        328.77        11.62 o                         
  -4   5   5        103.93         54.14         4.59 o                         
  -3   5   5        140.93        158.16         6.22 o                         
  -2   5   5       7095.68       7348.73        78.32 o                         
  -1   5   5       1513.82       1565.71        18.86 o                         
   0   5   5       2644.67       2584.62        27.76 o                         
   1   5   5        840.90        941.92        13.59 o                         
   2   5   5       2832.63       2807.27        30.59 o                         
   3   5   5        205.86        201.90         6.26 o                         
   4   5   5       3537.94       3730.23        43.29 o                         
   5   5   5        124.25        123.72         5.74 o                         
   6   5   5        112.13        134.71         7.39 o                         
   7   5   5          0.09          7.41         3.76 o                         
   8   5   5       1041.97       1094.95        20.86 o                         
   9   5   5       1879.06       1824.44        29.12 o                         
  10   5   5          7.48          4.40         5.84 o                         
  11   5   5        160.50        169.53        19.12 o                         
  12   5   5          5.84         11.15         8.35 o                         
  13   5   5         60.12         80.47        11.26 o                         
  14   5   5         32.84         18.70         9.33 o                         
 -14   6   5         14.11         12.68        12.30 o                         
 -13   6   5        715.73        632.15        18.25 o                         
 -12   6   5          6.45         -2.14         5.46 o                         
 -11   6   5        459.01        466.67        16.54 o                         
 -10   6   5        467.57        460.25        13.27 o                         
  -9   6   5         69.45         71.29         6.27 o                         
  -8   6   5        134.59        137.73         6.18 o                         
  -7   6   5       8948.67       8581.80        93.55 o                         
  -6   6   5        406.53        416.42         8.76 o                         
  -5   6   5        698.81        716.98        12.74 o                         
  -4   6   5          2.55          2.74         3.18 o                         
  -3   6   5       3448.33       3371.11        41.15 o                         
  -2   6   5        427.67        469.20         7.88 o                         
  -1   6   5      10643.09      11066.09       110.95 o                         
   0   6   5       6562.02       7200.69        73.72 o                         
   1   6   5        372.98        269.88         6.94 o                         
   2   6   5       2855.91       3306.02        36.71 o                         
   3   6   5        209.30        167.70         6.52 o                         
   4   6   5        353.43        392.39         8.61 o                         
   5   6   5        580.73        509.05        10.35 o                         
   6   6   5          0.13          2.30         3.44 o                         
   7   6   5       1519.02       1490.48        22.70 o                         
   8   6   5        931.19        940.70        22.32 o                         
   9   6   5       1002.75        903.97        19.80 o                         
  10   6   5         18.33          5.02         6.01 o                         
  11   6   5         81.85         65.06        10.43 o                         
  12   6   5         11.21         20.34         9.08 o                         
  13   6   5        316.63        357.02        21.41 o                         
  14   6   5          7.54          2.19        13.68 o                         
 -14   7   5        124.39        153.59        14.08 o                         
 -13   7   5        314.99        307.54        22.35 o                         
 -12   7   5        386.58        384.15        17.52 o                         
 -11   7   5         67.14         61.47         6.94 o                         
 -10   7   5       1159.04       1151.21        38.81 o                         
  -9   7   5         89.74         79.66         6.25 o                         
  -8   7   5         13.86         15.51         3.67 o                         
  -7   7   5        231.40        239.51         6.99 o                         
  -6   7   5       5829.39       5601.71        74.34 o                         
  -5   7   5        619.40        641.12        11.90 o                         
  -4   7   5       3804.80       3573.29        46.40 o                         
  -3   7   5        733.24        828.61        14.14 o                         
  -2   7   5       7739.03       8373.12        85.74 o                         
  -1   7   5       2117.86       2306.01        25.81 o                         
   0   7   5       1033.73       1291.99        16.97 o                         
   1   7   5        614.28        662.32        11.10 o                         
   2   7   5        365.03        348.56         7.94 o                         
   3   7   5        163.65        178.36         6.69 o                         
   4   7   5       2712.69       2558.90        30.72 o                         
   5   7   5         28.01         28.93         4.20 o                         
   6   7   5       3083.95       3101.45        37.71 o                         
   7   7   5        102.39         95.90         6.40 o                         
   8   7   5       2305.53       2118.96        31.37 o                         
   9   7   5         22.72         14.04         5.87 o                         
  10   7   5        554.41        491.21        16.43 o                         
  11   7   5        126.61        120.66        12.17 o                         
  12   7   5          8.29         10.56         7.79 o                         
  13   7   5        225.72        230.01        16.52 o                         
 -14   8   5         94.92        103.22        11.10 o                         
 -13   8   5        192.05        191.34        11.68 o                         
 -12   8   5          5.99         10.94         6.19 o                         
 -11   8   5        213.91        229.36        10.04 o                         
 -10   8   5        139.68        134.08         7.56 o                         
  -9   8   5       1475.00       1498.48        27.32 o                         
  -8   8   5        480.06        455.26        10.35 o                         
  -7   8   5        586.91        601.28        16.25 o                         
  -6   8   5        378.51        385.96         9.70 o                         
  -5   8   5       2755.47       2601.95        32.95 o                         
  -4   8   5        288.93        261.22         7.16 o                         
  -3   8   5       2022.51       1860.35        23.82 o                         
  -2   8   5         82.98         89.83         4.16 o                         
  -1   8   5       1120.40       1021.53        14.02 o                         
   0   8   5         36.87         26.69         3.44 o                         
   1   8   5       1019.30        989.45        14.58 o                         
   2   8   5        242.50        272.07         7.32 o                         
   3   8   5         73.12         65.72         4.94 o                         
   4   8   5        629.41        654.11        12.02 o                         
   5   8   5        846.93        748.27        13.39 o                         
   6   8   5         92.84        103.34         5.92 o                         
   7   8   5       1774.86       1692.53        26.66 o                         
   8   8   5        204.20        207.28        10.10 o                         
   9   8   5       1171.33       1052.55        27.56 o                         
  10   8   5          1.90         -5.01         5.30 o                         
  11   8   5          1.97         -1.22         6.88 o                         
  12   8   5          8.78         13.41        14.32 o                         
  13   8   5         13.75         23.48        13.11 o                         
 -14   9   5       1248.60       1380.08        47.98 o                         
 -13   9   5         77.04         88.59         9.42 o                         
 -12   9   5       1438.24       1358.05        31.55 o                         
 -11   9   5        153.30        164.55        12.02 o                         
 -10   9   5       1946.55       1957.59        34.14 o                         
  -9   9   5        729.99        728.08        19.49 o                         
  -8   9   5         64.64         59.03         5.43 o                         
  -7   9   5       2566.96       2663.45        42.68 o                         
  -6   9   5       1228.14       1208.97        22.84 o                         
  -5   9   5          1.20         -1.07         5.21 o                         
  -4   9   5       2464.26       2505.68        44.92 o                         
  -3   9   5         46.31         39.33         2.76 o                         
  -2   9   5       2168.95       2012.35        24.70 o                         
  -1   9   5         40.39         41.65         3.70 o                         
   0   9   5         89.40         63.24         4.36 o                         
   1   9   5        568.49        516.02        10.06 o                         
   2   9   5       1369.95       1316.43        18.44 o                         
   3   9   5         37.33         68.81         5.00 o                         
   4   9   5        453.96        437.45         9.95 o                         
   5   9   5        455.45        418.80        10.44 o                         
   6   9   5       1577.42       1528.36        22.23 o                         
   7   9   5          0.37         -4.72         4.72 o                         
   8   9   5       1948.53       1766.15        30.07 o                         
   9   9   5         51.40         33.92         6.98 o                         
  10   9   5         16.99         27.43         7.53 o                         
  11   9   5          0.42         -6.72         6.72 o                         
  12   9   5         95.19        100.18        13.00 o                         
  13   9   5         55.79         69.85        12.03 o                         
 -13  10   5       1146.23       1145.24        30.04 o                         
 -12  10   5        130.19        120.14         8.58 o                         
 -11  10   5        813.96        830.23        18.28 o                         
 -10  10   5        209.43        201.66         9.08 o                         
  -9  10   5       1727.65       1742.45        28.05 o                         
  -8  10   5        213.23        185.53        16.88 o                         
  -7  10   5        164.45        177.23        16.22 o                         
  -6  10   5        229.23        225.03        13.71 o                         
  -5  10   5       2416.97       2291.71        37.65 o                         
  -4  10   5         25.25         20.05         2.95 o                         
  -3  10   5       6022.96       5963.08        66.41 o                         
  -2  10   5         46.63         46.19         3.80 o                         
  -1  10   5       1321.18       1285.50        17.94 o                         
   0  10   5       1265.31       1326.99        18.12 o                         
   1  10   5       2183.76       2047.25        25.90 o                         
   2  10   5         38.49         31.49         4.55 o                         
   3  10   5        758.28        706.00        12.79 o                         
   4  10   5        862.20        903.02        15.51 o                         
   5  10   5       1781.65       1737.57        24.08 o                         
   6  10   5       3747.66       3551.38        46.37 o                         
   7  10   5        960.24        828.25        16.01 o                         
   8  10   5        274.90        317.58        13.42 o                         
   9  10   5         88.42         96.27         8.41 o                         
  10  10   5          0.31         -2.49         7.24 o                         
  11  10   5         18.83         15.28         7.78 o                         
  12  10   5         17.31         39.30        10.07 o                         
 -13  11   5          8.88          6.87        23.40 o                         
 -12  11   5        860.70        906.69        24.49 o                         
 -11  11   5         47.96         44.71        12.95 o                         
 -10  11   5       1391.65       1486.84        45.78 o                         
  -9  11   5         47.32         55.74        13.30 o                         
  -8  11   5         99.45        116.58        15.75 o                         
  -7  11   5        301.81        279.66        19.90 o                         
  -6  11   5        807.35        899.48        42.78 o                         
  -5  11   5        154.57        152.86        11.38 o                         
  -4  11   5       3981.94       3913.03        49.15 o                         
  -3  11   5         20.63         18.33         3.71 o                         
  -2  11   5       5479.66       5528.59        59.57 o                         
  -1  11   5        472.17        471.31        10.33 o                         
   0  11   5       1163.99       1089.69        17.21 o                         
   1  11   5        219.90        237.25         8.21 o                         
   2  11   5       1103.59       1034.85        17.92 o                         
   3  11   5        210.25        224.63         8.55 o                         
   4  11   5        507.90        490.87        11.26 o                         
   5  11   5         45.06         35.97         5.18 o                         
   6  11   5        202.20        179.23         8.81 o                         
   7  11   5          5.41          2.32         5.26 o                         
   8  11   5        212.53        212.12        12.38 o                         
   9  11   5        214.36        208.80        12.32 o                         
  10  11   5          6.94          2.44         6.88 o                         
  11  11   5         22.18         20.01         7.92 o                         
  12  11   5         35.28         72.99        14.48 o                         
 -12  12   5          0.17        -26.04        26.04 o                         
 -11  12   5       1148.93       1104.77        41.30 o                         
 -10  12   5         41.47         46.03        16.84 o                         
  -9  12   5        253.17        243.51        20.32 o                         
  -8  12   5        207.82        180.96        17.40 o                         
  -7  12   5       2983.35       2854.83        67.51 o                         
  -6  12   5         84.03         74.66        12.33 o                         
  -5  12   5        618.25        592.19        15.77 o                         
  -4  12   5         43.82         55.61         4.80 o                         
  -3  12   5       1351.37       1367.58        24.27 o                         
  -2  12   5        301.85        331.54         8.06 o                         
  -1  12   5       5049.04       4860.52        53.74 o                         
   0  12   5        784.99        792.74        13.78 o                         
   1  12   5       1013.96        998.21        15.61 o                         
   2  12   5         12.04         16.82         4.45 o                         
   3  12   5        780.70        749.65        15.88 o                         
   4  12   5        159.12        163.91         8.03 o                         
   5  12   5        979.96        950.84        18.17 o                         
   6  12   5        261.73        281.97        11.74 o                         
   7  12   5         18.56         17.76         5.80 o                         
   8  12   5         10.86         20.61         6.33 o                         
   9  12   5        164.53        158.37        11.16 o                         
  10  12   5          5.90         24.62         6.97 o                         
  11  12   5        124.65        122.47        12.19 o                         
 -12  13   5       1191.26       1321.97        53.67 o                         
 -11  13   5         23.00         23.34        15.00 o                         
 -10  13   5        406.06        399.61        24.44 o                         
  -9  13   5        249.21        269.27        22.22 o                         
  -8  13   5       2421.61       2373.41        60.84 o                         
  -7  13   5         26.68         55.47        17.15 o                         
  -6  13   5       1679.84       1640.10        45.93 o                         
  -5  13   5        515.04        532.99        13.37 o                         
  -4  13   5       1599.94       1629.76        29.30 o                         
  -3  13   5         30.96         28.64         7.09 o                         
  -2  13   5       3290.28       3272.45        44.29 o                         
  -1  13   5        439.81        447.98        10.92 o                         
   0  13   5        827.56        850.07        15.48 o                         
   1  13   5         10.23          3.18         4.37 o                         
   2  13   5        515.98        491.73        11.97 o                         
   3  13   5        275.58        282.02         9.82 o                         
   4  13   5       1052.04       1026.24        18.18 o                         
   5  13   5         52.20         53.56         6.98 o                         
   6  13   5         74.82         65.79         7.73 o                         
   7  13   5        159.31        157.90        10.29 o                         
   8  13   5         20.05         24.78         5.89 o                         
   9  13   5        328.78        352.80        14.87 o                         
  10  13   5         12.42         22.58         8.28 o                         
  11  13   5        106.26        131.82        14.59 o                         
 -11  14   5       1814.85       1877.02        57.76 o                         
 -10  14   5        164.54        170.21        17.73 o                         
  -9  14   5        895.17        809.07        34.00 o                         
  -8  14   5        190.63        208.24        19.37 o                         
  -7  14   5        935.94        938.74        34.25 o                         
  -6  14   5        426.61        431.38        28.15 o                         
  -5  14   5       2037.61       1923.41        35.66 o                         
  -4  14   5        220.22        236.78        10.96 o                         
  -3  14   5       4279.93       3985.20        67.78 o                         
  -2  14   5         24.74         16.70         6.16 o                         
  -1  14   5        424.88        420.90        11.82 o                         
   0  14   5        637.05        640.92        14.14 o                         
   1  14   5        397.34        368.67        10.84 o                         
   2  14   5        143.18        144.53         8.15 o                         
   3  14   5       1891.89       1960.52        31.13 o                         
   4  14   5        562.83        574.18        14.74 o                         
   5  14   5         38.63         43.05         6.34 o                         
   6  14   5         69.45         77.98         7.98 o                         
   7  14   5          2.16         11.56         5.75 o                         
   8  14   5         96.98        105.98         9.31 o                         
   9  14   5        180.97        195.65        15.12 o                         
  10  14   5        206.53        235.53        14.31 o                         
 -10  15   5        855.62        922.41        66.82 o                         
  -9  15   5         10.05          5.32        13.37 o                         
  -8  15   5        987.84        958.49        36.64 o                         
  -7  15   5         26.66         23.97        12.38 o                         
  -6  15   5        481.73        472.00        27.33 o                         
  -5  15   5        109.75        111.73         7.20 o                         
  -4  15   5       2168.89       2063.32        41.84 o                         
  -3  15   5         10.53         16.06         5.62 o                         
  -2  15   5       1406.35       1359.36        31.08 o                         
  -1  15   5         26.55         36.86         5.17 o                         
   0  15   5        403.58        407.85        11.46 o                         
   1  15   5         32.49         23.87         5.68 o                         
   2  15   5         76.97        100.32         7.75 o                         
   3  15   5          2.42          1.28         4.83 o                         
   4  15   5        159.09        173.37         9.72 o                         
   5  15   5        105.67        121.81         9.69 o                         
   6  15   5        127.42        125.77        11.09 o                         
   7  15   5        469.83        454.70        20.41 o                         
   8  15   5        154.50        159.01        11.30 o                         
   9  15   5         35.74         48.39         7.92 o                         
  -9  16   5        218.88        227.68        33.45 o                         
  -8  16   5        143.23        147.18        19.95 o                         
  -7  16   5        836.48        871.01        40.17 o                         
  -6  16   5        188.58        174.08        18.35 o                         
  -5  16   5        459.75        466.51        14.38 o                         
  -4  16   5         56.89         78.35         9.46 o                         
  -3  16   5        538.80        537.36        17.22 o                         
  -2  16   5        266.47        291.03        15.43 o                         
  -1  16   5        875.46        839.03        17.98 o                         
   0  16   5        280.46        288.74        13.45 o                         
   1  16   5         34.62         31.07         6.24 o                         
   2  16   5         21.71         19.02         6.78 o                         
   3  16   5          8.84         14.07         8.03 o                         
   4  16   5         62.20         76.14         8.02 o                         
   5  16   5        763.76        813.43        25.20 o                         
   6  16   5        246.90        230.84        10.55 o                         
   7  16   5         82.62        106.01        11.17 o                         
   8  16   5          1.66         -1.65         9.55 o                         
   9  16   5          0.10         17.51        28.95 o                         
  -8  17   5        334.69        339.49        27.48 o                         
  -7  17   5         20.96         12.63        17.21 o                         
  -6  17   5       1026.44        929.47        41.78 o                         
  -5  17   5        199.82        190.81         9.82 o                         
  -4  17   5        565.20        570.52        17.57 o                         
  -3  17   5          0.80         -2.13         5.93 o                         
  -2  17   5         40.08         46.47         7.33 o                         
  -1  17   5        194.02        182.25         8.00 o                         
   0  17   5        414.91        409.30        12.49 o                         
   1  17   5        248.06        239.11        10.48 o                         
   2  17   5         10.19         20.88         7.38 o                         
   3  17   5        117.25        128.02         9.47 o                         
   4  17   5        408.48        409.36        14.24 o                         
   5  17   5         15.02         22.00         6.01 o                         
   6  17   5        316.58        352.77        15.36 o                         
   7  17   5          1.31         23.10        11.33 o                         
  -7  18   5        179.46        200.79        23.91 o                         
  -6  18   5         62.27         65.22        15.07 o                         
  -5  18   5        252.55        197.55        13.61 o                         
  -4  18   5          0.37          8.71        10.18 o                         
  -3  18   5        380.61        345.78        18.25 o                         
  -2  18   5          3.89          5.23         6.93 o                         
  -1  18   5        325.06        323.06        14.15 o                         
   0  18   5        191.52        185.70         9.88 o                         
   1  18   5        159.16        158.15         9.69 o                         
   2  18   5         62.67         85.49         9.93 o                         
   3  18   5        441.33        442.23        20.02 o                         
   4  18   5         62.69         50.14         8.55 o                         
   5  18   5        171.31        172.70        10.45 o                         
   6  18   5          3.26          9.80         9.92 o                         
  -5  19   5         22.07          7.30        19.10 o                         
  -4  19   5        115.35         96.87        15.64 o                         
  -3  19   5         79.75        101.91        13.35 o                         
  -2  19   5       1400.19       1468.12        33.86 o                         
  -1  19   5        300.64        312.36        19.77 o                         
   0  19   5        656.13        661.48        18.91 o                         
   1  19   5        165.12        166.28        10.22 o                         
   2  19   5         66.65         99.53        11.12 o                         
   3  19   5        213.45        201.99        20.51 o                         
   4  19   5         18.64         14.38         9.77 o                         
   5  19   5         16.98         49.27        20.91 o                         
  -3  20   5        694.15        616.58        62.01 o                         
  -2  20   5         83.79         69.52        11.29 o                         
  -1  20   5         46.05         12.62         9.73 o                         
   0  20   5          7.97          7.29        11.06 o                         
   1  20   5        718.63        823.03        26.75 o                         
   2  20   5          0.23         32.95         9.64 o                         
 -14   0   6         11.48         -4.14        15.23 o                         
 -12   0   6          0.22         87.65        11.56 o                         
 -10   0   6        185.51        156.47        12.02 o                         
  -8   0   6       2536.67       2570.18        41.72 o                         
  -6   0   6          2.92         13.36         4.16 o                         
  -4   0   6       1442.52       1553.58        25.24 o                         
  -2   0   6       3759.57       4377.88        70.67 o                         
   0   0   6        154.90        514.99        88.48 o                         
   2   0   6        947.29        779.11        15.27 o                         
   4   0   6       3612.45       3461.94        54.16 o                         
   6   0   6      12555.37      13768.59       219.94 o                         
   8   0   6       9985.42       9784.90       167.46 o                         
  10   0   6         26.25         35.76         9.59 o                         
  12   0   6       1624.16       1717.40        76.62 o                         
  14   0   6        531.41        556.74        47.20 o                         
 -15   1   6         20.03         27.59        12.83 o                         
 -14   1   6        121.06        132.32        12.81 o                         
 -13   1   6        127.02        137.38        12.60 o                         
 -12   1   6        228.68        240.01        13.43 o                         
 -11   1   6        166.12        147.84        10.17 o                         
 -10   1   6          7.62          6.55         4.69 o                         
  -9   1   6        247.47        222.05         8.43 o                         
  -8   1   6        537.67        573.41        11.56 o                         
  -7   1   6        620.47        672.86        12.11 o                         
  -6   1   6       2106.72       2411.13        28.93 o                         
  -5   1   6        196.90        196.09         6.09 o                         
  -4   1   6          2.12          0.32         2.64 o                         
  -3   1   6          2.85          6.71         2.72 o                         
  -2   1   6       1115.03       1207.39        14.52 o                         
  -1   1   6       8488.83       9403.71        98.15 o                         
   0   1   6        594.90        624.12         8.83 o                         
   1   1   6        165.63         95.34         4.69 o                         
   2   1   6       1977.98       2181.59        32.71 o                         
   3   1   6      10264.97      10286.45       103.46 o                         
   4   1   6       1667.01       1751.20        21.60 o                         
   5   1   6       2040.90       1874.97        23.54 o                         
   6   1   6       1174.57       1177.95        21.36 o                         
   7   1   6       2630.75       2660.45        34.09 o                         
   8   1   6         11.47         13.85         4.31 o                         
   9   1   6          7.56          5.30         5.09 o                         
  10   1   6         92.50         95.78         9.50 o                         
  11   1   6       2697.63       2679.08        51.00 o                         
  12   1   6         82.47         70.46        10.83 o                         
  13   1   6       1213.14       1324.66        34.58 o                         
  14   1   6        328.02        328.57        19.49 o                         
 -15   2   6        114.89        129.84        18.99 o                         
 -14   2   6         25.67         41.08         9.94 o                         
 -13   2   6         15.65         10.72         9.37 o                         
 -12   2   6        154.12        168.29        11.53 o                         
 -11   2   6        305.74        313.40        12.56 o                         
 -10   2   6        286.65        310.30        11.16 o                         
  -9   2   6        366.93        417.97        10.31 o                         
  -8   2   6        232.29        246.06         8.17 o                         
  -7   2   6         75.07         93.89         5.26 o                         
  -6   2   6        802.88        882.23        13.61 o                         
  -5   2   6         28.61         44.08         3.62 o                         
  -4   2   6        318.02        341.07         7.41 o                         
  -3   2   6        329.90        369.92         7.56 o                         
  -2   2   6       1314.45       1562.06        18.83 o                         
  -1   2   6        262.93        271.21         5.42 o                         
   0   2   6       1536.90       1882.31        23.75 o                         
   1   2   6       1439.86       1474.59        29.89 o                         
   2   2   6        436.99        370.72        10.59 o                         
   3   2   6         53.19         55.13         3.39 o                         
   4   2   6        505.82        430.85         8.47 o                         
   5   2   6         50.56         69.69         4.53 o                         
   6   2   6        722.70        668.11        12.06 o                         
   7   2   6        257.86        304.18         8.75 o                         
   8   2   6       2380.53       2341.42        31.94 o                         
   9   2   6        151.98        163.86         9.23 o                         
  10   2   6        220.72        232.18        12.09 o                         
  11   2   6        236.40        239.21        16.12 o                         
  12   2   6        563.30        609.52        22.04 o                         
  13   2   6          0.05         15.01         9.32 o                         
  14   2   6        386.12        418.98        22.02 o                         
 -15   3   6        256.39        254.34        16.72 o                         
 -14   3   6        261.50        249.72        16.54 o                         
 -13   3   6        277.76        291.27        14.78 o                         
 -12   3   6         79.41        102.32        10.55 o                         
 -11   3   6        155.07        173.34        15.59 o                         
 -10   3   6          9.13         17.49         5.10 o                         
  -9   3   6          7.24         41.56         5.16 o                         
  -8   3   6        121.57        111.87         6.54 o                         
  -7   3   6        202.52        206.94         6.99 o                         
  -6   3   6        518.21        509.25         9.51 o                         
  -5   3   6         13.95          5.01         2.66 o                         
  -4   3   6         25.15         35.16         3.01 o                         
  -3   3   6      17296.30      17546.05       173.09 o                         
  -2   3   6       2809.11       3029.78        33.07 o                         
  -1   3   6        718.66        909.08        12.27 o                         
   0   3   6         37.83         37.31         2.85 o                         
   1   3   6        291.21        231.68         4.75 o                         
   2   3   6         99.72        108.79         5.39 o                         
   3   3   6       5401.22       5463.21        57.28 o                         
   4   3   6       3131.05       3437.32        40.38 o                         
   5   3   6       4133.42       4077.84        50.72 o                         
   6   3   6       1907.91       1972.07        26.57 o                         
   7   3   6       2977.53       2905.33        48.11 o                         
   8   3   6        269.09        273.72         9.39 o                         
   9   3   6        304.89        297.11        12.43 o                         
  10   3   6        210.57        200.53        11.94 o                         
  11   3   6         55.76         63.33         8.87 o                         
  12   3   6        142.55        183.11        15.84 o                         
  13   3   6        552.48        573.50        23.24 o                         
  14   3   6         24.98         49.89        12.93 o                         
 -15   4   6        233.62        209.29        16.75 o                         
 -14   4   6        245.40        217.45        22.68 o                         
 -13   4   6          9.34         -5.58         6.31 o                         
 -12   4   6        383.26        409.26        14.45 o                         
 -11   4   6        262.34        295.43        14.16 o                         
 -10   4   6         50.62         63.52         6.51 o                         
  -9   4   6        508.30        466.82        12.18 o                         
  -8   4   6        138.08        158.09         6.69 o                         
  -7   4   6        355.09        391.43         9.78 o                         
  -6   4   6       1794.21       1962.14        24.32 o                         
  -5   4   6        670.14        660.34        10.80 o                         
  -4   4   6       3460.13       3224.11        34.07 o                         
  -3   4   6       2169.70       2200.53        28.08 o                         
  -2   4   6       3177.13       3167.50        34.54 o                         
  -1   4   6        517.61        552.21         9.35 o                         
   0   4   6       4945.35       4876.90        50.95 o                         
   1   4   6       1142.51       1159.47        15.07 o                         
   2   4   6       1593.59       1515.53        18.83 o                         
   3   4   6        433.66        489.15         8.90 o                         
   4   4   6       5454.89       5854.20        64.67 o                         
   5   4   6        381.05        477.45         9.74 o                         
   6   4   6       4682.46       4485.44        52.91 o                         
   7   4   6        342.53        339.86         9.21 o                         
   8   4   6       5027.79       4947.72        64.59 o                         
   9   4   6       1499.33       1446.24        25.76 o                         
  10   4   6       2064.71       2190.56        43.26 o                         
  11   4   6          2.66         12.77         7.22 o                         
  12   4   6        120.96        124.71        13.15 o                         
  13   4   6         23.42         26.12        12.53 o                         
  14   4   6       1137.80       1191.13        37.39 o                         
 -14   5   6        129.58        101.81        11.82 o                         
 -13   5   6          0.57          3.12         7.97 o                         
 -12   5   6        195.34        178.13        10.64 o                         
 -11   5   6         70.34         92.50         7.89 o                         
 -10   5   6        969.61        961.30        20.12 o                         
  -9   5   6       2679.28       2548.99        39.06 o                         
  -8   5   6        142.90        149.57         6.38 o                         
  -7   5   6       3333.41       3383.33        39.00 o                         
  -6   5   6        273.72        259.57         6.15 o                         
  -5   5   6       8090.82       8544.39        98.30 o                         
  -4   5   6       1372.08       1516.46        24.42 o                         
  -3   5   6       1631.99       1547.43        21.95 o                         
  -2   5   6        447.55        494.75         8.11 o                         
  -1   5   6       3134.51       3072.98        33.85 o                         
   0   5   6       2538.74       2716.03        30.48 o                         
   1   5   6       3890.47       3713.93        40.31 o                         
   2   5   6       1927.60       2084.34        23.91 o                         
   3   5   6       6224.84       6184.65        65.16 o                         
   4   5   6        616.63        728.81        12.07 o                         
   5   5   6       3776.41       3645.52        53.82 o                         
   6   5   6        159.07        168.51         8.86 o                         
   7   5   6       1385.97       1402.12        20.74 o                         
   8   5   6         43.41         23.57         6.30 o                         
   9   5   6       2171.50       2021.61        32.67 o                         
  10   5   6         96.91         81.17        10.95 o                         
  11   5   6       2751.82       2727.28        48.45 o                         
  12   5   6         33.54         37.22         9.62 o                         
  13   5   6        534.17        534.68        21.67 o                         
  14   5   6        128.33        132.99        19.05 o                         
 -14   6   6        154.91        161.88        13.79 o                         
 -13   6   6         55.08         48.45         7.22 o                         
 -12   6   6          3.65         45.59         9.45 o                         
 -11   6   6         14.19         19.96         5.69 o                         
 -10   6   6        727.82        703.75        19.63 o                         
  -9   6   6        760.70        793.29        16.64 o                         
  -8   6   6         14.04         19.29         3.37 o                         
  -7   6   6          5.66          9.18         2.45 o                         
  -6   6   6       4825.37       5454.60        62.39 o                         
  -5   6   6       4357.56       4540.96        55.09 o                         
  -4   6   6        249.58        282.33         8.18 o                         
  -3   6   6       2567.05       2915.04        40.86 o                         
  -2   6   6       9632.31      10051.30        98.02 o                         
  -1   6   6        711.15        835.00        12.22 o                         
   0   6   6       1870.16       1860.47        24.96 o                         
   1   6   6         10.09          8.37         2.98 o                         
   2   6   6        207.94        129.82         5.33 o                         
   3   6   6          0.14          2.93         2.97 o                         
   4   6   6       5503.78       5428.75        58.50 o                         
   5   6   6        413.25        419.67         9.43 o                         
   6   6   6       6270.29       6426.96        72.55 o                         
   7   6   6        144.14        123.18         6.89 o                         
   8   6   6       2209.63       2152.49        31.86 o                         
   9   6   6        344.99        312.38        13.08 o                         
  10   6   6        797.65        753.26        19.93 o                         
  11   6   6         40.90         54.83         8.79 o                         
  12   6   6        817.88        838.76        31.81 o                         
  13   6   6          0.09          7.54         9.69 o                         
 -14   7   6         95.65         98.98        14.97 o                         
 -13   7   6        342.01        366.40        14.65 o                         
 -12   7   6        152.24        152.04         9.37 o                         
 -11   7   6          7.32          9.04         5.09 o                         
 -10   7   6        388.53        356.40        11.27 o                         
  -9   7   6        371.71        393.71        10.72 o                         
  -8   7   6        233.24        220.02         6.63 o                         
  -7   7   6       2748.69       2711.07        35.40 o                         
  -6   7   6         52.44         71.06         5.32 o                         
  -5   7   6          6.14         13.40         3.70 o                         
  -4   7   6        164.05        180.47         7.26 o                         
  -3   7   6       3169.81       3322.39        41.41 o                         
  -2   7   6        437.98        460.59         7.99 o                         
  -1   7   6       2940.45       2930.98        33.45 o                         
   0   7   6          0.09         -2.05         2.70 o                         
   1   7   6       9978.16       9661.17        98.54 o                         
   2   7   6       1156.54       1144.02        16.30 o                         
   3   7   6       3432.11       3329.39        38.02 o                         
   4   7   6          3.91          3.71         3.50 o                         
   5   7   6       3978.09       4126.10        46.77 o                         
   6   7   6         82.49         84.07         6.03 o                         
   7   7   6       2611.74       2605.56        36.22 o                         
   8   7   6        248.18        241.30        10.86 o                         
   9   7   6        854.85        769.68        19.19 o                         
  10   7   6          5.12          3.64         6.67 o                         
  11   7   6         14.20         11.72         9.01 o                         
  12   7   6         51.87         52.68        11.72 o                         
  13   7   6        958.40       1060.65        73.14 o                         
 -14   8   6        134.12        151.24        13.38 o                         
 -13   8   6        526.26        513.50        19.68 o                         
 -12   8   6         20.19         23.04         7.18 o                         
 -11   8   6        247.05        248.40        12.75 o                         
 -10   8   6         83.75         84.72         5.80 o                         
  -9   8   6          0.12         -2.60         2.60 o                         
  -8   8   6         28.64         32.22         5.94 o                         
  -7   8   6        267.45        245.08        10.73 o                         
  -6   8   6        534.54        547.92        12.14 o                         
  -5   8   6       1673.40       1690.81        25.92 o                         
  -4   8   6        350.40        331.36         9.03 o                         
  -3   8   6          0.70          2.64         3.30 o                         
  -2   8   6       2233.14       2266.43        26.82 o                         
  -1   8   6         27.72         20.98         3.05 o                         
   0   8   6       3189.30       3288.45        35.80 o                         
   1   8   6       2651.60       2650.43        31.31 o                         
   2   8   6      10367.16      10543.81       118.43 o                         
   3   8   6        110.51        114.18         5.81 o                         
   4   8   6       2020.03       2041.58        26.22 o                         
   5   8   6          6.21         11.02         4.61 o                         
   6   8   6       1216.81       1229.08        19.15 o                         
   7   8   6        103.05         94.92         7.60 o                         
   8   8   6       1832.14       1787.22        31.53 o                         
   9   8   6         71.44         62.56         7.85 o                         
  10   8   6        935.77        946.52        22.23 o                         
  11   8   6         38.58         12.21         8.09 o                         
  12   8   6        487.13        577.14        22.31 o                         
  13   8   6        261.82        264.16        17.71 o                         
 -13   9   6         13.69         28.04         8.16 o                         
 -12   9   6          8.89          8.33         7.00 o                         
 -11   9   6         20.73         16.61         5.27 o                         
 -10   9   6         15.87         23.95         9.72 o                         
  -9   9   6         11.17         11.20         7.82 o                         
  -8   9   6         10.05          6.14         4.95 o                         
  -7   9   6        273.57        249.56        13.43 o                         
  -6   9   6        455.49        499.27        11.11 o                         
  -5   9   6         83.04         88.99         6.98 o                         
  -4   9   6       1016.54        991.48        16.58 o                         
  -3   9   6       2803.93       3041.06        41.09 o                         
  -2   9   6         50.67         61.15         3.94 o                         
  -1   9   6       1043.06        962.83        13.97 o                         
   0   9   6        238.86        253.72         7.43 o                         
   1   9   6       7875.59       8079.08        84.21 o                         
   2   9   6         52.35         40.42         4.39 o                         
   3   9   6       5631.41       6143.33        66.14 o                         
   4   9   6        269.29        254.32         9.08 o                         
   5   9   6       2011.76       1973.52        26.45 o                         
   6   9   6        207.12        226.78         9.06 o                         
   7   9   6       1081.48       1037.81        21.71 o                         
   8   9   6        202.30        213.62        13.24 o                         
   9   9   6       1455.29       1518.49        31.76 o                         
  10   9   6         17.53         22.41         7.02 o                         
  11   9   6       1152.98       1116.56        30.31 o                         
  12   9   6         19.92         59.36        11.93 o                         
 -13  10   6         64.06         69.25        13.46 o                         
 -12  10   6         28.16         37.74         7.93 o                         
 -11  10   6          0.16         11.05         9.88 o                         
 -10  10   6          3.76         -4.56         5.64 o                         
  -9  10   6        108.82         95.37         8.57 o                         
  -8  10   6        869.34        812.29        46.60 o                         
  -7  10   6        233.43        263.33        19.12 o                         
  -6  10   6        297.41        272.70        16.01 o                         
  -5  10   6          5.08         19.48         5.64 o                         
  -4  10   6        691.62        661.01        14.07 o                         
  -3  10   6          0.26          3.37         2.14 o                         
  -2  10   6       3646.55       3718.15        41.79 o                         
  -1  10   6        255.90        263.05         7.49 o                         
   0  10   6        897.10        925.37        14.78 o                         
   1  10   6         39.41         36.66         4.60 o                         
   2  10   6       8144.21       8083.21        88.73 o                         
   3  10   6        237.60        252.38         8.45 o                         
   4  10   6        406.04        436.16        10.61 o                         
   5  10   6        124.48        133.84         7.11 o                         
   6  10   6       2497.49       2488.20        37.03 o                         
   7  10   6         80.65         76.83         7.33 o                         
   8  10   6       2628.57       2453.10        43.47 o                         
   9  10   6        196.52        185.77        11.38 o                         
  10  10   6        947.91        992.13        25.35 o                         
  11  10   6          1.49          7.40         7.90 o                         
  12  10   6       1133.08       1170.14        33.08 o                         
 -13  11   6         42.71         39.92        31.64 o                         
 -12  11   6        100.66         82.93        11.22 o                         
 -11  11   6         62.43         37.41        13.93 o                         
 -10  11   6          0.16          0.63        10.72 o                         
  -9  11   6        110.94        108.23        13.80 o                         
  -8  11   6         18.59         11.11         9.55 o                         
  -7  11   6       1505.11       1542.40        55.73 o                         
  -6  11   6        188.52        212.41        17.23 o                         
  -5  11   6        142.60        131.72        11.24 o                         
  -4  11   6        534.65        602.01        19.12 o                         
  -3  11   6        483.03        461.43         8.64 o                         
  -2  11   6          9.69         11.51         3.31 o                         
  -1  11   6         11.12          6.78         3.36 o                         
   0  11   6        148.77        154.98         6.29 o                         
   1  11   6       3145.40       3216.96        38.24 o                         
   2  11   6          0.38          3.40         3.55 o                         
   3  11   6         13.57         15.98         4.39 o                         
   4  11   6          0.94          2.28         4.24 o                         
   5  11   6          5.15         -2.40         4.29 o                         
   6  11   6         74.00         66.85         7.31 o                         
   7  11   6       1991.35       1906.61        31.14 o                         
   8  11   6          0.03          1.21         5.86 o                         
   9  11   6       1259.09       1259.53        26.32 o                         
  10  11   6        300.30        286.68        15.02 o                         
  11  11   6        602.38        598.91        23.49 o                         
  12  11   6          0.06          7.94         9.12 o                         
 -12  12   6        125.66        122.18        18.74 o                         
 -11  12   6        224.69        238.41        22.91 o                         
 -10  12   6         45.91         14.92        12.78 o                         
  -9  12   6         10.04         31.00         9.66 o                         
  -8  12   6         71.40         71.28        14.18 o                         
  -7  12   6         52.22         34.57        20.81 o                         
  -6  12   6        103.38        114.00        32.86 o                         
  -5  12   6         61.39         69.43        12.69 o                         
  -4  12   6          2.26          6.95         6.54 o                         
  -3  12   6         48.22         53.42         4.68 o                         
  -2  12   6        448.86        418.77        10.08 o                         
  -1  12   6        511.54        542.02        11.44 o                         
   0  12   6         15.87         56.75         5.04 o                         
   1  12   6       4882.88       4857.36        54.51 o                         
   2  12   6       1996.67       1970.00        27.78 o                         
   3  12   6          9.74         20.28         4.88 o                         
   4  12   6          5.76          7.40         4.74 o                         
   5  12   6          1.55         -0.90         5.14 o                         
   6  12   6        835.91        968.80        25.50 o                         
   7  12   6         71.45         72.05         7.78 o                         
   8  12   6        300.13        294.61        13.69 o                         
   9  12   6          2.82          5.56         6.86 o                         
  10  12   6       1050.63        996.54        28.40 o                         
  11  12   6         67.86         67.64        12.54 o                         
 -11  13   6         60.02         49.96        17.23 o                         
 -10  13   6         36.39         55.49        13.33 o                         
  -9  13   6         25.57         24.65        12.30 o                         
  -8  13   6         27.00         36.22        11.97 o                         
  -7  13   6        168.89        147.78        16.49 o                         
  -6  13   6         25.87         37.94        10.31 o                         
  -5  13   6        191.11        179.93        21.58 o                         
  -4  13   6          0.60          3.86         8.15 o                         
  -3  13   6        156.86        138.97         7.59 o                         
  -2  13   6        155.05        142.40         7.24 o                         
  -1  13   6        194.57        188.56         7.92 o                         
   0  13   6         31.63         32.25         5.85 o                         
   1  13   6        755.33        743.26        15.47 o                         
   2  13   6        361.84        371.16        11.08 o                         
   3  13   6        104.44        122.29         8.20 o                         
   4  13   6        557.29        586.44        15.32 o                         
   5  13   6        588.81        574.99        15.78 o                         
   6  13   6         44.43         41.19         7.42 o                         
   7  13   6       2687.40       2455.28        40.92 o                         
   8  13   6        479.36        465.19        16.57 o                         
   9  13   6        729.21        766.21        26.92 o                         
  10  13   6        106.45        101.61        12.12 o                         
 -11  14   6         17.75         30.98        17.09 o                         
 -10  14   6        174.68        174.01        17.81 o                         
  -9  14   6          2.42          2.84        12.17 o                         
  -8  14   6         81.54         68.14        14.46 o                         
  -7  14   6          0.60         -0.84        10.45 o                         
  -6  14   6          2.52         20.97        13.03 o                         
  -5  14   6          0.24          5.05        10.07 o                         
  -4  14   6         21.33         21.59         6.32 o                         
  -3  14   6         62.07         62.12         6.36 o                         
  -2  14   6         62.42         51.42         4.71 o                         
  -1  14   6        223.50        213.05         8.95 o                         
   0  14   6        378.35        377.43        11.01 o                         
   1  14   6         48.41         64.87         6.23 o                         
   2  14   6       1600.03       1645.97        25.99 o                         
   3  14   6          5.92          4.33         5.28 o                         
   4  14   6        510.06        517.97        15.58 o                         
   5  14   6        173.23        159.25         9.88 o                         
   6  14   6        796.22        723.79        21.13 o                         
   7  14   6         28.09         42.72         7.71 o                         
   8  14   6       3070.42       3120.72        53.66 o                         
   9  14   6        436.53        534.67        20.43 o                         
  10  14   6        650.83        711.53        32.49 o                         
 -10  15   6         35.25         39.23        12.98 o                         
  -9  15   6         38.84         68.83        15.89 o                         
  -8  15   6          6.65          7.97        13.08 o                         
  -7  15   6         69.74         94.55        15.30 o                         
  -6  15   6          1.37         13.35        11.41 o                         
  -5  15   6          6.75         10.22        12.39 o                         
  -4  15   6        153.17        171.86         8.48 o                         
  -3  15   6        205.26        176.59        10.44 o                         
  -2  15   6         75.64         66.85         7.07 o                         
  -1  15   6         86.38         88.99         7.14 o                         
   0  15   6          1.71         26.30         5.41 o                         
   1  15   6        307.72        316.12        10.58 o                         
   2  15   6         24.59         18.69         5.65 o                         
   3  15   6       1153.94       1250.92        23.76 o                         
   4  15   6        123.04        136.49        12.09 o                         
   5  15   6        426.21        440.30        15.16 o                         
   6  15   6        113.87        157.61        10.57 o                         
   7  15   6        272.56        271.65        16.78 o                         
   8  15   6        719.25        780.19        21.25 o                         
   9  15   6        736.85        752.27        37.35 o                         
  -9  16   6         31.23         39.41        17.76 o                         
  -8  16   6         30.84         28.61        12.77 o                         
  -7  16   6         36.90         47.54        15.28 o                         
  -6  16   6        119.44        122.23        16.37 o                         
  -5  16   6         60.10         59.53        13.00 o                         
  -4  16   6         16.06         16.00         4.99 o                         
  -3  16   6        201.20        194.93        11.17 o                         
  -2  16   6          7.54         20.42         6.23 o                         
  -1  16   6        121.50        133.74         7.49 o                         
   0  16   6       1274.28       1252.15        26.31 o                         
   1  16   6       1123.23       1113.65        21.65 o                         
   2  16   6        337.82        348.26        12.23 o                         
   3  16   6         33.23         36.65         9.06 o                         
   4  16   6        639.06        699.33        20.09 o                         
   5  16   6         27.46         38.14        10.61 o                         
   6  16   6         73.43         71.86         9.16 o                         
   7  16   6         24.72         27.80         6.80 o                         
   8  16   6          5.02          6.18         9.38 o                         
  -8  17   6        439.71        447.29        56.09 o                         
  -7  17   6         28.80         44.54        14.19 o                         
  -6  17   6         32.95         12.94        16.88 o                         
  -5  17   6        190.42        230.18        20.76 o                         
  -4  17   6        485.51        470.21        20.39 o                         
  -3  17   6        119.23        107.13        14.61 o                         
  -2  17   6        160.16        182.16        14.28 o                         
  -1  17   6        713.77        685.00        15.08 o                         
   0  17   6         15.78         18.48         9.55 o                         
   1  17   6        395.24        353.20        14.41 o                         
   2  17   6          1.97         12.75         9.01 o                         
   3  17   6        353.34        381.90        20.59 o                         
   4  17   6         12.33         13.03         6.44 o                         
   5  17   6        805.97        795.59        23.47 o                         
   6  17   6         15.15         13.05         7.75 o                         
   7  17   6        848.79        905.72        28.73 o                         
  -7  18   6        236.69        278.53        28.33 o                         
  -6  18   6        142.93        189.02        23.85 o                         
  -5  18   6        107.68        155.40        26.83 o                         
  -4  18   6        335.91        312.74        17.57 o                         
  -3  18   6         46.08         55.61         8.05 o                         
  -2  18   6        650.75        721.65        21.70 o                         
  -1  18   6          7.96         11.28         5.30 o                         
   0  18   6        343.07        377.38        17.45 o                         
   1  18   6        388.46        390.40        15.30 o                         
   2  18   6        609.97        598.49        17.46 o                         
   3  18   6         19.43         37.12         8.86 o                         
   4  18   6         93.34        105.94        10.12 o                         
   5  18   6          3.97         10.43        12.78 o                         
   6  18   6       1147.09       1315.35        34.27 o                         
  -5  19   6       1586.70       1592.05        50.40 o                         
  -4  19   6        158.00        124.33        11.33 o                         
  -3  19   6        127.75        117.75        14.27 o                         
  -2  19   6        265.21        289.96        19.54 o                         
  -1  19   6        369.41        354.59        17.87 o                         
   0  19   6         33.52         53.81         7.60 o                         
   1  19   6         14.68         19.79         8.42 o                         
   2  19   6        289.64        307.33        31.88 o                         
   3  19   6        343.52        372.94        20.37 o                         
   4  19   6         16.59         -8.20        10.10 o                         
  -1  20   6          0.58          3.17        16.97 o                         
   0  20   6         68.85         75.66        13.63 o                         
 -15   0   7        517.05        497.87        52.99 o                         
 -13   0   7       1595.84       1543.65        51.61 o                         
 -11   0   7       3106.92       3046.38        68.23 o                         
  -9   0   7       6890.80       7129.60       106.60 o                         
  -7   0   7       8260.59       7892.90       101.23 o                         
  -5   0   7       3271.87       3443.55        61.59 o                         
  -3   0   7       3150.09       3053.39        47.88 o                         
  -1   0   7       1073.13       1041.59        24.20 o                         
   1   0   7      19308.67      20596.75       408.47 o                         
   3   0   7       1565.76       2050.53        36.75 o                         
   5   0   7        245.90        265.60        10.01 o                         
   7   0   7        961.28       1169.88        25.50 o                         
   9   0   7        870.31        843.68        26.77 o                         
  11   0   7        214.11        198.24        19.78 o                         
  13   0   7         94.31        105.86        26.47 o                         
 -15   1   7         11.83         29.36        13.86 o                         
 -14   1   7        937.53        903.17        27.51 o                         
 -13   1   7         42.22         36.81        11.50 o                         
 -12   1   7       2458.02       2447.95        44.67 o                         
 -11   1   7        371.23        343.35        13.23 o                         
 -10   1   7       6922.07       6629.37        84.12 o                         
  -9   1   7        317.06        313.73        10.25 o                         
  -8   1   7       1482.25       1535.22        21.77 o                         
  -7   1   7         94.69        112.17         5.24 o                         
  -6   1   7       8853.23       8896.50       109.85 o                         
  -5   1   7        149.92        134.97         5.60 o                         
  -4   1   7       1576.49       1465.20        18.79 o                         
  -3   1   7       2430.65       2738.46        28.59 o                         
  -2   1   7       9255.90       9571.08        92.85 o                         
  -1   1   7          2.93          3.24         2.59 o                         
   0   1   7       7045.30       7445.46        72.88 o                         
   1   1   7         50.56         54.85         4.19 o                         
   2   1   7       5155.35       5150.36        59.90 o                         
   3   1   7       1603.77       1778.15        27.13 o                         
   4   1   7       2439.16       2558.18        29.83 o                         
   5   1   7       1913.66       1932.53        24.31 o                         
   6   1   7         25.39         10.17         3.34 o                         
   7   1   7         82.17         89.17         5.82 o                         
   8   1   7         69.92         61.35         6.21 o                         
   9   1   7         14.13         16.43         5.42 o                         
  10   1   7          1.13         -6.04         6.04 o                         
  11   1   7        274.51        289.90        13.41 o                         
  12   1   7         15.23         24.78         9.19 o                         
  13   1   7         40.50         30.72        15.02 o                         
  14   1   7          9.05         13.22        10.17 o                         
 -15   2   7        282.94        321.51        23.46 o                         
 -14   2   7         37.36         48.89        10.09 o                         
 -13   2   7        307.03        356.88        22.69 o                         
 -12   2   7         40.90         35.62         7.80 o                         
 -11   2   7       4703.66       4456.17        65.65 o                         
 -10   2   7        605.43        605.55        15.32 o                         
  -9   2   7       2595.79       2616.33        36.18 o                         
  -8   2   7        179.66        187.50         7.41 o                         
  -7   2   7       5236.25       5087.39        53.62 o                         
  -6   2   7          7.38         13.56         3.16 o                         
  -5   2   7       9392.57       9193.45        98.28 o                         
  -4   2   7        937.60       1049.47        14.66 o                         
  -3   2   7       1568.67       1287.21        15.52 o                         
  -2   2   7        558.55        601.69         9.71 o                         
  -1   2   7       7096.13       7240.06        71.12 o                         
   0   2   7         69.38         79.18         3.57 o                         
   1   2   7      17410.76      17908.22       194.55 o                         
   2   2   7        347.09        404.37         9.18 o                         
   3   2   7       3086.57       2915.29        40.03 o                         
   4   2   7        560.11        526.63         9.42 o                         
   5   2   7       1292.82       1162.21        19.22 o                         
   6   2   7        461.80        461.98        10.38 o                         
   7   2   7         16.74         21.60         4.39 o                         
   8   2   7        449.31        406.62        12.07 o                         
   9   2   7       4370.39       4342.46        62.12 o                         
  10   2   7        120.40        143.14        10.19 o                         
  11   2   7        208.02        249.56        15.41 o                         
  12   2   7         27.16         44.15         9.37 o                         
  13   2   7          5.10         10.00        11.17 o                         
  14   2   7         40.82         28.85        13.09 o                         
 -15   3   7         19.37         52.98        10.85 o                         
 -14   3   7       1586.54       1601.36        35.09 o                         
 -13   3   7         31.85         27.95         7.72 o                         
 -12   3   7        746.58        695.11        21.39 o                         
 -11   3   7        195.69        201.80        11.02 o                         
 -10   3   7       1216.15       1283.75        24.67 o                         
  -9   3   7        674.64        695.29        15.42 o                         
  -8   3   7       1996.77       1858.77        29.74 o                         
  -7   3   7        253.90        254.07         7.24 o                         
  -6   3   7       6325.43       5860.79        62.68 o                         
  -5   3   7        352.37        405.05         8.22 o                         
  -4   3   7       1012.15        855.35        12.28 o                         
  -3   3   7        141.79        172.59         5.42 o                         
  -2   3   7       4755.37       4628.24        49.00 o                         
  -1   3   7        373.66        429.60         7.97 o                         
   0   3   7      12704.87      12740.60       127.06 o                         
   1   3   7       1030.53       1197.76        22.97 o                         
   2   3   7        584.26        521.22        10.83 o                         
   3   3   7          3.13          4.05         2.34 o                         
   4   3   7        332.46        359.02         7.85 o                         
   5   3   7         41.21         53.83         4.15 o                         
   6   3   7       1669.00       1568.35        29.19 o                         
   7   3   7        127.37        122.16         6.83 o                         
   8   3   7       2566.46       2480.01        36.86 o                         
   9   3   7        803.32        783.54        22.39 o                         
  10   3   7         14.57         13.97         6.08 o                         
  11   3   7         11.75          3.06         6.48 o                         
  12   3   7        409.80        434.98        20.93 o                         
  13   3   7         15.19         28.04        10.59 o                         
  14   3   7         22.58         13.83        18.78 o                         
 -14   4   7        202.56        192.42        13.03 o                         
 -13   4   7        229.02        219.78        19.65 o                         
 -12   4   7         74.62         65.46         7.94 o                         
 -11   4   7       1181.11       1180.54        29.35 o                         
 -10   4   7       2164.19       2079.24        32.70 o                         
  -9   4   7       3288.86       3359.78        49.55 o                         
  -8   4   7          0.97         -1.90         3.33 o                         
  -7   4   7       1637.42       1455.09        19.34 o                         
  -6   4   7       2476.21       2529.64        30.20 o                         
  -5   4   7        932.53        871.34        12.50 o                         
  -4   4   7          1.76          1.27         1.98 o                         
  -3   4   7       9033.46       8547.20        96.07 o                         
  -2   4   7        667.95        781.66        12.08 o                         
  -1   4   7       4061.55       3960.84        41.14 o                         
   0   4   7       1057.62       1194.96        16.79 o                         
   1   4   7       1063.28        811.74        12.21 o                         
   2   4   7       1933.78       2007.89        28.03 o                         
   3   4   7        208.94        264.55         6.27 o                         
   4   4   7        573.29        600.00        10.52 o                         
   5   4   7        324.51        282.59         7.73 o                         
   6   4   7        855.90        805.79        14.05 o                         
   7   4   7        201.87        172.18         7.58 o                         
   8   4   7         61.92         62.91         6.67 o                         
   9   4   7       1570.24       1533.23        28.35 o                         
  10   4   7         33.89         17.44         6.43 o                         
  11   4   7        126.74        128.15        11.63 o                         
  12   4   7          7.70         -7.62        10.75 o                         
  13   4   7        470.06        507.47        22.81 o                         
 -14   5   7       1131.06       1251.49        32.77 o                         
 -13   5   7         30.18         39.33         7.97 o                         
 -12   5   7       2262.66       2095.12        39.50 o                         
 -11   5   7        200.72        167.77        10.32 o                         
 -10   5   7        342.11        379.22        14.86 o                         
  -9   5   7       1067.11       1065.61        19.48 o                         
  -8   5   7         28.10         31.23         3.93 o                         
  -7   5   7         28.00         18.52         3.06 o                         
  -6   5   7       2650.47       2537.72        33.11 o                         
  -5   5   7        704.00        696.50        13.87 o                         
  -4   5   7       5466.25       5165.85        61.28 o                         
  -3   5   7         55.93        108.69         4.29 o                         
  -2   5   7       8187.81       8286.67        84.77 o                         
  -1   5   7        358.09        353.88         7.46 o                         
   0   5   7       1522.52       1271.60        16.69 o                         
   1   5   7        147.78        151.78         5.33 o                         
   2   5   7       6653.44       6217.96        65.03 o                         
   3   5   7         49.97         80.26         4.27 o                         
   4   5   7       1139.82       1177.97        16.87 o                         
   5   5   7        310.29        293.66         7.96 o                         
   6   5   7         10.07         17.46         3.96 o                         
   7   5   7        115.41        112.37         6.73 o                         
   8   5   7       1917.58       1829.61        37.78 o                         
   9   5   7        396.42        418.87        14.44 o                         
  10   5   7         16.66          5.57         7.21 o                         
  11   5   7         39.58         41.23         8.02 o                         
  12   5   7         19.49         15.04         9.00 o                         
  13   5   7         21.33         48.13        12.90 o                         
 -14   6   7         53.36         90.52        12.65 o                         
 -13   6   7        104.16         95.25         9.57 o                         
 -12   6   7        100.65        118.59         8.70 o                         
 -11   6   7        780.87        818.39        18.54 o                         
 -10   6   7          0.05          0.20         4.36 o                         
  -9   6   7         11.42          8.18         4.82 o                         
  -8   6   7       3219.91       3173.00        39.05 o                         
  -7   6   7       1547.33       1407.00        22.98 o                         
  -6   6   7        109.59        136.00         7.37 o                         
  -5   6   7       2409.09       2151.31        29.88 o                         
  -4   6   7          3.36          5.74         3.51 o                         
  -3   6   7       4397.29       4425.22        53.33 o                         
  -2   6   7         30.29         35.49         3.16 o                         
  -1   6   7       5008.36       4795.55        51.31 o                         
   0   6   7         46.98         38.73         3.63 o                         
   1   6   7       3129.97       3148.22        35.56 o                         
   2   6   7        409.24        419.27         8.49 o                         
   3   6   7       5951.82       5560.99        59.66 o                         
   4   6   7        117.03         86.71         5.16 o                         
   5   6   7         76.98         66.18         5.38 o                         
   6   6   7         10.70          8.00         3.80 o                         
   7   6   7       1265.11       1228.88        26.04 o                         
   8   6   7         21.37         26.79         6.60 o                         
   9   6   7       1221.63       1239.89        26.88 o                         
  10   6   7        916.36        863.03        23.19 o                         
  11   6   7         76.08         86.65         9.96 o                         
  12   6   7        297.51        283.78        17.60 o                         
  13   6   7         47.79         61.54        11.65 o                         
 -14   7   7        495.13        574.07        30.52 o                         
 -13   7   7         23.59         27.27         6.69 o                         
 -12   7   7        109.16         96.52        10.24 o                         
 -11   7   7        754.26        785.44        17.45 o                         
 -10   7   7         32.28         16.10         8.14 o                         
  -9   7   7          7.62         10.47         6.11 o                         
  -8   7   7        573.25        582.83        28.76 o                         
  -7   7   7       1244.20       1453.10        25.77 o                         
  -6   7   7        318.37        270.37         9.32 o                         
  -5   7   7       1204.25       1219.90        22.16 o                         
  -4   7   7       1588.29       1360.27        21.12 o                         
  -3   7   7         29.68         37.47         4.40 o                         
  -2   7   7       4583.18       4624.61        46.29 o                         
  -1   7   7          5.96          8.91         2.99 o                         
   0   7   7       5990.66       5733.93        63.73 o                         
   1   7   7        559.92        565.63        10.76 o                         
   2   7   7       2158.85       1917.12        25.14 o                         
   3   7   7        216.64        239.89         7.57 o                         
   4   7   7       2188.01       2163.57        26.33 o                         
   5   7   7        871.09        832.23        16.19 o                         
   6   7   7       2405.08       2375.29        30.55 o                         
   7   7   7        118.51        132.34         8.25 o                         
   8   7   7       2325.91       2207.79        34.65 o                         
   9   7   7        108.75        112.42         9.36 o                         
  10   7   7          4.63          3.04         6.79 o                         
  11   7   7          2.88         -6.23         6.80 o                         
  12   7   7          9.35          8.65         8.68 o                         
  13   7   7          4.41          2.62        10.64 o                         
 -14   8   7          3.75         13.66         8.63 o                         
 -13   8   7        671.95        673.03        21.09 o                         
 -12   8   7         37.67         30.70         6.63 o                         
 -11   8   7        449.21        451.93        11.58 o                         
 -10   8   7          0.84         -0.46         6.29 o                         
  -9   8   7        551.35        633.73        19.16 o                         
  -8   8   7        250.47        262.12        13.83 o                         
  -7   8   7        545.42        512.39        19.68 o                         
  -6   8   7        111.19        115.15         6.84 o                         
  -5   8   7       1415.98       1383.85        21.92 o                         
  -4   8   7        368.14        339.14         9.84 o                         
  -3   8   7        678.87        617.28        12.58 o                         
  -2   8   7        483.66        516.75         9.44 o                         
  -1   8   7       2543.39       2369.35        28.37 o                         
   0   8   7        738.28        763.55        12.53 o                         
   1   8   7       3216.61       2860.13        34.92 o                         
   2   8   7       1243.47       1264.70        18.73 o                         
   3   8   7       2827.49       2646.34        32.22 o                         
   4   8   7         49.20         53.36         5.19 o                         
   5   8   7       2278.11       2153.23        26.81 o                         
   6   8   7        337.50        349.35        10.03 o                         
   7   8   7       1547.25       1412.98        24.89 o                         
   8   8   7        161.36        155.67        10.81 o                         
   9   8   7        229.82        235.71        12.99 o                         
  10   8   7        126.85        132.87        11.73 o                         
  11   8   7        281.73        277.01        17.04 o                         
  12   8   7        156.64        173.68        14.78 o                         
 -13   9   7         32.83         51.42        16.97 o                         
 -12   9   7       1276.27       1292.81        36.31 o                         
 -11   9   7          1.90         -7.98         9.44 o                         
 -10   9   7       1480.94       1474.14        37.16 o                         
  -9   9   7          1.29          0.09         5.68 o                         
  -8   9   7         68.34         60.32         6.77 o                         
  -7   9   7        368.25        343.15        12.64 o                         
  -6   9   7       6710.18       6524.74        92.20 o                         
  -5   9   7        324.64        309.68         9.54 o                         
  -4   9   7        482.12        455.18        10.95 o                         
  -3   9   7          7.50          5.09         3.77 o                         
  -2   9   7         52.37         40.17         3.62 o                         
  -1   9   7        703.75        692.56        11.92 o                         
   0   9   7       2451.78       2250.81        28.04 o                         
   1   9   7        241.51        290.34         8.16 o                         
   2   9   7        459.79        386.77         9.44 o                         
   3   9   7         74.40         62.47         5.01 o                         
   4   9   7       2520.98       2583.33        34.00 o                         
   5   9   7         69.99         61.69         5.41 o                         
   6   9   7        748.56        727.24        15.59 o                         
   7   9   7         15.05         12.84         5.87 o                         
   8   9   7        656.40        597.23        16.73 o                         
   9   9   7        179.01        173.16        11.94 o                         
  10   9   7        107.26        108.87        10.59 o                         
  11   9   7       1101.43       1124.94        30.85 o                         
  12   9   7          2.11          4.78        10.12 o                         
 -13  10   7        415.82        403.40        33.19 o                         
 -12  10   7        737.13        682.59        21.39 o                         
 -11  10   7        810.05        852.55        30.99 o                         
 -10  10   7         41.98         30.22         6.97 o                         
  -9  10   7       1867.47       1901.07        36.81 o                         
  -8  10   7        358.70        345.78        11.59 o                         
  -7  10   7        285.48        277.66         9.44 o                         
  -6  10   7        767.56        714.97        15.67 o                         
  -5  10   7       3625.39       3454.91        62.20 o                         
  -4  10   7         63.90         63.81         5.04 o                         
  -3  10   7        910.78        894.51        17.06 o                         
  -2  10   7        116.66        117.07         5.25 o                         
  -1  10   7       2949.52       2881.28        34.34 o                         
   0  10   7         10.55          9.12         3.81 o                         
   1  10   7         82.31        105.16         5.93 o                         
   2  10   7         63.07         72.98         5.70 o                         
   3  10   7        122.53        136.65         6.73 o                         
   4  10   7        312.11        322.83         9.61 o                         
   5  10   7       1876.64       1930.31        27.77 o                         
   6  10   7         55.78         34.26         5.69 o                         
   7  10   7        664.48        687.47        18.93 o                         
   8  10   7         14.47         15.27         6.97 o                         
   9  10   7         77.79         81.15         8.69 o                         
  10  10   7        757.82        779.18        21.16 o                         
  11  10   7        103.92        120.13        12.62 o                         
  12  10   7         15.18         15.56        10.16 o                         
 -12  11   7        657.96        600.51        44.20 o                         
 -11  11   7         40.42         34.36        12.92 o                         
 -10  11   7        376.16        359.67        26.83 o                         
  -9  11   7        820.33        759.14        28.21 o                         
  -8  11   7        344.34        366.91        29.54 o                         
  -7  11   7        334.79        328.90        21.78 o                         
  -6  11   7       2389.25       2309.28        56.46 o                         
  -5  11   7       1096.41       1043.82        38.53 o                         
  -4  11   7       5552.85       5393.42        72.59 o                         
  -3  11   7          0.86          2.24         2.72 o                         
  -2  11   7       3146.08       3067.48        36.32 o                         
  -1  11   7         35.33         33.56         4.08 o                         
   0  11   7       1348.91       1267.99        18.21 o                         
   1  11   7        158.07        165.11         7.64 o                         
   2  11   7         11.52          8.57         4.33 o                         
   3  11   7          1.61         -1.46         3.82 o                         
   4  11   7        770.51        747.63        15.89 o                         
   5  11   7         36.85         41.04         6.51 o                         
   6  11   7        584.86        596.82        15.98 o                         
   7  11   7          8.07         15.45         6.60 o                         
   8  11   7        578.81        576.58        16.84 o                         
   9  11   7        119.66         88.88         8.25 o                         
  10  11   7         77.78         99.92        10.53 o                         
  11  11   7          7.40         19.55         9.62 o                         
 -12  12   7          2.30         21.15        14.84 o                         
 -11  12   7        362.50        369.35        27.22 o                         
 -10  12   7         10.40         12.22        13.25 o                         
  -9  12   7        691.74        768.06        28.92 o                         
  -8  12   7        325.27        312.11        22.50 o                         
  -7  12   7        954.92        996.13        40.58 o                         
  -6  12   7         50.85         43.44        11.63 o                         
  -5  12   7       6369.51       5985.62       166.21 o                         
  -4  12   7          0.66         -4.87         7.06 o                         
  -3  12   7       5199.98       4983.34        59.39 o                         
  -2  12   7        491.20        509.66        11.26 o                         
  -1  12   7       3902.03       3899.76        48.81 o                         
   0  12   7       1836.20       1779.83        25.36 o                         
   1  12   7       2003.46       1925.94        28.34 o                         
   2  12   7         38.99         41.56         5.55 o                         
   3  12   7       1076.22       1073.40        20.76 o                         
   4  12   7         53.90         58.81         6.34 o                         
   5  12   7          4.98         13.02         5.67 o                         
   6  12   7        584.57        601.16        16.94 o                         
   7  12   7        547.57        563.08        16.76 o                         
   8  12   7         38.24         25.61         7.04 o                         
   9  12   7        580.05        617.76        19.59 o                         
  10  12   7         53.49         63.62         9.37 o                         
  11  12   7          5.17          3.73         9.22 o                         
 -11  13   7         69.92         43.78        18.84 o                         
 -10  13   7        611.28        632.79        27.79 o                         
  -9  13   7         12.45         10.37        10.89 o                         
  -8  13   7       1051.97       1101.45        37.92 o                         
  -7  13   7         47.43         53.03        14.37 o                         
  -6  13   7       3572.51       3428.57        79.69 o                         
  -5  13   7        234.07        187.99        17.39 o                         
  -4  13   7       3294.77       3184.51        85.54 o                         
  -3  13   7         26.74         34.77         3.21 o                         
  -2  13   7       4321.93       4162.98        54.78 o                         
  -1  13   7         23.05         22.53         4.60 o                         
   0  13   7        773.29        800.07        15.96 o                         
   1  13   7        616.26        611.55        13.28 o                         
   2  13   7        284.04        283.37        10.36 o                         
   3  13   7          5.30         -4.31         4.31 o                         
   4  13   7        639.15        616.90        16.23 o                         
   5  13   7       1798.09       1696.35        38.83 o                         
   6  13   7        539.76        563.38        17.25 o                         
   7  13   7        339.35        322.36        12.69 o                         
   8  13   7        949.72        926.29        23.91 o                         
   9  13   7          0.11         -7.89         7.89 o                         
  10  13   7         55.67         50.52        10.37 o                         
 -10  14   7          2.22         -4.84        16.70 o                         
  -9  14   7        984.09        978.97        37.91 o                         
  -8  14   7         62.95         48.35        14.03 o                         
  -7  14   7        996.93        981.68        35.90 o                         
  -6  14   7          0.05          2.37         9.82 o                         
  -5  14   7       1440.85       1405.38        42.81 o                         
  -4  14   7         16.14          4.81         9.82 o                         
  -3  14   7       1539.60       1473.53        29.51 o                         
  -2  14   7        173.69        188.08         8.29 o                         
  -1  14   7       1611.46       1556.06        24.20 o                         
   0  14   7        386.42        398.96        10.93 o                         
   1  14   7         41.90         34.68         5.43 o                         
   2  14   7         70.26         70.59         6.34 o                         
   3  14   7          3.94         21.27         5.31 o                         
   4  14   7        305.89        300.75        14.76 o                         
   5  14   7        321.29        328.25        13.36 o                         
   6  14   7          3.06         -1.83         6.03 o                         
   7  14   7        237.79        326.99        18.53 o                         
   8  14   7        323.70        312.08        18.37 o                         
   9  14   7         46.82         43.24        17.64 o                         
 -10  15   7        955.06        949.39        35.36 o                         
  -9  15   7          0.01         16.53        20.59 o                         
  -8  15   7       1956.85       2147.60        59.64 o                         
  -7  15   7          3.99          3.79        11.51 o                         
  -6  15   7        452.78        507.97        27.34 o                         
  -5  15   7         29.92         21.10        12.73 o                         
  -4  15   7       1214.32       1345.02        49.07 o                         
  -3  15   7         88.09         81.01         8.71 o                         
  -2  15   7       1345.70       1342.40        23.08 o                         
  -1  15   7        221.27        206.28         9.88 o                         
   0  15   7        367.06        407.78        12.28 o                         
   1  15   7          1.41          0.22         5.01 o                         
   2  15   7        276.52        276.68        10.49 o                         
   3  15   7        134.41        129.71         8.96 o                         
   4  15   7       1384.57       1471.36        28.53 o                         
   5  15   7         78.65         89.87         9.08 o                         
   6  15   7        577.54        641.48        21.15 o                         
   7  15   7         15.04         14.45         8.51 o                         
   8  15   7         14.03         23.45         8.96 o                         
   9  15   7        307.36        362.29        20.28 o                         
  -9  16   7        250.46        305.36        46.55 o                         
  -8  16   7         53.61         52.00        22.57 o                         
  -7  16   7       1657.42       1762.95        75.08 o                         
  -6  16   7         26.49         21.59        13.20 o                         
  -5  16   7       1481.10       1483.91        45.22 o                         
  -4  16   7        127.80        127.50        17.02 o                         
  -3  16   7        253.99        278.87        13.56 o                         
  -2  16   7        103.24        117.49         6.31 o                         
  -1  16   7       1270.80       1291.54        23.71 o                         
   0  16   7         87.43         82.41         7.13 o                         
   1  16   7       1378.82       1389.04        23.72 o                         
   2  16   7        466.24        444.26        13.82 o                         
   3  16   7       1878.87       1887.07        32.10 o                         
   4  16   7        275.80        294.30        14.75 o                         
   5  16   7        207.13        256.23        12.93 o                         
   6  16   7        116.79        115.96        10.50 o                         
   7  16   7       1234.80       1282.66        76.04 o                         
   8  16   7         15.76         33.02        11.43 o                         
  -8  17   7        585.38        626.51        61.46 o                         
  -7  17   7        114.81         66.25        16.14 o                         
  -6  17   7        424.89        426.28        26.96 o                         
  -5  17   7          3.66         21.09        10.69 o                         
  -4  17   7       1160.75       1332.59        43.29 o                         
  -3  17   7         56.32         57.94         7.53 o                         
  -2  17   7        953.90        965.14        25.17 o                         
  -1  17   7         85.28        101.94         7.12 o                         
   0  17   7        429.01        428.49        12.87 o                         
   1  17   7         16.86          5.42         7.20 o                         
   2  17   7        217.56        257.05        14.18 o                         
   3  17   7         28.48         33.88         7.50 o                         
   4  17   7        466.56        511.95        17.42 o                         
   5  17   7        103.40        113.51        13.35 o                         
   6  17   7        532.03        563.42        25.24 o                         
  -6  18   7          0.76         -3.76        12.01 o                         
  -5  18   7         22.10         42.83        13.79 o                         
  -4  18   7          4.53          1.75        10.10 o                         
  -3  18   7        806.71        849.79        26.19 o                         
  -2  18   7          0.44          4.38         8.85 o                         
  -1  18   7        915.38        973.31        22.13 o                         
   0  18   7        259.23        262.39        11.75 o                         
   1  18   7       1219.61       1303.04        26.44 o                         
   2  18   7         47.52         42.97        13.60 o                         
   3  18   7        378.71        402.49        18.17 o                         
   4  18   7          5.50         -8.74         8.74 o                         
   5  18   7         75.78         82.55        12.40 o                         
  -4  19   7        428.12        426.34        26.98 o                         
  -3  19   7         43.81         43.38         9.13 o                         
  -2  19   7        603.61        603.79        38.22 o                         
  -1  19   7          8.77         14.80         9.43 o                         
   0  19   7       2606.02       2678.87        70.98 o                         
   1  19   7         24.02         31.12         8.77 o                         
   2  19   7        224.17        205.40        15.92 o                         
   3  19   7        105.96        104.87        13.66 o                         
 -14   0   8        481.02        505.03        46.22 o                         
 -12   0   8        548.15        464.23        24.21 o                         
 -10   0   8         18.60         26.18        12.37 o                         
  -8   0   8        159.23        149.01        10.80 o                         
  -6   0   8        366.56        304.97        11.31 o                         
  -4   0   8        603.26        735.64        18.59 o                         
  -2   0   8       2041.07       1961.82        33.45 o                         
   0   0   8       2291.74       2782.02        47.53 o                         
   2   0   8       1772.40       1714.99        32.05 o                         
   4   0   8        122.31        101.70         6.54 o                         
   6   0   8        450.30        474.50        14.36 o                         
   8   0   8       1419.73       1489.92        51.77 o                         
  10   0   8       1008.03        947.53        30.81 o                         
  12   0   8        842.70        875.34        37.69 o                         
 -15   1   8         10.51         14.57         9.72 o                         
 -14   1   8          7.71         13.82         8.34 o                         
 -13   1   8        162.58        187.51        12.75 o                         
 -12   1   8          0.46          2.37         6.86 o                         
 -11   1   8       1098.65       1046.31        24.12 o                         
 -10   1   8        180.68        188.68         9.65 o                         
  -9   1   8        584.84        597.75        13.37 o                         
  -8   1   8        180.12        209.24         7.54 o                         
  -7   1   8          0.10         -3.01         3.01 o                         
  -6   1   8         10.04          7.79         3.33 o                         
  -5   1   8       1913.17       2045.38        25.24 o                         
  -4   1   8       1659.49       1860.94        22.85 o                         
  -3   1   8        308.52        350.99         7.63 o                         
  -2   1   8        271.82        291.19         6.77 o                         
  -1   1   8        131.74        227.97         5.84 o                         
   0   1   8        126.34        136.93         4.45 o                         
   1   1   8       1517.29       1473.84        20.96 o                         
   2   1   8        264.21        298.68         8.32 o                         
   3   1   8       1402.03       1254.95        25.95 o                         
   4   1   8       1512.77       1571.52        21.31 o                         
   5   1   8        164.09        136.46         5.64 o                         
   6   1   8       1172.95       1255.99        18.52 o                         
   7   1   8         96.16         94.69         5.93 o                         
   8   1   8       2623.96       2672.67        41.16 o                         
   9   1   8        576.12        558.41        14.37 o                         
  10   1   8         39.26         37.72         6.83 o                         
  11   1   8       1615.71       1701.44        32.24 o                         
  12   1   8         18.15         11.46         8.50 o                         
  13   1   8        623.20        643.46        26.07 o                         
 -15   2   8          3.44         13.32        20.86 o                         
 -14   2   8        722.77        780.80        26.69 o                         
 -13   2   8          0.03          1.45         6.36 o                         
 -12   2   8        132.45        142.99        10.89 o                         
 -11   2   8        256.58        225.57        11.27 o                         
 -10   2   8         82.75         77.32         7.56 o                         
  -9   2   8        363.47        410.15        10.64 o                         
  -8   2   8         90.78         78.48         5.47 o                         
  -7   2   8        175.26        205.91         7.83 o                         
  -6   2   8        719.01        713.02        13.67 o                         
  -5   2   8         84.62        116.65         5.30 o                         
  -4   2   8        168.28        189.12         6.05 o                         
  -3   2   8        167.93        192.34         6.22 o                         
  -2   2   8       1484.37       1448.46        17.84 o                         
  -1   2   8          6.86          7.13         3.23 o                         
   0   2   8        712.56        680.96        10.76 o                         
   1   2   8        245.74        300.68         8.09 o                         
   2   2   8         10.15          4.86         3.85 o                         
   3   2   8        950.18       1109.41        17.91 o                         
   4   2   8       7817.12       7817.01        81.21 o                         
   5   2   8        471.52        519.04        12.59 o                         
   6   2   8       2189.69       2046.44        27.52 o                         
   7   2   8        613.32        642.09        12.80 o                         
   8   2   8        497.85        555.87        14.76 o                         
   9   2   8         48.31         45.71         6.51 o                         
  10   2   8        222.13        233.35        11.98 o                         
  11   2   8        385.02        387.33        19.01 o                         
  12   2   8        853.33        904.00        27.48 o                         
  13   2   8         93.44         87.31        12.60 o                         
 -14   3   8        125.41        101.86        11.09 o                         
 -13   3   8       1190.08       1148.08        30.34 o                         
 -12   3   8         84.26         63.42         8.56 o                         
 -11   3   8        766.82        809.08        27.82 o                         
 -10   3   8        125.85        143.11         8.54 o                         
  -9   3   8         39.43         35.73         5.77 o                         
  -8   3   8         25.40         22.26         3.95 o                         
  -7   3   8        344.59        327.04         8.34 o                         
  -6   3   8        394.58        382.11         8.49 o                         
  -5   3   8       1032.35       1074.00        16.21 o                         
  -4   3   8        269.19        298.92         7.62 o                         
  -3   3   8        237.85        251.46         6.57 o                         
  -2   3   8        287.83        358.88         7.68 o                         
  -1   3   8        235.76        270.60         6.48 o                         
   0   3   8        128.50        151.20         4.68 o                         
   1   3   8         40.52         38.15         4.28 o                         
   2   3   8        170.97        231.44         7.84 o                         
   3   3   8       4914.32       4951.53        59.57 o                         
   4   3   8        147.31        144.59         5.08 o                         
   5   3   8       2615.77       2459.76        31.18 o                         
   6   3   8        199.12        206.52         8.61 o                         
   7   3   8       1871.05       1788.71        25.90 o                         
   8   3   8        180.01        183.08         9.46 o                         
   9   3   8       1172.10       1225.94        27.78 o                         
  10   3   8        140.73        148.77         9.78 o                         
  11   3   8        999.58       1016.30        25.49 o                         
  12   3   8        146.67        156.23        13.91 o                         
  13   3   8        666.56        703.34        25.61 o                         
 -14   4   8          5.24         -3.47         7.74 o                         
 -13   4   8         44.62         18.72         8.22 o                         
 -12   4   8        245.06        259.02        14.07 o                         
 -11   4   8        140.71        148.21        11.15 o                         
 -10   4   8          1.38         12.99         5.63 o                         
  -9   4   8          1.57         -2.84         3.68 o                         
  -8   4   8          1.82          4.79         3.39 o                         
  -7   4   8        131.96        151.04         6.37 o                         
  -6   4   8         27.29         13.05         3.79 o                         
  -5   4   8        138.87        162.81         5.23 o                         
  -4   4   8         64.57        121.27         4.65 o                         
  -3   4   8        479.03        516.69        10.38 o                         
  -2   4   8        520.36        586.15         9.97 o                         
  -1   4   8        279.80        326.56         7.38 o                         
   0   4   8       2241.93       2454.56        29.70 o                         
   1   4   8         16.27         11.39         3.76 o                         
   2   4   8       2791.14       2620.61        34.33 o                         
   3   4   8          0.33         -1.58         3.55 o                         
   4   4   8       6936.92       7007.17        73.80 o                         
   5   4   8         27.33         17.53         3.51 o                         
   6   4   8       1319.04       1311.49        20.51 o                         
   7   4   8       1164.28       1098.01        23.75 o                         
   8   4   8       2479.28       2512.86        37.55 o                         
   9   4   8        465.90        462.50        14.78 o                         
  10   4   8       1274.91       1267.97        26.39 o                         
  11   4   8        103.89         96.87        10.30 o                         
  12   4   8        127.84        134.05        20.39 o                         
  13   4   8        222.07        208.34        19.08 o                         
 -14   5   8         91.41         84.13        16.88 o                         
 -13   5   8        238.13        266.54        14.38 o                         
 -12   5   8         38.34         46.26         7.36 o                         
 -11   5   8         14.20         19.53         7.11 o                         
 -10   5   8        162.88        167.75         9.02 o                         
  -9   5   8        993.32        989.89        17.91 o                         
  -8   5   8        569.38        553.50        11.80 o                         
  -7   5   8        935.96        993.31        15.92 o                         
  -6   5   8         56.99         72.58         5.80 o                         
  -5   5   8        965.64       1005.90        17.54 o                         
  -4   5   8        641.32        683.35        13.45 o                         
  -3   5   8       2540.91       2615.35        31.55 o                         
  -2   5   8        237.68        253.34         6.48 o                         
  -1   5   8        202.91        187.95         5.92 o                         
   0   5   8        750.20        793.54        12.10 o                         
   1   5   8        341.41        390.60         7.81 o                         
   2   5   8        161.31        206.03         5.46 o                         
   3   5   8       5662.47       5708.99        60.94 o                         
   4   5   8        304.26        312.12         7.49 o                         
   5   5   8       1040.60       1006.66        17.32 o                         
   6   5   8        972.74        973.14        16.05 o                         
   7   5   8        567.07        546.07        13.68 o                         
   8   5   8          8.36         10.24         5.42 o                         
   9   5   8        488.12        497.95        16.05 o                         
  10   5   8        572.24        524.62        17.54 o                         
  11   5   8       1091.41       1130.69        27.57 o                         
  12   5   8         69.08         83.61        13.96 o                         
  13   5   8       1381.81       1448.66        37.31 o                         
 -14   6   8        744.69        722.42        38.42 o                         
 -13   6   8        266.12        291.10        15.61 o                         
 -12   6   8        142.01        157.99        10.65 o                         
 -11   6   8         50.05         54.00         5.89 o                         
 -10   6   8        151.58        153.15        10.85 o                         
  -9   6   8         28.00         28.66         3.85 o                         
  -8   6   8          0.20          4.70         5.08 o                         
  -7   6   8         26.43         32.11         5.11 o                         
  -6   6   8        953.70       1102.52        19.63 o                         
  -5   6   8        123.70        142.86         7.33 o                         
  -4   6   8        282.00        263.28         8.61 o                         
  -3   6   8          5.36          3.66         2.20 o                         
  -2   6   8       5223.53       5753.45        61.10 o                         
  -1   6   8         57.19         77.65         5.01 o                         
   0   6   8       1054.27        987.94        14.46 o                         
   1   6   8        446.93        489.21         9.27 o                         
   2   6   8         82.12         95.82         4.65 o                         
   3   6   8        312.85        301.62         8.02 o                         
   4   6   8       2254.86       2270.09        28.30 o                         
   5   6   8         75.42         73.66         5.07 o                         
   6   6   8         35.26         59.63         5.21 o                         
   7   6   8        339.67        302.91        11.24 o                         
   8   6   8       3240.83       3248.19        48.50 o                         
   9   6   8         15.26         14.51         6.48 o                         
  10   6   8       1022.14       1048.36        25.27 o                         
  11   6   8         92.82         91.18        10.47 o                         
  12   6   8        409.73        443.10        20.32 o                         
  13   6   8        237.20        280.43        17.92 o                         
 -14   7   8         36.57         33.93         9.10 o                         
 -13   7   8        837.76        842.39        25.12 o                         
 -12   7   8          7.61         14.45         7.67 o                         
 -11   7   8       1048.78       1027.17        19.99 o                         
 -10   7   8         66.82         71.66         9.77 o                         
  -9   7   8       1347.06       1409.30        34.60 o                         
  -8   7   8        207.48        223.02        14.45 o                         
  -7   7   8        876.28        899.91        18.50 o                         
  -6   7   8        199.19        231.31         9.47 o                         
  -5   7   8        209.94        205.52         8.76 o                         
  -4   7   8        280.79        279.46         9.81 o                         
  -3   7   8       2733.13       2782.14        36.70 o                         
  -2   7   8          1.41          6.66         2.58 o                         
  -1   7   8       2172.54       2294.51        26.74 o                         
   0   7   8        345.57        383.56         8.54 o                         
   1   7   8         17.10         21.70         3.64 o                         
   2   7   8        193.06        218.15         7.00 o                         
   3   7   8       1703.96       1609.24        21.78 o                         
   4   7   8        382.22        403.91         9.34 o                         
   5   7   8        378.12        351.30         9.24 o                         
   6   7   8         14.72          8.80         4.35 o                         
   7   7   8       2557.60       2435.54        36.69 o                         
   8   7   8       1027.03        921.00        24.22 o                         
   9   7   8       1622.40       1494.16        32.37 o                         
  10   7   8         10.90         11.09         6.61 o                         
  11   7   8       1349.30       1401.29        31.44 o                         
  12   7   8         93.39        113.53        16.71 o                         
 -13   8   8         32.84         32.38         4.86 o                         
 -12   8   8        294.09        304.64        16.53 o                         
 -11   8   8         37.17         42.31        11.28 o                         
 -10   8   8         38.08         32.04         8.47 o                         
  -9   8   8        655.43        667.47        21.54 o                         
  -8   8   8       2990.10       2904.01        51.82 o                         
  -7   8   8       3553.48       3466.02        54.80 o                         
  -6   8   8        204.53        198.79        10.35 o                         
  -5   8   8        200.89        217.56         8.75 o                         
  -4   8   8       2659.85       2710.96        36.51 o                         
  -3   8   8        350.59        354.08        11.41 o                         
  -2   8   8       3890.67       4073.83        43.40 o                         
  -1   8   8          5.91          3.19         3.11 o                         
   0   8   8        611.74        613.85        12.21 o                         
   1   8   8          3.63          6.66         3.53 o                         
   2   8   8        497.79        479.33        10.18 o                         
   3   8   8        143.43        163.02         6.71 o                         
   4   8   8        423.55        403.29         9.78 o                         
   5   8   8         40.59         31.96         5.05 o                         
   6   8   8        948.39        871.98        17.99 o                         
   7   8   8        141.09        145.00         9.19 o                         
   8   8   8       1636.43       1530.40        29.36 o                         
   9   8   8         22.56         26.65         7.66 o                         
  10   8   8       1672.60       1663.43        42.85 o                         
  11   8   8          2.86          8.16        10.56 o                         
  12   8   8        956.97       1020.41        32.69 o                         
 -13   9   8        287.64        339.96        31.25 o                         
 -12   9   8        114.72         94.61        13.04 o                         
 -11   9   8        293.25        289.40        15.11 o                         
 -10   9   8         67.41         66.77         9.68 o                         
  -9   9   8         88.50        103.65         9.30 o                         
  -8   9   8        142.05        130.38         9.23 o                         
  -7   9   8       1700.06       1657.84        33.14 o                         
  -6   9   8        401.01        403.99        13.00 o                         
  -5   9   8          3.08          1.14         4.39 o                         
  -4   9   8         24.68         47.72         5.43 o                         
  -3   9   8        651.68        667.05        14.74 o                         
  -2   9   8         30.16         30.66         3.45 o                         
  -1   9   8       2534.48       2566.78        31.03 o                         
   0   9   8       2302.80       2399.03        29.54 o                         
   1   9   8       1139.55       1191.44        17.77 o                         
   2   9   8        187.83        207.67         7.57 o                         
   3   9   8        219.46        208.72         8.33 o                         
   4   9   8         59.37         65.32         5.57 o                         
   5   9   8       3168.66       3026.95        41.12 o                         
   6   9   8        412.97        410.29        11.89 o                         
   7   9   8       2512.87       2348.60        38.70 o                         
   8   9   8         92.90         88.02         8.46 o                         
   9   9   8        443.90        451.67        16.48 o                         
  10   9   8          6.61          7.93         6.81 o                         
  11   9   8       1802.82       1873.54        43.07 o                         
  12   9   8        194.39        245.04        17.03 o                         
 -12  10   8          9.92         -0.68         9.20 o                         
 -11  10   8          0.05          1.76         9.55 o                         
 -10  10   8        353.56        308.27        20.82 o                         
  -9  10   8          0.12         -4.08         5.06 o                         
  -8  10   8        591.43        599.62        16.73 o                         
  -7  10   8       1111.68       1079.88        41.98 o                         
  -6  10   8         11.22         15.02         5.23 o                         
  -5  10   8        168.53        193.11        10.99 o                         
  -4  10   8          2.79         -2.76         4.30 o                         
  -3  10   8         27.01         18.61         4.90 o                         
  -2  10   8          6.51          5.25         3.06 o                         
  -1  10   8        456.46        456.26         9.64 o                         
   0  10   8         11.19         12.32         4.68 o                         
   1  10   8        530.50        499.08        11.01 o                         
   2  10   8        785.82        801.34        14.29 o                         
   3  10   8       1395.37       1431.95        22.86 o                         
   4  10   8        803.41        805.13        15.57 o                         
   5  10   8        394.45        347.50        11.44 o                         
   6  10   8       1085.24       1174.09        23.54 o                         
   7  10   8        395.97        379.24        15.15 o                         
   8  10   8       2255.78       2216.24        40.52 o                         
   9  10   8          1.29         -3.51         7.57 o                         
  10  10   8       1957.25       1988.86        48.76 o                         
  11  10   8         15.20         25.90         9.81 o                         
 -12  11   8          0.63          2.16        15.56 o                         
 -11  11   8         55.07         78.22        16.07 o                         
 -10  11   8         62.62         58.22        13.78 o                         
  -9  11   8         73.61         78.11        12.50 o                         
  -8  11   8          5.74         10.68        10.51 o                         
  -7  11   8       1031.88       1065.71        39.63 o                         
  -6  11   8       1258.32       1155.97        53.71 o                         
  -5  11   8        281.44        277.39        11.74 o                         
  -4  11   8         76.12         86.75         6.88 o                         
  -3  11   8        563.23        543.74        16.82 o                         
  -2  11   8        351.58        372.53         9.53 o                         
  -1  11   8         37.37         37.34         4.73 o                         
   0  11   8        304.13        323.34         9.41 o                         
   1  11   8         58.40         58.49         5.74 o                         
   2  11   8        104.24        115.64         6.88 o                         
   3  11   8       1601.28       1549.70        24.66 o                         
   4  11   8        214.62        220.15         9.60 o                         
   5  11   8        629.78        635.77        16.79 o                         
   6  11   8        879.05        849.57        18.27 o                         
   7  11   8       1129.72       1119.16        23.91 o                         
   8  11   8          0.26         14.60         6.35 o                         
   9  11   8       1067.12       1087.49        26.66 o                         
  10  11   8        104.58        113.35        11.78 o                         
  11  11   8        419.35        422.32        22.10 o                         
 -11  12   8        272.39        260.19        24.25 o                         
 -10  12   8         67.20         75.65        16.07 o                         
  -9  12   8         29.36         29.50        11.18 o                         
  -8  12   8         18.53         13.39        12.40 o                         
  -7  12   8         47.57         54.82        12.95 o                         
  -6  12   8          7.58         22.65        11.80 o                         
  -5  12   8         54.69         45.09        11.86 o                         
  -4  12   8         97.63        123.91         8.21 o                         
  -3  12   8         48.95         55.60         6.09 o                         
  -2  12   8        915.76        869.34        17.61 o                         
  -1  12   8        252.83        238.90         8.37 o                         
   0  12   8        106.85        157.69         7.65 o                         
   1  12   8       1533.42       1508.26        23.93 o                         
   2  12   8         75.37         73.31         6.59 o                         
   3  12   8       1091.70       1060.05        23.11 o                         
   4  12   8          2.56         32.87         5.69 o                         
   5  12   8          0.17          5.91         5.76 o                         
   6  12   8       2274.24       2263.77        44.10 o                         
   7  12   8         24.53         21.06         7.05 o                         
   8  12   8       1177.58       1190.88        25.61 o                         
   9  12   8         13.04          6.03         7.01 o                         
  10  12   8        308.94        332.55        18.50 o                         
 -11  13   8        215.98        178.70        23.94 o                         
 -10  13   8         30.16         31.80        13.16 o                         
  -9  13   8        175.40        193.38        20.25 o                         
  -8  13   8        170.99        152.37        17.46 o                         
  -7  13   8         11.52          1.46         9.22 o                         
  -6  13   8         16.89         41.35        13.11 o                         
  -5  13   8          0.20         -1.48         9.79 o                         
  -4  13   8          2.27          6.67         9.04 o                         
  -3  13   8         16.85         23.58         3.41 o                         
  -2  13   8        114.71        106.33         6.36 o                         
  -1  13   8        203.76        218.07         8.50 o                         
   0  13   8       1699.03       1577.69        32.04 o                         
   1  13   8         89.89         91.84         6.94 o                         
   2  13   8        130.22        136.95         8.00 o                         
   3  13   8         87.01         90.72         7.30 o                         
   4  13   8         26.28         26.61         6.33 o                         
   5  13   8        508.45        551.20        16.27 o                         
   6  13   8         25.94         33.42         7.80 o                         
   7  13   8       1336.81       1267.04        28.51 o                         
   8  13   8         67.76         64.49         8.38 o                         
   9  13   8        961.25        965.81        27.29 o                         
  10  13   8         95.37        100.09        12.25 o                         
 -10  14   8        341.35        338.30        26.23 o                         
  -9  14   8          0.12         -8.03        11.13 o                         
  -8  14   8        360.84        403.66        27.05 o                         
  -7  14   8          1.78         22.53        11.97 o                         
  -6  14   8        148.57        159.86        16.87 o                         
  -5  14   8         49.75         63.00        13.71 o                         
  -4  14   8         59.14         67.80        12.59 o                         
  -3  14   8        525.65        515.48        10.45 o                         
  -2  14   8        427.25        405.19        10.66 o                         
  -1  14   8        135.10        134.13         7.13 o                         
   0  14   8        679.68        630.76        15.32 o                         
   1  14   8         27.62         19.47         4.90 o                         
   2  14   8        153.74        158.10         9.14 o                         
   3  14   8          9.86         10.36         5.16 o                         
   4  14   8        280.61        312.50        13.17 o                         
   5  14   8          5.43          4.24         6.55 o                         
   6  14   8         32.77         38.08         7.07 o                         
   7  14   8          4.93          1.33         8.11 o                         
   8  14   8        744.56        787.42        22.77 o                         
   9  14   8          4.47         -0.28         8.72 o                         
  -9  15   8        288.25        345.02        26.20 o                         
  -8  15   8         48.11         55.49        15.30 o                         
  -7  15   8        197.15        162.60        19.09 o                         
  -6  15   8         58.75         40.58        13.01 o                         
  -5  15   8          5.94         -0.49        11.05 o                         
  -4  15   8        553.55        534.33        32.87 o                         
  -3  15   8        294.64        280.84         9.68 o                         
  -2  15   8         30.96         37.87         7.69 o                         
  -1  15   8        420.31        391.80        12.36 o                         
   0  15   8        457.08        446.68        13.33 o                         
   1  15   8         52.11         63.51         6.61 o                         
   2  15   8        276.96        285.14        12.65 o                         
   3  15   8        675.20        650.42        17.17 o                         
   4  15   8         39.44         36.05         6.95 o                         
   5  15   8         28.25         31.37         7.53 o                         
   6  15   8        187.74        179.31        11.86 o                         
   7  15   8        110.70        135.17        11.74 o                         
   8  15   8          0.04          8.12        12.93 o                         
  -8  16   8         18.66         22.89        13.90 o                         
  -7  16   8        119.43        126.66        17.48 o                         
  -6  16   8         52.99         79.02        13.41 o                         
  -5  16   8         10.28         14.74        11.92 o                         
  -4  16   8        268.62        251.10        20.98 o                         
  -3  16   8         26.61         35.15         8.48 o                         
  -2  16   8         40.57         42.01         5.15 o                         
  -1  16   8        164.77        172.28        11.17 o                         
   0  16   8        948.31        907.06        20.44 o                         
   1  16   8        301.52        273.06        11.48 o                         
   2  16   8          8.27          8.88         5.63 o                         
   3  16   8         44.53         62.23         7.90 o                         
   4  16   8        255.46        240.75        15.33 o                         
   5  16   8          2.28         18.32         8.93 o                         
   6  16   8        517.74        608.02        38.10 o                         
   7  16   8         85.75         99.52        16.08 o                         
  -7  17   8         10.73          7.28        12.56 o                         
  -6  17   8        303.63        332.29        34.70 o                         
  -5  17   8          6.33          4.07        11.79 o                         
  -4  17   8         58.45         73.97        14.66 o                         
  -3  17   8         29.28         40.18         5.15 o                         
  -2  17   8         70.89         90.10         8.64 o                         
  -1  17   8         34.17         38.59         7.12 o                         
   0  17   8        167.37        147.40        12.54 o                         
   1  17   8         54.76         57.21         7.16 o                         
   2  17   8        273.53        309.32        15.42 o                         
   3  17   8        246.25        280.06        23.85 o                         
   4  17   8        120.49         97.04        11.48 o                         
   5  17   8        306.13        347.50        21.56 o                         
   6  17   8        265.92        221.70        15.26 o                         
  -5  18   8          0.99         29.59        11.72 o                         
  -4  18   8          5.63          6.13        11.15 o                         
  -3  18   8         39.88         34.90         5.75 o                         
  -2  18   8        285.47        282.10        13.09 o                         
  -1  18   8        105.60        124.68         8.62 o                         
   0  18   8         32.78         22.04         7.79 o                         
   1  18   8         96.21        102.17        12.54 o                         
   2  18   8         45.88         56.75        15.95 o                         
   3  18   8         67.02         79.64        15.40 o                         
   4  18   8         10.47         28.12         9.94 o                         
  -3  19   8        146.85        148.49        18.43 o                         
  -2  19   8         19.80         28.70        10.49 o                         
  -1  19   8         15.12         35.47         9.78 o                         
   0  19   8        169.55        188.88        12.50 o                         
   1  19   8        227.52        233.46        14.47 o                         
   2  19   8         30.68         30.25        15.03 o                         
 -13   0   9       1545.12       1557.11        52.42 o                         
 -11   0   9       3997.97       3814.12        73.09 o                         
  -9   0   9       2626.97       2724.46        53.59 o                         
  -7   0   9        125.22        114.41        14.24 o                         
  -5   0   9        584.20        498.74        14.06 o                         
  -3   0   9       7610.67       7943.69       116.25 o                         
  -1   0   9      11350.04      11496.58       178.82 o                         
   1   0   9      10880.92      11514.54       180.81 o                         
   3   0   9       5455.71       5012.99        88.76 o                         
   5   0   9         69.17         64.43         6.39 o                         
   7   0   9        338.19        338.92        15.60 o                         
   9   0   9       3122.01       3092.58        75.30 o                         
  11   0   9       1724.29       1782.55        41.38 o                         
  13   0   9          1.05        -18.91        23.04 o                         
 -14   1   9        588.84        646.73        37.82 o                         
 -13   1   9        210.07        167.82        11.11 o                         
 -12   1   9       1058.84        996.81        28.11 o                         
 -11   1   9          0.04         -1.44         4.60 o                         
 -10   1   9       4679.64       4600.86        65.91 o                         
  -9   1   9         41.96         41.74         6.03 o                         
  -8   1   9         33.93         37.33         4.56 o                         
  -7   1   9         15.00         13.03         3.88 o                         
  -6   1   9        528.48        484.24        10.13 o                         
  -5   1   9        201.42        196.64         7.62 o                         
  -4   1   9       2594.69       2455.22        28.24 o                         
  -3   1   9         30.65         29.61         3.37 o                         
  -2   1   9      13969.59      14417.40       152.47 o                         
  -1   1   9        142.02        146.72         5.00 o                         
   0   1   9      10669.28      10773.26       113.42 o                         
   1   1   9        118.54        127.39         5.75 o                         
   2   1   9       6715.09       6498.30        79.49 o                         
   3   1   9          0.93          7.00         3.18 o                         
   4   1   9       5203.71       5083.65        54.88 o                         
   5   1   9        364.52        345.19        10.63 o                         
   6   1   9        100.35         99.61         5.66 o                         
   7   1   9       2107.59       1981.26        29.53 o                         
   8   1   9        842.07        861.26        20.36 o                         
   9   1   9         92.20         88.12         7.97 o                         
  10   1   9       3053.05       3072.88        51.95 o                         
  11   1   9          0.12          7.24         6.38 o                         
  12   1   9        117.97        118.16        12.84 o                         
  13   1   9        271.06        245.31        18.40 o                         
 -14   2   9        111.40         94.58        13.57 o                         
 -13   2   9        722.07        735.83        22.50 o                         
 -12   2   9         55.65         63.80         8.56 o                         
 -11   2   9       2427.80       2426.55        37.82 o                         
 -10   2   9         17.23          5.80         5.72 o                         
  -9   2   9       5261.73       4959.52        64.98 o                         
  -8   2   9         43.47         32.55         4.51 o                         
  -7   2   9        236.28        201.23         8.24 o                         
  -6   2   9        621.15        631.67        14.19 o                         
  -5   2   9       3511.91       3424.88        40.94 o                         
  -4   2   9          0.97         -2.65         2.65 o                         
  -3   2   9        864.10        631.42        10.31 o                         
  -2   2   9        173.94        199.31         6.51 o                         
  -1   2   9       8474.25       8766.54        89.72 o                         
   0   2   9        528.14        549.04         9.36 o                         
   1   2   9       6736.54       6731.55        74.32 o                         
   2   2   9         83.52        103.14         5.66 o                         
   3   2   9       2072.37       1896.82        26.86 o                         
   4   2   9         16.74         24.15         5.03 o                         
   5   2   9       2587.68       2652.15        33.86 o                         
   6   2   9        491.58        512.43        10.97 o                         
   7   2   9       1130.00       1168.38        21.45 o                         
   8   2   9        962.29        936.57        19.81 o                         
   9   2   9       4865.08       4779.13        78.27 o                         
  10   2   9        105.90         98.75         8.63 o                         
  11   2   9       1087.25       1088.65        26.37 o                         
  12   2   9        262.56        259.19        17.07 o                         
  13   2   9          1.96        -10.60        10.60 o                         
 -14   3   9        757.58        727.12        25.31 o                         
 -13   3   9         50.36         58.54         8.41 o                         
 -12   3   9       1199.46       1162.04        26.54 o                         
 -11   3   9        284.26        263.87        14.51 o                         
 -10   3   9       2589.45       2569.62        40.53 o                         
  -9   3   9        132.18        236.70        10.04 o                         
  -8   3   9        975.04        994.53        18.94 o                         
  -7   3   9        915.35        881.22        15.33 o                         
  -6   3   9       7625.57       7545.85        79.67 o                         
  -5   3   9         41.27         68.84         4.61 o                         
  -4   3   9       8040.91       7620.47        79.63 o                         
  -3   3   9         27.74         36.04         3.68 o                         
  -2   3   9       6684.01       6631.40        67.04 o                         
  -1   3   9        199.03        213.10         5.95 o                         
   0   3   9        400.97        464.39         8.26 o                         
   1   3   9       1364.94       1511.14        22.34 o                         
   2   3   9       3541.76       3433.00        59.36 o                         
   3   3   9        213.08        242.06         8.41 o                         
   4   3   9       1374.64       1203.52        23.76 o                         
   5   3   9          4.85          5.83         3.52 o                         
   6   3   9        841.85        792.46        13.77 o                         
   7   3   9        445.85        460.96        12.32 o                         
   8   3   9       1608.78       1644.54        28.92 o                         
   9   3   9       1319.46       1383.16        27.04 o                         
  10   3   9       1620.00       1581.56        29.90 o                         
  11   3   9        181.79        166.41        12.39 o                         
  12   3   9        165.15        157.38        12.07 o                         
  13   3   9        744.57        708.12        27.77 o                         
 -14   4   9         24.59         20.87         9.38 o                         
 -13   4   9       1134.58       1129.98        26.68 o                         
 -12   4   9        516.20        463.49        20.51 o                         
 -11   4   9        594.38        607.34        16.28 o                         
 -10   4   9        396.64        387.38        19.48 o                         
  -9   4   9       5313.40       5175.92        72.81 o                         
  -8   4   9        166.13        166.16         8.76 o                         
  -7   4   9       2818.98       2678.13        32.79 o                         
  -6   4   9        789.52        795.97        15.77 o                         
  -5   4   9       6458.41       6316.00        70.01 o                         
  -4   4   9         46.50         36.87         3.53 o                         
  -3   4   9        685.31        604.18        10.10 o                         
  -2   4   9          4.15          0.45         2.55 o                         
  -1   4   9       2599.46       2605.16        30.33 o                         
   0   4   9        489.38        464.24         8.66 o                         
   1   4   9       1796.25       1545.57        22.89 o                         
   2   4   9        895.52        925.92        15.64 o                         
   3   4   9        553.72        400.51        10.55 o                         
   4   4   9         52.30         54.07         5.69 o                         
   5   4   9        191.59        170.27         6.08 o                         
   6   4   9         32.00         36.37         4.68 o                         
   7   4   9       1262.33       1263.80        22.27 o                         
   8   4   9        118.16        115.21         8.20 o                         
   9   4   9       2506.88       2411.31        39.48 o                         
  10   4   9        889.57        862.53        20.74 o                         
  11   4   9        254.27        272.99        16.52 o                         
  12   4   9          0.52          1.51         7.92 o                         
  13   4   9          2.50         10.39         9.20 o                         
 -14   5   9         12.47         20.50         9.46 o                         
 -13   5   9          0.07          3.51         7.03 o                         
 -12   5   9        504.10        515.63        16.18 o                         
 -11   5   9         21.34         18.72         6.70 o                         
 -10   5   9       2229.11       2179.79        37.79 o                         
  -9   5   9        156.87        137.61         7.12 o                         
  -8   5   9        483.54        496.90        12.26 o                         
  -7   5   9        544.91        543.93        12.90 o                         
  -6   5   9         65.58         89.52         6.63 o                         
  -5   5   9        182.46        187.33         8.30 o                         
  -4   5   9       7416.97       7280.07        76.23 o                         
  -3   5   9         53.19         62.93         3.89 o                         
  -2   5   9       3697.68       3616.28        39.09 o                         
  -1   5   9         78.66         81.26         4.50 o                         
   0   5   9        199.48        132.14         5.13 o                         
   1   5   9        230.63        257.19         6.83 o                         
   2   5   9       2500.80       2353.68        32.36 o                         
   3   5   9        632.49        628.06        13.95 o                         
   4   5   9       1936.00       1843.15        25.43 o                         
   5   5   9        191.61        180.72         6.69 o                         
   6   5   9       1446.49       1313.17        21.09 o                         
   7   5   9         51.10         73.40         6.38 o                         
   8   5   9          8.24         12.96         6.48 o                         
   9   5   9       1197.80       1247.23        25.02 o                         
  10   5   9         90.67         98.54         9.41 o                         
  11   5   9         58.45         78.99        11.11 o                         
  12   5   9        650.55        646.55        21.31 o                         
 -14   6   9         13.30         19.28         9.46 o                         
 -13   6   9         89.55         91.97        10.01 o                         
 -12   6   9        208.18        218.22        12.64 o                         
 -11   6   9        714.26        710.84        19.22 o                         
 -10   6   9         97.36         89.19         5.37 o                         
  -9   6   9       2335.26       2369.41        54.30 o                         
  -8   6   9        554.26        555.52        18.24 o                         
  -7   6   9        901.48        919.86        20.11 o                         
  -6   6   9       1001.42        967.99        17.35 o                         
  -5   6   9       5284.00       4952.05        61.26 o                         
  -4   6   9         97.56        111.15         6.76 o                         
  -3   6   9       4705.09       4535.92        49.58 o                         
  -2   6   9         19.13         23.65         3.40 o                         
  -1   6   9       1023.18        933.02        14.27 o                         
   0   6   9        170.40        136.81         5.73 o                         
   1   6   9       7809.69       7839.21        81.82 o                         
   2   6   9         63.46         50.57         3.53 o                         
   3   6   9       2725.49       2655.44        33.14 o                         
   4   6   9          4.31         -3.19         3.19 o                         
   5   6   9        847.69        736.68        13.34 o                         
   6   6   9         85.29         97.06         6.67 o                         
   7   6   9          7.06          7.16         5.92 o                         
   8   6   9         36.35         44.82         7.01 o                         
   9   6   9        260.60        312.39        15.72 o                         
  10   6   9          0.57         -4.77         8.06 o                         
  11   6   9        244.31        257.05        14.68 o                         
  12   6   9         81.61         75.94        12.10 o                         
 -13   7   9         39.67         47.00         6.94 o                         
 -12   7   9        348.96        364.06        18.57 o                         
 -11   7   9        107.13        102.25        10.79 o                         
 -10   7   9          7.62          7.80         7.17 o                         
  -9   7   9        173.95        156.90        10.55 o                         
  -8   7   9       1592.75       1585.26        33.79 o                         
  -7   7   9        330.06        334.70        12.65 o                         
  -6   7   9       1085.61       1032.78        21.11 o                         
  -5   7   9        141.99        151.09         8.06 o                         
  -4   7   9       2866.20       2684.27        38.31 o                         
  -3   7   9          6.14          9.21         2.91 o                         
  -2   7   9       5957.43       5714.97        63.86 o                         
  -1   7   9         12.34         13.24         3.45 o                         
   0   7   9       7750.42       7670.21        87.77 o                         
   1   7   9         75.18         77.81         4.75 o                         
   2   7   9       9321.96       9213.76        95.71 o                         
   3   7   9        569.86        592.03        11.13 o                         
   4   7   9         49.54         41.63         4.07 o                         
   5   7   9         45.64         25.58         4.36 o                         
   6   7   9        230.66        231.28         9.86 o                         
   7   7   9          1.83         -4.60         4.60 o                         
   8   7   9         27.63         26.40         6.32 o                         
   9   7   9         26.09         14.38         8.58 o                         
  10   7   9        119.80        124.24        10.97 o                         
  11   7   9          4.42          3.45         7.23 o                         
  12   7   9         43.25         33.88        14.56 o                         
 -13   8   9        835.40        913.13        38.69 o                         
 -12   8   9        159.25        182.72        13.74 o                         
 -11   8   9       1220.34       1209.56        30.20 o                         
 -10   8   9        235.11        202.77        12.80 o                         
  -9   8   9        583.13        531.80        19.54 o                         
  -8   8   9        102.37        103.71        10.36 o                         
  -7   8   9        856.82        858.17        19.51 o                         
  -6   8   9         47.84         47.57         6.78 o                         
  -5   8   9        951.81        944.26        18.05 o                         
  -4   8   9        127.71        111.28         6.92 o                         
  -3   8   9       1666.23       1635.80        25.10 o                         
  -2   8   9        209.08        191.47         6.46 o                         
  -1   8   9       4370.60       4320.35        48.23 o                         
   0   8   9        387.44        366.20         8.79 o                         
   1   8   9       1857.83       1777.37        23.52 o                         
   2   8   9          7.13          8.40         3.45 o                         
   3   8   9       3328.03       3249.29        40.08 o                         
   4   8   9        261.97        244.55         8.57 o                         
   5   8   9        426.02        435.88        10.85 o                         
   6   8   9         29.18         30.89         6.08 o                         
   7   8   9        220.86        197.75        11.44 o                         
   8   8   9        527.51        512.30        16.36 o                         
   9   8   9        725.93        718.99        20.08 o                         
  10   8   9        183.34        202.86        13.84 o                         
  11   8   9        103.28        115.12        10.69 o                         
  12   8   9         14.72         17.80         9.18 o                         
 -13   9   9         66.34         80.74        14.39 o                         
 -12   9   9        490.91        513.32        37.06 o                         
 -11   9   9         81.14         86.66        12.21 o                         
 -10   9   9        881.76        952.32        26.42 o                         
  -9   9   9         56.62         35.88         7.39 o                         
  -8   9   9        519.65        531.92        16.06 o                         
  -7   9   9       1225.62       1180.90        36.36 o                         
  -6   9   9       1692.60       1636.94        31.76 o                         
  -5   9   9        237.55        237.79        12.20 o                         
  -4   9   9       1869.65       1684.59        27.36 o                         
  -3   9   9         42.51         26.28         4.81 o                         
  -2   9   9        634.85        567.79        10.46 o                         
  -1   9   9        376.76        359.02         8.97 o                         
   0   9   9       1972.26       1987.59        26.92 o                         
   1   9   9         46.78         45.10         5.24 o                         
   2   9   9        148.40        180.40         7.80 o                         
   3   9   9          0.18         71.18         5.95 o                         
   4   9   9       3463.12       3435.10        44.81 o                         
   5   9   9        395.88        431.04        12.94 o                         
   6   9   9          5.16         11.28         5.55 o                         
   7   9   9        167.15        143.06        10.29 o                         
   8   9   9        391.70        395.83        17.75 o                         
   9   9   9         54.69         51.81         8.01 o                         
  10   9   9         89.97         81.44        10.37 o                         
  11   9   9        383.12        349.83        22.53 o                         
 -12  10   9         23.16         17.23        10.45 o                         
 -11  10   9        654.02        596.90        19.78 o                         
 -10  10   9          2.43          1.71         7.39 o                         
  -9  10   9        582.10        627.36        22.64 o                         
  -8  10   9        255.24        269.98        12.26 o                         
  -7  10   9       2623.11       2623.19        65.23 o                         
  -6  10   9         60.48         51.82         8.57 o                         
  -5  10   9       3182.46       3048.69        48.83 o                         
  -4  10   9          1.82          3.14         7.69 o                         
  -3  10   9       1029.35        985.03        20.28 o                         
  -2  10   9        272.57        321.07         8.35 o                         
  -1  10   9        755.34        735.75        13.25 o                         
   0  10   9          5.79         14.01         4.04 o                         
   1  10   9        829.84        836.57        18.13 o                         
   2  10   9       1500.08       1486.02        22.61 o                         
   3  10   9        488.69        472.59        11.96 o                         
   4  10   9         85.80        103.49         6.87 o                         
   5  10   9        438.58        427.67        13.45 o                         
   6  10   9        777.63        799.59        18.99 o                         
   7  10   9        278.76        329.51        13.23 o                         
   8  10   9          2.34          2.59         9.18 o                         
   9  10   9       1336.72       1390.81        30.45 o                         
  10  10   9         88.71         67.58         9.44 o                         
  11  10   9        267.02        287.10        17.06 o                         
 -12  11   9        173.18        152.49        20.73 o                         
 -11  11   9         68.10         53.65        15.25 o                         
 -10  11   9       1786.69       1765.66        35.37 o                         
  -9  11   9         35.41         26.73        10.72 o                         
  -8  11   9        663.29        693.72        17.48 o                         
  -7  11   9        785.20        739.18        18.31 o                         
  -6  11   9       1569.41       1592.43        47.73 o                         
  -5  11   9         97.48         83.51         7.61 o                         
  -4  11   9       1962.35       1885.80        33.70 o                         
  -3  11   9         78.02         75.06         7.75 o                         
  -2  11   9       1322.15       1362.83        22.91 o                         
  -1  11   9        164.51        136.31         7.53 o                         
   0  11   9        792.38        787.60        16.53 o                         
   1  11   9        763.31        735.22        15.19 o                         
   2  11   9        491.85        478.00        12.24 o                         
   3  11   9         45.17         46.96         5.79 o                         
   4  11   9       4251.03       4155.40        56.23 o                         
   5  11   9       1102.70       1087.80        23.83 o                         
   6  11   9       1232.01       1257.64        27.95 o                         
   7  11   9        417.31        415.03        14.18 o                         
   8  11   9        779.89        812.31        21.75 o                         
   9  11   9          1.67         -8.10         8.10 o                         
  10  11   9        486.47        479.89        19.61 o                         
 -11  12   9       1108.53       1160.31        50.13 o                         
 -10  12   9         28.84         34.70        14.17 o                         
  -9  12   9        306.23        372.82        22.94 o                         
  -8  12   9          6.97         18.01        11.17 o                         
  -7  12   9        801.64        926.30        34.03 o                         
  -6  12   9          6.81         44.65        11.75 o                         
  -5  12   9       1664.75       1663.65        32.22 o                         
  -4  12   9          0.56          0.22         4.75 o                         
  -3  12   9       1864.72       1782.62        38.81 o                         
  -2  12   9        703.95        596.01        12.88 o                         
  -1  12   9        127.94        141.61         7.32 o                         
   0  12   9        127.29        207.81         8.34 o                         
   1  12   9       1898.09       1894.42        28.54 o                         
   2  12   9        247.54        254.48        10.01 o                         
   3  12   9       3615.01       3521.94        47.38 o                         
   4  12   9         19.08         22.12         6.64 o                         
   5  12   9       3251.98       3127.98        51.21 o                         
   6  12   9         62.40         70.71         8.09 o                         
   7  12   9        543.16        570.02        16.85 o                         
   8  12   9          8.20         -6.85         6.85 o                         
   9  12   9        608.78        627.36        20.45 o                         
  10  12   9         30.91         47.66        11.86 o                         
 -10  13   9        558.06        576.11        39.79 o                         
  -9  13   9          7.55          2.36         9.71 o                         
  -8  13   9        682.58        737.32        32.05 o                         
  -7  13   9         73.92         71.64        16.31 o                         
  -6  13   9       1572.77       1566.47        53.73 o                         
  -5  13   9         47.36         32.89        12.61 o                         
  -4  13   9       3222.43       3033.79        56.58 o                         
  -3  13   9        267.13        249.59        11.75 o                         
  -2  13   9        105.44        128.81         6.76 o                         
  -1  13   9       1333.64       1354.39        25.82 o                         
   0  13   9       1893.55       1809.25        26.67 o                         
   1  13   9        112.50        124.46         7.83 o                         
   2  13   9       2529.27       2441.47        39.34 o                         
   3  13   9          5.34          3.96         5.10 o                         
   4  13   9       1609.39       1542.47        34.66 o                         
   5  13   9         91.04        109.99         9.92 o                         
   6  13   9        336.96        371.66        14.38 o                         
   7  13   9         54.87         63.50        14.05 o                         
   8  13   9       1175.92       1212.21        36.22 o                         
   9  13   9        109.19        122.79        12.79 o                         
 -10  14   9          5.34         22.85        13.32 o                         
  -9  14   9       1000.63        993.44        39.64 o                         
  -8  14   9         13.72         20.27        11.58 o                         
  -7  14   9        852.56        923.03        35.01 o                         
  -6  14   9        102.51        123.13        15.56 o                         
  -5  14   9        908.02        904.24        38.63 o                         
  -4  14   9         49.99         54.22        11.96 o                         
  -3  14   9       1810.49       1807.31        35.26 o                         
  -2  14   9          3.51         12.25         3.94 o                         
  -1  14   9       1379.89       1427.94        24.32 o                         
   0  14   9        141.15        131.73         8.07 o                         
   1  14   9       2409.41       2366.23        35.18 o                         
   2  14   9        356.11        359.52        11.96 o                         
   3  14   9        513.75        538.18        16.11 o                         
   4  14   9         25.42         30.63         6.79 o                         
   5  14   9       1194.77       1230.51        52.61 o                         
   6  14   9         48.81         48.33         7.61 o                         
   7  14   9        551.97        620.61        18.92 o                         
   8  14   9        108.52        124.46        12.66 o                         
  -9  15   9        184.58        193.60        22.30 o                         
  -8  15   9        416.94        333.63        36.42 o                         
  -7  15   9        330.99        315.41        39.08 o                         
  -6  15   9        910.67        933.48        35.87 o                         
  -5  15   9        293.54        274.72        22.66 o                         
  -4  15   9        601.54        614.44        32.66 o                         
  -3  15   9          0.06         15.27         5.58 o                         
  -2  15   9       1139.37       1142.17        21.99 o                         
  -1  15   9         92.24         90.11         7.12 o                         
   0  15   9        640.53        677.45        18.18 o                         
   1  15   9        339.69        344.03        12.43 o                         
   2  15   9       1580.06       1541.24        25.14 o                         
   3  15   9        195.63        201.37        11.23 o                         
   4  15   9       1241.44       1235.40        27.97 o                         
   5  15   9        131.96        134.14        13.55 o                         
   6  15   9       1264.42       1320.51        27.68 o                         
   7  15   9         13.87        -10.45        10.79 o                         
  -8  16   9         94.03         76.17        16.40 o                         
  -7  16   9        286.31        254.33        29.24 o                         
  -6  16   9        141.35        154.31        17.87 o                         
  -5  16   9       1348.89       1539.33        47.29 o                         
  -4  16   9         21.60         14.90        11.04 o                         
  -3  16   9       1174.32       1252.53        40.50 o                         
  -2  16   9        102.63        125.28         7.73 o                         
  -1  16   9       1688.38       1703.35        29.71 o                         
   0  16   9        341.55        369.32        22.23 o                         
   1  16   9        975.25       1027.95        24.45 o                         
   2  16   9        169.30        154.16        11.36 o                         
   3  16   9       1169.93       1119.87        25.23 o                         
   4  16   9         32.61         29.43         9.22 o                         
   5  16   9        281.34        336.24        16.12 o                         
   6  16   9        262.92        233.88        15.50 o                         
  -6  17   9        463.98        450.53        33.83 o                         
  -5  17   9        251.29        275.95        26.99 o                         
  -4  17   9       1818.53       1940.98        74.01 o                         
  -3  17   9          8.29          7.22        14.35 o                         
  -2  17   9       1215.20       1283.01        23.53 o                         
  -1  17   9          0.11         12.63         6.26 o                         
   0  17   9       1129.98       1231.20        25.05 o                         
   1  17   9          1.50         -7.55         7.55 o                         
   2  17   9       1071.78       1041.60        26.05 o                         
   3  17   9         78.10         88.19        12.06 o                         
   4  17   9         45.05         59.93        11.81 o                         
   5  17   9          4.70         -1.45        19.17 o                         
  -4  18   9         17.82         14.69        12.46 o                         
  -3  18   9        658.70        716.79        46.47 o                         
  -2  18   9         72.94         76.17        10.34 o                         
  -1  18   9       1267.73       1227.86        29.35 o                         
   0  18   9         12.62         10.40         7.64 o                         
   1  18   9        979.58       1088.51        29.29 o                         
   2  18   9        180.99        166.77        14.16 o                         
   3  18   9        471.25        487.95        38.40 o                         
 -14   0  10        168.28        197.65        37.00 o                         
 -12   0  10        681.31        647.93        25.75 o                         
 -10   0  10         77.13        100.19        13.17 o                         
  -8   0  10       2291.31       2312.34        70.20 o                         
  -6   0  10        523.67        566.85        17.23 o                         
  -4   0  10        129.51        148.33         8.36 o                         
  -2   0  10       2250.26       2562.31        42.71 o                         
   0   0  10        777.47        983.37        18.68 o                         
   2   0  10        120.23        161.29         5.74 o                         
   4   0  10       2336.14       2189.24        48.98 o                         
   6   0  10        818.56        789.39        22.50 o                         
   8   0  10       1183.59       1103.21        38.64 o                         
  10   0  10        404.99        424.58        17.73 o                         
  12   0  10        573.78        463.91        30.46 o                         
 -14   1  10         79.23         63.16        11.03 o                         
 -13   1  10       1412.99       1431.43        32.01 o                         
 -12   1  10        136.55        118.55        10.23 o                         
 -11   1  10        290.88        336.85        13.79 o                         
 -10   1  10         58.08         52.82         7.53 o                         
  -9   1  10        300.13        286.47        11.94 o                         
  -8   1  10        339.67        333.73         9.60 o                         
  -7   1  10         34.41         37.05         4.64 o                         
  -6   1  10         13.94         16.09         3.78 o                         
  -5   1  10        739.34        706.32        12.44 o                         
  -4   1  10        257.89        252.05         7.23 o                         
  -3   1  10       1023.97       1064.65        15.63 o                         
  -2   1  10         92.84         98.14         4.95 o                         
  -1   1  10       1050.87       1098.63        15.47 o                         
   0   1  10         82.35        100.87         4.77 o                         
   1   1  10        751.03        879.46        15.93 o                         
   2   1  10        111.55         98.07         5.32 o                         
   3   1  10         58.04         79.71         5.06 o                         
   4   1  10        534.90        503.46        11.98 o                         
   5   1  10       1415.44       1292.85        18.30 o                         
   6   1  10       1521.79       1576.76        28.12 o                         
   7   1  10         26.65         24.04         5.33 o                         
   8   1  10         24.16         25.62         6.10 o                         
   9   1  10        444.00        437.98        14.80 o                         
  10   1  10          0.18         -1.92         8.08 o                         
  11   1  10       1816.75       1826.39        34.08 o                         
  12   1  10         80.04         79.50        10.37 o                         
  13   1  10        304.56        317.54        23.91 o                         
 -14   2  10          4.75          2.88         9.96 o                         
 -13   2  10        319.88        328.53        16.66 o                         
 -12   2  10        665.10        718.07        26.26 o                         
 -11   2  10        322.39        316.54        13.95 o                         
 -10   2  10         78.30        101.48         9.52 o                         
  -9   2  10         36.52         43.66         5.84 o                         
  -8   2  10       1896.83       1938.15        27.42 o                         
  -7   2  10         11.28         10.92         3.59 o                         
  -6   2  10         19.87         22.55         4.04 o                         
  -5   2  10          7.70          1.91         2.88 o                         
  -4   2  10       1521.61       1651.52        22.88 o                         
  -3   2  10         65.95         72.30         4.83 o                         
  -2   2  10       1444.63       1600.76        20.65 o                         
  -1   2  10        178.00        202.56         6.12 o                         
   0   2  10       8353.30       8774.03        90.07 o                         
   1   2  10        208.90        238.86         7.76 o                         
   2   2  10         80.16         79.16         5.41 o                         
   3   2  10          6.90          7.25         3.75 o                         
   4   2  10        920.69        963.52        18.34 o                         
   5   2  10          9.61          7.57         2.46 o                         
   6   2  10       1358.03       1325.96        22.05 o                         
   7   2  10         15.58          7.57         4.50 o                         
   8   2  10        434.91        409.40        13.03 o                         
   9   2  10         16.92         15.24         5.73 o                         
  10   2  10        539.02        579.90        19.02 o                         
  11   2  10        123.86        141.66        10.92 o                         
  12   2  10        215.45        218.06        14.23 o                         
 -14   3  10          8.58         16.44         9.69 o                         
 -13   3  10        293.77        293.99        14.23 o                         
 -12   3  10          1.48          0.37         5.78 o                         
 -11   3  10       1265.71       1178.63        26.36 o                         
 -10   3  10         71.91         68.91         6.81 o                         
  -9   3  10         50.92         48.51         5.69 o                         
  -8   3  10          3.01         -0.50         4.81 o                         
  -7   3  10       1640.42       1574.23        22.25 o                         
  -6   3  10        439.66        484.20        10.26 o                         
  -5   3  10       1932.93       1908.62        26.25 o                         
  -4   3  10          0.28         -2.88         2.88 o                         
  -3   3  10       1841.30       2067.34        23.97 o                         
  -2   3  10        367.70        364.71         8.15 o                         
  -1   3  10       1639.81       1681.88        20.72 o                         
   0   3  10          0.35         -1.57         2.40 o                         
   1   3  10        438.08        419.99        12.80 o                         
   2   3  10         11.48         12.93         3.96 o                         
   3   3  10         11.87         11.43         4.23 o                         
   4   3  10        776.25        785.61        16.45 o                         
   5   3  10       1425.38       1352.75        22.64 o                         
   6   3  10       1356.49       1270.31        21.21 o                         
   7   3  10        315.19        321.03        11.28 o                         
   8   3  10          1.05         -4.67         4.67 o                         
   9   3  10        612.70        632.36        16.61 o                         
  10   3  10          3.80          6.33         5.93 o                         
  11   3  10        547.55        586.43        20.26 o                         
  12   3  10         25.19         24.60         8.48 o                         
 -14   4  10         14.29         24.21        19.75 o                         
 -13   4  10          0.08          6.62         6.57 o                         
 -12   4  10          2.42          4.92         6.85 o                         
 -11   4  10        497.82        512.19        15.81 o                         
 -10   4  10        441.10        384.75        14.24 o                         
  -9   4  10        110.45        112.26         7.11 o                         
  -8   4  10        219.36        224.04         8.34 o                         
  -7   4  10         98.47         94.83         5.47 o                         
  -6   4  10       3727.11       3748.42        48.79 o                         
  -5   4  10        161.32        175.91         6.40 o                         
  -4   4  10       1138.98       1135.27        15.90 o                         
  -3   4  10       1037.26       1025.78        15.28 o                         
  -2   4  10         39.59         37.62         3.71 o                         
  -1   4  10        590.26        618.00        10.41 o                         
   0   4  10         56.16         98.59         5.18 o                         
   1   4  10       1028.19       1029.26        18.21 o                         
   2   4  10          2.53          2.47         3.29 o                         
   3   4  10         55.96         54.57         5.79 o                         
   4   4  10       1637.41       1650.48        27.21 o                         
   5   4  10        127.25        131.53         8.49 o                         
   6   4  10          6.31          3.30         4.31 o                         
   7   4  10          0.77          8.62         4.57 o                         
   8   4  10        630.92        624.88        17.60 o                         
   9   4  10       1245.98       1156.22        23.64 o                         
  10   4  10        377.55        382.77        17.91 o                         
  11   4  10          9.12          3.05         7.56 o                         
  12   4  10       1215.03       1206.31        34.61 o                         
 -14   5  10         35.53         55.44        21.40 o                         
 -13   5  10       1385.85       1380.33        34.19 o                         
 -12   5  10          9.46          4.36         5.93 o                         
 -11   5  10        477.25        489.95        13.92 o                         
 -10   5  10        454.57        464.43        12.72 o                         
  -9   5  10        418.18        395.35        11.25 o                         
  -8   5  10        249.38        283.20         8.03 o                         
  -7   5  10       1607.26       1529.32        24.90 o                         
  -6   5  10          7.76         13.88         4.47 o                         
  -5   5  10       3218.98       3304.47        38.54 o                         
  -4   5  10         45.57         35.05         3.68 o                         
  -3   5  10        284.51        271.92         7.35 o                         
  -2   5  10        136.98        153.02         6.07 o                         
  -1   5  10         80.63        108.32         5.49 o                         
   0   5  10        207.18        218.07         6.27 o                         
   1   5  10          3.35          4.66         3.85 o                         
   2   5  10         47.35         72.27         5.96 o                         
   3   5  10         76.89        101.10         7.18 o                         
   4   5  10          9.24         10.19         4.58 o                         
   5   5  10         72.38         73.48         7.63 o                         
   6   5  10        146.00        123.27         7.47 o                         
   7   5  10        691.56        606.70        14.53 o                         
   8   5  10         42.76         52.83         7.39 o                         
   9   5  10        343.29        389.65        19.16 o                         
  10   5  10        355.36        377.37        15.17 o                         
  11   5  10       1290.83       1350.12        30.43 o                         
  12   5  10         98.80         84.65        11.84 o                         
 -13   6  10         13.98         27.25         7.19 o                         
 -12   6  10        640.62        679.55        16.63 o                         
 -11   6  10         10.52         16.27         7.90 o                         
 -10   6  10       1675.27       1675.71        47.12 o                         
  -9   6  10          0.75          0.79         6.36 o                         
  -8   6  10        440.70        473.99        17.21 o                         
  -7   6  10          2.57          1.96         5.33 o                         
  -6   6  10        300.91        329.83        11.04 o                         
  -5   6  10       1210.41       1320.33        22.18 o                         
  -4   6  10         45.84         44.53         4.37 o                         
  -3   6  10         16.65         10.27         3.49 o                         
  -2   6  10         33.16         40.77         4.23 o                         
  -1   6  10          0.08         -2.98         2.98 o                         
   0   6  10        142.26        158.90         5.96 o                         
   1   6  10         29.60         27.55         2.96 o                         
   2   6  10        153.02        160.89         8.69 o                         
   3   6  10         27.32         33.26         5.27 o                         
   4   6  10        895.33        878.82        18.45 o                         
   5   6  10        219.74        239.49         8.96 o                         
   6   6  10        303.82        345.49         9.91 o                         
   7   6  10        715.07        703.48        19.94 o                         
   8   6  10       1037.50       1027.20        21.68 o                         
   9   6  10        162.33        140.99        10.33 o                         
  10   6  10        277.16        307.11        14.07 o                         
  11   6  10         88.17         77.83         9.63 o                         
  12   6  10        726.16        758.47        30.18 o                         
 -13   7  10        598.92        615.65        50.17 o                         
 -12   7  10          0.24          5.30         9.85 o                         
 -11   7  10        274.38        274.71        15.71 o                         
 -10   7  10          0.48          1.68         6.40 o                         
  -9   7  10        613.86        597.93        20.42 o                         
  -8   7  10          1.04         -5.88         5.88 o                         
  -7   7  10          9.55         10.99         6.54 o                         
  -6   7  10        455.43        455.85        14.68 o                         
  -5   7  10         77.04         80.95         7.37 o                         
  -4   7  10          0.28          0.58         4.02 o                         
  -3   7  10       1044.67       1100.91        16.12 o                         
  -2   7  10         20.93         19.24         3.64 o                         
  -1   7  10         17.98         22.74         3.74 o                         
   0   7  10         18.14         13.93         3.63 o                         
   1   7  10       3906.26       3745.53        48.64 o                         
   2   7  10        133.15        138.07         5.81 o                         
   3   7  10        243.29        239.58         9.35 o                         
   4   7  10         41.14         65.24         3.99 o                         
   5   7  10         68.93         63.07         4.77 o                         
   6   7  10        147.68        137.47         7.29 o                         
   7   7  10        167.34        169.11         8.93 o                         
   8   7  10          8.11         17.71         5.92 o                         
   9   7  10        486.06        498.70        28.84 o                         
  10   7  10         56.96         57.46         8.75 o                         
  11   7  10       1201.27       1145.69        28.05 o                         
 -13   8  10        274.01        262.34        19.56 o                         
 -12   8  10        452.13        437.04        17.69 o                         
 -11   8  10          0.88          7.45         9.51 o                         
 -10   8  10       1517.53       1490.47        55.71 o                         
  -9   8  10          2.39         -3.98         6.83 o                         
  -8   8  10         41.93         47.87         8.39 o                         
  -7   8  10          2.10         -4.40         5.30 o                         
  -6   8  10        399.94        379.20        14.15 o                         
  -5   8  10        101.14        101.05         8.53 o                         
  -4   8  10        630.92        623.41        15.43 o                         
  -3   8  10        124.13        132.05         5.37 o                         
  -2   8  10        337.18        322.75         8.44 o                         
  -1   8  10         43.30         47.32         4.47 o                         
   0   8  10         86.28         79.70         5.21 o                         
   1   8  10          0.61          2.48         3.28 o                         
   2   8  10       4391.86       4302.11        53.05 o                         
   3   8  10         12.43         14.21         4.34 o                         
   4   8  10        139.55        149.71         9.57 o                         
   5   8  10         30.32         37.30         4.85 o                         
   6   8  10        887.78        889.14        19.46 o                         
   7   8  10          5.79         -0.03         5.70 o                         
   8   8  10       2434.80       2313.48        40.96 o                         
   9   8  10         30.17         13.67         7.91 o                         
  10   8  10        251.40        260.19        15.28 o                         
  11   8  10         42.98         45.69        11.10 o                         
 -12   9  10        229.42        267.51        28.80 o                         
 -11   9  10       1142.72       1064.51        28.63 o                         
 -10   9  10         37.50         46.64         9.66 o                         
  -9   9  10       1432.61       1470.85        32.92 o                         
  -8   9  10         22.23         31.31         6.77 o                         
  -7   9  10         56.84         50.11         8.61 o                         
  -6   9  10         38.28         40.99         6.79 o                         
  -5   9  10        119.64        138.63         9.84 o                         
  -4   9  10        131.13        134.63         9.11 o                         
  -3   9  10       1550.21       1417.93        24.70 o                         
  -2   9  10        266.67        244.64         7.39 o                         
  -1   9  10        330.94        337.29         9.26 o                         
   0   9  10        142.02        156.15         7.16 o                         
   1   9  10        468.90        461.73        11.35 o                         
   2   9  10        160.56        176.61         7.48 o                         
   3   9  10        764.37        748.33        17.49 o                         
   4   9  10       2321.31       2311.78        32.67 o                         
   5   9  10       1656.12       1636.78        33.77 o                         
   6   9  10        160.08        124.50         9.70 o                         
   7   9  10       1312.53       1201.94        25.66 o                         
   8   9  10         84.62         98.89         9.44 o                         
   9   9  10        679.05        720.85        24.91 o                         
  10   9  10        131.05        119.10        12.01 o                         
  11   9  10       1142.25       1217.32        41.92 o                         
 -12  10  10        140.24         95.30        18.39 o                         
 -11  10  10         43.83         41.68         8.42 o                         
 -10  10  10        278.49        268.00        15.49 o                         
  -9  10  10         15.45         14.87         6.77 o                         
  -8  10  10       2203.73       2137.15        42.66 o                         
  -7  10  10          0.20          1.41         5.62 o                         
  -6  10  10         31.02         47.55         9.98 o                         
  -5  10  10        155.59        157.16        11.81 o                         
  -4  10  10          7.28          0.51         5.58 o                         
  -3  10  10         55.00         37.59         6.67 o                         
  -2  10  10        375.86        384.07        10.85 o                         
  -1  10  10        202.25        169.60         8.15 o                         
   0  10  10          6.56         41.86         4.85 o                         
   1  10  10         29.04         34.13         4.84 o                         
   2  10  10       2046.31       2079.67        30.81 o                         
   3  10  10        264.31        275.96        10.49 o                         
   4  10  10       2520.45       2461.38        39.87 o                         
   5  10  10        384.22        411.80        14.61 o                         
   6  10  10        557.90        635.60        19.60 o                         
   7  10  10          3.83         11.17         7.46 o                         
   8  10  10        426.17        410.52        15.55 o                         
   9  10  10        247.91        212.15        16.41 o                         
  10  10  10        436.76        499.24        21.10 o                         
 -11  11  10        289.46        275.36        25.85 o                         
 -10  11  10        395.07        369.59        14.64 o                         
  -9  11  10        130.66        149.69         9.44 o                         
  -8  11  10        350.76        319.63        16.51 o                         
  -7  11  10        929.74        938.40        34.03 o                         
  -6  11  10          0.29          6.52         5.80 o                         
  -5  11  10         35.87         36.73         8.24 o                         
  -4  11  10        141.13        139.35         9.40 o                         
  -3  11  10        640.09        667.17        17.76 o                         
  -2  11  10         13.93         10.56         3.96 o                         
  -1  11  10        544.40        565.60        13.90 o                         
   0  11  10        428.00        418.44        11.38 o                         
   1  11  10          2.14         -4.57         4.57 o                         
   2  11  10         10.20         10.62         4.64 o                         
   3  11  10        622.40        620.77        15.29 o                         
   4  11  10        168.98        171.27         9.67 o                         
   5  11  10       1614.03       1570.66        28.93 o                         
   6  11  10          0.92         -1.92         5.88 o                         
   7  11  10         61.06         47.64         9.34 o                         
   8  11  10        302.28        315.70        14.35 o                         
   9  11  10        168.11        200.42        14.71 o                         
  10  11  10          0.34         -7.16        12.11 o                         
 -11  12  10        207.10        161.81        20.99 o                         
 -10  12  10        286.83        282.06        24.30 o                         
  -9  12  10         23.81         40.38        11.58 o                         
  -8  12  10        532.37        558.43        27.70 o                         
  -7  12  10         62.64         58.75         6.96 o                         
  -6  12  10         32.53         27.43         6.56 o                         
  -5  12  10        114.18        109.76         8.41 o                         
  -4  12  10         42.03         23.04         7.28 o                         
  -3  12  10        667.54        623.14        18.02 o                         
  -2  12  10        748.33        760.52        14.73 o                         
  -1  12  10         32.59         37.10         5.18 o                         
   0  12  10       1659.21       1619.59        26.62 o                         
   1  12  10         98.34        105.05         7.71 o                         
   2  12  10       1215.48       1187.91        21.21 o                         
   3  12  10        147.01        154.43         8.83 o                         
   4  12  10        160.27        174.85        10.11 o                         
   5  12  10         48.84         57.22         7.91 o                         
   6  12  10        157.94        166.96        12.72 o                         
   7  12  10         17.41         23.19         6.91 o                         
   8  12  10       1177.93       1108.01        26.59 o                         
   9  12  10         17.78         14.77         9.41 o                         
 -10  13  10          3.98        -11.78        11.78 o                         
  -9  13  10        951.87        941.47        38.73 o                         
  -8  13  10          6.92         13.89        12.18 o                         
  -7  13  10         55.88         83.72        17.27 o                         
  -6  13  10        603.72        595.88        44.05 o                         
  -5  13  10         91.96         87.76         6.39 o                         
  -4  13  10         17.07         25.12         5.79 o                         
  -3  13  10        351.00        327.33        14.91 o                         
  -2  13  10         66.68         76.09         5.41 o                         
  -1  13  10        176.23        211.48         9.27 o                         
   0  13  10          4.62         10.92         4.93 o                         
   1  13  10        568.52        564.04        14.61 o                         
   2  13  10        254.36        244.87        10.95 o                         
   3  13  10         74.43         65.82         7.58 o                         
   4  13  10        664.59        700.12        19.26 o                         
   5  13  10        117.40        126.10        10.51 o                         
   6  13  10         98.98         93.79        12.16 o                         
   7  13  10        612.86        645.33        19.72 o                         
   8  13  10          7.96          8.59        14.28 o                         
   9  13  10         92.02         77.87        32.19 o                         
  -9  14  10        779.38        696.51        46.68 o                         
  -8  14  10         50.92         49.16        14.60 o                         
  -7  14  10         37.99         29.98        12.85 o                         
  -6  14  10        131.81        161.49        22.93 o                         
  -5  14  10        183.10        202.31        22.74 o                         
  -4  14  10          5.69          9.54         6.00 o                         
  -3  14  10         88.33         86.27        10.56 o                         
  -2  14  10        944.03        911.92        16.76 o                         
  -1  14  10        675.38        644.39        15.02 o                         
   0  14  10          4.88          6.37         5.01 o                         
   1  14  10        189.30        214.90        10.16 o                         
   2  14  10        257.77        257.74        11.51 o                         
   3  14  10         28.10         39.96         7.84 o                         
   4  14  10        156.41        152.00        10.90 o                         
   5  14  10         18.98         21.50         8.25 o                         
   6  14  10        292.83        300.52        14.86 o                         
   7  14  10         36.56         24.44         9.41 o                         
   8  14  10        103.83         93.42        15.91 o                         
  -8  15  10        289.33        381.86        27.18 o                         
  -7  15  10         71.71         53.13        15.21 o                         
  -6  15  10         70.49         47.75        14.13 o                         
  -5  15  10         10.03         19.33        11.75 o                         
  -4  15  10          0.37         -9.47        11.70 o                         
  -3  15  10          7.31         18.05         5.41 o                         
  -2  15  10          2.81         14.46         5.41 o
[truncated: 185,977 more chars]
